# Supplementary material for: Race-specific coregulatory and transcriptomic profiles associated with DNA methylation and androgen receptor in prostate cancer
Source: Genome Med. 2024 Apr 2;16:52. doi: 10.1186/s13073-024-01323-6 (PMC10988846; doi:10.1186/s13073-024-01323-6)
Supplement: Supplementary file 3 — Additional File 3. [file 13073_2024_1323_MOESM3_ESM.xlsx]

## Sheet: AA_T_vs_NT
Additional File 1 Race- and tissue-specific comparisons of differentially methylated regions
DMR	seqnames	start	end	width	strand	no.cpgs	min_smoothed_fdr	Stouffer	HMFDR	Fisher	maxdiff	meandiff	overlapping.genes	fSymb
DMR_3	chr12	4378267	4384890	6624	*	57	1.43236e-123	7.14017e-69	0.00236787	4.29244e-60	0.15578	0.0566911	CCND2
DMR_1	chr6	30706470	30713442	6973	*	90	5.50816e-168	7.31582e-49	0.00368204	2.83495e-56	0.168467	0.055579	XXbac-BPG252P9.10
DMR_109	chr1	50879560	50893984	14425	*	60	3.58283e-44	1.00917e-64	0.00356481	1.79845e-55	0.204872	0.0714453	DMRTA2	DMRTA2
DMR_88	chr1	119526060	119532925	6866	*	40	3.0855e-46	6.08819e-59	0.00320381	2.66477e-48	0.152103	0.0766334	TBX15	TBX15
DMR_124	chr17	35289351	35300874	11524	*	59	9.25229e-43	9.36958e-51	0.00425638	4.09367e-46	0.191009	0.0604493	LHX1
DMR_2	chr6	29973407	29976071	2665	*	32	2.33622e-153	4.04865e-47	0.00129985	1.24436e-44	0.273378	0.133687	HLA-J
DMR_4	chr6	32115211	32123701	8491	*	128	1.50011e-116	5.7275e-40	0.00969606	1.97616e-44	0.170358	0.0460362	PPT2
DMR_369	chr2	223161771	223173061	11291	*	57	3.22809e-31	1.53464e-49	0.00600035	4.48584e-42	0.153578	0.0570276	CCDC140
DMR_402	chr3	62353312	62365402	12091	*	59	2.23583e-30	3.42324e-44	0.0074366	8.22581e-40	0.145054	0.0588094	PTPRG-AS1
DMR_448	chr6	108484512	108492769	8258	*	41	1.34136e-29	1.7985e-44	0.00474018	5.97963e-37	0.185691	0.0722488	NR2E1
DMR_7	chr6	30094300	30095802	1503	*	26	4.00303e-98	9.76885e-41	0.00197375	4.44016e-36	0.167201	0.107177	NA	DMR_7
DMR_186	chr2	63280164	63287288	7125	*	36	9.45823e-38	2.80021e-42	0.00472568	9.94375e-36	0.200741	0.0947186	OTX1	OTX1
DMR_6	chr6	133561224	133564578	3355	*	46	1.30281e-103	4.30321e-32	0.00360644	1.47217e-34	0.159022	0.0605275	EYA4	EYA4
DMR_18	chr14	29234671	29237480	2810	*	26	2.13715e-67	1.88516e-40	0.00258862	9.35975e-34	0.166112	0.0785696	FOXG1	FOXG1
DMR_5	chr12	115130855	115136308	5454	*	71	4.18041e-105	4.76627e-33	0.00468068	1.60689e-33	0.208306	0.0634261	NA	DMR_5
DMR_316	chr2	177021702	177030228	8527	*	42	1.16265e-32	2.10435e-38	0.00531372	1.64547e-33	0.160399	0.0659407	HOXD3
DMR_75	chr13	100640914	100644657	3744	*	25	7.81946e-49	1.96524e-39	0.00220404	3.97926e-33	0.137631	0.0790099	NA	DMR_75
DMR_163	chr5	72592688	72599786	7099	*	32	3.08483e-39	4.94284e-38	0.00350811	5.41795e-32	0.164069	0.0742629	NA	DMR_163
DMR_314	chr2	175197240	175210231	12992	*	50	1.14857e-32	2.95761e-35	0.00677446	9.32483e-31	0.142003	0.0534471	SP9
DMR_113	chr6	10881782	10884891	3110	*	22	6.31895e-44	4.70362e-37	0.00256333	1.08369e-30	0.147164	0.0938616	RP11-637O19.3
DMR_60	chr1	92945668	92953907	8240	*	64	4.3554e-52	3.5123e-35	0.00813954	2.68305e-30	0.35427	0.0542994	GFI1	GFI1
DMR_663	chr16	54965895	54974287	8393	*	35	6.98031e-26	1.37989e-35	0.00472716	2.76936e-30	0.150471	0.069023	IRX5
DMR_550	chr4	41746614	41754857	8244	*	28	9.2365e-28	9.22487e-35	0.00338117	5.83854e-30	0.138673	0.0645857	RP11-227F19.1
DMR_213	chr15	37385900	37395171	9272	*	42	5.79585e-36	8.19158e-29	0.00370461	1.4277e-29	0.170112	0.0628572	RP11-128A17.1
DMR_38	chr16	51183363	51190201	6839	*	44	2.59303e-57	8.67916e-30	0.00530274	2.5692e-29	0.146029	0.0478743	AC009166.5
DMR_27	chr6	33156164	33166165	10002	*	91	5.31928e-63	6.30919e-26	0.0115003	4.3726e-29	0.138191	0.022857	COL11A2
DMR_8	chr12	54446019	54449761	3743	*	28	1.03085e-88	8.92599e-30	0.0018934	6.06319e-29	0.191314	0.0911172	HOXC4
DMR_191	chr14	95233665	95240560	6896	*	39	2.58616e-37	5.13467e-31	0.00546073	6.66509e-29	0.206097	0.0747539	GSC	GSC
DMR_10	chr6	30418115	30419576	1462	*	25	3.16634e-85	1.98631e-32	0.0024046	1.72094e-28	0.175355	0.0754645	NA	DMR_10
DMR_588	chr15	68112282	68123157	10876	*	38	4.23146e-27	2.88933e-27	0.00392398	7.1569e-28	0.158372	0.0579658	SKOR1	SKOR1
DMR_345	chr5	170734312	170740937	6626	*	30	6.69517e-32	1.29477e-33	0.00550971	1.31944e-27	0.124166	0.0700037	TLX3	TLX3
DMR_1623	chr7	157474856	157487066	12211	*	29	4.51656e-18	2.64533e-25	0.00331255	1.59294e-27	0.193232	0.0915287	PTPRN2	PTPRN2
DMR_214	chr10	119300783	119306659	5877	*	35	5.95115e-36	7.9367e-32	0.00520708	1.84623e-27	0.141347	0.0608742	EMX2
DMR_9	chr16	88717134	88718818	1685	*	15	7.55928e-88	4.45181e-32	0.00106036	2.32038e-27	0.25898	0.169491	CYBA
DMR_1134	chr6	5999186	6009556	10371	*	39	3.4811e-21	8.78575e-34	0.00971285	3.0548e-27	0.125149	0.0498222	NRN1	NRN1
DMR_713	chr14	57274550	57279669	5120	*	28	4.55579e-25	8.23647e-33	0.00478464	4.14519e-27	0.153095	0.0741142	OTX2	OTX2
DMR_286	chr5	140796045	140803130	7086	*	24	1.91309e-33	3.23648e-28	0.00312469	5.20715e-27	0.125599	0.0762825	PCDHGA1		PCDHGB7	PCDHGA11" "PCDHGA1"
DMR_97	chr15	89948930	89953295	4366	*	21	1.95816e-45	8.0114e-32	0.00242838	5.34697e-27	0.197977	0.0852814	NA	DMR_97
DMR_15	chr7	99155673	99157059	1387	*	15	2.07955e-72	1.83766e-31	0.00115016	8.93659e-27	0.166119	0.0913093	ZNF655
DMR_1789	chr14	36985063	36994906	9844	*	37	2.73028e-17	3.84854e-29	0.0057477	1.03025e-26	0.195866	0.068762	NKX2-1-AS1
DMR_798	chr13	28491326	28499045	7720	*	42	4.51876e-24	4.51997e-30	0.00681357	1.63108e-26	0.131107	0.0426943	PDX1
DMR_58	chr6	30041081	30045936	4856	*	41	3.27925e-52	1.70885e-29	0.00919264	1.96132e-26	0.107881	0.0379387	RNF39	RNF39
DMR_32	chr6	31829026	31833452	4427	*	69	2.80207e-61	1.37577e-26	0.012264	2.56578e-26	0.141259	0.0404369	NEU1
DMR_57	chr14	85995655	85998669	3015	*	21	2.81177e-52	2.27599e-30	0.00208469	4.17451e-26	0.158274	0.0798569	RP11-497E19.2
DMR_79	chr7	79080535	79084166	3632	*	30	1.61065e-48	1.52636e-30	0.00529247	4.20887e-26	0.116861	0.0375086	MAGI2-AS3
DMR_49	chr2	27529325	27531535	2211	*	18	5.0141e-54	3.749e-31	0.00209884	4.50205e-26	0.164154	0.0941642	TRIM54
DMR_192	chr11	31834905	31841980	7076	*	33	2.70109e-37	1.81663e-26	0.00404267	6.07413e-26	0.13477	0.0553179	RCN1
DMR_36	chr17	1956668	1962627	5960	*	61	1.36715e-58	1.30686e-29	0.0143572	1.33307e-25	0.143247	0.0421252	HIC1	HIC1
DMR_16	chr3	25468324	25469991	1668	*	14	4.32184e-72	5.16059e-30	0.00115921	1.49844e-25	0.240526	0.147753	RARB	RARB
DMR_438	chr17	59529316	59535723	6408	*	25	8.9584e-30	1.25873e-28	0.00288318	1.55521e-25	0.183922	0.0879177	TBX4	TBX4
DMR_1620	chr7	1265197	1281200	16004	*	54	4.38505e-18	3.93629e-28	0.0111766	2.25872e-25	0.132821	0.0421376	UNCX	UNCX
DMR_179	chr4	41866309	41869611	3303	*	15	3.73e-38	9.20649e-30	0.00137988	2.95662e-25	0.209886	0.12163	NA	DMR_179
DMR_19	chr6	21664167	21668049	3883	*	19	3.95899e-67	1.06127e-24	0.00155826	4.91108e-25	0.170936	0.0881104	CASC15	CASC15
DMR_20	chr7	134142981	134144288	1308	*	15	1.1e-66	1.125e-28	0.00131943	5.27463e-25	0.174595	0.117917	AKR1B1	AKR1B1
DMR_196	chr5	172659241	172666228	6988	*	33	3.73637e-37	1.36008e-28	0.0060443	5.59036e-25	0.128446	0.0546613	NKX2-5	NKX2-5
DMR_118	chr1	200002343	200006247	3905	*	17	2.08748e-43	1.63478e-29	0.00210384	7.46542e-25	0.149494	0.101802	NR5A2	NR5A2
DMR_30	chr5	112073348	112073769	422	*	14	1.41797e-62	9.86269e-29	0.0015027	2.47666e-24	0.224237	0.161434	APC	APC
DMR_45	chr8	23562003	23564717	2715	*	16	3.52938e-55	9.52382e-29	0.00183691	3.09791e-24	0.151036	0.103476	RP11-175E9.1
DMR_147	chr8	70980603	70984917	4315	*	20	1.90764e-40	9.39133e-28	0.00233076	3.21221e-24	0.172051	0.0814486	PRDM14	PRDM14
DMR_446	chr6	137812735	137819267	6533	*	30	1.25763e-29	1.58952e-27	0.00467061	5.06452e-24	0.165771	0.0651371	OLIG3	OLIG3
DMR_193	chr4	41880319	41885041	4723	*	26	2.70882e-37	1.2632e-27	0.00368877	5.57468e-24	0.144618	0.0623133	LINC00682	LINC00682
DMR_11	chr7	95025194	95027158	1965	*	24	3.09888e-80	1.20321e-23	0.00215216	7.89286e-24	0.180809	0.0828804	PON1
DMR_317	chr10	101279697	101285439	5743	*	25	1.35144e-32	4.24228e-29	0.0051107	8.90479e-24	0.158501	0.0865296	NA	DMR_317
DMR_304	chr6	32944067	32948526	4460	*	28	5.37162e-33	3.07666e-27	0.00510147	9.02401e-24	-0.101492	-0.0460353	BRD2	BRD2
DMR_216	chr13	37004536	37006748	2213	*	35	6.69816e-36	7.28757e-29	0.0084601	1.09873e-23	0.153887	0.0553443	CCNA1	CCNA1
DMR_21	chr14	24800305	24805349	5045	*	21	2.13242e-66	4.69032e-25	0.00182192	1.18006e-23	0.211145	0.0919218	ADCY4
DMR_25	chr12	81471311	81472177	867	*	13	1.76782e-63	1.41235e-27	0.0012722	1.79564e-23	0.182646	0.12004	ACSS3	ACSS3
DMR_251	chr1	91182215	91185922	3708	*	24	8.38169e-35	1.53161e-27	0.00408922	2.32248e-23	0.151626	0.0684912	BARHL2	BARHL2
DMR_183	chr7	49812836	49815938	3103	*	17	8.15607e-38	1.71114e-27	0.00206001	2.64191e-23	0.182379	0.0736556	VWC2	VWC2
DMR_76	chr17	46650310	46657656	7347	*	43	1.03553e-48	4.34479e-26	0.00660961	3.00026e-23	0.166903	0.0573674	HOXB-AS3
DMR_74	chr19	15342548	15344364	1817	*	16	7.22609e-49	7.99339e-28	0.00258714	3.00829e-23	0.156779	0.0978198	EPHX3	EPHX3
DMR_1001	chr11	31843388	31849262	5875	*	25	3.20901e-22	1.63843e-28	0.00554068	3.08089e-23	0.148394	0.0767877	RCN1	RCN1
DMR_602	chr3	44036098	44041136	5039	*	25	5.49334e-27	1.00129e-26	0.00484728	3.28422e-23	0.14438	0.0456145	RP4-555D20.3
DMR_159	chr1	119541833	119545275	3443	*	19	1.71811e-39	1.1065e-27	0.00312528	3.90991e-23	0.152815	0.0805547	RP4-712E4.1
DMR_81	chr10	17269643	17273187	3545	*	26	1.25493e-47	1.20545e-23	0.00348527	3.93021e-23	0.146251	0.0654605	VIM
DMR_750	chr14	101487756	101493361	5606	*	40	1.11015e-24	1.89783e-28	0.0146588	5.08736e-23	-0.0982415	-0.0537716	MIR379
DMR_28	chr12	54408091	54413384	5294	*	41	1.20242e-62	4.63685e-21	0.00422289	6.86316e-23	0.182221	0.0452843	RP11-834C11.12
DMR_71	chr15	45421068	45423543	2476	*	17	2.54931e-50	3.82918e-27	0.00285869	7.82968e-23	0.210003	0.123863	DUOX1
DMR_384	chr2	176947228	176953512	6285	*	28	6.97433e-31	1.77651e-23	0.00478263	8.43022e-23	0.169265	0.0521106	EVX2	EVX2
DMR_505	chr21	34392029	34402565	10537	*	38	1.26302e-28	5.93844e-26	0.00828935	1.12941e-22	0.106376	0.0429705	OLIG2
DMR_22	chr3	125898467	125900824	2358	*	15	5.01069e-65	4.90214e-26	0.00159139	1.18533e-22	0.218399	0.10067	ALDH1L1-AS2
DMR_44	chr4	154709441	154714852	5412	*	47	3.0353e-55	1.33832e-18	0.00571618	1.54889e-22	0.149337	0.0394818	SFRP2	SFRP2
DMR_14	chr2	201450323	201451303	981	*	14	1.35764e-72	7.96695e-26	0.00131888	2.35697e-22	0.226132	0.123094	AOX1	AOX1
DMR_53	chr3	139257229	139260099	2871	*	20	3.4892e-53	4.73624e-23	0.00260498	3.17549e-22	0.221174	0.089729	RP11-319G6.1
DMR_41	chr16	31212822	31215451	2630	*	16	1.29044e-55	5.21489e-24	0.00183536	3.66332e-22	0.224737	0.0866578	C16orf98
DMR_68	chr5	140810051	140811642	1592	*	17	1.21828e-50	3.58062e-26	0.00252244	3.90455e-22	0.14581	0.0945226	PCDHGA1		PCDHGB7	PCDHGA11	PCDHGA12" "PCDHGA1"
DMR_42	chrX	56258113	56260186	2074	*	15	1.40665e-55	4.84619e-25	0.00162666	6.48999e-22	0.228433	0.150318	KLF8	KLF8
DMR_72	chr8	11557217	11562155	4939	*	28	2.66726e-50	5.2849e-24	0.00418806	6.99422e-22	0.161429	0.0596046	GATA4	GATA4
DMR_61	chr11	8615356	8616172	817	*	16	4.41876e-52	7.24111e-26	0.0024394	9.9059e-22	0.14164	0.0937745	STK33	STK33
DMR_698	chr10	124904863	124911034	6172	*	31	2.4915e-25	3.5351e-26	0.00785362	1.39742e-21	0.0952124	0.047308	HMX2	HMX2
DMR_105	chr7	27152583	27156062	3480	*	29	1.4492e-44	8.25106e-26	0.0104732	1.72348e-21	0.128835	0.0770585	HOXA-AS2
DMR_348	chr7	155164294	155168238	3945	*	20	9.62997e-32	6.76816e-25	0.00374281	2.00367e-21	0.143154	0.0649934	NA	DMR_348
DMR_23	chr14	23834808	23836012	1205	*	11	3.38359e-64	6.10009e-25	0.000981906	2.03853e-21	0.229813	0.161476	EFS	EFS
DMR_549	chr6	33393599	33401542	7944	*	61	9.17552e-28	5.03502e-19	0.0116211	2.27056e-21	0.157643	0.0284217	SYNGAP1	SYNGAP1
DMR_31	chr6	33168279	33175891	7613	*	87	3.95798e-62	1.36988e-12	0.00856907	2.55693e-21	-0.168424	-0.00592119	SLC39A7
DMR_367	chr10	102994020	102998762	4743	*	21	2.93038e-31	1.39974e-23	0.00458002	2.85133e-21	0.101222	0.0666812	LBX1-AS1	LBX1-AS1
DMR_29	chr7	116164108	116166214	2107	*	21	1.41071e-62	2.80608e-23	0.00255781	2.98099e-21	0.17305	0.0659368	CAV1	CAV1
DMR_931	chr6	108434970	108441207	6238	*	25	9.31803e-23	2.41923e-25	0.00440364	3.05703e-21	0.1653	0.0605062	OSTM1	OSTM1
DMR_24	chr14	24640947	24642317	1371	*	13	1.0155e-63	1.52712e-24	0.00136896	3.2007e-21	0.150837	0.103295	REC8	REC8
DMR_26	chr4	16083440	16086085	2646	*	15	2.10689e-63	9.19761e-25	0.00174399	3.42127e-21	0.200385	0.0876134	PROM1	PROM1
DMR_99	chr5	72528111	72530472	2362	*	15	2.82319e-45	5.52736e-25	0.00225058	3.43887e-21	0.193927	0.101827	RP11-60A8.1	RP11-60A8.1
DMR_1183	chr2	182545485	182550065	4581	*	24	6.30045e-21	3.54047e-24	0.00496335	4.94792e-21	0.111058	0.0492733	AC013733.3
DMR_187	chr11	14993378	14997972	4595	*	48	1.59175e-37	7.99164e-25	0.018745	5.73016e-21	0.0746933	0.0363432	CALCB
DMR_679	chr5	76932016	76937980	5965	*	23	1.28256e-25	3.92217e-25	0.00581734	6.14191e-21	0.123361	0.0651443	OTP	OTP
DMR_66	chr6	29520527	29521803	1277	*	35	8.40557e-51	1.06589e-24	0.0134708	6.84678e-21	0.130318	0.0720923	OR2I1P	OR2I1P
DMR_82	chr11	43596529	43605269	8741	*	47	1.34008e-47	5.97915e-19	0.00547988	7.68654e-21	0.158446	0.0402518	HSD17B12
DMR_73	chr6	29759947	29761288	1342	*	24	2.93423e-50	4.39777e-23	0.0052462	8.80601e-21	0.112653	0.0408444	HLA-V
DMR_1061	chr1	221060360	221070193	9834	*	27	9.10887e-22	5.85523e-24	0.00643565	1.34821e-20	0.105456	0.0644598	NA	DMR_1061
DMR_594	chr10	101292403	101297642	5240	*	25	4.72319e-27	1.92633e-23	0.00426673	1.43997e-20	0.191182	0.0765651	NKX2-3	NKX2-3
DMR_132	chr10	106398816	106402908	4093	*	21	9.82189e-42	7.58401e-22	0.00261626	1.46288e-20	0.138328	0.0563998	SORCS3	SORCS3
DMR_13	chr2	191044481	191045885	1405	*	11	2.26269e-73	9.11147e-24	0.00103497	1.78586e-20	0.251389	0.166862	C2orf88	C2orf88
DMR_100	chr11	12029738	12031508	1771	*	17	3.5434e-45	1.01361e-23	0.00253568	2.39401e-20	0.138392	0.0711209	DKK3	DKK3
DMR_721	chr2	175190821	175194079	3259	*	17	5.62289e-25	3.71771e-24	0.00313146	2.3959e-20	0.104795	0.0723404	AC018470.4	AC018470.4
DMR_40	chr19	46798869	46801672	2804	*	12	2.74403e-56	7.53738e-22	0.00112362	2.82127e-20	0.246073	0.152975	HIF3A	HIF3A
DMR_1052	chr15	60291880	60298900	7021	*	30	7.78133e-22	1.52728e-22	0.00731658	3.15616e-20	0.108592	0.044301	FOXB1	FOXB1
DMR_168	chr8	57357785	57361797	4013	*	25	9.57352e-39	1.05771e-20	0.00503853	3.42738e-20	0.136622	0.037166	RP11-17A4.2
DMR_278	chr6	32162211	32173532	11322	*	95	1.09755e-33	3.98474e-14	0.0117762	3.52315e-20	-0.106425	-0.0144915	GPSM3
DMR_17	chr17	41363502	41365094	1593	*	12	3.83604e-71	1.63772e-20	0.00108268	3.72265e-20	0.236778	0.133315	NBR1
DMR_450	chr1	47693873	47698493	4621	*	22	1.3611e-29	5.89267e-24	0.00475032	4.22572e-20	0.180709	0.0658402	RP1-18D14.7
DMR_35	chr20	44097320	44099675	2356	*	14	7.62292e-60	1.82428e-22	0.00148783	4.97987e-20	0.23528	0.114402	WFDC2
DMR_160	chr15	93614970	93618028	3059	*	23	2.09974e-39	4.70653e-21	0.00425156	5.15517e-20	0.151479	0.0547725	RGMA	RGMA
DMR_84	chr17	75315081	75317185	2105	*	16	2.37079e-47	9.64908e-24	0.00259247	5.47959e-20	0.121419	0.0843848	2023-09-09	2023-09-09
DMR_843	chr6	100049849	100057243	7395	*	42	1.28198e-23	1.64557e-24	0.016442	5.98286e-20	0.0899467	0.0419536	PRDM13	PRDM13
DMR_188	chr10	94825257	94829039	3783	*	14	1.69267e-37	6.44502e-23	0.00184136	7.4185e-20	0.185409	0.10224	CYP26C1	CYP26C1
DMR_277	chr18	55102849	55109119	6271	*	24	1.0897e-33	3.95137e-14	0.00250677	7.89376e-20	0.182233	0.0641194	ONECUT2
DMR_656	chr13	36048892	36053408	4517	*	22	5.37066e-26	5.8192e-24	0.00710007	8.54073e-20	0.116404	0.0655631	NBEA
DMR_545	chr6	5992802	5997791	4990	*	21	7.64246e-28	6.94384e-24	0.00744659	9.29172e-20	0.098885	0.0612232	NA	DMR_545
DMR_52	chr13	43565901	43566902	1002	*	12	1.33801e-53	5.54193e-23	0.00148121	1.04786e-19	0.152063	0.109911	EPSTI1	EPSTI1
DMR_59	chr10	73846448	73849626	3179	*	19	3.56191e-52	3.44972e-20	0.00220468	1.12472e-19	0.160987	0.0678046	SPOCK2	SPOCK2
DMR_143	chr10	102889287	102892787	3501	*	18	1.35996e-40	1.03407e-20	0.00246768	1.16199e-19	0.155485	0.088716	TLX1
DMR_174	chr6	26271193	26273611	2419	*	18	1.76326e-38	3.43221e-23	0.0035797	1.17813e-19	0.103367	0.0577657	HIST1H2BI
DMR_1177	chr2	105468274	105475049	6776	*	26	6.10079e-21	4.32159e-21	0.00675539	1.32847e-19	0.120614	0.0629819	RP11-13J10.1
DMR_215	chr15	41803428	41806588	3161	*	15	5.98563e-36	4.67389e-23	0.00248302	1.50098e-19	0.149148	0.0874614	LTK	LTK
DMR_258	chr5	82766884	82769097	2214	*	14	2.54483e-34	4.41194e-23	0.00255359	1.57558e-19	0.116037	0.0557768	VCAN	VCAN
DMR_651	chr11	31824327	31828715	4389	*	21	3.92207e-26	2.19612e-21	0.00521492	1.57614e-19	0.144023	0.0643948	PAX6	PAX6
DMR_110	chr14	52534596	52536893	2298	*	16	3.85399e-44	6.61474e-23	0.00277453	1.82603e-19	0.178142	0.0920508	NID2	NID2
DMR_397	chr3	42304070	42307866	3797	*	19	1.68329e-30	5.58977e-22	0.00576611	2.04645e-19	0.126164	0.0794734	CCK	CCK
DMR_551	chr14	54418728	54424149	5422	*	24	9.38043e-28	1.63116e-22	0.0051117	2.19292e-19	0.158737	0.0640698	BMP4	BMP4
DMR_221	chr18	28620915	28624074	3160	*	21	1.1134e-35	3.73621e-23	0.00423856	2.22846e-19	0.142221	0.0600067	DSC3	DSC3
DMR_114	chr7	35292896	35301861	8966	*	35	1.06791e-43	9.67477e-19	0.00505119	2.23677e-19	0.216518	0.0429145	TBX20
DMR_131	chr1	110609973	110614161	4189	*	17	4.04833e-42	2.55352e-19	0.00208363	3.01695e-19	0.154549	0.0654899	STRIP1
DMR_67	chr15	90039409	90040550	1142	*	11	1.10617e-50	1.64133e-22	0.00140997	3.03121e-19	0.213774	0.139045	RHCG	RHCG
DMR_2165	chr15	25317395	25331391	13997	*	37	9.54201e-16	1.89671e-21	0.0087495	3.1779e-19	-0.0675248	-0.0309638	SNHG14
DMR_528	chr10	102893925	102896869	2945	*	16	3.45062e-28	1.86824e-22	0.00279274	3.75657e-19	0.246101	0.0942475	TLX1
DMR_12	chr1	58715499	58717632	2134	*	13	1.92594e-75	3.66128e-19	0.00131307	3.95882e-19	0.136582	0.094676	DAB1	DAB1
DMR_119	chrX	119442797	119445864	3068	*	16	2.22501e-43	2.22776e-20	0.00232612	4.44091e-19	0.171275	0.100117	TMEM255A	TMEM255A
DMR_103	chr3	48631834	48633441	1608	*	12	1.16093e-44	1.94086e-22	0.00207305	5.8985e-19	0.204203	0.103168	COL7A1	COL7A1
DMR_43	chrX	25033358	25034688	1331	*	14	1.91351e-55	1.36679e-21	0.00201832	6.6802e-19	0.229893	0.108028	ARX	ARX
DMR_33	chr19	51522454	51524763	2310	*	19	8.07735e-61	1.06198e-18	0.00200516	6.8809e-19	0.176095	0.0720264	KLK10	KLK10
DMR_101	chr17	27044169	27045302	1134	*	11	4.4483e-45	3.66002e-22	0.00161744	7.30073e-19	0.18653	0.12013	RAB34	RAB34
DMR_56	chr1	65467980	65468921	942	*	10	1.85606e-52	6.05054e-22	0.00120384	7.88574e-19	0.246978	0.142038	RP11-182I10.3	RP11-182I10.3
DMR_282	chr1	91300215	91301962	1748	*	13	1.51708e-33	2.52483e-22	0.00257874	8.81451e-19	0.157147	0.0827284	RP4-665J23.1	RP4-665J23.1
DMR_250	chr1	221049931	221055964	6034	*	34	7.28094e-35	2.07244e-13	0.00582289	9.09651e-19	0.125649	0.046564	HLX
DMR_264	chr10	124893766	124897153	3388	*	21	4.3563e-34	4.78788e-22	0.00608342	1.08065e-18	0.163073	0.0597125	HMX3	HMX3
DMR_226	chr6	30649909	30659024	9116	*	90	1.77866e-35	9.84512e-17	0.015984	1.2448e-18	0.139736	0.0303501	PPP1R18
DMR_50	chr2	43019484	43020682	1199	*	10	5.84485e-54	1.30736e-21	0.00115612	1.42667e-18	0.190097	0.134004	HAAO	HAAO
DMR_748	chr13	28363281	28369574	6294	*	26	1.05139e-24	2.73147e-21	0.00551408	1.54292e-18	0.134648	0.0489434	GSX1	GSX1
DMR_299	chr3	27770059	27772805	2747	*	18	4.26448e-33	8.25157e-21	0.00323921	1.73308e-18	0.130434	0.0622567	NA	DMR_299
DMR_207	chr3	136537169	136539328	2160	*	18	2.00743e-36	3.22571e-22	0.00664965	1.77336e-18	0.137103	0.076472	SLC35G2	SLC35G2
DMR_152	chr7	97839870	97841998	2129	*	13	5.30963e-40	6.72075e-22	0.00271199	2.02588e-18	-0.126749	-0.0569881	BHLHA15	BHLHA15
DMR_355	chr10	22622123	22625874	3752	*	21	1.24473e-31	7.1015e-21	0.00558805	2.10425e-18	0.138332	0.0602503	NA	DMR_355
DMR_108	chr18	74960629	74963807	3179	*	32	1.96681e-44	2.87992e-18	0.00791723	2.5468e-18	0.130732	0.0429597	GALR1	GALR1
DMR_269	chr7	150497065	150499737	2673	*	16	7.11088e-34	5.77875e-22	0.00389963	2.5803e-18	0.131466	0.0656996	TMEM176A
DMR_224	chr12	54365966	54371246	5281	*	23	1.7341e-35	1.36136e-19	0.00439304	2.74246e-18	0.155152	0.0594888	HOXC11
DMR_262	chr8	10585394	10592118	6725	*	25	3.6955e-34	1.11749e-18	0.00493559	2.76204e-18	0.123458	0.0656051	CTD-2135J3.3
DMR_1213	chr15	53075421	53084679	9259	*	31	9.57898e-21	3.09942e-20	0.00689449	2.9137e-18	0.127666	0.0485069	ONECUT1	ONECUT1
DMR_395	chr8	67872678	67875646	2969	*	14	1.43785e-30	1.10711e-20	0.00247081	3.52673e-18	0.146985	0.0877679	TCF24	TCF24
DMR_77	chr10	123922620	123924085	1466	*	13	1.14163e-48	1.08121e-20	0.0019204	3.56898e-18	0.217241	0.131736	TACC2	TACC2
DMR_453	chr4	54956702	54961835	5134	*	17	1.89029e-29	2.2234e-19	0.00358089	3.56993e-18	0.15341	0.0785339	FIP1L1	FIP1L1
DMR_70	chr19	58220080	58220818	739	*	10	2.03665e-50	4.32813e-21	0.00142198	4.83623e-18	0.2254	0.153365	ZNF551
DMR_243	chr7	100463206	100465833	2628	*	14	3.68286e-35	8.75998e-18	0.00181734	4.87237e-18	0.176126	0.0800566	SLC12A9
DMR_513	chr8	24770342	24773268	2927	*	21	1.60228e-28	2.2017e-22	0.00754095	5.40697e-18	0.109029	0.0687299	NEFM
DMR_65	chr5	115151427	115152938	1512	*	12	5.8028e-51	1.18017e-20	0.00166404	5.80888e-18	0.185978	0.122113	CDO1	CDO1
DMR_273	chr5	1873961	1880310	6350	*	26	8.53765e-34	2.55489e-21	0.00746989	5.84761e-18	0.18523	0.0825362	IRX4	IRX4
DMR_87	chr17	53341098	53343561	2464	*	14	1.10569e-46	1.43458e-20	0.00180594	6.87833e-18	0.255213	0.105093	HLF	HLF
DMR_326	chr7	127670570	127673038	2469	*	14	2.03959e-32	1.55203e-20	0.0022431	7.11108e-18	0.264273	0.128549	SND1
DMR_91	chr5	180017195	180018735	1541	*	14	3.66994e-46	5.11763e-19	0.00232286	7.1489e-18	0.212323	0.132387	SCGB3A1	SCGB3A1
DMR_296	chr1	3327178	3332705	5528	*	18	3.89093e-33	5.43704e-15	0.00221556	7.73736e-18	-0.16663	-0.0652407	PRDM16	PRDM16
DMR_161	chr12	54420837	54425418	4582	*	17	2.56209e-39	3.89254e-18	0.0021763	9.05228e-18	0.199062	0.0898294	RP11-834C11.12
DMR_37	chr10	91294781	91296457	1677	*	17	5.34161e-58	9.25415e-18	0.00228379	9.23842e-18	0.167077	0.0748088	SLC16A12	SLC16A12
DMR_85	chr19	3982566	3984703	2138	*	13	5.83479e-47	2.44698e-18	0.00183669	9.72489e-18	-0.122834	-0.0671917	EEF2
DMR_89	chr13	36871646	36872346	701	*	10	3.26538e-46	1.04713e-20	0.0014341	9.72569e-18	0.166293	0.106045	SOHLH2
DMR_189	chr6	30918097	30924518	6422	*	34	2.34803e-37	7.99853e-19	0.00808066	1.0058e-17	0.115323	0.00824741	DPCR1
DMR_399	chr12	85671811	85674694	2884	*	19	1.97606e-30	1.67822e-21	0.0067993	1.10963e-17	0.139788	0.0678054	ALX1	ALX1
DMR_687	chr1	119548527	119551851	3325	*	15	1.56467e-25	5.35438e-21	0.00356981	1.12966e-17	0.110429	0.0665828	NA	DMR_687
DMR_619	chr4	55092363	55099058	6696	*	30	9.15013e-27	2.06446e-17	0.00715527	1.33357e-17	0.149594	0.0526621	FIP1L1
DMR_48	chr17	44895317	44899957	4641	*	19	1.50007e-54	7.04723e-18	0.00231723	1.4093e-17	0.119109	0.0630577	WNT3	WNT3
DMR_587	chr2	45155201	45163188	7988	*	34	4.11935e-27	1.94897e-17	0.00748533	1.50637e-17	0.157152	0.0556176	RP11-89K21.1	RP11-89K21.1
DMR_1611	chr2	66664535	66668012	3478	*	19	4.1035e-18	1.15554e-21	0.00738684	1.51614e-17	0.130069	0.0896347	MEIS1
DMR_473	chr5	100236199	100240223	4025	*	23	4.20431e-29	1.64228e-19	0.00508481	1.54312e-17	0.0686033	0.015797	ST8SIA4	ST8SIA4
DMR_175	chr4	81103968	81107185	3218	*	17	2.87771e-38	5.86029e-17	0.00314072	2.51237e-17	0.134576	0.060406	PRDM8
DMR_117	chr12	89742886	89745673	2788	*	14	1.66364e-43	1.1356e-18	0.00226207	2.62996e-17	0.173624	0.0893824	DUSP6	DUSP6
DMR_682	chr14	101524635	101528671	4037	*	30	1.3829e-25	1.65139e-21	0.0145031	2.73469e-17	-0.0908393	-0.055063	MIR154
DMR_90	chr12	65218069	65220152	2084	*	11	3.53557e-46	4.07218e-20	0.00160306	3.07288e-17	0.196959	0.127467	TBC1D30	TBC1D30
DMR_171	chr4	5709858	5711301	1444	*	12	1.45057e-38	2.06519e-20	0.00290926	3.13576e-17	0.164061	0.105507	EVC2	EVC2
DMR_1522	chr4	13536409	13546673	10265	*	48	1.09334e-18	1.32333e-17	0.0117511	3.20338e-17	0.219452	0.0488771	NKX3-2	NKX3-2
DMR_643	chr6	100911526	100915805	4280	*	25	2.4764e-26	1.46162e-19	0.006404	3.26669e-17	0.15529	0.0605966	SIM1	SIM1
DMR_778	chr6	100901371	100906895	5525	*	23	2.24676e-24	1.12652e-20	0.00713787	3.61943e-17	0.0948081	0.0527631	SIM1	SIM1
DMR_238	chr2	162282922	162285454	2533	*	14	2.90216e-35	2.57804e-20	0.00338242	3.70381e-17	0.130595	0.0797643	AC009487.5
DMR_173	chr14	36982447	36983949	1503	*	12	1.56949e-38	2.30899e-20	0.00254523	3.71193e-17	0.0998464	0.0757645	RP11-896J10.3
DMR_39	chr10	8094093	8103673	9581	*	69	1.64577e-56	1.0621e-11	0.00640877	3.79791e-17	0.216589	0.035195	RP11-379F12.4
DMR_94	chr17	33700180	33701776	1597	*	16	6.93374e-46	1.84028e-18	0.00272696	4.03367e-17	0.158181	0.0698324	SLFN11	SLFN11
DMR_102	chr6	117086040	117087594	1555	*	12	7.75482e-45	3.75374e-19	0.00193456	4.17117e-17	0.175293	0.0945171	FAM162B	FAM162B
DMR_210	chr20	2780114	2782078	1965	*	14	4.19652e-36	7.48562e-20	0.00263455	5.11147e-17	0.137588	0.0675494	CPXM1	CPXM1
DMR_156	chr11	111410935	111411979	1045	*	10	1.37886e-39	6.59185e-20	0.00188785	6.05193e-17	0.172952	0.112777	LAYN	LAYN
DMR_1606	chr2	172955512	172961504	5993	*	19	3.97415e-18	1.92811e-19	0.00620032	6.77045e-17	0.121302	0.0742618	NA	DMR_1606
DMR_1119	chr5	87967728	87972265	4538	*	26	2.61499e-21	2.02841e-19	0.00977052	7.35453e-17	0.100957	0.0462765	CTC-467M3.1
DMR_1201	chr11	31817810	31823282	5473	*	30	8.02031e-21	3.62532e-20	0.00959022	7.41072e-17	0.0942186	0.0458575	PAX6	PAX6
DMR_1581	chr20	21491781	21498921	7141	*	26	2.62567e-18	8.32932e-18	0.00612527	7.45211e-17	0.162838	0.0552431	NKX2-2-AS1
DMR_331	chr1	114694766	114698730	3965	*	20	2.61483e-32	1.85264e-16	0.00655955	7.58114e-17	0.179864	0.0616238	SYT6	SYT6
DMR_1455	chr10	102980881	102991184	10304	*	48	4.27289e-19	1.70813e-15	0.0121081	7.87862e-17	0.1486	0.0363514	LBX1-AS1
DMR_137	chr1	67217673	67218505	833	*	12	4.64127e-41	7.7767e-20	0.0024961	9.66714e-17	0.225653	0.0953256	TCTEX1D1	TCTEX1D1
DMR_3365	chr20	21080692	21087165	6474	*	21	1.44073e-12	1.21588e-19	0.00809728	9.7442e-17	0.0960673	0.0516292	LINC00237	LINC00237
DMR_55	chr5	101631505	101633158	1654	*	13	6.04825e-53	1.03503e-18	0.00174693	1.00693e-16	0.185215	0.080907	SLCO4C1	SLCO4C1
DMR_393	chr16	55512806	55514470	1665	*	14	1.28522e-30	2.55077e-19	0.00338687	1.01617e-16	0.117506	0.0553719	MMP2	MMP2
DMR_320	chr17	77762459	77768687	6229	*	21	1.55391e-32	5.00644e-15	0.00354635	1.05017e-16	0.182146	0.0712603	CBX8	CBX8
DMR_104	chr7	1022213	1027033	4821	*	23	1.19662e-44	1.0681e-14	0.00343494	1.07027e-16	0.126579	0.032603	CYP2W1	CYP2W1
DMR_204	chr19	16186244	16188274	2031	*	10	1.6746e-36	1.946e-19	0.00169677	1.1271e-16	0.26601	0.147921	TPM4	TPM4
DMR_519	chr2	176968052	176974592	6541	*	27	2.31049e-28	3.31321e-19	0.00608708	1.25059e-16	0.128999	0.0611426	HOXD11
DMR_381	chr13	112720171	112724454	4284	*	23	6.08909e-31	5.12649e-17	0.00382558	1.25996e-16	0.190909	0.0551083	SOX1	SOX1
DMR_2188	chr11	32454216	32461240	7025	*	43	1.17692e-15	2.38974e-19	0.0169224	1.39743e-16	0.109054	0.0431341	WT1-AS
DMR_172	chr12	89747474	89749822	2349	*	16	1.47226e-38	2.49103e-17	0.00411807	1.3994e-16	0.130283	0.0722832	NA	DMR_172
DMR_115	chr16	66612955	66613970	1016	*	12	1.50329e-43	3.20047e-18	0.00202311	1.41618e-16	0.147402	0.0920502	CKLF-CMTM1
DMR_995	chr1	200007403	200012526	5124	*	23	3.0164e-22	2.18255e-18	0.00696707	1.72815e-16	0.1371	0.0628648	NR5A2	NR5A2
DMR_69	chr20	42875135	42876939	1805	*	11	1.749e-50	7.1948e-19	0.00172532	1.77576e-16	0.20224	0.101144	GDAP1L1	GDAP1L1
DMR_725	chr10	134832196	134839817	7622	*	33	6.35344e-25	2.00817e-16	0.00887353	1.81608e-16	-0.110505	-0.0418157	NA	DMR_725
DMR_1527	chr15	76627594	76635953	8360	*	35	1.21012e-18	2.38182e-18	0.0143278	1.8619e-16	0.107709	0.0461808	ISL2
DMR_695	chr6	28551310	28558113	6804	*	62	2.07577e-25	1.41706e-16	0.022495	1.96105e-16	0.126356	0.0100771	RP5-1186N24.3
DMR_95	chr12	106532212	106534620	2409	*	14	9.60573e-46	1.16141e-14	0.0018117	2.10887e-16	0.189301	0.0987195	NUAK1	NUAK1
DMR_676	chr16	10274064	10277505	3442	*	22	1.22451e-25	6.16889e-19	0.0071642	2.13225e-16	0.0783988	0.0340937	GRIN2A	GRIN2A
DMR_138	chr22	38071001	38071677	677	*	11	4.98992e-41	4.16866e-19	0.00209021	2.17635e-16	0.150622	0.0787465	LGALS1	LGALS1
DMR_1704	chr6	32184296	32193235	8940	*	54	9.85903e-18	1.35464e-17	0.0201163	2.30895e-16	0.0770201	-0.0174901	NOTCH4	NOTCH4
DMR_142	chr8	63160127	63162277	2151	*	17	8.53845e-41	1.44692e-17	0.00361216	2.30956e-16	0.190738	0.0659334	NKAIN3	NKAIN3
DMR_62	chr20	25128211	25130869	2659	*	19	1.10139e-51	1.51853e-15	0.00267785	2.56284e-16	0.165788	0.0649267	RP4-738P15.1	RP4-738P15.1
DMR_178	chr6	29795501	29796614	1114	*	14	3.67906e-38	1.34239e-19	0.00392908	2.58759e-16	0.10713	0.0718702	HLA-G
DMR_1037	chr18	903764	909154	5391	*	27	5.72246e-22	1.42209e-15	0.0080865	2.68491e-16	0.128709	0.0373164	ADCYAP1
DMR_121	chr2	29337946	29339307	1362	*	14	4.79449e-43	1.25266e-17	0.00232577	2.738e-16	0.249071	0.132796	CLIP4	CLIP4
DMR_169	chr17	6898738	6900356	1619	*	16	1.15061e-38	4.47623e-17	0.00562637	2.76154e-16	0.127316	0.0839674	ALOX12
DMR_845	chr2	171568412	171574592	6181	*	35	1.35175e-23	6.39756e-14	0.010508	2.87465e-16	0.154204	0.0586636	SP5
DMR_199	chr1	207990895	207992548	1654	*	13	6.48441e-37	3.76725e-19	0.00299679	2.88984e-16	-0.132686	-0.0683473	C1orf132	C1orf132
DMR_708	chr3	138661840	138666885	5046	*	26	3.76441e-25	1.70418e-18	0.00931626	3.1895e-16	0.159664	0.062506	C3orf72
DMR_80	chr6	26016674	26018602	1929	*	15	3.85723e-48	3.83344e-17	0.00222049	3.42569e-16	0.213935	0.10428	HIST1H1PS2
DMR_291	chr7	120967900	120970606	2707	*	14	2.25321e-33	2.27324e-17	0.00253417	3.78768e-16	0.146567	0.0728824	WNT16	WNT16
DMR_154	chr3	46506104	46506864	761	*	11	1.1157e-39	9.84323e-19	0.00219973	4.28738e-16	0.147317	0.0887631	LTF	LTF
DMR_491	chr19	30017511	30021276	3766	*	13	6.63849e-29	1.56806e-18	0.00285626	5.65977e-16	0.164178	0.0582675	VSTM2B
DMR_202	chr18	12253749	12255318	1570	*	19	1.39799e-36	6.01661e-18	0.00897106	5.71861e-16	0.108563	0.0570978	CIDEA	CIDEA
DMR_34	chr10	99531038	99532636	1599	*	17	1.92736e-60	1.13722e-15	0.00226273	7.06223e-16	0.194861	0.0586825	SFRP5	SFRP5
DMR_127	chr1	45792540	45793300	761	*	9	1.12917e-42	2.19942e-18	0.00135938	7.33763e-16	0.202592	0.119942	HPDL	HPDL
DMR_1175	chr14	60975811	60978275	2465	*	15	5.8016e-21	2.5323e-19	0.00645469	7.52653e-16	0.14912	0.0877243	SIX6
DMR_64	chr18	59560091	59562120	2030	*	12	5.71758e-51	2.09923e-15	0.00139595	7.65756e-16	0.206319	0.111454	RNF152	RNF152
DMR_1221	chr2	237077151	237080535	3385	*	16	1.0652e-20	5.23936e-16	0.00520045	8.20063e-16	0.144745	0.0622856	AC079135.1	AC079135.1
DMR_951	chr2	87014979	87020377	5399	*	20	1.344e-22	3.36496e-17	0.00421945	8.43116e-16	0.142611	0.0498863	CD8A	CD8A
DMR_259	chr2	162270453	162275746	5294	*	30	2.77937e-34	1.17115e-16	0.00655999	8.61169e-16	0.141951	0.038451	TBR1	TBR1
DMR_749	chr10	100991745	100997023	5279	*	30	1.10263e-24	9.77376e-18	0.0116711	8.77922e-16	0.131674	0.0543739	HPSE2	HPSE2
DMR_242	chr10	123355268	123357695	2428	*	13	3.61325e-35	4.60893e-17	0.00272953	9.02825e-16	0.140962	0.0892592	FGFR2	FGFR2
DMR_678	chr17	47072339	47075880	3542	*	23	1.25843e-25	4.01768e-15	0.0043047	9.1955e-16	0.173375	0.0523715	IGF2BP1
DMR_495	chr15	45404157	45407818	3662	*	18	7.93126e-29	4.8626e-16	0.00571972	9.41804e-16	0.146182	0.0719235	DUOXA2
DMR_580	chr8	25897201	25902980	5780	*	24	3.41535e-27	4.84293e-12	0.00478111	1.03192e-15	0.103975	0.0412819	EBF2	EBF2
DMR_140	chr8	86349742	86351195	1454	*	15	5.5814e-41	1.06279e-17	0.00334823	1.08644e-15	0.149552	0.0807323	CA3	CA3
DMR_246	chr2	102090371	102091656	1286	*	14	6.00397e-35	6.942e-18	0.00347769	1.21706e-15	0.17624	0.0708642	RFX8	RFX8
DMR_116	chr4	57521138	57523826	2689	*	13	1.63406e-43	1.14711e-16	0.00215364	1.2267e-15	0.211111	0.099356	HOPX	HOPX
DMR_151	chrX	24665074	24666268	1195	*	10	5.22747e-40	2.88569e-17	0.001746	1.28906e-15	0.135404	0.104658	PCYT1B	PCYT1B
DMR_92	chr15	89437710	89438964	1255	*	9	4.8274e-46	1.44476e-17	0.0012365	1.29169e-15	0.151809	0.114018	HAPLN3	HAPLN3
DMR_164	chr12	124246391	124248044	1654	*	9	5.07731e-39	4.76343e-18	0.00148796	1.42726e-15	0.197532	0.145809	DNAH10	DNAH10
DMR_576	chr6	391114	393616	2503	*	14	3.02671e-27	4.43626e-18	0.00359854	1.4804e-15	0.0957578	0.0521615	IRF4	IRF4
DMR_1597	chr7	156794879	156799873	4995	*	20	3.55972e-18	3.66928e-17	0.00741837	1.52166e-15	0.13438	0.0794692	MNX1-AS2
DMR_112	chrX	50556181	50557800	1620	*	12	5.92532e-44	8.96225e-17	0.00189729	1.53268e-15	0.204161	0.0857445	SHROOM4	SHROOM4
DMR_680	chr4	85402143	85404099	1957	*	10	1.30572e-25	2.06039e-18	0.00286325	1.54916e-15	0.1235	0.0972899	NA	DMR_680
DMR_357	chr13	100619842	100624965	5124	*	21	1.35284e-31	1.24351e-16	0.00525551	1.56188e-15	0.130384	0.055978	ZIC5	ZIC5
DMR_126	chr8	140714586	140718385	3800	*	25	1.01714e-42	8.10476e-15	0.003239	1.80406e-15	0.191757	0.0586478	KCNK9	KCNK9
DMR_125	chr6	26188969	26190175	1207	*	9	1.00004e-42	1.42469e-17	0.00133506	1.84439e-15	0.208253	0.121269	HIST1H4D	HIST1H4D
DMR_141	chr4	140200520	140202327	1808	*	14	7.83563e-41	1.09289e-15	0.00318613	1.85239e-15	0.135363	0.0676768	MGARP
DMR_218	chr6	10415077	10422636	7560	*	47	8.45973e-36	2.49483e-13	0.00937653	1.93232e-15	0.125872	0.0441271	TFAP2A-AS1
DMR_504	chr4	141488964	141491214	2251	*	15	1.24166e-28	3.3947e-17	0.00323666	1.95741e-15	0.176517	0.0982163	UCP1	UCP1
DMR_133	chr5	137609681	137611496	1816	*	13	1.36522e-41	4.3736e-17	0.00246314	2.175e-15	0.218727	0.104354	GFRA3	GFRA3
DMR_2316	chr20	37351945	37358077	6133	*	23	3.46433e-15	2.89396e-17	0.00747964	2.23074e-15	0.0764606	0.0404198	SLC32A1	SLC32A1
DMR_54	chr19	12978255	12978805	551	*	8	4.80109e-53	9.34488e-18	0.00112662	2.25722e-15	0.1935	0.12105	MAST1
DMR_378	chr12	120241287	120242513	1227	*	11	5.05141e-31	2.91143e-18	0.00361961	2.80348e-15	0.12846	0.0899293	CIT	CIT
DMR_139	chr10	28033338	28036151	2814	*	21	5.03848e-41	1.56876e-15	0.00413838	2.82408e-15	0.161996	0.0674148	RP11-360I20.2
DMR_148	chr8	49467831	49470964	3134	*	13	2.21259e-40	5.46466e-17	0.00221308	2.87591e-15	0.221951	0.108522	RP11-770E5.1
DMR_244	chr17	73083692	73084494	803	*	9	4.92327e-35	7.38358e-18	0.00199986	3.09749e-15	0.189913	0.134712	SLC16A5	SLC16A5
DMR_177	chr1	66998484	66999929	1446	*	11	3.12381e-38	8.2771e-17	0.00207051	3.15097e-15	0.160809	0.111031	SGIP1	SGIP1
DMR_211	chr11	70507825	70508659	835	*	10	5.16668e-36	1.51418e-17	0.00232294	3.27012e-15	0.177444	0.129573	SHANK2	SHANK2
DMR_1287	chr11	1857442	1862477	5036	*	25	2.90496e-20	5.3862e-16	0.00503634	3.27655e-15	-0.0942136	-0.038569	SYT8
DMR_338	chr14	74705733	74708313	2581	*	14	4.43027e-32	3.92909e-18	0.00386506	3.31325e-15	0.177196	0.0717813	VSX2	VSX2
DMR_308	chr18	5542743	5545169	2427	*	17	7.97988e-33	1.64294e-17	0.0052326	3.51221e-15	0.108511	0.0413711	EPB41L3	EPB41L3
DMR_362	chr1	31845904	31846873	970	*	12	1.55979e-31	4.31877e-18	0.00439402	3.89865e-15	0.177979	0.107394	FABP3	FABP3
DMR_872	chr3	187452863	187457520	4658	*	22	2.86831e-23	1.6643e-15	0.00594822	3.93297e-15	0.183261	0.0618653	BCL6	BCL6
DMR_167	chr11	63257403	63259326	1924	*	12	5.36633e-39	2.03613e-17	0.00240225	4.04352e-15	0.188898	0.0996864	HRASLS5	HRASLS5
DMR_957	chr20	24449392	24452131	2740	*	19	1.47588e-22	5.91641e-18	0.00743024	4.21169e-15	0.170385	0.0501693	SYNDIG1	SYNDIG1
DMR_2532	chrX	145075713	145080188	4476	*	11	1.41163e-14	5.75586e-18	0.00340201	4.37337e-15	-0.121723	-0.0827406	MIR890
DMR_253	chr8	17269638	17271535	1898	*	13	1.20135e-34	6.03129e-18	0.00403589	4.52015e-15	0.153773	0.0773609	MTMR7	MTMR7
DMR_93	chr12	111618925	111620313	1389	*	11	5.48688e-46	6.41188e-16	0.00145734	4.62068e-15	0.169759	0.104284	CUX2	CUX2
DMR_353	chr17	19647973	19650069	2097	*	15	1.17857e-31	2.19291e-17	0.00606955	5.14135e-15	0.101621	0.0720988	ALDH3A1	ALDH3A1
DMR_122	chr15	45670068	45671708	1641	*	18	4.8917e-43	1.10535e-17	0.00420586	5.14382e-15	0.217748	0.0772792	GATM	GATM
DMR_176	chr2	24232161	24234017	1857	*	14	3.10439e-38	3.43769e-17	0.00306409	5.23462e-15	0.0895658	0.05123	MFSD2B	MFSD2B
DMR_223	chrX	130191788	130192812	1025	*	13	1.48553e-35	2.60288e-17	0.00353436	5.23586e-15	0.152322	0.0889237	ARHGAP36
DMR_181	chr5	140864020	140865433	1414	*	9	7.56368e-38	2.4244e-17	0.00163111	5.24627e-15	0.185441	0.121443	PCDHGA1		PCDHGB7	PCDHGA11	PCDHGA12	PCDHGC3	PCDHGC4" "PCDHGA1"
DMR_1015	chr3	138654924	138659021	4098	*	22	4.06087e-22	1.02853e-15	0.0106896	5.52232e-15	0.10775	0.0528267	RP11-548O1.3	RP11-548O1.3
DMR_777	chr4	154679462	154682645	3184	*	12	2.24291e-24	6.38159e-18	0.00380856	5.7795e-15	0.103242	0.00153692	RNF175	RNF175
DMR_144	chr4	54974886	54976184	1299	*	8	1.58004e-40	2.55106e-17	0.00130946	5.95606e-15	0.179921	0.117958	FIP1L1	FIP1L1
DMR_227	chr11	70672365	70674245	1881	*	11	1.78778e-35	9.64807e-17	0.0027218	6.08788e-15	0.165094	0.100888	SHANK2	SHANK2
DMR_200	chr6	29592381	29596874	4494	*	24	8.26352e-37	7.84233e-17	0.00623866	6.42355e-15	0.139617	0.0446306	GABBR1	GABBR1
DMR_598	chr4	4859772	4864902	5131	*	50	5.11855e-27	1.35022e-12	0.0118759	6.90796e-15	0.155857	0.0365527	MSX1	MSX1
DMR_136	chr6	32222492	32223430	939	*	9	4.63598e-41	4.93557e-17	0.00144599	7.19804e-15	0.196667	0.126414	NA	DMR_136
DMR_203	chr12	14720100	14721288	1189	*	11	1.50293e-36	1.5135e-16	0.0026699	7.20888e-15	0.135039	0.0848762	RP11-695J4.2
DMR_609	chr6	32075763	32078624	2862	*	26	6.80471e-27	4.71654e-17	0.0120182	7.8419e-15	0.113098	0.0275198	TNXB
DMR_319	chr16	62067937	62071193	3257	*	16	1.51726e-32	9.56931e-17	0.00469575	7.89302e-15	0.101943	0.0379669	CDH8	CDH8
DMR_430	chr8	55370192	55372569	2378	*	16	7.00785e-30	1.94405e-17	0.00496121	7.94503e-15	0.120755	0.0576541	SOX17	SOX17
DMR_689	chr5	145717010	145720805	3796	*	16	1.67461e-25	1.94209e-17	0.00640752	8.46035e-15	0.108223	0.0521284	RBM27
DMR_268	chr19	52390810	52391789	980	*	14	6.38029e-34	1.18841e-17	0.00484894	8.48126e-15	0.159621	0.0982847	CTC-429C10.2
DMR_197	chr2	17699243	17700224	982	*	10	3.89291e-37	8.92033e-17	0.00213326	8.64477e-15	0.165214	0.10674	RAD51AP2	RAD51AP2
DMR_436	chr4	54965109	54968251	3143	*	13	8.47946e-30	2.40992e-14	0.00217849	9.34096e-15	0.238145	0.0826506	FIP1L1
DMR_281	chrX	103267574	103268686	1113	*	12	1.4839e-33	1.68987e-17	0.00363496	9.65343e-15	-0.134023	-0.0834613	H2BFM
DMR_332	chr4	48491941	48493846	1906	*	10	2.64207e-32	1.41791e-16	0.00216661	1.05633e-14	0.168405	0.0990178	ZAR1	ZAR1
DMR_387	chr8	88884985	88886432	1448	*	12	7.31822e-31	3.28597e-17	0.00311225	1.1108e-14	-0.17355	-0.0880479	DCAF4L2	DCAF4L2
DMR_363	chr1	2460621	2463873	3253	*	14	2.0695e-31	6.42091e-17	0.00467597	1.1269e-14	0.213981	0.121283	HES5	HES5
DMR_86	chr16	67195658	67200181	4524	*	18	6.16611e-47	2.53747e-14	0.00264162	1.13383e-14	0.206892	0.0646271	FBXL8
DMR_670	chr11	312518	316456	3939	*	22	9.65031e-26	1.79303e-13	0.00620181	1.14727e-14	0.175847	0.0601454	IFITM2
DMR_1062	chr8	25904216	25909599	5384	*	27	9.58672e-22	4.19717e-16	0.00930269	1.1548e-14	0.103796	0.0438615	NA	DMR_1062
DMR_153	chrX	106749745	106750861	1117	*	8	9.42848e-40	5.23331e-17	0.00142366	1.16335e-14	0.177541	0.1369	NA	DMR_153
DMR_782	chr14	61118751	61123973	5223	*	24	2.42602e-24	2.6222e-17	0.0126422	1.39646e-14	0.122578	0.0607602	SIX1	SIX1
DMR_194	chrX	154842064	154843228	1165	*	10	2.8882e-37	1.74422e-16	0.00208399	1.40668e-14	0.184289	0.102269	TMLHE	TMLHE
DMR_492	chr12	115123251	115126908	3658	*	12	6.76184e-29	1.89663e-15	0.00242178	1.4068e-14	0.155533	0.0959599	NA	DMR_492
DMR_475	chr11	103907262	103908787	1526	*	9	4.25068e-29	4.32268e-17	0.00216899	1.47794e-14	-0.122942	-0.0798047	DDI1
DMR_946	chr14	36973204	36975402	2199	*	10	1.25163e-22	1.86825e-16	0.0019136	1.53399e-14	0.129341	0.0836213	RP11-896J10.3
DMR_1085	chr10	23479410	23482255	2846	*	14	1.35786e-21	1.64668e-17	0.00650768	1.54796e-14	0.10617	0.062025	PTF1A	PTF1A
DMR_228	chr22	19510877	19513176	2300	*	17	1.7972e-35	5.38462e-16	0.0039759	1.71775e-14	0.177053	0.0583341	CLDN5	CLDN5
DMR_260	chr15	60688010	60691595	3586	*	18	3.15149e-34	1.97873e-11	0.00246244	1.8339e-14	0.204866	0.0743274	ANXA2	ANXA2
DMR_507	chr5	115297488	115299828	2341	*	13	1.39544e-28	1.08526e-15	0.00318316	1.83959e-14	0.132699	0.0771316	AQPEP	AQPEP
DMR_292	chr14	21491045	21495146	4102	*	16	2.46449e-33	8.70969e-15	0.0036093	1.98539e-14	0.145902	0.0636595	TPPP2
DMR_185	chr2	96990549	96992044	1496	*	11	8.85577e-38	4.05381e-15	0.0022889	2.03439e-14	0.143166	0.0829313	ITPRIPL1	ITPRIPL1
DMR_78	chr1	169396637	169397550	914	*	10	1.39797e-48	1.59879e-13	0.00139288	2.07291e-14	0.166221	0.116905	CCDC181	CCDC181
DMR_128	chr17	7553760	7555411	1652	*	14	1.71922e-42	5.61132e-14	0.0024036	2.26686e-14	0.214771	0.0621054	ATP1B2	ATP1B2
DMR_107	chr7	150651937	150653195	1259	*	8	1.85275e-44	3.15857e-16	0.00114731	2.35024e-14	0.222794	0.146824	KCNH2	KCNH2
DMR_252	chr6	28367070	28367883	814	*	8	9.51642e-35	1.17331e-16	0.00162115	2.48554e-14	0.188618	0.130182	ZSCAN12	ZSCAN12
DMR_538	chr11	20617974	20623259	5286	*	32	5.97838e-28	5.63374e-14	0.00744185	2.65683e-14	0.158744	0.0427834	SLC6A5	SLC6A5
DMR_306	chr6	32972093	32978775	6683	*	56	7.12241e-33	5.8224e-11	0.00828833	2.72741e-14	0.145706	-0.00448304	HLA-DOA	HLA-DOA
DMR_201	chr4	122301573	122302680	1108	*	13	1.0042e-36	5.09153e-15	0.00337911	2.83806e-14	0.125188	0.0706198	QRFPR	QRFPR
DMR_419	chr11	13029722	13032613	2892	*	14	5.05447e-30	5.01007e-16	0.00361833	2.87573e-14	0.154313	0.059594	RASSF10
DMR_1550	chr10	94819559	94823302	3744	*	16	1.58311e-18	8.55596e-17	0.00609843	3.30699e-14	0.126118	0.0651085	CYP26C1
DMR_714	chr17	62774590	62778413	3824	*	16	4.62386e-25	2.46699e-12	0.00307954	3.54471e-14	0.202012	0.0844094	hsa-mir-6080
DMR_394	chr14	60972853	60974525	1673	*	11	1.42373e-30	7.18135e-17	0.00368589	3.63206e-14	0.178424	0.101962	C14orf39	C14orf39
DMR_532	chr19	18898325	18902727	4403	*	24	4.82058e-28	3.49255e-14	0.00829939	3.65752e-14	0.130478	0.0488126	COMP	COMP
DMR_981	chr1	2936277	2941375	5099	*	17	2.19277e-22	2.89744e-14	0.00305072	3.65999e-14	-0.122464	-0.056046	ACTRT2	ACTRT2
DMR_145	chr10	45914276	45914949	674	*	7	1.65805e-40	2.83902e-16	0.00107486	3.71075e-14	0.252657	0.174547	ALOX5	ALOX5
DMR_120	chr7	97359829	97362523	2695	*	12	2.44621e-43	6.43307e-12	0.00190711	3.98112e-14	0.192117	0.106168	TAC1	TAC1
DMR_599	chr4	85416865	85421050	4186	*	23	5.19249e-27	5.04979e-13	0.00747704	4.00733e-14	0.103447	0.0518182	NKX6-1	NKX6-1
DMR_279	chr2	115918745	115921258	2514	*	13	1.12986e-33	9.47302e-15	0.00254526	4.02147e-14	0.130714	0.0610316	DPP10
DMR_255	chr10	133507998	133508866	869	*	10	1.76684e-34	3.24487e-15	0.00233563	4.31931e-14	-0.130525	-0.101351	NA	DMR_255
DMR_146	chr12	54440773	54442288	1516	*	8	1.74133e-40	2.8103e-16	0.00139442	4.33201e-14	0.173589	0.105401	HOXC4	HOXC4
DMR_433	chr18	11147146	11151283	4138	*	18	7.64793e-30	1.56486e-13	0.00498855	4.43995e-14	0.134822	0.0354104	PIEZO2	PIEZO2
DMR_497	chr17	51899386	51900887	1502	*	10	9.58242e-29	9.07993e-17	0.00383846	4.50517e-14	-0.0844449	-0.0666105	KIF2B	KIF2B
DMR_685	chrX	133678716	133680974	2259	*	16	1.43321e-25	1.20391e-16	0.00603487	4.6131e-14	0.126208	0.0791082	MIR503HG
DMR_247	chr17	7348316	7350881	2566	*	15	6.02235e-35	3.07757e-13	0.00299928	4.77334e-14	0.13456	0.0569709	RP11-104H15.10
DMR_337	chr14	42073791	42079246	5456	*	23	4.42903e-32	2.02494e-13	0.0053854	4.78142e-14	0.134223	0.0465424	LRFN5
DMR_235	chr13	96204493	96206104	1612	*	16	2.36586e-35	1.28883e-15	0.00522679	4.84148e-14	0.183636	0.0830503	CLDN10	CLDN10
DMR_1227	chr15	53095195	53098475	3281	*	18	1.23464e-20	5.14734e-17	0.00858796	4.84981e-14	0.092147	0.0460945	RP11-209K10.2	RP11-209K10.2
DMR_280	chr7	117119382	117120064	683	*	8	1.30627e-33	2.47392e-16	0.0017737	4.95124e-14	0.20446	0.150031	CFTR	CFTR
DMR_271	chr5	149792249	149793436	1188	*	10	8.29055e-34	6.75571e-16	0.00236526	5.31636e-14	0.121689	0.0695227	CD74	CD74
DMR_444	chr6	28956226	28956989	764	*	20	1.182e-29	1.04612e-17	0.0168504	5.5294e-14	0.110585	0.0727333	HCG16	HCG16
DMR_887	chr5	172669916	172673349	3434	*	18	4.2845e-23	1.26298e-15	0.00692024	5.54864e-14	0.103249	0.0562907	NA	DMR_887
DMR_521	chr4	175138377	175140004	1628	*	10	2.56105e-28	1.43065e-16	0.00316741	5.56686e-14	0.11889	0.065865	RP11-148L24.1	RP11-148L24.1
DMR_220	chr2	177052486	177055168	2683	*	18	1.06918e-35	1.47627e-15	0.0043552	5.68961e-14	0.151189	0.0766166	HOXD1
DMR_762	chr15	83951663	83954849	3187	*	31	1.65163e-24	2.73831e-13	0.00896836	5.9384e-14	0.127452	0.0574206	RP11-382A20.4
DMR_311	chr19	2250561	2253854	3294	*	17	1.09645e-32	5.92493e-16	0.00398173	6.15895e-14	0.239434	0.0898758	AMH
DMR_265	chr5	140753076	140754451	1376	*	11	4.36928e-34	8.15018e-16	0.00287337	6.3372e-14	0.12557	0.0852679	PCDHGA1
DMR_302	chr17	76975944	76976357	414	*	8	4.81214e-33	3.45236e-16	0.00181236	6.51805e-14	0.116372	0.0969056	LGALS3BP	LGALS3BP
DMR_999	chr13	100607772	100613240	5469	*	19	3.13053e-22	2.1088e-13	0.00542019	6.67636e-14	0.19288	0.0594185	NA	DMR_999
DMR_428	chr17	48545805	48546620	816	*	11	6.27633e-30	1.13846e-16	0.00491102	7.37093e-14	0.156843	0.0953226	ACSF2
DMR_1245	chr10	134731965	134736108	4144	*	14	1.58495e-20	1.18542e-15	0.00389272	7.67822e-14	-0.11332	-0.0626314	TTC40	TTC40
DMR_237	chr1	53067365	53068834	1470	*	10	2.75411e-35	4.69615e-15	0.00220077	8.35368e-14	0.164071	0.107139	GPX7	GPX7
DMR_289	chr10	81001957	81003657	1701	*	7	2.02922e-33	7.26293e-16	0.00120007	8.82494e-14	0.225773	0.159894	ZMIZ1	ZMIZ1
DMR_671	chr20	590243	592957	2715	*	10	9.67022e-26	2.45447e-16	0.00348187	9.52849e-14	0.131998	0.0753607	TCF15	TCF15
DMR_530	chr7	28996196	28998860	2665	*	21	4.14001e-28	3.31542e-15	0.0105546	9.64311e-14	0.146126	0.0747212	AC005013.5
DMR_457	chr14	91579859	91581064	1206	*	10	2.1074e-29	3.59001e-16	0.00354718	9.95573e-14	0.144962	0.1017	C14orf159	C14orf159
DMR_2074	chr7	96644782	96657023	12242	*	63	3.85036e-16	5.23874e-17	0.0345017	1.03189e-13	0.119053	0.0398971	DLX5	DLX5
DMR_1434	chr10	119310053	119313305	3253	*	14	2.824e-19	3.95918e-16	0.00494393	1.03416e-13	0.110501	0.065849	NA	DMR_1434
DMR_234	chr1	204328377	204330069	1693	*	9	2.32266e-35	2.09707e-15	0.00175472	1.05859e-13	0.161758	0.0965561	PLEKHA6	PLEKHA6
DMR_411	chr22	51016501	51017723	1223	*	15	3.68272e-30	1.25912e-16	0.0078321	1.1725e-13	0.113919	0.0625303	CPT1B
DMR_881	chr13	28500882	28503508	2627	*	14	3.64859e-23	2.66257e-16	0.00616684	1.27102e-13	0.122861	0.0600886	NA	DMR_881
DMR_1590	chr17	79093913	79100682	6770	*	31	3.14162e-18	8.36046e-14	0.00947798	1.2878e-13	-0.104641	-0.032342	MIR338
DMR_753	chr14	57263369	57266029	2661	*	13	1.16453e-24	4.54192e-16	0.00429852	1.31324e-13	0.142264	0.0755141	NA	DMR_753
DMR_361	chr22	45608345	45609421	1077	*	13	1.51247e-31	2.76682e-15	0.00503718	1.32181e-13	0.14347	0.0815839	KIAA0930	KIAA0930
DMR_229	chr8	105478683	105479862	1180	*	11	2.06079e-35	1.99311e-14	0.00266201	1.34674e-13	0.176726	0.0958794	DPYS	DPYS
DMR_1753	chr1	91189167	91193193	4027	*	25	1.78942e-17	1.26993e-14	0.00967414	1.40527e-13	0.136944	0.0514334	NA	DMR_1753
DMR_256	chr1	155290446	155291345	900	*	10	1.80982e-34	2.09735e-15	0.00234018	1.45038e-13	0.115617	0.0797626	FDPS
DMR_640	chr1	197879380	197883190	3811	*	20	2.02565e-26	9.819e-15	0.00565149	1.57078e-13	0.130577	0.0526854	LHX9	LHX9
DMR_431	chr2	84516404	84517950	1547	*	10	7.09627e-30	5.22978e-16	0.0029962	1.68758e-13	-0.125484	-0.0762046	FUNDC2P2	FUNDC2P2
DMR_784	chr10	23460245	23464518	4274	*	18	2.7509e-24	1.59968e-12	0.00441472	1.72596e-13	0.144704	0.0513005	NA	DMR_784
DMR_700	chr7	24796355	24798855	2501	*	14	2.55029e-25	1.02302e-14	0.00414461	1.72775e-13	0.119472	0.0527912	DFNA5	DFNA5
DMR_315	chr3	38035463	38036060	598	*	7	1.15931e-32	1.5265e-15	0.00141987	1.82746e-13	0.163527	0.120161	VILL	VILL
DMR_403	chr11	35546824	35547903	1080	*	9	2.28683e-30	8.01461e-16	0.00262226	1.87136e-13	0.121569	0.0878483	PAMR1	PAMR1
DMR_182	chr5	156886147	156887490	1344	*	11	7.66767e-38	8.87945e-15	0.00208436	1.89465e-13	0.153924	0.0589401	NIPAL4
DMR_648	chr14	24867164	24868755	1592	*	9	3.5147e-26	9.65751e-16	0.00251307	1.90541e-13	0.118102	0.0753536	NYNRIN	NYNRIN
DMR_1281	chr11	20180336	20186078	5743	*	30	2.61259e-20	1.67705e-12	0.0101271	1.91587e-13	0.0994173	0.0393005	DBX1	DBX1
DMR_392	chr12	100750473	100751051	579	*	8	1.28342e-30	1.01583e-15	0.00226407	1.92725e-13	0.177463	0.117735	SLC17A8	SLC17A8
DMR_466	chr2	54086854	54087552	699	*	12	2.54605e-29	4.18097e-16	0.00617678	1.97032e-13	0.110556	0.0710064	GPR75-ASB3
DMR_1234	chr7	156809644	156815030	5387	*	22	1.36227e-20	1.01402e-14	0.00722324	1.97379e-13	0.117995	0.0548035	NA	DMR_1234
DMR_106	chrX	73641370	73642885	1516	*	9	1.46099e-44	3.02561e-13	0.00146114	1.98548e-13	0.190709	0.11347	SLC16A2	SLC16A2
DMR_854	chr8	38322629	38326968	4340	*	19	1.78026e-23	4.30624e-13	0.00531978	2.0122e-13	0.179946	0.056358	FGFR1	FGFR1
DMR_541	chr1	65730339	65731886	1548	*	10	6.24068e-28	6.05204e-16	0.00328806	2.01921e-13	0.162865	0.116129	DNAJC6	DNAJC6
DMR_579	chr3	140769274	140771786	2513	*	20	3.40645e-27	5.39261e-16	0.0144576	2.02061e-13	0.113083	0.0368055	SPSB4	SPSB4
DMR_389	chr6	2840792	2842550	1759	*	11	8.19945e-31	1.59324e-15	0.00356306	2.05579e-13	0.208366	0.110563	SERPINB1	SERPINB1
DMR_212	chr11	71954982	71956145	1164	*	11	5.36038e-36	9.29979e-13	0.00216936	2.10649e-13	0.170967	0.0821548	PHOX2A	PHOX2A
DMR_274	chr5	95767550	95770238	2689	*	16	9.21591e-34	1.36338e-13	0.00457941	2.29738e-13	0.110036	0.0552886	CTD-2337A12.1
DMR_610	chr14	101529855	101533127	3273	*	29	6.83207e-27	2.54581e-16	0.0180566	2.36868e-13	-0.076616	-0.0439019	MIR541
DMR_1010	chr3	147124363	147132321	7959	*	55	3.67336e-22	7.8501e-12	0.0213049	2.38062e-13	0.127527	0.0319262	ZIC1
DMR_370	chr17	15165803	15166505	703	*	9	3.25622e-31	1.2482e-15	0.00262528	2.53493e-13	0.113702	0.0633388	RP11-849N15.1
DMR_645	chr5	161273839	161276001	2163	*	19	2.88774e-26	6.52188e-13	0.0047882	2.65725e-13	0.10142	0.0417509	GABRA1	GABRA1
DMR_162	chr4	57975793	57976944	1152	*	11	2.91704e-39	3.29285e-13	0.00216602	2.74449e-13	0.142091	0.078543	IGFBP7-AS1
DMR_786	chr3	157812018	157816094	4077	*	16	3.21988e-24	2.38801e-15	0.00635132	2.76331e-13	0.108309	0.0531362	SHOX2	SHOX2
DMR_303	chr7	157361040	157362094	1055	*	7	5.27363e-33	2.77531e-15	0.00135003	2.8963e-13	0.178397	0.138731	PTPRN2	PTPRN2
DMR_2768	chr20	25061762	25065553	3792	*	20	6.71131e-14	1.11941e-14	0.00808459	2.92885e-13	0.0914278	0.045805	VSX1	VSX1
DMR_334	chrX	102000610	102001935	1326	*	8	2.76558e-32	2.42694e-15	0.00185769	3.15193e-13	0.166324	0.106559	BHLHB9	BHLHB9
DMR_830	chr12	54345056	54350294	5239	*	23	9.87321e-24	1.29356e-13	0.00556646	3.17788e-13	0.148771	0.0506004	HOXC12	HOXC12
DMR_1339	chr5	139283051	139284774	1724	*	8	6.68607e-20	1.83594e-15	0.00225307	3.19341e-13	0.14245	0.0968689	NRG2	NRG2
DMR_83	chr11	117069479	117070485	1007	*	9	1.68653e-47	2.00128e-12	0.00120202	3.22123e-13	0.171838	0.108219	TAGLN	TAGLN
DMR_417	chr16	85669462	85672175	2714	*	14	4.85672e-30	5.1155e-10	0.00257762	3.23884e-13	-0.137868	-0.0436694	GSE1	GSE1
DMR_508	chr2	20870087	20871401	1315	*	9	1.42423e-28	1.6208e-15	0.00274576	3.27507e-13	0.0964907	0.0767077	GDF7	GDF7
DMR_409	chr7	137028165	137029097	933	*	9	3.38338e-30	1.70945e-15	0.00271773	3.39238e-13	0.130347	0.0953728	PTN	PTN
DMR_477	chr20	50719777	50723227	3451	*	9	4.63401e-29	4.49411e-14	0.00174789	3.54137e-13	0.195033	0.118627	ZFP64	ZFP64
DMR_350	chr4	183060943	183066337	5395	*	23	1.07586e-31	2.9093e-10	0.00426011	3.605e-13	0.198754	0.0532168	TENM3
DMR_166	chr14	55594613	55596862	2250	*	11	5.34955e-39	9.3901e-13	0.00214784	3.62662e-13	0.170455	0.107709	LGALS3	LGALS3
DMR_1014	chr20	21376337	21378560	2224	*	12	3.89417e-22	9.59141e-16	0.00506066	3.77147e-13	0.106695	0.0615686	RP11-227D2.3
DMR_701	chr19	38885050	38886789	1740	*	9	2.62359e-25	2.17224e-15	0.00280332	3.84991e-13	0.145967	0.0950895	SPRED3	SPRED3
DMR_365	chr8	72753268	72757924	4657	*	23	2.19219e-31	4.54526e-11	0.00656949	4.03942e-13	0.11149	0.0336877	RP11-383H13.1
DMR_494	chr11	61061699	61063144	1446	*	13	7.84123e-29	5.33492e-15	0.00502477	4.1276e-13	0.194641	0.06935	VWCE	VWCE
DMR_184	chr4	15703512	15704844	1333	*	11	8.46509e-38	4.85034e-14	0.00224626	4.20533e-13	0.155822	0.07492	FAM200B
DMR_276	chr11	842945	844686	1742	*	14	1.03116e-33	2.60759e-11	0.00376624	4.36255e-13	0.13997	0.0665276	TSPAN4	TSPAN4
DMR_205	chr6	31740268	31741184	917	*	11	1.76445e-36	1.32952e-13	0.00224289	4.39384e-13	-0.103818	-0.0571684	VWA7	VWA7
DMR_1385	chr5	50262177	50266228	4052	*	15	1.31575e-19	2.71247e-13	0.00448232	4.44421e-13	0.170903	0.0893447	CTD-2089N3.3
DMR_351	chr17	7340813	7343939	3127	*	14	1.07952e-31	5.68378e-11	0.00300412	4.62964e-13	0.163175	0.0684453	RP11-104H15.7
DMR_3198	chr13	28549574	28555387	5814	*	18	6.8251e-13	6.82646e-16	0.0114903	4.67625e-13	0.0958677	0.0556066	URAD	URAD
DMR_283	chr8	22959168	22961088	1921	*	12	1.68152e-33	2.017e-13	0.00299332	4.68795e-13	0.165257	0.0930905	TNFRSF10C	TNFRSF10C
DMR_493	chr7	129424539	129425932	1394	*	8	7.54668e-29	3.05819e-15	0.00211747	4.72712e-13	0.165099	0.109239	RP11-738B7.1	RP11-738B7.1
DMR_335	chr11	105479843	105481988	2146	*	18	2.93298e-32	1.26748e-13	0.00637875	5.00462e-13	0.117841	0.0552651	GRIA4	GRIA4
DMR_794	chr14	52733216	52736420	3205	*	16	4.27811e-24	7.69714e-16	0.0103205	5.04344e-13	0.134843	0.0631563	PTGDR	PTGDR
DMR_1036	chr3	32857317	32863733	6417	*	24	5.46036e-22	1.68594e-13	0.0105757	5.05733e-13	0.133792	0.0515732	TRIM71	TRIM71
DMR_563	chr1	152486477	152488368	1892	*	11	1.80049e-27	4.92119e-14	0.00350374	5.05741e-13	0.0862691	0.0127871	CRCT1	CRCT1
DMR_1888	chr14	101346180	101352141	5962	*	36	8.36825e-17	3.07825e-17	0.0387437	5.2074e-13	-0.0665823	-0.03576	MIR431
DMR_482	chr13	36044860	36046577	1718	*	7	4.93831e-29	5.37101e-15	0.0014415	5.26869e-13	0.137266	0.0986022	NBEA	NBEA
DMR_635	chr7	116962452	116964841	2390	*	15	1.63553e-26	1.44658e-15	0.00666381	5.3248e-13	0.138065	0.0565335	WNT2	WNT2
DMR_1507	chr5	153857468	153860476	3009	*	17	9.2673e-19	8.02958e-16	0.00859288	5.33577e-13	0.107565	0.0505084	HAND1	HAND1
DMR_834	chr2	45167549	45172972	5424	*	20	1.06973e-23	2.07564e-11	0.00423143	5.35489e-13	0.198124	0.0657842	SIX3
DMR_1069	chr7	157689758	157692857	3100	*	14	1.00632e-21	1.94359e-15	0.00599678	5.45187e-13	0.155409	0.060248	PTPRN2	PTPRN2
DMR_914	chr4	147558239	147561900	3662	*	15	7.12234e-23	7.69529e-14	0.00356571	5.4929e-13	0.136408	0.0591186	POU4F2
DMR_123	chr17	38464679	38465510	832	*	9	7.47137e-43	5.41087e-13	0.00137877	5.60619e-13	0.163448	0.114452	RARA	RARA
DMR_287	chr19	2281919	2282729	811	*	8	1.95211e-33	8.9041e-15	0.00158812	5.60869e-13	0.159224	0.107731	C19orf35	C19orf35
DMR_1514	chr17	6945159	6948023	2865	*	15	9.93611e-19	4.05989e-16	0.00894892	5.63499e-13	0.151336	0.0659252	SLC16A11	SLC16A11
DMR_383	chr2	182320901	182322841	1941	*	12	6.52301e-31	6.2659e-13	0.00273309	5.75875e-13	0.132621	0.0610802	ITGA4	ITGA4
DMR_198	chr16	23846279	23847816	1538	*	9	4.19657e-37	1.46467e-13	0.00154499	5.773e-13	0.17337	0.0644001	PRKCB	PRKCB
DMR_462	chr8	23566799	23567941	1143	*	8	2.29712e-29	3.73872e-15	0.0023687	5.86759e-13	0.182097	0.111584	RP11-175E9.1	RP11-175E9.1
DMR_985	chr10	118922194	118925818	3625	*	16	2.28295e-22	1.52966e-13	0.00526971	5.87139e-13	0.14313	0.0537069	RP11-501J20.2	RP11-501J20.2
DMR_1533	chr5	83678141	83681955	3815	*	19	1.31678e-18	6.59428e-15	0.01189	6.05516e-13	-0.0874604	0.028384	CTD-2269F5.1
DMR_546	chr10	134910271	134912411	2141	*	10	7.6847e-28	9.42415e-12	0.00202735	6.11776e-13	-0.107091	-0.0668384	GPR123	GPR123
DMR_421	chr12	103310839	103311761	923	*	9	5.26449e-30	4.91797e-15	0.00280214	6.33126e-13	0.127	0.0967804	PAH	PAH
DMR_209	chr10	71891123	71893159	2037	*	14	3.8956e-36	1.15507e-13	0.00384983	6.39321e-13	0.117775	0.0653404	AIFM2	AIFM2
DMR_1713	chr12	130933962	130938161	4200	*	20	1.1759e-17	1.13653e-14	0.0137532	6.42736e-13	-0.106532	-0.0554019	RIMBP2	RIMBP2
DMR_677	chr18	5628160	5630951	2792	*	13	1.25528e-25	4.32172e-15	0.00481657	6.47031e-13	0.114866	0.0481583	EPB41L3	EPB41L3
DMR_135	chr15	74657911	74660375	2465	*	13	1.6023e-41	1.84564e-13	0.00214718	6.56406e-13	0.201758	0.0744973	CTD-2311M21.3
DMR_459	chr12	116996773	116997535	763	*	11	2.21878e-29	5.64914e-15	0.00469723	6.75258e-13	0.0950408	0.0659467	MAP1LC3B2	MAP1LC3B2
DMR_240	chr20	52788779	52791472	2694	*	12	3.27992e-35	2.14529e-13	0.00265031	6.75902e-13	0.115094	0.0495709	CYP24A1	CYP24A1
DMR_456	chr10	135158947	135161047	2101	*	12	2.00531e-29	1.97655e-14	0.00379295	6.7663e-13	0.110308	0.052774	ZNF511
DMR_328	chr10	105036611	105038444	1834	*	11	2.18562e-32	1.16315e-14	0.00279016	6.81386e-13	0.159677	0.0856069	INA	INA
DMR_705	chr7	57247176	57249065	1890	*	9	2.8307e-25	4.23611e-15	0.00252885	6.8636e-13	-0.0952245	-0.067329	GUSBP10	GUSBP10
DMR_888	chr7	15725086	15727598	2513	*	18	4.29278e-23	1.09924e-15	0.0107301	7.08537e-13	0.10289	0.0495899	MEOX2	MEOX2
DMR_1461	chr11	111382915	111386269	3355	*	21	4.55655e-19	3.61562e-14	0.00896014	7.15259e-13	0.110488	0.0571671	MIR34B
DMR_489	chr16	57405979	57406955	977	*	8	6.12654e-29	5.63687e-15	0.00238082	7.33731e-13	0.131803	0.0825655	CX3CL1	CX3CL1
DMR_347	chr1	110626066	110627590	1525	*	9	8.35433e-32	1.49325e-14	0.00194147	8.01052e-13	0.141383	0.0768565	RP4-773N10.6	RP4-773N10.6
DMR_340	chr17	19290353	19292080	1728	*	9	4.6612e-32	2.74767e-13	0.00218963	8.06899e-13	0.133361	0.0819299	MFAP4	MFAP4
DMR_986	chr6	117583893	117587588	3696	*	15	2.42064e-22	6.42525e-15	0.00624845	8.18105e-13	0.0881398	0.0460093	VGLL2	VGLL2
DMR_490	chr15	58357204	58358879	1676	*	13	6.23659e-29	2.34232e-13	0.00289504	8.31669e-13	0.12046	0.0431715	CTD-2330J20.2
DMR_503	chr17	48635853	48640257	4405	*	34	1.21765e-28	6.49182e-12	0.00755678	8.52058e-13	0.136597	0.0270784	CACNA1G
DMR_646	chr3	120003292	120004483	1192	*	10	3.37619e-26	5.6473e-15	0.00362163	8.55144e-13	0.145676	0.0915645	GPR156	GPR156
DMR_1347	chr18	49865488	49868788	3301	*	32	7.55289e-20	3.77202e-12	0.0136249	8.73206e-13	-0.118666	0.00723084	DCC	DCC
DMR_1706	chr2	74739419	74743839	4421	*	17	1.0013e-17	2.78217e-14	0.00435707	8.89874e-13	0.114397	0.0539206	TLX2	TLX2
DMR_439	chr12	52624739	52627576	2838	*	13	9.86202e-30	1.77051e-13	0.00386635	8.9031e-13	0.175312	0.0784928	KRT7	KRT7
DMR_230	chr10	70320470	70322874	2405	*	15	2.20316e-35	1.0399e-11	0.00395539	9.20639e-13	0.187627	0.0908777	TET1	TET1
DMR_195	chr15	74218418	74220776	2359	*	19	3.06852e-37	2.03816e-08	0.00440533	9.71348e-13	0.117957	0.0466421	LOXL1
DMR_96	chr16	67203406	67204807	1402	*	7	1.34099e-45	5.01114e-14	0.00103819	1.00442e-12	0.230544	0.145934	HSF4
DMR_704	chr1	146549940	146552390	2451	*	8	2.81622e-25	7.017e-15	0.00239294	1.05602e-12	0.194865	0.119819	RNVU1-8
DMR_844	chr16	1029745	1035197	5453	*	20	1.30757e-23	2.04285e-11	0.00800153	1.11556e-12	0.155847	0.0561049	AC009041.2
DMR_404	chr5	71014409	71016343	1935	*	9	2.44052e-30	5.26101e-14	0.00229093	1.16133e-12	0.135511	0.0892226	CARTPT	CARTPT
DMR_470	chr13	29105308	29107295	1988	*	10	3.42278e-29	1.85085e-14	0.00247862	1.19794e-12	0.121274	0.0586286	NA	DMR_470
DMR_310	chr11	65600773	65601754	982	*	14	1.02107e-32	2.54056e-13	0.00448962	1.20638e-12	0.11892	0.0396761	SNX32
DMR_275	chr2	71205052	71206528	1477	*	10	9.83187e-34	8.96914e-15	0.00295258	1.21729e-12	0.173297	0.0769085	ANKRD53
DMR_943	chr10	23982350	23985722	3373	*	16	1.22716e-22	1.5052e-13	0.00624144	1.24544e-12	0.0937703	0.034219	KIAA1217	KIAA1217
DMR_385	chr18	13611370	13611824	455	*	7	7.16036e-31	1.33166e-14	0.00166339	1.26259e-12	0.135887	0.112476	LDLRAD4	LDLRAD4
DMR_312	chr16	3062056	3063894	1839	*	11	1.10146e-32	8.75543e-12	0.00293184	1.30074e-12	0.130841	0.0717654	CLDN9	CLDN9
DMR_542	chr6	33083989	33085063	1075	*	16	6.47115e-28	2.22662e-15	0.0116563	1.30983e-12	0.134017	0.0815846	HLA-DPB2	HLA-DPB2
DMR_1604	chr1	197886681	197890812	4132	*	18	3.93939e-18	4.0308e-14	0.0137895	1.3684e-12	0.0934223	0.0568899	LHX9	LHX9
DMR_396	chr5	78406264	78408253	1990	*	12	1.50797e-30	6.38846e-14	0.00325673	1.38756e-12	0.163303	0.0733173	BHMT
DMR_474	chr19	54369015	54371050	2036	*	16	4.22795e-29	3.29449e-12	0.0053646	1.39631e-12	0.146708	0.062714	AC008440.10
DMR_755	chr12	122015596	122021013	5418	*	27	1.18469e-24	7.76848e-12	0.00966982	1.44018e-12	0.140601	0.0474851	RP13-941N14.1
DMR_336	chr10	43697521	43699070	1550	*	9	3.74461e-32	1.86393e-13	0.00205043	1.49816e-12	0.172864	0.0931474	RASGEF1A	RASGEF1A
DMR_1374	chr8	73448579	73451462	2884	*	9	1.07787e-19	1.04934e-14	0.00307742	1.51412e-12	0.1223	0.0739364	KCNB2	KCNB2
DMR_1018	chr1	159172620	159175295	2676	*	8	4.26457e-22	1.29023e-13	0.00177728	1.52743e-12	-0.0936255	-0.0690066	CADM3
DMR_190	chr3	129692887	129694665	1779	*	13	2.56849e-37	5.9997e-11	0.00230965	1.57618e-12	0.176335	0.0719918	TRH	TRH
DMR_565	chr11	104034058	104035761	1704	*	11	1.99081e-27	1.44362e-13	0.00283848	1.59108e-12	-0.109957	0.0188433	PDGFD	PDGFD
DMR_614	chr1	25253237	25258679	5443	*	36	7.80491e-27	3.78603e-14	0.0209667	1.59342e-12	0.128238	0.0471132	RUNX3	RUNX3
DMR_180	chr1	186649153	186650479	1327	*	15	6.89454e-38	4.455e-10	0.00370715	1.60045e-12	0.197376	0.0578375	RP5-973M2.2
DMR_206	chr1	76539186	76540999	1814	*	10	1.86903e-36	2.4898e-12	0.00213375	1.60162e-12	0.160281	0.0765919	ST6GALNAC3	ST6GALNAC3
DMR_368	chr22	31535672	31537064	1393	*	9	3.03109e-31	1.04812e-13	0.00222483	1.72873e-12	0.108862	0.0632477	PLA2G3	PLA2G3
DMR_764	chrX	101905837	101907254	1418	*	8	1.7182e-24	1.95844e-14	0.00210833	1.73288e-12	0.130212	0.10986	RP4-769N13.6
DMR_569	chr13	79169714	79171679	1966	*	16	2.27707e-27	1.51152e-14	0.00799797	1.76311e-12	0.125863	0.0557391	RNF219-AS1
DMR_1844	chr3	3839921	3843887	3967	*	15	5.20169e-17	1.26475e-13	0.00623786	1.76958e-12	0.148174	0.068714	LRRN1
DMR_1920	chr1	153174654	153177577	2924	*	8	1.03138e-16	1.4069e-14	0.00255545	1.79635e-12	-0.123104	-0.100644	LELP1	LELP1
DMR_480	chr17	43220288	43222258	1971	*	9	4.83919e-29	1.51363e-14	0.00238586	1.81652e-12	0.193316	0.112076	ACBD4	ACBD4
DMR_261	chr17	73582961	73585270	2310	*	12	3.31113e-34	8.63697e-11	0.00303974	1.84578e-12	0.19154	0.0937708	MYO15B	MYO15B
DMR_1379	chr7	121939827	121942209	2383	*	11	1.20414e-19	3.47999e-14	0.00444396	1.85433e-12	0.111603	0.0718575	FEZF1	FEZF1
DMR_374	chr2	25389989	25391911	1923	*	16	3.67691e-31	9.94585e-14	0.00535229	1.88002e-12	0.114056	0.0625663	POMC	POMC
DMR_662	chr13	25743999	25746644	2646	*	16	6.44966e-26	7.73183e-14	0.00646993	1.89408e-12	0.112166	0.0459774	AMER2	AMER2
DMR_208	chr7	27194614	27198189	3576	*	23	2.93797e-36	8.64059e-13	0.00555648	1.90302e-12	0.187549	0.067537	HOXA-AS3
DMR_2281	chr4	107955266	107958572	3307	*	14	2.56852e-15	2.24554e-13	0.00775928	1.99526e-12	0.092172	0.0429981	DKK2	DKK2
DMR_788	chr1	119534088	119536288	2201	*	10	3.50079e-24	9.43043e-15	0.00386616	2.00064e-12	0.157029	0.0824332	NA	DMR_788
DMR_779	chr16	3237964	3240141	2178	*	8	2.32203e-24	2.59722e-14	0.00193012	2.01946e-12	0.135474	0.0773366	AJ003147.9	AJ003147.9
DMR_922	chr20	3218145	3220929	2785	*	15	8.04202e-23	9.14586e-13	0.00331099	2.06656e-12	0.175221	0.0704834	SLC4A11	SLC4A11
DMR_654	chr16	66637919	66639593	1675	*	14	4.77669e-26	1.49389e-12	0.00552537	2.07407e-12	0.159996	0.0561417	CMTM3	CMTM3
DMR_603	chr12	22093960	22095330	1371	*	14	6.04839e-27	2.23118e-13	0.00738916	2.08234e-12	0.14072	0.0710123	ABCC9	ABCC9
DMR_706	chr11	61594965	61596755	1791	*	12	2.85131e-25	1.19586e-14	0.00497124	2.16295e-12	0.206039	0.0935964	FADS2
DMR_1073	chr15	101418967	101421391	2425	*	19	1.10247e-21	6.85818e-12	0.00590499	2.22568e-12	-0.117505	-0.0585281	RP11-66B24.8
DMR_600	chr1	32041052	32042921	1870	*	10	5.34685e-27	1.75395e-14	0.00366112	2.24116e-12	0.0981225	0.0726573	TINAGL1
DMR_972	chr10	120353499	120356072	2574	*	14	1.84484e-22	7.82936e-14	0.00560539	2.24824e-12	0.124298	0.060574	PRLHR	PRLHR
DMR_272	chr21	42797488	42799141	1654	*	11	8.41141e-34	6.08527e-13	0.00225432	2.30893e-12	0.157357	0.0671712	MX1	MX1
DMR_170	chr17	38333503	38334623	1121	*	9	1.19701e-38	1.71138e-12	0.00154614	2.38739e-12	0.151062	0.0859555	RAPGEFL1	RAPGEFL1
DMR_626	chr7	19812327	19813525	1199	*	16	1.11122e-26	1.27084e-14	0.00895107	2.38909e-12	0.138085	0.0483602	TMEM196	TMEM196
DMR_555	chr4	2059244	2063036	3793	*	18	1.07613e-27	9.76173e-11	0.00401401	2.4346e-12	0.203539	0.0522109	NAT8L	NAT8L
DMR_358	chr4	778336	781272	2937	*	14	1.38049e-31	3.65667e-11	0.00329871	2.43501e-12	0.247751	0.0726395	CPLX1	CPLX1
DMR_388	chr20	44539966	44542136	2171	*	11	7.89196e-31	2.16829e-12	0.00258016	2.5005e-12	0.133685	0.0654418	PLTP	PLTP
DMR_804	chr15	39871808	39873553	1746	*	22	5.36206e-24	2.68835e-16	0.0279542	2.51531e-12	0.119031	0.0582825	THBS1	THBS1
DMR_412	chr10	102898409	102900491	2083	*	7	3.94147e-30	4.53312e-14	0.00141342	2.52825e-12	0.146767	0.11727	RP11-31L23.3	RP11-31L23.3
DMR_510	chr10	47083283	47083632	350	*	8	1.52588e-28	2.82371e-14	0.0022912	2.56419e-12	0.204231	0.127509	NPY4R
DMR_539	chr13	100547192	100549017	1826	*	12	6.01884e-28	3.106e-13	0.0042808	2.61074e-12	0.114633	0.0760284	CLYBL	CLYBL
DMR_1465	chr7	121955208	121957254	2047	*	12	4.70878e-19	1.27655e-14	0.00630821	2.62203e-12	0.132541	0.0635941	NA	DMR_1465
DMR_803	chr16	1485970	1487615	1646	*	8	5.22984e-24	1.16926e-13	0.0015883	2.71697e-12	-0.112841	-0.0588397	CCDC154	CCDC154
DMR_1024	chr16	49314257	49318747	4491	*	15	4.60401e-22	5.48402e-14	0.00438524	2.75814e-12	0.18482	0.0559555	CBLN1	CBLN1
DMR_150	chr18	24129562	24132138	2577	*	12	2.69186e-40	2.94478e-11	0.00202977	2.76422e-12	0.176136	0.0823401	KCTD1	KCTD1
DMR_629	chr2	50572944	50575326	2383	*	13	1.24769e-26	1.94898e-13	0.00421779	2.82936e-12	0.129924	0.0742749	NRXN1	NRXN1
DMR_301	chr3	64253534	64253818	285	*	6	4.65302e-33	4.98992e-14	0.00114236	2.86165e-12	0.234102	0.15989	PRICKLE2	PRICKLE2
DMR_1196	chr12	14131975	14136365	4391	*	18	7.70672e-21	1.38189e-12	0.00600444	3.05711e-12	-0.0960862	0.00869971	GRIN2B	GRIN2B
DMR_461	chr3	44626269	44626860	592	*	8	2.27445e-29	3.25378e-14	0.00220317	3.16412e-12	0.17448	0.102311	RP11-944L7.5
DMR_1408	chr6	32709470	32714066	4597	*	18	1.7128e-19	3.86006e-14	0.00943195	3.2034e-12	-0.102647	-0.0490463	HLA-DQA2	HLA-DQA2
DMR_533	chr11	46316283	46318527	2245	*	8	4.84933e-28	1.1225e-13	0.00165744	3.20388e-12	0.208781	0.110657	CREB3L1	CREB3L1
DMR_527	chr7	130129946	130133110	3165	*	53	3.31702e-28	1.68077e-13	0.0213903	3.21896e-12	0.0774266	0.0253766	MEST	MEST
DMR_652	chr4	188916496	188918931	2436	*	15	3.93567e-26	6.12338e-14	0.0084817	3.22936e-12	0.130149	0.0716164	ZFP42	ZFP42
DMR_625	chrX	21674175	21677134	2960	*	15	1.07911e-26	4.9941e-13	0.00629724	3.27937e-12	0.164291	0.0869729	KLHL34	KLHL34
DMR_920	chr1	157670220	157672074	1855	*	8	7.94478e-23	5.51265e-14	0.00198488	3.27953e-12	-0.130383	-0.100977	FCRL3	FCRL3
DMR_827	chr13	112758379	112763963	5585	*	23	8.90134e-24	7.46203e-12	0.00712756	3.30659e-12	-0.091621	0.0156167	LINC00403
DMR_231	chrX	70150722	70151816	1095	*	8	2.26745e-35	2.31356e-12	0.0018757	3.41238e-12	0.174194	0.116047	SLC7A3	SLC7A3
DMR_454	chr19	46915570	46917255	1686	*	8	1.97046e-29	9.44569e-14	0.0018475	3.45519e-12	0.186111	0.0963175	CCDC8	CCDC8
DMR_910	chr22	28837586	28839667	2082	*	6	6.72702e-23	6.40338e-14	0.00113815	3.51084e-12	0.190772	0.135878	TTC28	TTC28
DMR_2022	chr10	134991979	134994945	2967	*	17	2.44597e-16	2.95744e-15	0.0120363	3.68096e-12	-0.0810473	-0.0524795	KNDC1	KNDC1
DMR_529	chr13	103046499	103047760	1262	*	8	3.69219e-28	3.46429e-14	0.00251806	3.83412e-12	0.101909	0.0232267	FGF14-AS2
DMR_500	chrX	129243062	129246153	3092	*	12	1.08632e-28	1.34559e-10	0.00217773	3.86633e-12	0.168474	0.078898	ELF4	ELF4
DMR_1498	chr13	50700606	50705383	4778	*	21	7.63936e-19	8.59442e-14	0.00962526	3.93432e-12	0.0924876	0.0412424	DLEU1	DLEU1
DMR_1078	chr8	122651271	122654566	3296	*	19	1.23025e-21	2.14028e-11	0.00565515	3.95772e-12	0.112766	0.0407016	HAS2-AS1
DMR_360	chr19	51415152	51416517	1366	*	8	1.49324e-31	1.49407e-13	0.00188977	3.95803e-12	0.215501	0.126262	NA	DMR_360
DMR_737	chr10	82115447	82117257	1811	*	12	9.01698e-25	4.71102e-14	0.00484586	4.0391e-12	0.101818	0.0637864	DYDC2
DMR_2297	chr8	11565277	11568356	3080	*	13	2.90381e-15	7.87289e-14	0.00542278	4.08154e-12	0.10101	0.0563962	GATA4	GATA4
DMR_471	chr7	30720901	30722643	1743	*	14	3.74976e-29	6.23921e-13	0.00394453	4.10194e-12	0.115667	0.0411007	CRHR2	CRHR2
DMR_1074	chr4	13529102	13531213	2112	*	14	1.13682e-21	1.36273e-13	0.00663525	4.11795e-12	0.107243	0.0562546	NA	DMR_1074
DMR_558	chr3	27763828	27766382	2555	*	15	1.24647e-27	4.96821e-14	0.00663768	4.13583e-12	0.123702	0.0603923	EOMES	EOMES
DMR_1779	chr6	100893665	100897445	3781	*	16	2.38177e-17	3.47473e-14	0.00878252	4.19269e-12	0.102702	0.055185	SIM1	SIM1
DMR_333	chr15	41059627	41062273	2647	*	16	2.75932e-32	1.01501e-10	0.00381646	4.22342e-12	0.122406	0.0527048	GCHFR
DMR_824	chr3	77145918	77147364	1447	*	7	8.67164e-24	9.41775e-14	0.00155037	4.24831e-12	-0.146793	-0.0825265	ROBO2	ROBO2
DMR_339	chr11	115529573	115531299	1727	*	12	4.5107e-32	1.5876e-11	0.00354802	4.32474e-12	0.118549	0.0664042	AP000797.3	AP000797.3
DMR_285	chr14	70653719	70655382	1664	*	10	1.8702e-33	1.93761e-11	0.00209366	4.34682e-12	0.192857	0.0783514	RP11-486O13.2
DMR_219	chr13	43147739	43149689	1951	*	13	1.04542e-35	5.80686e-11	0.00301273	4.36076e-12	0.1553	0.0618388	TNFSF11	TNFSF11
DMR_46	chr6	31935801	31941629	5829	*	108	4.97714e-55	1.27637e-05	0.0234485	4.42586e-12	-0.0768573	-0.0082179	SKIV2L
DMR_452	chr5	6581683	6583850	2168	*	12	1.866e-29	9.83846e-12	0.00242969	4.44723e-12	0.201824	0.0834684	LINC01018	LINC01018
DMR_134	chr1	110210265	110210925	661	*	6	1.43248e-41	8.17092e-14	0.00118577	4.45885e-12	0.162101	0.134171	GSTM2	GSTM2
DMR_1783	chr2	17720407	17722836	2430	*	12	2.42904e-17	1.86503e-14	0.00554988	4.50881e-12	0.0978064	0.0551824	VSNL1	VSNL1
DMR_467	chr19	17958339	17960227	1889	*	15	2.90628e-29	1.42155e-11	0.00523712	4.84904e-12	0.133707	0.0586927	JAK3	JAK3
DMR_641	chr1	75138964	75140289	1326	*	11	2.03356e-26	1.05884e-13	0.00362545	5.03811e-12	-0.0959748	0.00987725	C1orf173	C1orf173
DMR_1316	chr17	46687312	46693336	6025	*	36	4.92323e-20	5.45659e-11	0.0112158	5.13281e-12	0.0774869	0.0243242	HOXB7
DMR_1587	chr2	74725040	74727286	2247	*	10	2.90489e-18	2.08485e-13	0.00403008	5.19362e-12	0.131251	0.0807531	LBX2
DMR_300	chr9	27528300	27530602	2303	*	7	4.56275e-33	4.29915e-12	0.00113512	5.43965e-12	0.238005	0.150701	MOB3B	MOB3B
DMR_988	chr1	156404965	156407809	2845	*	11	2.4471e-22	3.83883e-14	0.00413098	5.50839e-12	0.142187	0.0790782	NA	DMR_988
DMR_266	chr6	10886130	10888129	2000	*	13	5.34569e-34	7.47866e-12	0.00335981	5.51297e-12	0.0869284	0.0501641	RP11-637O19.3
DMR_233	chr15	28340459	28342256	1798	*	9	2.30788e-35	1.55659e-12	0.00164896	5.56377e-12	0.175732	0.0765084	OCA2	OCA2
DMR_1591	chr1	180201002	180205157	4156	*	18	3.14507e-18	3.1562e-13	0.00691142	5.58413e-12	0.109176	0.0435525	LHX4	LHX4
DMR_1602	chr4	113430381	113432911	2531	*	11	3.68777e-18	1.43227e-14	0.00760775	5.68275e-12	0.109628	0.0652315	NA	DMR_1602
DMR_990	chr10	116162728	116165190	2463	*	12	2.60571e-22	4.28392e-13	0.0050172	5.72125e-12	0.143998	0.0574532	AFAP1L2	AFAP1L2
DMR_531	chr5	149886185	149887787	1603	*	7	4.15736e-28	1.95909e-13	0.00148221	5.79683e-12	0.113812	0.0779978	NDST1	NDST1
DMR_330	chr7	87228749	87230344	1596	*	10	2.36555e-32	2.77739e-09	0.00219398	5.84581e-12	0.119037	0.0573428	ABCB1	ABCB1
DMR_1295	chr6	50810432	50814305	3874	*	14	3.16573e-20	2.01403e-13	0.00709938	5.8608e-12	0.121967	0.0714036	TFAP2B	TFAP2B
DMR_458	chr12	103889042	103890789	1748	*	15	2.14145e-29	1.94615e-11	0.00526788	6.02054e-12	0.0932937	0.0452383	C12orf42	C12orf42
DMR_1841	chr17	17625521	17628656	3136	*	7	4.89477e-17	9.57681e-14	0.00178306	6.15656e-12	0.197286	0.125988	RAI1	RAI1
DMR_901	chr8	54789207	54792995	3789	*	14	5.18294e-23	3.34918e-11	0.00238467	6.24774e-12	0.173459	0.0693205	RGS20
DMR_941	chr14	101191797	101196998	5202	*	26	1.20112e-22	2.40513e-12	0.00913845	6.27003e-12	0.156847	-0.00987567	DLK1	DLK1
DMR_593	chr22	27053195	27053934	740	*	15	4.60122e-27	3.7741e-14	0.00746128	6.32322e-12	0.087931	0.0255123	MIAT	MIAT
DMR_2153	chr6	41338345	41343830	5486	*	24	8.60138e-16	2.74227e-14	0.0114063	6.33634e-12	0.150388	0.0540112	NA	DMR_2153
DMR_1586	chr14	101518520	101522431	3912	*	23	2.89716e-18	1.88864e-15	0.0211736	6.38994e-12	-0.0948232	-0.0498656	MIR487A
DMR_1446	chr17	79056061	79059776	3716	*	12	3.50367e-19	8.48597e-14	0.00488066	6.45473e-12	-0.145352	-0.0399103	BAIAP2	BAIAP2
DMR_249	chr19	50014987	50016870	1884	*	13	6.39019e-35	6.51912e-13	0.00289633	6.62338e-12	0.147801	0.0557293	FCGRT	FCGRT
DMR_484	chr5	77267915	77269342	1428	*	7	5.162e-29	8.62905e-14	0.00193393	6.69336e-12	0.169799	0.0973305	NA	DMR_484
DMR_1995	chr4	85422265	85425213	2949	*	11	1.91694e-16	1.04672e-13	0.00448304	6.72642e-12	0.129479	0.0609926	NA	DMR_1995
DMR_552	chr3	183993080	183995462	2383	*	16	9.83985e-28	1.40125e-13	0.00840661	6.83302e-12	0.118896	0.0381035	EIF2B5
DMR_364	chr14	51559758	51562890	3133	*	17	2.16009e-31	5.59837e-11	0.00324386	6.87806e-12	0.126933	0.0517789	TRIM9	TRIM9
DMR_408	chr2	219845912	219847233	1322	*	6	3.26906e-30	1.35219e-13	0.00127489	7.07599e-12	0.195396	0.154384	FEV	FEV
DMR_460	chr6	43276478	43276781	304	*	8	2.27195e-29	1.8978e-13	0.00197691	7.08367e-12	0.118542	0.0736398	CRIP3
DMR_1306	chr10	102586168	102590401	4234	*	18	4.37974e-20	2.86435e-11	0.00451759	7.23071e-12	0.11238	0.0531492	PAX2	PAX2
DMR_294	chr8	72987499	72988280	782	*	10	3.22595e-33	1.05853e-12	0.00224961	7.24667e-12	0.0868745	0.0394858	RP11-383H13.1
DMR_577	chr1	79471984	79474718	2735	*	12	3.20846e-27	2.66594e-13	0.00467556	7.51224e-12	0.161924	0.070665	ELTD1	ELTD1
DMR_1168	chr12	81109337	81111558	2222	*	9	5.38732e-21	6.44406e-14	0.00362274	7.59958e-12	0.134166	0.0648777	MYF5	MYF5
DMR_837	chr5	146256776	146260901	4126	*	24	1.14897e-23	7.06536e-13	0.00814728	7.66142e-12	0.0866232	0.0233032	PPP2R2B	PPP2R2B
DMR_415	chr2	190044504	190044983	480	*	6	4.51498e-30	1.54194e-13	0.00129527	7.90389e-12	0.186275	0.142633	COL5A2	COL5A2
DMR_349	chr6	28979210	28980609	1400	*	12	1.00617e-31	3.7589e-11	0.00269457	8.00989e-12	0.135756	0.0630378	NA	DMR_349
DMR_554	chr12	26347100	26349469	2370	*	14	1.04451e-27	2.28097e-11	0.00510405	8.06904e-12	0.101167	0.0562094	SSPN	SSPN
DMR_418	chr4	57370492	57372597	2106	*	10	4.96723e-30	7.12116e-11	0.00248337	8.09433e-12	0.164443	0.0993649	ARL9	ARL9
DMR_1041	chr10	118030848	118034357	3510	*	29	6.03511e-22	5.1983e-12	0.0120586	8.15421e-12	0.130508	0.0294552	GFRA1	GFRA1
DMR_496	chr5	72676039	72678459	2421	*	12	8.70246e-29	1.65151e-13	0.00323339	8.22671e-12	0.176163	0.0773449	RP11-79P5.3	RP11-79P5.3
DMR_1668	chr7	8479893	8483569	3677	*	16	6.08992e-18	3.80676e-14	0.0107144	8.28509e-12	0.116454	0.0684511	NXPH1	NXPH1
DMR_400	chr20	45439769	45440346	578	*	6	2.10639e-30	1.66984e-13	0.00126481	8.30534e-12	0.198674	0.146832	NA	DMR_400
DMR_406	chr13	78491982	78494462	2481	*	46	2.89286e-30	3.07189e-14	0.0315575	8.31019e-12	0.070595	0.0202957	RNF219-AS1
DMR_254	chr13	70680712	70683127	2416	*	17	1.68058e-34	2.2475e-11	0.00499081	8.32391e-12	0.126766	0.0527293	ATXN8OS
DMR_697	chr6	28174875	28176230	1356	*	11	2.42147e-25	1.69773e-13	0.00494477	8.8554e-12	0.12662	0.0647807	NA	DMR_697
DMR_398	chr6	30134956	30140417	5462	*	37	1.70636e-30	6.54321e-10	0.0104534	8.89455e-12	0.106825	0.00813151	TRIM15	TRIM15
DMR_582	chr3	10805956	10806569	614	*	10	3.68762e-27	1.67586e-12	0.00412085	8.91283e-12	0.102441	0.05671	NA	DMR_582
DMR_1104	chr6	32046663	32055146	8484	*	62	1.94981e-21	9.33604e-11	0.0246271	9.03091e-12	-0.0870547	-0.024029	TNXB	TNXB
DMR_305	chr3	181443800	181445647	1848	*	14	6.22689e-33	1.13158e-11	0.00408232	9.18994e-12	0.160535	0.0830197	SOX2-OT	SOX2-OT
DMR_1169	chr8	31496644	31499052	2409	*	11	5.49819e-21	5.72093e-12	0.00488381	9.26941e-12	-0.110905	0.0397611	NRG1	NRG1
DMR_647	chr2	137747719	137748833	1115	*	7	3.49521e-26	1.34139e-13	0.00201607	9.35309e-12	-0.11143	-0.089274	THSD7B	THSD7B
DMR_601	chr4	83674602	83675797	1196	*	7	5.38363e-27	1.36065e-13	0.00195183	9.38145e-12	0.142763	0.0945855	SCD5	SCD5
DMR_449	chr5	179220274	179221090	817	*	6	1.34642e-29	1.87132e-13	0.00131785	9.40107e-12	0.132445	0.112434	MAML1
DMR_874	chr7	96631384	96636746	5363	*	27	2.93082e-23	4.42898e-13	0.0101042	9.44558e-12	0.105201	0.0474121	DLX6
DMR_642	chr1	53527424	53528991	1568	*	10	2.15285e-26	2.90226e-13	0.00254914	9.44972e-12	0.192065	0.0669929	PODN	PODN
DMR_342	chr2	131512651	131514588	1938	*	20	4.85971e-32	3.31385e-10	0.00812106	9.53559e-12	0.119923	0.0435423	AMER3
DMR_157	chr11	3181446	3182119	674	*	6	1.43284e-39	2.41046e-13	0.00111618	9.79682e-12	0.206475	0.160372	OSBPL5	OSBPL5
DMR_1600	chr8	9759720	9763877	4158	*	23	3.58558e-18	1.67786e-13	0.0107684	9.90952e-12	0.083392	0.033533	LINC00599	LINC00599
DMR_423	chr3	99594893	99595254	362	*	6	5.79416e-30	1.95234e-13	0.00138052	1.00433e-11	0.208063	0.130889	CMSS1
DMR_589	chr18	56886915	56887785	871	*	12	4.36403e-27	2.27503e-13	0.00475758	1.00988e-11	0.0742204	0.0452979	GRP	GRP
DMR_942	chr17	40822424	40824361	1938	*	9	1.22393e-22	1.1156e-12	0.00211817	1.03506e-11	0.136417	0.0712462	PLEKHH3	PLEKHH3
DMR_2238	chr15	60285234	60289532	4299	*	21	1.87219e-15	3.33778e-13	0.00894038	1.04668e-11	0.117158	0.0527107	NA	DMR_2238
DMR_780	chr7	21984339	21986672	2334	*	12	2.35517e-24	6.68271e-13	0.00669744	1.05436e-11	0.174767	0.0895122	CDCA7L	CDCA7L
DMR_597	chr12	104443742	104444418	677	*	10	5.07402e-27	5.43102e-13	0.00423799	1.09792e-11	0.104479	0.0740008	GLT8D2	GLT8D2
DMR_1082	chr7	53102694	53104336	1643	*	11	1.32389e-21	7.33656e-14	0.00659991	1.10124e-11	-0.101709	-0.0653521	POM121L12	POM121L12
DMR_323	chr11	829035	832357	3323	*	13	1.89659e-32	1.62374e-12	0.00257654	1.10227e-11	0.210194	0.0813312	EFCAB4A
DMR_410	chr7	64734226	64734749	524	*	6	3.6369e-30	2.45768e-13	0.0012558	1.11729e-11	0.133695	0.0762654	NA	DMR_410
DMR_435	chr12	53267626	53268433	808	*	6	7.94217e-30	2.32504e-13	0.00132213	1.1253e-11	0.201335	0.136546	NA	DMR_435
DMR_2843	chr4	655893	659281	3389	*	13	1.05853e-13	1.17784e-13	0.00631797	1.15761e-11	-0.142945	-0.0138345	PDE6B	PDE6B
DMR_1271	chr8	132052044	132055481	3438	*	13	2.04849e-20	2.86805e-13	0.00975536	1.16302e-11	0.0826212	0.0396415	ADCY8	ADCY8
DMR_873	chr17	26694939	26699551	4613	*	15	2.90604e-23	1.02947e-12	0.00561366	1.18619e-11	0.17143	0.0572205	TMEM199
DMR_632	chr1	203598330	203599089	760	*	7	1.51667e-26	1.77596e-13	0.00213017	1.20098e-11	0.193442	0.109202	ATP2B4	ATP2B4
DMR_590	chr7	93203695	93205295	1601	*	22	4.48899e-27	1.27655e-11	0.0128269	1.20876e-11	0.0620482	0.0318281	CALCR	CALCR
DMR_692	chr12	63025490	63026424	935	*	7	1.83388e-25	1.50137e-13	0.00240626	1.21264e-11	0.157059	0.119059	NA	DMR_692
DMR_1992	chr5	87439075	87441969	2895	*	14	1.90458e-16	5.63975e-14	0.00705882	1.22533e-11	0.149024	0.0758441	NA	DMR_1992
DMR_455	chr22	37720647	37721305	659	*	6	1.98794e-29	2.40162e-13	0.00143681	1.22939e-11	0.151841	0.122455	NA	DMR_455
DMR_979	chr17	75470567	75472168	1602	*	10	2.1746e-22	1.25363e-13	0.00483882	1.25031e-11	0.10257	0.0658328	2023-09-09	2023-09-09
DMR_825	chr8	77592946	77596382	3437	*	19	8.69708e-24	1.54501e-12	0.0070999	1.25828e-11	0.128697	0.0453291	ZFHX4
DMR_1368	chr1	45271680	45277354	5675	*	15	1.02302e-19	2.03318e-12	0.00579926	1.26969e-11	0.131255	0.0575884	BTBD19
DMR_1228	chr6	27839548	27841865	2318	*	23	1.24629e-20	4.03067e-15	0.0291793	1.29647e-11	0.109137	0.0540079	HIST1H3I
DMR_561	chrX	119133852	119135074	1223	*	7	1.73468e-27	2.09495e-13	0.00191805	1.29941e-11	0.137755	0.120261	NA	DMR_561
DMR_376	chr10	93646991	93647857	867	*	6	3.74577e-31	3.0118e-13	0.00126152	1.31967e-11	0.157511	0.120315	NA	DMR_376
DMR_639	chr11	33036574	33038313	1740	*	10	2.0165e-26	4.56734e-11	0.00300176	1.32064e-11	0.173691	0.0695403	DEPDC7	DEPDC7
DMR_1781	chr1	18956762	18960940	4179	*	20	2.39775e-17	2.97085e-13	0.0108649	1.33649e-11	0.120326	0.0582151	PAX7	PAX7
DMR_871	chr11	46365893	46368045	2153	*	9	2.76793e-23	1.35119e-13	0.00362785	1.38078e-11	0.090121	0.0660399	DGKZ	DGKZ
DMR_499	chr2	21022431	21023697	1267	*	11	1.05092e-28	8.88573e-13	0.00396743	1.39728e-11	0.167107	0.0801678	C2orf43	C2orf43
DMR_267	chr4	46994748	46996264	1517	*	12	5.35688e-34	4.15359e-11	0.00310788	1.41402e-11	0.115658	0.0427738	GABRB1
DMR_537	chr21	26933554	26934885	1332	*	7	5.85448e-28	4.13564e-13	0.0017185	1.42735e-11	0.149894	0.0905541	MIR155HG	MIR155HG
DMR_548	chr19	4534986	4536321	1336	*	12	8.61622e-28	7.63742e-12	0.00506916	1.47294e-11	0.186719	0.074974	PLIN5
DMR_502	chrX	49022452	49023115	664	*	6	1.1163e-28	3.06784e-13	0.00143681	1.51434e-11	0.148108	0.125338	MAGIX	MAGIX
DMR_570	chr13	33000534	33002820	2287	*	17	2.39891e-27	9.03835e-14	0.00472386	1.57095e-11	0.12641	0.0334002	N4BP2L1
DMR_628	chr1	111216000	111218554	2555	*	15	1.234e-26	9.59396e-11	0.00513078	1.58585e-11	0.137589	0.0497234	KCNA3	KCNA3
DMR_318	chr1	223536296	223538957	2662	*	12	1.39019e-32	2.6802e-12	0.00246558	1.63318e-11	0.170958	0.0688248	SUSD4	SUSD4
DMR_98	chr2	220117599	220118770	1172	*	13	2.52003e-45	2.794e-09	0.00196394	1.63527e-11	0.204472	0.0816204	TUBA4B
DMR_1254	chr15	93956988	93959351	2364	*	8	1.71902e-20	2.63694e-13	0.00244542	1.68455e-11	-0.127562	-0.0839704	RP11-266O8.1	RP11-266O8.1
DMR_717	chr12	34754948	34756440	1493	*	10	4.81787e-25	2.90399e-13	0.0032501	1.70168e-11	-0.132788	-0.0582894	NA	DMR_717
DMR_63	chr6	29689744	29692995	3252	*	34	2.82746e-51	2.69017e-09	0.00573361	1.71467e-11	0.178896	0.0266942	HLA-F
DMR_633	chr17	6678929	6679564	636	*	11	1.52125e-26	3.45735e-13	0.00493065	1.72007e-11	0.165994	0.0773913	XAF1
DMR_232	chr20	62367372	62370310	2939	*	16	2.2741e-35	5.58764e-12	0.00331076	1.73871e-11	0.158396	0.063841	ZGPAT
DMR_416	chr7	29185965	29187019	1055	*	12	4.57869e-30	4.26051e-11	0.00436834	1.7441e-11	0.184709	0.103899	CHN2
DMR_1231	chr11	118781150	118782879	1730	*	11	1.31574e-20	1.49586e-13	0.00470818	1.74411e-11	0.116776	0.0659199	MIR4492
DMR_729	chr20	37433247	37435716	2470	*	16	7.11595e-25	2.64538e-09	0.00391354	1.77453e-11	0.182648	0.0449556	PPP1R16B	PPP1R16B
DMR_772	chr8	134202337	134203841	1505	*	10	2.13978e-24	3.65391e-13	0.00416825	1.82037e-11	0.139478	0.0813533	WISP1	WISP1
DMR_297	chr14	97058777	97059467	691	*	6	3.99589e-33	4.99178e-13	0.00119756	1.82049e-11	0.189869	0.119065	RP11-433J8.1	RP11-433J8.1
DMR_51	chr6	30226874	30228431	1558	*	32	6.54836e-54	6.44613e-08	0.00432175	1.82851e-11	0.239566	0.0415809	HLA-L
DMR_2352	chr10	118890977	118894180	3204	*	20	4.36985e-15	8.37815e-13	0.00930976	1.86919e-11	0.138535	0.0618404	VAX1	VAX1
DMR_1655	chr7	100273943	100277741	3799	*	9	5.58383e-18	4.89937e-12	0.00208061	1.87533e-11	-0.159514	-0.0627272	GNB2
DMR_1209	chr7	25897344	25901273	3930	*	21	9.15665e-21	7.18465e-11	0.00771954	1.91791e-11	0.112792	0.0472678	NA	DMR_1209
DMR_571	chr7	100768974	100770476	1503	*	9	2.67016e-27	1.27668e-12	0.0027911	1.92894e-11	0.120224	0.0631529	SERPINE1	SERPINE1
DMR_525	chr11	66102055	66105148	3094	*	17	3.13135e-28	3.22474e-11	0.00486826	2.07056e-11	0.12616	0.0453826	RP11-867G23.12
DMR_1532	chr7	136553088	136556271	3184	*	20	1.29943e-18	5.15205e-12	0.0101833	2.08444e-11	0.0992034	0.0381495	CHRM2
DMR_1075	chr10	99472988	99475406	2419	*	11	1.20915e-21	3.28012e-10	0.00334938	2.09203e-11	0.184755	0.0986134	MARVELD1	MARVELD1
DMR_623	chr18	55094774	55095886	1113	*	6	9.94545e-27	4.39186e-13	0.00152156	2.10593e-11	0.193916	0.120094	NA	DMR_623
DMR_463	chr2	26624228	26625326	1099	*	13	2.30549e-29	1.62883e-11	0.0051439	2.21253e-11	0.169508	0.0867738	DRC1	DRC1
DMR_263	chr6	146135272	146136749	1478	*	13	3.95239e-34	2.00023e-11	0.0031066	2.22462e-11	0.226508	0.0780472	RP11-545I5.3
DMR_585	chr11	89223981	89225042	1062	*	10	3.94182e-27	1.87298e-12	0.00406751	2.2543e-11	0.153953	0.0798913	NOX4	NOX4
DMR_1382	chr6	108495385	108497995	2611	*	14	1.22164e-19	4.37289e-12	0.00413873	2.29428e-11	0.147258	0.0696904	NR2E1	NR2E1
DMR_324	chr1	63795279	63796263	985	*	7	1.9759e-32	1.08256e-12	0.00157563	2.32679e-11	0.168962	0.119103	NA	DMR_324
DMR_2995	chr9	37033489	37038053	4565	*	14	2.38654e-13	1.2384e-12	0.0052207	2.35393e-11	0.10854	0.0540259	PAX5	PAX5
DMR_149	chr6	32013974	32017048	3075	*	46	2.67022e-40	6.43315e-08	0.0110595	2.37589e-11	-0.109998	-0.00734907	TNXB	TNXB
DMR_634	chr6	78175955	78177259	1305	*	9	1.56659e-26	9.09306e-13	0.00317891	2.38009e-11	0.121582	0.069278	NA	DMR_634
DMR_222	chr11	67349590	67353032	3443	*	14	1.25274e-35	1.39447e-11	0.00291896	2.39789e-11	0.198961	0.0669372	GSTP1	GSTP1
DMR_1524	chr17	32611290	32613298	2009	*	7	1.10358e-18	3.94843e-13	0.00223743	2.40053e-11	-0.135268	-0.0944806	CCL11	CCL11
DMR_2305	chr9	96712772	96716998	4227	*	14	3.20444e-15	1.286e-12	0.00565326	2.41765e-11	0.117041	0.0618323	BARX1	BARX1
DMR_547	chr1	217309160	217313044	3885	*	22	7.72805e-28	9.53528e-12	0.0111094	2.46088e-11	0.142595	0.0661432	ESRRG	ESRRG
DMR_970	chr2	162279324	162281498	2175	*	9	1.82332e-22	4.79683e-13	0.00365981	2.52676e-11	0.132241	0.0776554	TBR1
DMR_904	chr6	166579057	166583523	4467	*	23	5.42421e-23	1.54937e-09	0.00989417	2.61747e-11	0.167386	0.0451494	T	T
DMR_934	chr12	103358649	103359836	1188	*	9	9.90639e-23	3.56712e-13	0.00320965	2.72653e-11	0.102483	0.0671227	NA	DMR_934
DMR_346	chr20	61583686	61584850	1165	*	9	7.73759e-32	1.11968e-11	0.00209875	2.7312e-11	0.169675	0.0995575	SLC17A9	SLC17A9
DMR_819	chr7	93519220	93521196	1977	*	21	7.74388e-24	1.35507e-13	0.0161414	2.78677e-11	-0.0570573	0.021402	GNGT1
DMR_667	chr12	41085286	41087584	2299	*	17	8.83207e-26	8.81822e-12	0.00827194	2.78884e-11	0.12116	0.0479287	CNTN1	CNTN1
DMR_1258	chr5	94955575	94957243	1669	*	9	1.76855e-20	7.27483e-13	0.00405862	2.79713e-11	0.129869	0.0854374	GPR150	GPR150
DMR_2111	chr5	87979005	87983620	4616	*	15	5.6791e-16	2.37045e-13	0.0114312	2.80033e-11	0.0988901	0.0540455	CTC-467M3.1
DMR_327	chr11	35638398	35640727	2330	*	10	2.106e-32	2.02945e-12	0.0026692	2.81558e-11	0.187028	0.0838667	FJX1	FJX1
DMR_1482	chrX	142721195	142723826	2632	*	14	6.28008e-19	1.45295e-12	0.00833312	2.81977e-11	0.151767	0.0853113	SLITRK4	SLITRK4
DMR_1111	chr12	81101022	81104111	3090	*	10	2.31779e-21	6.067e-13	0.0041595	2.89341e-11	0.113759	0.0513713	MYF6	MYF6
DMR_553	chr7	45959667	45963523	3857	*	34	1.03219e-27	2.75886e-13	0.0323474	2.89533e-11	0.0758563	0.0303612	IGFBP3	IGFBP3
DMR_257	chr1	156390102	156391310	1209	*	9	2.2668e-34	1.35216e-12	0.00223057	2.95638e-11	0.193159	0.0798928	MIR9-1
DMR_766	chr16	86370962	86371833	872	*	7	1.76568e-24	4.34627e-13	0.00252972	2.97847e-11	-0.0991685	-0.08694	LINC00917	LINC00917
DMR_776	chr22	45071340	45073165	1826	*	10	2.22133e-24	2.60646e-13	0.00415117	3.03143e-11	0.0862546	0.0487475	PRR5	PRR5
DMR_1613	chr5	42949542	42952369	2828	*	12	4.12236e-18	1.56393e-12	0.0046191	3.08984e-11	0.139968	0.0707619	NA	DMR_1613
DMR_699	chr6	31275148	31276797	1650	*	24	2.49492e-25	2.75299e-09	0.00859711	3.09559e-11	0.178667	0.0109102	XXbac-BPG248L24.10	XXbac-BPG248L24.10
DMR_501	chrX	137792814	137794408	1595	*	11	1.08993e-28	2.65531e-13	0.00327447	3.14792e-11	0.182688	0.111759	FGF13-AS1
DMR_649	chr21	44781686	44782872	1187	*	6	3.76706e-26	7.4216e-13	0.00151524	3.1721e-11	0.179443	0.111808	AP001046.5	AP001046.5
DMR_1363	chr2	119066331	119068497	2167	*	11	9.1739e-20	2.94737e-12	0.00279939	3.17947e-11	-0.126925	0.0153896	NA	DMR_1363
DMR_566	chr10	18549036	18550223	1188	*	10	2.06548e-27	2.45872e-12	0.00379308	3.18783e-11	0.134293	0.0788432	CACNB2
DMR_731	chr22	21385818	21387497	1680	*	11	7.38631e-25	1.00585e-12	0.00491463	3.20701e-11	0.125725	0.0495946	AC002472.11
DMR_889	chr22	22005669	22007633	1965	*	11	4.36498e-23	2.20923e-12	0.00405332	3.2237e-11	0.111599	0.0553541	PPIL2
DMR_615	chr1	43918114	43920264	2151	*	18	8.00047e-27	7.19812e-09	0.00683191	3.26121e-11	0.105479	0.0345919	SZT2
DMR_763	chr5	134870506	134872957	2452	*	27	1.67404e-24	2.18199e-13	0.0314305	3.33917e-11	0.0987823	0.0457232	NEUROG1	NEUROG1
DMR_1310	chr9	124981504	124983482	1979	*	6	4.71081e-20	6.92601e-13	0.00177081	3.35681e-11	0.149945	0.110261	LHX6	LHX6
DMR_2121	chr7	155258253	155261984	3732	*	17	6.27236e-16	1.98682e-13	0.0119348	3.4192e-11	0.105181	0.0492301	NA	DMR_2121
DMR_1120	chr20	37301692	37303484	1793	*	7	2.62339e-21	4.68399e-13	0.00280906	3.45974e-11	0.123519	0.0490545	NA	DMR_1120
DMR_638	chr17	72442179	72443401	1223	*	6	1.81622e-26	8.32726e-13	0.00154507	3.49463e-11	0.134888	0.0982168	GPRC5C	GPRC5C
DMR_823	chr6	49517153	49519250	2098	*	9	8.54656e-24	1.50226e-12	0.00363215	3.52306e-11	0.101091	0.0575894	C6orf141	C6orf141
DMR_2781	chr22	29706704	29712472	5769	*	21	7.35546e-14	1.05662e-09	0.00976453	3.56257e-11	0.111064	0.0376738	GAS2L1
DMR_745	chr12	106974225	106977781	3557	*	23	1.0117e-24	5.30005e-12	0.0098229	3.5995e-11	0.0763802	0.0351064	RFX4
DMR_664	chr2	12856040	12859103	3064	*	22	7.42399e-26	1.29816e-09	0.00606794	3.62472e-11	0.148762	0.0380425	RP11-333O1.1
DMR_723	chr20	37228520	37230741	2222	*	8	6.16946e-25	9.57351e-13	0.00235001	3.68502e-11	0.149638	0.0767535	ARHGAP40	ARHGAP40
DMR_853	chr1	171809804	171811529	1726	*	13	1.74441e-23	1.41146e-10	0.00449073	3.69098e-11	0.125394	0.0483186	DNM3	DNM3
DMR_805	chr10	22633916	22635028	1113	*	13	5.3671e-24	1.92202e-13	0.0103713	3.69865e-11	0.105347	0.0617794	SPAG6	SPAG6
DMR_796	chr5	134913559	134916398	2840	*	10	4.35551e-24	9.71693e-12	0.00330596	3.73969e-11	0.165159	0.0460603	CTC-321K16.1
DMR_801	chr19	38924045	38924436	392	*	10	4.83425e-24	2.50153e-13	0.00565853	3.81221e-11	0.0841907	0.0377935	RYR1	RYR1
DMR_512	chr19	46998383	46999840	1458	*	12	1.58203e-28	9.8016e-12	0.00411526	3.82682e-11	0.147112	0.0599196	AC011484.1
DMR_583	chr15	81426347	81426820	474	*	9	3.80961e-27	1.83972e-12	0.00320444	4.04936e-11	0.13151	0.0864734	C15orf26	C15orf26
DMR_420	chr14	75893680	75895468	1789	*	11	5.19905e-30	3.86396e-10	0.00272366	4.12129e-11	0.151977	0.0743553	JDP2
DMR_1758	chr12	72665282	72667707	2426	*	16	1.86378e-17	1.84855e-13	0.0129285	4.31251e-11	0.0831019	0.0386262	TRHDE
DMR_486	chr7	16505094	16506521	1428	*	8	5.30557e-29	9.18613e-12	0.00200126	4.35669e-11	0.211469	0.137273	SOSTDC1	SOSTDC1
DMR_543	chr13	74707145	74709101	1957	*	15	6.87299e-28	7.35239e-13	0.0070765	4.43084e-11	0.142031	0.0516931	KLF12	KLF12
DMR_1294	chr13	79174811	79177925	3115	*	15	3.14125e-20	2.92937e-13	0.0133245	4.43426e-11	0.109806	0.0585684	RNF219-AS1
DMR_2286	chr2	177036436	177040226	3791	*	14	2.68866e-15	3.55094e-13	0.00814833	4.45468e-11	0.0902976	0.0607135	HOXD3
DMR_659	chr6	137241530	137244681	3152	*	15	6.05391e-26	4.4013e-08	0.00391387	4.4944e-11	0.129736	0.0549414	SLC35D3	SLC35D3
DMR_377	chr19	39465821	39467258	1438	*	9	4.45981e-31	1.05085e-11	0.00228244	4.52371e-11	0.16214	0.0967209	FBXO17	FBXO17
DMR_1425	chr20	56272305	56274096	1792	*	6	2.38052e-19	9.52589e-13	0.00187432	4.53055e-11	-0.114474	-0.0893967	PMEPA1	PMEPA1
DMR_344	chr19	18539756	18540330	575	*	5	5.60812e-32	1.63873e-12	0.000917486	4.60403e-11	0.191735	0.172097	SSBP4	SSBP4
DMR_770	chr21	45148332	45149398	1067	*	8	1.92251e-24	7.80622e-13	0.0033795	4.64374e-11	0.133195	0.0924214	PDXK	PDXK
DMR_165	chrX	20134346	20135761	1416	*	11	5.16545e-39	2.11523e-10	0.00208705	4.67794e-11	0.242123	0.0815886	MAP7D2	MAP7D2
DMR_1195	chr1	236227521	236229809	2289	*	13	7.4784e-21	3.32207e-13	0.00808147	4.73741e-11	0.157487	0.062888	NID1	NID1
DMR_1084	chr10	50121894	50123344	1451	*	6	1.33826e-21	1.08748e-12	0.00171864	4.77559e-11	-0.111844	-0.0863856	WDFY4
DMR_248	chr12	52399713	52401523	1811	*	9	6.19665e-35	2.76499e-12	0.00228591	4.84361e-11	0.250217	0.131702	GRASP	GRASP
DMR_1138	chr7	19183231	19185407	2177	*	14	3.64132e-21	4.46732e-13	0.00664995	4.87865e-11	0.128173	0.0626133	AC003986.5
DMR_963	chr11	46354005	46355283	1279	*	13	1.62492e-22	1.14107e-12	0.00664297	4.9261e-11	0.0667859	0.0409478	DGKZ	DGKZ
DMR_341	chrX	13586855	13588301	1447	*	9	4.74421e-32	1.52778e-10	0.00218281	4.93987e-11	0.187576	0.113624	EGFL6	EGFL6
DMR_386	chr13	47470857	47472429	1573	*	21	7.23129e-31	2.33383e-10	0.0116525	5.07811e-11	-0.100222	-0.0377031	HTR2A	HTR2A
DMR_1324	chr12	54132086	54134485	2400	*	12	5.45062e-20	2.68409e-12	0.00655863	5.08969e-11	0.14713	0.0641242	NA	DMR_1324
DMR_515	chr6	127835189	127837931	2743	*	11	1.90006e-28	4.11352e-10	0.00313438	5.11041e-11	0.127659	0.0549916	SOGA3
DMR_427	chr17	8230130	8230940	811	*	7	6.2686e-30	1.64059e-12	0.00179734	5.19811e-11	0.15882	0.0995745	NA	DMR_427
DMR_111	chr15	75017914	75019376	1463	*	29	5.24067e-44	3.52149e-08	0.00734137	5.24076e-11	0.148421	0.0401251	CYP1A1	CYP1A1
DMR_636	chr12	25054873	25056243	1371	*	13	1.70641e-26	6.34802e-13	0.00546002	5.2586e-11	0.144281	0.0668659	AC026310.1
DMR_405	chr1	60539362	60539932	571	*	8	2.60334e-30	1.14911e-11	0.00189941	5.29448e-11	0.153654	0.069437	C1orf87	C1orf87
DMR_624	chr8	144635260	144636462	1203	*	10	1.04893e-26	1.01765e-11	0.00378632	5.3056e-11	0.0668233	0.0373811	GSDMD	GSDMD
DMR_432	chr14	38724255	38726189	1935	*	11	7.23314e-30	1.94906e-11	0.00319271	5.524e-11	0.176241	0.0738358	CLEC14A	CLEC14A
DMR_478	chr2	121223534	121224679	1146	*	10	4.71324e-29	2.34927e-12	0.00330159	5.70021e-11	0.147699	0.0637701	LINC01101	LINC01101
DMR_373	chr1	41444651	41445888	1238	*	15	3.54418e-31	7.05947e-10	0.00514466	5.76581e-11	0.0937667	0.0440876	CTPS1	CTPS1
DMR_1133	chrX	30326328	30327819	1492	*	14	3.34839e-21	1.58266e-13	0.0134621	5.86302e-11	0.140574	0.0731365	NR0B1	NR0B1
DMR_630	chr1	2013507	2014628	1122	*	6	1.33679e-26	1.33216e-12	0.00171735	5.86541e-11	-0.138024	-0.116652	PRKCZ	PRKCZ
DMR_665	chr1	173638470	173639916	1447	*	10	8.08079e-26	1.83463e-11	0.00354173	5.94695e-11	0.165988	0.0666998	ANKRD45	ANKRD45
DMR_866	chr12	85304514	85307424	2911	*	21	2.43229e-23	1.80928e-09	0.0106502	6.07002e-11	0.130866	0.0368546	SLC6A15	SLC6A15
DMR_1222	chr2	154727485	154730326	2842	*	17	1.14937e-20	9.85187e-13	0.0122479	6.39515e-11	0.123677	0.0399827	GALNT13	GALNT13
DMR_429	chr20	62550467	62552607	2141	*	8	6.78521e-30	8.98454e-12	0.00169446	6.48585e-11	-0.137074	-0.0666254	DNAJC5
DMR_437	chr8	22735111	22735478	368	*	5	8.9026e-30	2.35764e-12	0.000989738	6.49662e-11	0.125027	0.0986724	PEBP4	PEBP4
DMR_937	chr11	19733709	19737351	3643	*	23	1.05623e-22	2.11708e-12	0.0123186	6.55195e-11	0.102357	0.0318395	NAV2
DMR_617	chr1	118727658	118728991	1334	*	11	8.26015e-27	4.60327e-11	0.0051009	6.6575e-11	0.124683	0.0527664	SPAG17	SPAG17
DMR_2120	chr10	118895568	118900464	4897	*	25	6.24074e-16	1.2536e-12	0.0177545	6.89192e-11	0.130369	0.0465654	VAX1	VAX1
DMR_739	chr11	89867385	89867976	592	*	10	9.47666e-25	1.43115e-12	0.00455521	6.95656e-11	0.113537	0.0760877	NAALAD2	NAALAD2
DMR_1102	chr7	1282630	1285084	2455	*	9	1.77102e-21	1.59817e-12	0.0029583	7.07952e-11	0.152396	0.0808425	NA	DMR_1102
DMR_2808	chr1	229566769	229570288	3520	*	21	8.47347e-14	1.75976e-12	0.0117013	7.08534e-11	0.104031	0.046021	ACTA1	ACTA1
DMR_1000	chr5	145724352	145725913	1562	*	8	3.14651e-22	9.49e-13	0.00329272	7.16179e-11	0.0931252	0.0604455	CTC-359M8.1	CTC-359M8.1
DMR_1246	chr11	91956670	91960644	3975	*	13	1.5912e-20	4.12221e-10	0.00453234	7.3627e-11	0.140771	0.0511376	NA	DMR_1246
DMR_1043	chr7	121950198	121951622	1425	*	9	6.6775e-22	7.08142e-13	0.00478855	7.40676e-11	0.0851096	0.0637026	FEZF1	FEZF1
DMR_1402	chr2	45027397	45030336	2940	*	12	1.61901e-19	1.58305e-12	0.00697855	7.48096e-11	0.128584	0.0688295	NA	DMR_1402
DMR_644	chrX	27481149	27481778	630	*	6	2.67161e-26	1.91818e-12	0.00163895	7.54134e-11	-0.13306	-0.0803234	SMEK3P	SMEK3P
DMR_868	chr16	8806359	8807043	685	*	13	2.56175e-23	4.18264e-13	0.0111117	7.58477e-11	0.100558	0.0723212	ABAT	ABAT
DMR_514	chr22	42828125	42829748	1624	*	10	1.70522e-28	3.37788e-11	0.002908	7.60445e-11	0.127312	0.0686168	NFAM1	NFAM1
DMR_1601	chr1	41846683	41849431	2749	*	12	3.59702e-18	2.16915e-11	0.00542112	7.60633e-11	0.174673	0.0835044	FOXO6	FOXO6
DMR_806	chr15	75248086	75252565	4480	*	19	5.66926e-24	2.28551e-10	0.00440571	7.76292e-11	0.213259	0.0471212	SCAMP5
DMR_852	chr10	26503897	26507383	3487	*	21	1.59306e-23	2.70283e-10	0.00629309	7.79144e-11	0.0797473	0.0269629	GAD2	GAD2
DMR_391	chr2	70994802	70996021	1220	*	14	1.27313e-30	6.40544e-11	0.00370765	7.8395e-11	0.128818	0.0522182	ADD2	ADD2
DMR_768	chr5	132082633	132084068	1436	*	10	1.87038e-24	1.39148e-12	0.00380389	7.84459e-11	0.175127	0.0643087	CCNI2	CCNI2
DMR_1193	chr8	97169621	97173722	4102	*	20	7.10935e-21	1.72611e-12	0.0084137	7.84717e-11	0.108817	0.0407499	GDF6	GDF6
DMR_754	chr6	29714824	29718119	3296	*	33	1.17977e-24	1.86099e-09	0.0113115	7.96442e-11	0.139222	0.0188296	HCG9P5
DMR_715	chr11	9112214	9115107	2894	*	16	4.69556e-25	9.38268e-10	0.00495589	8.08283e-11	0.1529	0.0578963	SCUBE2	SCUBE2
DMR_734	chr19	36132426	36132842	417	*	6	8.59293e-25	1.89979e-12	0.00191862	8.13575e-11	0.18329	0.11701	ETV2	ETV2
DMR_2501	chr19	58627297	58630612	3316	*	13	1.11359e-14	3.48561e-11	0.00463928	8.19258e-11	-0.113339	0.00213066	ZSCAN18	ZSCAN18
DMR_1346	chr15	89919993	89922989	2997	*	19	7.33714e-20	3.62276e-11	0.00804993	8.25454e-11	0.128718	0.0489654	LINC00925	LINC00925
DMR_2948	chr1	152941727	152944810	3084	*	9	1.91703e-13	6.76367e-13	0.00507949	8.28205e-11	-0.114437	-0.0774587	SPRR4	SPRR4
DMR_821	chr1	202090849	202092296	1448	*	14	7.87789e-24	5.76101e-12	0.00837073	8.48688e-11	-0.0988358	-0.0291653	GPR37L1	GPR37L1
DMR_849	chr2	108602361	108603244	884	*	11	1.47627e-23	1.1299e-12	0.00576927	8.64383e-11	0.122468	0.0362235	SLC5A7	SLC5A7
DMR_841	chr9	98782756	98785110	2355	*	10	1.22092e-23	7.44618e-12	0.00319253	8.69196e-11	0.15731	0.0780134	LINC00092	LINC00092
DMR_1494	chr14	48143434	48145588	2155	*	8	6.93385e-19	1.11756e-12	0.00448688	8.70678e-11	0.101008	0.0571725	MDGA2
DMR_1421	chr3	187386810	187389513	2704	*	15	2.28044e-19	8.65152e-11	0.00656031	8.74346e-11	0.129292	0.0165011	SST	SST
DMR_674	chr17	42733527	42734659	1133	*	11	1.14073e-25	1.86546e-12	0.0044364	8.8135e-11	0.170516	0.0646994	C17orf104	C17orf104
DMR_130	chr11	111168594	111171330	2737	*	17	2.9446e-42	3.57649e-09	0.0031471	8.89383e-11	0.156308	0.0574384	COLCA2
DMR_1390	chr3	194117018	194120150	3133	*	13	1.41047e-19	1.31251e-12	0.00588385	8.89707e-11	0.119151	0.0439531	GP5	GP5
DMR_2151	chr6	1387836	1394758	6923	*	21	8.48485e-16	1.39702e-11	0.00891103	8.96864e-11	0.158489	0.0580646	FOXF2	FOXF2
DMR_401	chr1	48937016	48938137	1122	*	9	2.12097e-30	9.26103e-11	0.00220749	8.98479e-11	0.183001	0.088483	SPATA6	SPATA6
DMR_1475	chr3	79815639	79817333	1695	*	10	5.74722e-19	5.67317e-13	0.0068537	9.03551e-11	0.129778	0.0698525	ROBO1	ROBO1
DMR_1118	chr15	91426667	91429916	3250	*	12	2.61218e-21	9.32941e-11	0.00614032	9.43562e-11	0.157295	0.0617467	FURIN
DMR_929	chr8	121136140	121138232	2093	*	9	9.09996e-23	1.62916e-11	0.00355877	9.92515e-11	0.148226	0.0812805	COL14A1	COL14A1
DMR_1896	chr7	155241490	155244727	3238	*	11	8.63469e-17	4.5135e-12	0.0047351	1.00849e-10	0.102145	0.0526242	AC008060.8	AC008060.8
DMR_2036	chr7	27280585	27287288	6704	*	37	2.72969e-16	4.6854e-13	0.0212707	1.02137e-10	0.105907	0.037639	EVX1
DMR_574	chr6	29942505	29944771	2267	*	17	2.7907e-27	3.48963e-10	0.0106877	1.03095e-10	0.130173	0.0618556	HCG9	HCG9
DMR_443	chr8	120650994	120651652	659	*	5	1.1641e-29	3.95113e-12	0.00105027	1.03737e-10	0.184803	0.158384	ENPP2	ENPP2
DMR_1039	chr1	101003337	101005971	2635	*	12	5.81685e-22	3.24554e-11	0.00330382	1.0376e-10	0.193889	0.0811299	GPR88	GPR88
DMR_666	chr4	122684903	122689817	4915	*	19	8.28722e-26	1.11982e-10	0.008053	1.05223e-10	0.0954956	0.021307	AC079341.1
DMR_1125	chr5	140891767	140893634	1868	*	7	2.86513e-21	4.00117e-12	0.00233818	1.06153e-10	0.151194	0.087021	PCDHGA1		PCDHGB7	PCDHGA11	PCDHGA12	PCDHGC3	PCDHGC4	PCDHGC5" "PCDHGA1"
DMR_559	chr3	170746029	170746586	558	*	6	1.43681e-27	3.42372e-12	0.00163055	1.06705e-10	0.176829	0.124649	NA	DMR_559
DMR_992	chr1	66256323	66259084	2762	*	11	2.84951e-22	3.60981e-11	0.00432413	1.06707e-10	0.145722	0.0636165	PDE4B	PDE4B
DMR_1381	chr2	98961601	98964436	2836	*	12	1.21834e-19	4.8809e-10	0.00371599	1.06818e-10	0.121492	0.0555724	CNGA3
DMR_2956	chr1	3619574	3624292	4719	*	16	2.01218e-13	4.97877e-10	0.007137	1.06874e-10	0.124892	0.0479829	TP73	TP73
DMR_1355	chr14	86087511	86090320	2810	*	13	8.49949e-20	4.20974e-13	0.00632156	1.07615e-10	-0.142575	-0.0546854	FLRT2	FLRT2
DMR_2183	chr7	96625586	96627700	2115	*	11	1.14162e-15	4.68757e-13	0.010023	1.08353e-10	0.089216	0.0638324	DLX6-AS1	DLX6-AS1
DMR_1337	chr18	9707031	9709310	2280	*	11	6.59479e-20	2.47758e-11	0.00398821	1.09319e-10	0.145828	0.0713061	RAB31	RAB31
DMR_905	chr12	54387530	54391631	4102	*	17	5.96117e-23	5.39727e-13	0.0091155	1.09978e-10	0.133157	0.065324	RP11-834C11.12
DMR_726	chr3	158449660	158450833	1174	*	8	6.5086e-25	4.20259e-12	0.00263581	1.10112e-10	0.129092	0.0840544	MFSD1
DMR_518	chr6	26239995	26240939	945	*	7	2.23938e-28	1.57922e-11	0.00180496	1.10491e-10	0.142796	0.0859275	HIST1H4F	HIST1H4F
DMR_690	chr7	1581217	1583129	1913	*	11	1.67992e-25	2.23473e-10	0.00233858	1.12249e-10	-0.112995	-0.0357575	MAFK
DMR_1852	chr2	157176106	157179512	3407	*	12	5.7369e-17	1.51085e-12	0.00646634	1.12658e-10	0.113874	0.0633517	NA	DMR_1852
DMR_2898	chr1	3349982	3352986	3005	*	13	1.46575e-13	1.62322e-12	0.0100618	1.12836e-10	-0.0752951	-0.0471883	PRDM16	PRDM16
DMR_795	chr3	36420805	36422406	1602	*	11	4.34962e-24	1.07065e-08	0.00490777	1.14937e-10	0.105937	0.0391128	STAC	STAC
DMR_2402	chr13	79181338	79184529	3192	*	14	5.84837e-15	1.79822e-11	0.0108597	1.15042e-10	0.103059	0.0469257	RNF219-AS1	RNF219-AS1
DMR_1733	chr10	134996319	134998521	2203	*	15	1.50234e-17	5.9502e-12	0.00931872	1.16463e-10	-0.0906995	-0.0509684	KNDC1	KNDC1
DMR_1105	chr17	80052907	80054291	1385	*	6	1.99886e-21	2.82388e-12	0.00199537	1.17658e-10	-0.121805	-0.095863	FASN	FASN
DMR_464	chr7	151106082	151108340	2259	*	8	2.41381e-29	1.09264e-10	0.00228274	1.18609e-10	0.164856	0.0848802	WDR86-AS1
DMR_343	chr6	44528765	44529157	393	*	5	5.11858e-32	4.71913e-12	0.0010807	1.22445e-10	0.17372	0.140267	NA	DMR_343
DMR_2340	chr2	172943770	172950967	7198	*	32	4.02912e-15	6.16682e-11	0.017537	1.24351e-10	0.123501	0.0409973	METAP1D
DMR_329	chr11	76858648	76859387	740	*	6	2.20871e-32	8.11511e-12	0.00124408	1.25265e-10	0.17531	0.0983709	MYO7A	MYO7A
DMR_894	chr5	118689293	118692011	2719	*	14	4.66921e-23	1.16269e-10	0.00628517	1.26576e-10	0.129449	0.0546662	TNFAIP8	TNFAIP8
DMR_506	chr12	120799332	120800066	735	*	6	1.32422e-28	6.5848e-12	0.00144716	1.30608e-10	0.168621	0.115267	MSI1	MSI1
DMR_1881	chr21	43182367	43186522	4156	*	11	7.92503e-17	1.13759e-09	0.00315203	1.31213e-10	0.127968	0.0659229	RIPK4	RIPK4
DMR_743	chr2	63273684	63278211	4528	*	48	9.9204e-25	3.07249e-08	0.0296331	1.32928e-10	0.106942	0.0100518	OTX1
DMR_1149	chr12	21926447	21927990	1544	*	13	4.26938e-21	2.08531e-12	0.00897738	1.34791e-10	0.064189	0.0354832	KCNJ8	KCNJ8
DMR_1040	chr6	44186914	44187674	761	*	10	5.83592e-22	9.14141e-13	0.00837973	1.36162e-10	0.162373	0.107517	SLC29A1	SLC29A1
DMR_799	chr5	5033311	5034397	1087	*	7	4.53023e-24	2.60513e-12	0.002604	1.36226e-10	-0.140655	-0.0962109	CTD-2247C11.1	CTD-2247C11.1
DMR_2104	chr1	153112816	153114766	1951	*	6	5.15613e-16	3.12427e-12	0.00229702	1.37649e-10	-0.119796	-0.0944972	SPRR2B
DMR_481	chr5	133448932	133452188	3257	*	19	4.93406e-29	6.99565e-08	0.00654445	1.37832e-10	0.0999856	0.0437077	TCF7	TCF7
DMR_1948	chr10	125617197	125619351	2155	*	6	1.26598e-16	3.65956e-12	0.00197656	1.3888e-10	-0.143728	-0.092685	CPXM2	CPXM2
DMR_1252	chr2	71113568	71116765	3198	*	13	1.68732e-20	4.42383e-12	0.00602443	1.39486e-10	0.133954	0.0593775	LINC01143	LINC01143
DMR_993	chr17	75445261	75447785	2525	*	11	2.9173e-22	2.0273e-11	0.00491003	1.39576e-10	0.0908652	0.0559173	2023-09-09	2023-09-09
DMR_820	chrX	141292903	141293862	960	*	8	7.85457e-24	3.14624e-12	0.00313464	1.4215e-10	-0.0957258	-0.0623135	MAGEC2	MAGEC2
DMR_322	chr18	56528679	56531159	2481	*	13	1.82822e-32	8.20158e-11	0.00245054	1.42748e-10	0.155158	0.0380162	ZNF532	ZNF532
DMR_352	chr10	7708240	7710179	1940	*	15	1.0825e-31	6.71725e-11	0.00367472	1.45876e-10	0.168661	0.0445856	ITIH5	ITIH5
DMR_964	chr7	30027454	30031080	3627	*	17	1.66231e-22	2.05888e-08	0.00368403	1.47117e-10	0.141696	0.0535386	AC007285.6
DMR_953	chr11	116450919	116452635	1717	*	9	1.35366e-22	3.17393e-12	0.00490426	1.48855e-10	0.104759	0.0564056	NA	DMR_953
DMR_1469	chr8	65498340	65500144	1805	*	13	4.90564e-19	2.28946e-12	0.01474	1.49965e-10	0.105328	0.0569236	NA	DMR_1469
DMR_414	chr6	26087607	26088446	840	*	5	4.20127e-30	6.05895e-12	0.00107908	1.50498e-10	0.158971	0.127298	HFE	HFE
DMR_155	chr12	104608278	104610544	2267	*	10	1.31071e-39	1.47098e-07	0.00173992	1.51588e-10	0.208396	0.104729	TXNRD1	TXNRD1
DMR_451	chr15	51385812	51386452	641	*	6	1.78237e-29	1.07274e-11	0.00137209	1.52981e-10	0.201051	0.126186	RP11-108K3.1
DMR_903	chr20	43729410	43730241	832	*	11	5.27752e-23	1.06029e-11	0.00716413	1.53429e-10	0.11837	0.0641146	KCNS1	KCNS1
DMR_847	chr7	27137922	27138974	1053	*	7	1.3957e-23	3.38043e-12	0.00255892	1.54986e-10	0.129007	0.103382	HOTAIRM1	HOTAIRM1
DMR_1300	chr7	153583318	153586592	3275	*	14	3.50548e-20	4.2421e-11	0.00897779	1.55952e-10	0.113301	0.0430683	DPP6	DPP6
DMR_1729	chrX	130215993	130218006	2014	*	8	1.44073e-17	2.38241e-12	0.00428864	1.56773e-10	0.113014	0.0548766	ARHGAP36	ARHGAP36
DMR_733	chr4	54969609	54970254	646	*	6	8.57614e-25	3.96205e-12	0.00202189	1.57669e-10	0.145282	0.112476	FIP1L1
DMR_978	chr15	74420890	74426957	6068	*	39	2.17362e-22	2.90874e-08	0.0118667	1.62326e-10	0.102364	0.0205627	ISLR2
DMR_390	chr3	128564782	128565090	309	*	5	8.26054e-31	6.63767e-12	0.00110632	1.64728e-10	0.219826	0.145996	NA	DMR_390
DMR_307	chr17	32482817	32485152	2336	*	15	7.81797e-33	8.83791e-09	0.00312284	1.67388e-10	0.175005	0.0404741	ASIC2	ASIC2
DMR_793	chr3	87137933	87138700	768	*	7	4.2203e-24	5.68538e-12	0.00267094	1.67593e-10	0.159422	0.118337	NA	DMR_793
DMR_856	chr8	117949637	117950929	1293	*	10	1.87262e-23	3.41569e-12	0.00571795	1.71976e-10	0.126035	0.0597458	AARD	AARD
DMR_631	chr5	77139388	77140985	1598	*	8	1.49284e-26	2.11703e-11	0.00231973	1.72855e-10	0.137249	0.0819214	TBCA	TBCA
DMR_895	chr20	32856747	32857227	481	*	6	4.68393e-23	4.22012e-12	0.0022942	1.76251e-10	0.147089	0.092473	ASIP
DMR_959	chr8	73848252	73849114	863	*	6	1.49437e-22	4.32138e-12	0.00219101	1.77094e-10	-0.136422	-0.105704	KCNB2	KCNB2
DMR_696	chr20	56239154	56240455	1302	*	5	2.41885e-25	7.02634e-12	0.00119691	1.80101e-10	-0.106164	-0.088861	PMEPA1	PMEPA1
DMR_863	chr13	97646341	97647222	882	*	9	2.2967e-23	3.57391e-12	0.00469592	1.82821e-10	0.14304	0.0986161	OXGR1	OXGR1
DMR_2797	chr3	22412124	22414843	2720	*	9	7.8142e-14	2.66674e-11	0.00389206	1.84052e-10	-0.150146	-0.0169484	ZNF385D	ZNF385D
DMR_3007	chr1	3387913	3389969	2057	*	6	2.52492e-13	4.91744e-12	0.00211692	1.86064e-10	0.0822905	0.0601382	ARHGEF16	ARHGEF16
DMR_1629	chr13	112708288	112713372	5085	*	19	4.74513e-18	1.68609e-09	0.0107781	1.8697e-10	0.107151	0.040732	NA	DMR_1629
DMR_1519	chr11	46938492	46942432	3941	*	12	1.02653e-18	7.60806e-10	0.00404334	1.87474e-10	0.148037	0.0567725	LRP4	LRP4
DMR_2308	chr3	6901652	6905031	3380	*	15	3.28019e-15	4.21858e-12	0.00678207	1.89433e-10	0.10586	0.0550815	GRM7	GRM7
DMR_2702	chr8	99950917	99956055	5139	*	19	4.35768e-14	1.40951e-11	0.0110017	1.91539e-10	0.11335	0.0502663	RP11-44N12.5
DMR_2174	chr3	147105899	147115043	9145	*	42	1.0249e-15	6.19239e-08	0.0231564	1.91611e-10	0.102354	0.0308358	ZIC1
DMR_560	chr2	239139518	239140910	1393	*	10	1.61378e-27	3.45332e-09	0.00330169	1.93571e-10	0.172625	0.0732223	AC096574.4
DMR_814	chr15	78933106	78934580	1475	*	10	6.87471e-24	1.64605e-11	0.00363574	1.94459e-10	0.113077	0.053436	CHRNB4	CHRNB4
DMR_309	chr2	88750864	88752836	1973	*	12	8.47999e-33	1.6196e-09	0.00289825	1.95595e-10	0.220195	0.0698571	FOXI3	FOXI3
DMR_158	chr1	113050539	113052563	2025	*	15	1.61036e-39	3.49924e-08	0.00314682	1.9987e-10	0.160641	0.0544335	WNT2B	WNT2B
DMR_2204	chr1	158147446	158151363	3918	*	14	1.34045e-15	1.56924e-11	0.00629742	2.00283e-10	-0.107011	-0.00767368	CD1D
DMR_653	chr5	150399143	150400531	1389	*	11	4.13836e-26	2.8527e-10	0.00484685	2.0113e-10	0.157404	0.0825745	GPX3	GPX3
DMR_882	chr5	140305713	140306985	1273	*	11	3.69628e-23	3.16024e-12	0.00695159	2.01367e-10	0.0842769	0.045996	PCDHA1
DMR_1941	chr4	184718046	184719929	1884	*	8	1.20734e-16	7.6586e-12	0.00307239	2.0226e-10	0.182429	0.0908473	NA	DMR_1941
DMR_919	chr5	80255793	80257322	1530	*	10	7.8936e-23	4.16959e-12	0.00426622	2.05374e-10	0.160403	0.0687118	RASGRF2
DMR_859	chr11	27015519	27017005	1487	*	9	2.02899e-23	3.50686e-11	0.00423208	2.08476e-10	0.189083	0.0947506	FIBIN	FIBIN
DMR_661	chr17	154410	155045	636	*	5	6.23058e-26	8.26192e-12	0.0012453	2.10215e-10	0.103256	0.0913688	RPH3AL	RPH3AL
DMR_769	chr2	5835853	5838258	2406	*	12	1.88389e-24	2.98048e-11	0.00432878	2.12044e-10	0.121573	0.0624559	SOX11
DMR_413	chr8	23583662	23585186	1525	*	7	4.11458e-30	1.34295e-11	0.00185537	2.12645e-10	0.170155	0.0987124	RP11-175E9.1
DMR_950	chr6	29894197	29895260	1064	*	10	1.3389e-22	1.58712e-10	0.00380543	2.16331e-10	0.143956	0.0831917	HLA-K
DMR_425	chr17	43973522	43976002	2481	*	8	5.90804e-30	3.39819e-07	0.00177279	2.19913e-10	0.164294	0.0946136	MAPT	MAPT
DMR_1409	chr17	41984018	41985830	1813	*	13	1.73853e-19	1.17784e-11	0.00864559	2.21317e-10	0.0991123	0.0540228	MPP2	MPP2
DMR_1540	chr2	66659348	66662810	3463	*	16	1.46708e-18	3.13399e-11	0.00696902	2.26495e-10	0.137384	0.0424076	MEIS1
DMR_2536	chr12	128750971	128755527	4557	*	12	1.43413e-14	5.05577e-12	0.00720193	2.27369e-10	0.106078	0.0267504	TMEM132C	TMEM132C
DMR_586	chr1	24648203	24649494	1292	*	7	4.01427e-27	1.94606e-11	0.00179923	2.28002e-10	0.172187	0.103423	GRHL3
DMR_544	chr2	240279976	240280294	319	*	5	6.93188e-28	9.39816e-12	0.00119184	2.3048e-10	-0.15591	-0.107362	HDAC4	HDAC4
DMR_720	chr10	70847350	70847882	533	*	5	5.15824e-25	9.09969e-12	0.001287	2.31366e-10	0.169046	0.117771	SRGN	SRGN
DMR_973	chr22	30476089	30477270	1182	*	12	1.87186e-22	6.36026e-12	0.011721	2.32574e-10	0.0956945	0.0532991	HORMAD2
DMR_2176	chr2	45175881	45180560	4680	*	20	1.0724e-15	6.06007e-12	0.0112781	2.33968e-10	0.142594	0.0533523	NA	DMR_2176
DMR_1210	chr13	113676726	113677777	1052	*	8	9.31826e-21	2.8062e-12	0.00498407	2.35813e-10	0.137257	0.0848077	MCF2L	MCF2L
DMR_966	chr15	72489609	72491032	1424	*	9	1.74041e-22	3.1427e-12	0.00428341	2.36581e-10	0.143697	0.0820902	GRAMD2	GRAMD2
DMR_2113	chr15	35045695	35049543	3849	*	15	5.84944e-16	9.66002e-12	0.0190052	2.37506e-10	0.115046	0.0319553	RP11-814P5.1
DMR_802	chr4	186741362	186742139	778	*	7	5.14147e-24	5.56322e-12	0.00277713	2.37616e-10	-0.114692	-0.0629106	SORBS2	SORBS2
DMR_1192	chr19	7926080	7928773	2694	*	11	7.08951e-21	8.80268e-11	0.00550782	2.42061e-10	0.1269	0.0580429	EVI5L	EVI5L
DMR_703	chr10	105420501	105421249	749	*	5	2.72724e-25	9.95174e-12	0.00123174	2.45245e-10	0.165324	0.11245	SH3PXD2A	SH3PXD2A
DMR_1473	chr4	100571622	100574653	3032	*	14	5.38768e-19	2.57992e-11	0.00494326	2.46031e-10	-0.119363	-0.0482438	RP11-766F14.2	RP11-766F14.2
DMR_616	chr2	223176167	223177785	1619	*	14	8.23849e-27	9.48471e-12	0.00621557	2.52402e-10	0.103848	0.0483529	NA	DMR_616
DMR_445	chr14	92979305	92980103	799	*	7	1.24604e-29	3.69711e-10	0.00156756	2.5312e-10	0.145924	0.0884203	NA	DMR_445
DMR_909	chr7	32337188	32339497	2310	*	9	6.5471e-23	2.5475e-10	0.00284883	2.58464e-10	-0.0851132	0.00124528	PDE1C	PDE1C
DMR_1476	chr1	179711583	179713950	2368	*	17	5.77403e-19	1.02285e-12	0.0136864	2.63088e-10	0.100859	0.0475197	RP11-12M5.1
DMR_442	chr1	13909161	13910796	1636	*	16	1.13489e-29	7.31442e-09	0.00671679	2.63574e-10	0.122426	0.0340107	PDPN	PDPN
DMR_472	chr8	41654331	41656079	1749	*	14	4.02488e-29	3.35578e-09	0.0045674	2.6458e-10	0.192633	0.0557953	ANK1	ANK1
DMR_730	chr6	132722045	132724047	2003	*	10	7.20867e-25	1.18815e-11	0.00353792	2.64991e-10	0.117902	0.0440499	MOXD1	MOXD1
DMR_916	chr16	73099917	73101264	1348	*	6	7.3177e-23	8.19811e-12	0.00202121	2.68663e-10	0.107847	0.0901988	NA	DMR_916
DMR_1466	chr7	23507657	23511443	3787	*	16	4.70878e-19	5.08404e-09	0.00477367	2.69813e-10	0.130497	0.0447079	IGF2BP3	IGF2BP3
DMR_968	chr4	185934797	185942800	8004	*	43	1.80898e-22	9.95879e-09	0.0107455	2.70492e-10	0.164846	0.0260991	HELT	HELT
DMR_284	chr5	38257516	38259398	1883	*	18	1.79865e-33	2.23781e-08	0.0043521	2.73208e-10	0.185354	0.051188	EGFLAM	EGFLAM
DMR_1687	chr10	54073047	54075528	2482	*	18	8.0112e-18	1.02834e-11	0.0159526	2.77078e-10	0.114034	0.0331158	DKK1
DMR_1048	chr3	40657083	40657497	415	*	6	7.35965e-22	6.55829e-12	0.00272728	2.80333e-10	0.123212	0.0822056	NA	DMR_1048
DMR_848	chr5	140624869	140627399	2531	*	15	1.39897e-23	5.12122e-12	0.00932196	2.80785e-10	0.0712691	0.0516564	PCDHB15	PCDHB15
DMR_1400	chr11	111782016	111784328	2313	*	10	1.5888e-19	2.23826e-09	0.0036265	2.80911e-10	0.105005	0.068321	HSPB2
DMR_578	chr5	139524919	139526226	1308	*	7	3.31557e-27	4.01029e-11	0.00179827	2.8144e-10	0.172653	0.0965526	NA	DMR_578
DMR_1114	chr6	55443833	55444821	989	*	9	2.42823e-21	3.22735e-12	0.00623614	2.83278e-10	0.10856	0.0561832	HMGCLL1	HMGCLL1
DMR_710	chr11	1769152	1772721	3570	*	17	3.92312e-25	1.11658e-10	0.00721871	2.91796e-10	0.132263	0.030768	IFITM10
DMR_1288	chr6	26183508	26184037	530	*	9	2.91741e-20	1.76563e-12	0.00955473	2.9389e-10	0.0884506	0.0657198	HIST1H2BE	HIST1H2BE
DMR_1553	chr1	3146905	3148810	1906	*	9	1.63256e-18	4.96658e-12	0.00407317	2.94335e-10	-0.112082	-0.0687117	PRDM16	PRDM16
DMR_575	chr1	208083913	208085455	1543	*	12	2.97503e-27	2.69075e-10	0.0045286	2.9991e-10	0.124099	0.0547088	CD34	CD34
DMR_912	chr10	6621965	6622777	813	*	9	6.76859e-23	3.34527e-11	0.00424788	3.10663e-10	0.0976629	0.056402	PRKCQ-AS1
DMR_618	chr1	113265410	113265883	474	*	5	8.86679e-27	1.33405e-11	0.00125385	3.1563e-10	0.121513	0.0900082	FAM19A3	FAM19A3
DMR_1101	chr2	183731169	183733105	1937	*	11	1.74437e-21	6.4068e-12	0.00627717	3.19442e-10	0.134768	0.0572043	FRZB	FRZB
DMR_1452	chr2	220282165	220284395	2231	*	13	4.09278e-19	5.819e-11	0.00865027	3.25206e-10	0.141916	0.0671125	DES	DES
DMR_1608	chr3	173113110	173116248	3139	*	23	4.00306e-18	5.92253e-12	0.0205644	3.26216e-10	0.119453	0.0344494	NLGN1	NLGN1
DMR_761	chr16	85517170	85517684	515	*	7	1.58716e-24	1.12908e-11	0.00245595	3.26546e-10	-0.101519	-0.0630113	NA	DMR_761
DMR_741	chr17	907105	911212	4108	*	12	9.88345e-25	5.34512e-09	0.00316812	3.29662e-10	-0.131	-0.0561551	ABR	ABR
DMR_815	chr4	46911212	46911550	339	*	6	7.05266e-24	1.01568e-11	0.00205444	3.31579e-10	-0.147287	-0.0758749	COX7B2	COX7B2
DMR_441	chr17	76989482	76989965	484	*	5	1.04094e-29	1.4272e-11	0.00123189	3.32787e-10	-0.154611	-0.0871101	CANT1	CANT1
DMR_994	chr7	127804217	127809009	4793	*	12	2.96407e-22	2.53939e-09	0.00424792	3.35245e-10	0.126889	0.0477772	NA	DMR_994
DMR_1962	chr15	66793826	66795737	1912	*	7	1.43729e-16	5.41748e-12	0.00424592	3.41026e-10	-0.115219	-0.061917	RPL4
DMR_520	chr2	241975035	241976658	1624	*	7	2.38668e-28	1.16414e-11	0.00194196	3.42737e-10	0.182484	0.0828691	SNED1
DMR_1332	chr13	102103051	102105129	2079	*	10	6.24741e-20	4.68376e-11	0.00362569	3.42807e-10	-0.127304	-0.0730415	ITGBL1	ITGBL1
DMR_241	chr6	33238465	33249087	10623	*	125	3.60594e-35	2.52672e-06	0.0197479	3.44444e-10	-0.160519	-0.00847094	RPS18
DMR_885	chr8	19539991	19540734	744	*	8	3.94485e-23	7.71245e-12	0.00353989	3.48121e-10	-0.0910621	-0.0624658	RP11-1105O14.1
DMR_980	chr6	28574471	28574981	511	*	8	2.17931e-22	1.33455e-11	0.00343801	3.63976e-10	0.116324	0.062074	SCAND3	SCAND3
DMR_1028	chr6	32846924	32847845	922	*	15	4.92902e-22	9.29337e-13	0.014558	3.64974e-10	0.0736539	0.0398943	PPP1R2P1	PPP1R2P1
DMR_2024	chrX	46432770	46434442	1673	*	9	2.46266e-16	1.27919e-11	0.00315145	3.70563e-10	0.15096	0.0733058	CHST7	CHST7
DMR_1377	chr11	27739827	27744759	4933	*	31	1.17102e-19	9.70359e-11	0.0200718	3.72328e-10	0.102798	0.0326148	BDNF
DMR_479	chr15	68723690	68725002	1313	*	9	4.71543e-29	3.15069e-10	0.00219037	3.743e-10	0.200466	0.0849266	ITGA11	ITGA11
DMR_939	chr12	48591673	48592818	1146	*	6	1.0674e-22	1.18982e-11	0.00201797	3.77029e-10	0.154363	0.0962222	DKFZP779L1853	DKFZP779L1853
DMR_1146	chr6	31913250	31915184	1935	*	17	4.18068e-21	7.50132e-11	0.0134421	3.78862e-10	0.107962	0.0380259	C2
DMR_476	chr1	107681350	107684425	3076	*	20	4.57252e-29	6.05813e-09	0.00833549	3.80912e-10	0.160438	0.0411812	NTNG1	NTNG1
DMR_1012	chr5	135265753	135266896	1144	*	11	3.74698e-22	3.15728e-12	0.00721584	3.82126e-10	0.128094	0.0657464	FBXL21
DMR_792	chrX	150865927	150867810	1884	*	6	4.04007e-24	2.24146e-11	0.0014524	3.82775e-10	-0.129713	-0.0942288	PRRG3	PRRG3
DMR_1250	chr1	3195414	3196862	1449	*	6	1.6819e-20	1.04312e-11	0.00245727	3.8706e-10	-0.0824829	-0.0725188	PRDM16	PRDM16
DMR_2856	chr2	133036019	133038927	2909	*	14	1.14806e-13	1.32268e-10	0.0133629	3.90762e-10	-0.0552239	-0.0335093	NA	DMR_2856
DMR_1411	chr1	156093624	156096301	2678	*	8	1.75719e-19	9.34526e-10	0.00195165	3.92309e-10	0.149567	0.0758297	LMNA	LMNA
DMR_839	chr3	52279403	52280702	1300	*	12	1.18008e-23	1.5815e-09	0.00343728	3.94576e-10	0.113532	0.0443642	PPM1M	PPM1M
DMR_869	chr5	142065539	142066938	1400	*	13	2.6407e-23	9.89339e-12	0.00798457	3.9657e-10	0.0923919	0.0495181	FGF1	FGF1
DMR_434	chr2	97192266	97193688	1423	*	8	7.65779e-30	1.53732e-10	0.00207633	3.96771e-10	0.195451	0.0804477	RP11-363D14.1	RP11-363D14.1
DMR_1583	chr1	39546511	39548001	1491	*	10	2.7543e-18	1.4642e-08	0.00306154	3.992e-10	0.188593	0.0908092	MACF1	MACF1
DMR_627	chr12	50297581	50298731	1151	*	6	1.20247e-26	1.49536e-11	0.00171815	4.00996e-10	0.203287	0.125591	FAIM2	FAIM2
DMR_535	chr13	44947247	44949207	1961	*	10	5.58643e-28	2.69433e-10	0.00308689	4.03598e-10	0.139859	0.0663647	SERP2	SERP2
DMR_1416	chr5	2752882	2758088	5207	*	32	2.05978e-19	1.45334e-11	0.0295992	4.10147e-10	0.11016	0.0487576	C5orf38
DMR_1523	chr1	228650406	228654102	3697	*	14	1.09627e-18	3.07474e-12	0.0121257	4.12132e-10	0.0869369	0.0375018	HIST3H2BA	HIST3H2BA
DMR_897	chr15	83314985	83317632	2648	*	14	4.74726e-23	1.36897e-09	0.00622352	4.13562e-10	0.137389	0.058171	RP11-752G15.3
DMR_295	chr4	25656514	25658035	1522	*	12	3.82688e-33	7.31844e-10	0.00286548	4.14006e-10	0.179749	0.086777	SLC34A2	SLC34A2
DMR_911	chr19	35395800	35397106	1307	*	7	6.74177e-23	4.94504e-11	0.00238204	4.18052e-10	0.129928	0.0858793	CTC-523E23.6
DMR_1159	chr1	206679195	206681983	2789	*	13	5.18849e-21	1.99639e-08	0.00429228	4.27497e-10	0.143457	0.050666	RASSF5	RASSF5
DMR_1144	chr8	145033104	145033743	640	*	6	3.97142e-21	1.10087e-11	0.00276841	4.34537e-10	0.137561	0.114637	PLEC	PLEC
DMR_747	chr17	60885250	60886284	1035	*	8	1.05111e-24	1.85677e-11	0.0028784	4.42309e-10	0.174425	0.100164	RP11-453A12.1
DMR_572	chr17	76993272	76993698	427	*	6	2.70738e-27	2.04001e-11	0.00160148	4.43746e-10	-0.18332	-0.106575	CANT1	CANT1
DMR_707	chr10	71331528	71333803	2276	*	15	3.61633e-25	5.263e-11	0.0057889	4.4546e-10	0.0689947	0.0317615	NEUROG3	NEUROG3
DMR_1063	chr17	75368750	75371764	3015	*	15	9.58672e-22	7.59672e-12	0.00679595	4.5527e-10	0.159682	0.0716534	2023-09-09
DMR_1202	chr4	126236316	126238929	2614	*	15	8.07407e-21	4.67885e-10	0.00842665	4.55591e-10	0.134772	0.0370214	FAT4	FAT4
DMR_826	chr8	42234243	42235916	1674	*	9	8.80394e-24	1.04321e-10	0.00449573	4.55968e-10	0.102623	0.0720776	DKK4	DKK4
DMR_836	chr17	80289500	80292252	2753	*	14	1.12642e-23	2.0907e-09	0.00316697	4.7132e-10	-0.130628	-0.00615964	SECTM1	SECTM1
DMR_225	chr8	10872604	10874215	1612	*	9	1.75754e-35	7.76582e-09	0.00183466	4.77482e-10	0.164821	0.0725218	XKR6	XKR6
DMR_556	chr8	101117949	101119691	1743	*	12	1.15992e-27	8.90291e-11	0.00363986	4.7987e-10	0.133218	0.0565722	RGS22	RGS22
DMR_2140	chr10	134754286	134756994	2709	*	15	7.49543e-16	3.32324e-10	0.00482635	4.84728e-10	-0.146001	-0.00924623	TTC40	TTC40
DMR_694	chr7	21208923	21209781	859	*	7	2.04694e-25	3.65471e-11	0.00217241	4.85473e-10	0.137785	0.0959898	NA	DMR_694
DMR_924	chr17	46114237	46115407	1171	*	8	8.26768e-23	1.86707e-11	0.00373603	4.86239e-10	0.144467	0.078675	COPZ2
DMR_1917	chr4	1396593	1404607	8015	*	26	1.02046e-16	1.5083e-10	0.0189303	4.87755e-10	0.0932839	0.0344869	NKX1-1	NKX1-1
DMR_1044	chr22	50523686	50524691	1006	*	13	6.75418e-22	9.83721e-12	0.012416	4.90293e-10	0.114585	0.0684631	MLC1	MLC1
DMR_447	chr1	22140769	22141400	632	*	6	1.30263e-29	1.88667e-11	0.00172773	4.91166e-10	0.153448	0.0737574	LDLRAD2	LDLRAD2
DMR_422	chr22	43505892	43507665	1774	*	28	5.64587e-30	1.06589e-08	0.0118348	5.03187e-10	0.135804	0.0189832	BIK	BIK
DMR_1876	chr12	5539588	5543269	3682	*	21	7.36237e-17	6.31189e-08	0.0139045	5.09979e-10	0.100615	0.0460983	NTF3	NTF3
DMR_1137	chr12	2943902	2944493	592	*	8	3.60637e-21	9.38219e-12	0.00511288	5.21662e-10	0.165427	0.121054	ITFG2
DMR_1813	chr16	3220475	3222180	1706	*	8	3.93466e-17	7.88298e-12	0.00394017	5.23125e-10	0.125655	0.0678967	NA	DMR_1813
DMR_1152	chr14	57261256	57262177	922	*	6	4.39595e-21	1.38783e-11	0.00275374	5.25851e-10	0.114638	0.0877699	NA	DMR_1152
DMR_1054	chr2	43450965	43455103	4139	*	41	7.92483e-22	1.67633e-05	0.0178115	5.27352e-10	0.184658	0.0320864	THADA
DMR_129	chr10	11206221	11207969	1749	*	12	1.84492e-42	5.20659e-08	0.00183185	5.27981e-10	0.183112	0.0792908	CELF2	CELF2
DMR_1150	chr1	167090618	167091161	544	*	7	4.28266e-21	1.12489e-11	0.00390655	5.30523e-10	0.12351	0.0942318	DUSP27	DUSP27
DMR_673	chr4	46390832	46392972	2141	*	20	1.13095e-25	1.58231e-09	0.00981098	5.36795e-10	0.142442	0.0258382	RP11-436F23.1
DMR_1657	chr21	27010160	27012878	2719	*	14	5.64732e-18	6.32704e-11	0.00656609	5.46811e-10	0.123707	0.0284836	JAM2	JAM2
DMR_716	chr16	82659960	82661725	1766	*	19	4.78582e-25	3.71878e-07	0.00642259	5.55758e-10	-0.0967392	0.0162516	CDH13	CDH13
DMR_800	chr16	3095538	3097736	2199	*	12	4.68878e-24	1.37527e-09	0.00370245	5.56345e-10	0.119188	0.03671	MMP25	MMP25
DMR_1080	chr13	53422381	53426032	3652	*	24	1.28375e-21	8.61028e-11	0.0210878	5.59557e-10	0.075701	0.0322495	PCDH8	PCDH8
DMR_1249	chr2	95690169	95693023	2855	*	14	1.68057e-20	1.60411e-09	0.00724322	5.67316e-10	0.11112	0.0486385	MAL
DMR_1042	chr1	153283161	153283994	834	*	6	6.05607e-22	1.75316e-11	0.00247114	5.67924e-10	-0.139399	-0.10626	PGLYRP3	PGLYRP3
DMR_522	chr12	54068942	54071672	2731	*	22	2.65733e-28	1.15995e-09	0.0116988	5.72156e-10	0.141723	0.0510304	ATP5G2	ATP5G2
DMR_1086	chr1	221057236	221058805	1570	*	8	1.37293e-21	7.37562e-11	0.00460659	5.72797e-10	0.122927	0.0731322	HLX	HLX
DMR_1302	chr6	168078772	168079818	1047	*	7	3.91698e-20	9.74687e-12	0.00440961	5.7976e-10	0.123985	0.099776	RP11-351J23.2	RP11-351J23.2
DMR_886	chr13	36728869	36729760	892	*	7	4.03505e-23	6.08251e-11	0.00289221	5.9838e-10	0.164365	0.0904302	NA	DMR_886
DMR_808	chr17	45949677	45949878	202	*	5	5.96953e-24	2.55342e-11	0.00149992	5.98701e-10	0.145445	0.121244	NA	DMR_808
DMR_880	chr19	41025010	41025959	950	*	6	3.63007e-23	3.43501e-11	0.00200061	6.05162e-10	0.0958173	0.0675488	SPTBN4	SPTBN4
DMR_1323	chr17	59480470	59484388	3919	*	11	5.42513e-20	2.98076e-11	0.00411082	6.05666e-10	0.13747	0.0724684	TBX2
DMR_1011	chr2	164204628	164205343	716	*	7	3.73925e-22	1.40502e-11	0.00326696	6.07929e-10	0.14327	0.101733	NA	DMR_1011
DMR_1032	chr20	30027638	30028893	1256	*	9	5.35004e-22	3.61463e-11	0.00397446	6.08942e-10	-0.103981	-0.0706959	DEFB123	DEFB123
DMR_526	chr2	20865088	20866500	1413	*	14	3.16534e-28	2.07934e-11	0.00568342	6.14146e-10	0.153137	0.0660064	GDF7	GDF7
DMR_424	chr7	5534412	5535934	1523	*	15	5.85698e-30	2.21628e-09	0.00516305	6.23821e-10	-0.104273	-0.0389955	FBXL18
DMR_534	chr10	129534217	129536818	2602	*	15	5.14134e-28	9.68462e-09	0.0055213	6.28121e-10	0.140414	0.0634755	FOXI2
DMR_669	chr6	1624386	1625574	1189	*	8	9.14559e-26	8.22756e-09	0.00254292	6.33494e-10	0.150029	0.0998505	GMDS	GMDS
DMR_1019	chr2	119914248	119917385	3138	*	15	4.3529e-22	8.48696e-11	0.00716515	6.48915e-10	0.115626	0.0385339	C1QL2	C1QL2
DMR_758	chr19	35329641	35330243	603	*	5	1.32019e-24	2.8415e-11	0.00145694	6.49117e-10	0.110158	0.0864594	CTC-523E23.5	CTC-523E23.5
DMR_1588	chr8	22560922	22562469	1548	*	11	2.90692e-18	5.25785e-11	0.0105351	6.51023e-10	0.081079	0.0485548	RP11-459E5.1	RP11-459E5.1
DMR_1284	chr3	134369339	134371285	1947	*	14	2.66892e-20	5.82271e-12	0.0142184	6.59551e-10	0.106407	0.038305	EPHB1
DMR_1504	chr6	116691382	116693156	1775	*	9	8.95022e-19	1.40473e-10	0.00304867	6.69454e-10	0.157963	0.0841612	DSE
DMR_1199	chr16	67183225	67185429	2205	*	11	7.91399e-21	1.97778e-11	0.00984148	6.78687e-10	0.221135	0.100241	B3GNT9	B3GNT9
DMR_1136	chr3	154145810	154146871	1062	*	8	3.53208e-21	1.33956e-11	0.00363844	6.81713e-10	0.171633	0.08828	GPR149	GPR149
DMR_1229	chr11	7693674	7695528	1855	*	12	1.28378e-20	1.41332e-09	0.00773611	6.83111e-10	0.152488	0.0587762	CYB5R2	CYB5R2
DMR_595	chr20	55840416	55842871	2456	*	17	4.9557e-27	3.6642e-09	0.00701962	6.83473e-10	0.168159	0.0555963	RP4-813D12.3
DMR_1625	chr11	68778570	68782211	3642	*	20	4.60534e-18	4.16675e-11	0.0156446	6.86182e-10	0.113875	0.0530442	RP11-554A11.6
DMR_1122	chr17	48040877	48043063	2187	*	12	2.63828e-21	2.75398e-10	0.0076703	6.92741e-10	0.0915828	0.0523999	NA	DMR_1122
DMR_944	chr20	5450926	5451900	975	*	10	1.23947e-22	6.43831e-11	0.00296564	7.04218e-10	-0.126855	-0.0607895	RP5-828H9.1
DMR_789	chr20	36152813	36154388	1576	*	11	3.86059e-24	4.81582e-10	0.00568701	7.0854e-10	0.0828912	0.0513783	BLCAP	BLCAP
DMR_557	chr11	2889602	2891495	1894	*	41	1.20472e-27	1.72968e-11	0.0474399	7.11138e-10	0.120995	0.0452487	KCNQ1DN	KCNQ1DN
DMR_1417	chr12	106978920	106981513	2594	*	13	2.11239e-19	2.9507e-11	0.0094311	7.16655e-10	0.120711	0.0603976	RFX4
DMR_740	chr19	35629022	35630474	1453	*	15	9.47666e-25	1.54521e-11	0.00964528	7.58821e-10	0.139624	0.0617838	FXYD1
DMR_864	chr2	228582073	228582820	748	*	9	2.36541e-23	1.35673e-10	0.00379151	7.60486e-10	0.147295	0.0846789	SLC19A3	SLC19A3
DMR_1338	chr18	61615564	61616862	1299	*	9	6.61733e-20	9.16522e-12	0.00651409	7.87865e-10	0.168908	0.069686	HMSD	HMSD
DMR_813	chr13	46189838	46190198	361	*	8	6.73366e-24	3.48911e-11	0.00370551	7.91037e-10	0.1802	0.0749227	FAM194B	FAM194B
DMR_1070	chrX	146312384	146313275	892	*	6	1.01994e-21	2.85013e-11	0.00234202	7.98589e-10	-0.0999963	-0.0750524	MIR507	MIR507
DMR_1462	chr10	88727649	88731875	4227	*	20	4.56777e-19	3.79894e-09	0.0117717	8.04891e-10	0.207722	0.0694687	ADIRF
DMR_998	chr6	99295470	99296305	836	*	5	3.07909e-22	3.58367e-11	0.00159587	8.14039e-10	0.102984	0.0856873	NA	DMR_998
DMR_2026	chr10	74078479	74080805	2327	*	7	2.47002e-16	1.57528e-11	0.00456665	8.17133e-10	0.122543	0.0891756	NA	DMR_2026
DMR_1203	chr3	71833543	71835112	1570	*	11	8.11705e-21	4.07882e-10	0.00506476	8.20378e-10	0.10677	0.0673089	PROK2	PROK2
DMR_1428	chr1	180881086	180882681	1596	*	9	2.43971e-19	1.26656e-11	0.00450856	8.25006e-10	0.125554	0.0760393	KIAA1614	KIAA1614
DMR_1034	chr15	91497010	91499369	2360	*	12	5.43423e-22	6.37823e-11	0.00733235	8.30271e-10	0.0792421	0.0428888	UNC45A
DMR_1670	chr16	1413159	1416417	3259	*	13	6.16667e-18	2.00655e-10	0.00419703	8.3773e-10	-0.0876405	-0.0309293	GNPTG
DMR_1659	chr15	25337003	25339251	2249	*	9	5.67135e-18	3.07684e-11	0.00338422	8.47116e-10	-0.0896353	-0.0443007	SNHG14
DMR_1304	chr3	128719999	128721956	1958	*	9	4.10662e-20	5.12459e-09	0.00290461	8.51042e-10	0.159936	0.0640353	EFCC1
DMR_860	chr3	58522689	58523373	685	*	5	2.10264e-23	4.05857e-11	0.00153344	8.95717e-10	0.126488	0.102385	ACOX2	ACOX2
DMR_771	chr1	146555624	146556859	1236	*	6	2.11217e-24	4.9963e-11	0.00191654	8.98994e-10	0.171005	0.10902	NBPF13P	NBPF13P
DMR_581	chr11	93062752	93064234	1483	*	10	3.57834e-27	3.59849e-09	0.00307046	9.0719e-10	0.126772	0.0768939	CCDC67	CCDC67
DMR_2227	chr2	176956396	176959229	2834	*	13	1.70947e-15	7.1391e-12	0.0126812	9.07949e-10	0.116663	0.053625	HOXD13	HOXD13
DMR_2698	chr12	34442510	34446240	3731	*	7	4.20531e-14	3.73015e-11	0.00206418	9.11561e-10	-0.140269	-0.0614043	NA	DMR_2698
DMR_997	chr5	55775841	55777470	1630	*	7	3.03481e-22	5.96461e-11	0.00244671	9.23005e-10	0.200981	0.0829519	CTC-236F12.4	CTC-236F12.4
DMR_1059	chr3	181412965	181414848	1884	*	10	8.6774e-22	3.43181e-11	0.00441844	9.38236e-10	0.111006	0.0672326	SOX2-OT	SOX2-OT
DMR_1135	chrX	51137589	51139481	1893	*	7	3.50125e-21	7.01782e-11	0.00254367	9.49175e-10	0.118812	0.0746902	RP11-348F1.2
DMR_1031	chr2	223159250	223160569	1320	*	8	5.3463e-22	3.79211e-11	0.00362926	9.65569e-10	0.110546	0.0624202	PAX3	PAX3
DMR_1008	chr6	33943520	33943929	410	*	5	3.51502e-22	4.14281e-11	0.00179545	9.70882e-10	0.105649	0.0871362	NA	DMR_1008
DMR_2529	chr12	130333393	130338646	5254	*	11	1.38449e-14	3.07158e-09	0.00447956	9.94031e-10	-0.0984543	-0.05806	TMEM132D
DMR_1501	chr3	42814427	42815945	1519	*	9	8.36152e-19	7.45067e-11	0.00580174	1.00208e-09	0.112475	0.0423865	RP11-70C1.1
DMR_1621	chr8	109094032	109096151	2120	*	18	4.40619e-18	2.4488e-10	0.0128348	1.04021e-09	0.12289	0.0398928	RSPO2	RSPO2
DMR_2544	chr8	56436393	56437720	1328	*	7	1.53929e-14	5.80153e-11	0.00270131	1.04568e-09	-0.137599	-0.0870236	XKR4	XKR4
DMR_1406	chr3	181436643	181438328	1686	*	9	1.6989e-19	2.85661e-11	0.00418407	1.04654e-09	0.126941	0.0917197	SOX2-OT	SOX2-OT
DMR_724	chr8	108509756	108511700	1945	*	9	6.26876e-25	2.32128e-09	0.00278157	1.05243e-09	0.169322	0.0935289	ANGPT1	ANGPT1
DMR_1219	chr10	115938233	115939651	1419	*	11	1.03807e-20	8.28053e-11	0.00516976	1.058e-09	-0.11876	-0.0587175	TDRD1	TDRD1
DMR_4888	chr6	50784944	50788414	3471	*	10	4.30268e-10	8.38773e-12	0.00919282	1.06785e-09	0.112661	0.0732282	TFAP2B	TFAP2B
DMR_1589	chr16	59788728	59790180	1453	*	8	3.02856e-18	1.68953e-11	0.00541087	1.07289e-09	-0.0934679	-0.0712129	RP11-105C20.2
DMR_1702	chr2	137522211	137523892	1682	*	8	9.84248e-18	6.26791e-11	0.00441349	1.0738e-09	0.0717215	0.0298288	THSD7B	THSD7B
DMR_564	chr18	31019946	31021065	1120	*	9	1.86531e-27	1.05886e-09	0.00286419	1.0741e-09	0.108724	0.059781	CCDC178	CCDC178
DMR_1214	chr3	63263076	63264919	1844	*	11	9.64628e-21	4.80552e-10	0.00745982	1.07698e-09	0.100032	0.0535355	SYNPR	SYNPR
DMR_1248	chr5	140749735	140750160	426	*	6	1.67807e-20	3.07828e-11	0.00303276	1.07919e-09	0.145481	0.103771	PCDHGA1
DMR_900	chr16	79623618	79623900	283	*	5	5.16036e-23	5.17051e-11	0.00154887	1.08347e-09	0.174704	0.11429	MAF	MAF
DMR_1218	chr14	97684259	97686001	1743	*	11	1.03128e-20	8.45706e-11	0.00590108	1.09174e-09	0.0978005	0.0274752	NA	DMR_1218
DMR_3659	chr6	26233352	26235609	2258	*	12	5.16962e-12	3.52511e-12	0.0155665	1.09784e-09	0.116788	0.0453393	HIST1H2APS3
DMR_356	chr1	78511235	78512129	895	*	11	1.32269e-31	1.41824e-10	0.00326916	1.10319e-09	0.148623	0.073721	GIPC2	GIPC2
DMR_709	chr20	25565460	25566563	1104	*	9	3.90381e-25	6.45484e-08	0.00236408	1.10367e-09	0.140776	0.0759759	NINL	NINL
DMR_1200	chr4	74702075	74702728	654	*	7	7.98603e-21	3.18494e-11	0.00374639	1.10913e-09	0.12017	0.0799803	CXCL6	CXCL6
DMR_961	chr1	2221807	2222674	868	*	6	1.60054e-22	4.67941e-11	0.00218195	1.1113e-09	0.17965	0.105296	SKI	SKI
DMR_945	chr20	57089461	57090749	1289	*	11	1.24052e-22	3.30417e-11	0.00627984	1.11507e-09	0.103559	0.0528811	APCDD1L-AS1
DMR_1770	chr1	32929715	32931179	1465	*	12	2.05866e-17	1.98311e-11	0.00969111	1.12488e-09	0.101911	0.0416638	RP1-27O5.3
DMR_1650	chr3	26663551	26666855	3305	*	17	5.37648e-18	3.25064e-11	0.00949165	1.12647e-09	0.123205	0.0509164	LRRC3B
DMR_217	chr7	116138462	116140593	2132	*	16	7.22304e-36	1.20384e-07	0.00323724	1.12781e-09	0.164654	0.0581475	CAV2
DMR_1017	chr3	50242505	50243930	1426	*	9	4.25669e-22	2.11229e-10	0.003443	1.1345e-09	0.125244	0.0503939	SLC38A3	SLC38A3
DMR_1491	chr1	241587099	241588176	1078	*	7	6.68523e-19	2.56436e-11	0.00378299	1.14226e-09	-0.0982314	0.0321294	RP11-527D7.1	RP11-527D7.1
DMR_1033	chr2	187713554	187714279	726	*	11	5.38937e-22	4.95055e-11	0.00668423	1.15974e-09	0.102246	0.0626616	ZSWIM2	ZSWIM2
DMR_1292	chr13	53312966	53314813	1848	*	9	3.09582e-20	3.68605e-11	0.00614969	1.16045e-09	0.118948	0.0683173	LECT1	LECT1
DMR_47	chr13	36918614	36921107	2494	*	21	1.11639e-54	2.93446e-05	0.0028769	1.17709e-09	0.180367	0.0526906	SPG20OS
DMR_236	chr1	43250303	43251253	951	*	6	2.38042e-35	7.24277e-09	0.00143711	1.18403e-09	0.182786	0.111539	C1orf50	C1orf50
DMR_1640	chr13	33589285	33591937	2653	*	15	5.05468e-18	8.10818e-12	0.0133192	1.19643e-09	0.112111	0.0574035	KL	KL
DMR_936	chr13	100635002	100638446	3445	*	16	1.01425e-22	1.10728e-08	0.00786918	1.24517e-09	0.157157	0.0637685	ZIC2	ZIC2
DMR_1320	chr1	1238436	1239999	1564	*	7	5.21596e-20	3.65001e-11	0.00334399	1.25377e-09	0.0833176	0.0620567	ACAP3	ACAP3
DMR_818	chr3	54157353	54158728	1376	*	8	7.68462e-24	1.15764e-10	0.00310527	1.26095e-09	0.113635	0.0605298	CACNA2D3	CACNA2D3
DMR_1502	chr1	75599645	75602925	3281	*	16	8.44781e-19	8.78657e-08	0.00721593	1.27774e-09	0.129705	0.0427915	LHX8	LHX8
DMR_883	chr1	112057879	112058750	872	*	6	3.70086e-23	1.37062e-10	0.00199833	1.2902e-09	0.182874	0.109476	ADORA3	ADORA3
DMR_1109	chr6	30720108	30720484	377	*	5	2.21944e-21	5.79122e-11	0.00182182	1.30264e-09	0.147764	0.110244	NA	DMR_1109
DMR_1558	chr12	127220617	127221782	1166	*	5	1.78685e-18	6.1935e-11	0.00166661	1.32096e-09	-0.104375	-0.0928312	LINC00943
DMR_1153	chr21	37915044	37915391	348	*	6	4.56971e-21	5.47617e-11	0.00253041	1.38874e-09	0.119699	0.0768639	CLDN14	CLDN14
DMR_1053	chr19	51567972	51569622	1651	*	9	7.90513e-22	1.13838e-10	0.00479603	1.39627e-09	0.176375	0.0873735	KLK13	KLK13
DMR_1496	chrX	119124509	119125722	1214	*	6	7.06195e-19	4.74977e-11	0.00261056	1.39853e-09	0.129084	0.0835881	NA	DMR_1496
DMR_1509	chr5	58334676	58335954	1279	*	8	9.47379e-19	1.96846e-11	0.00723765	1.40308e-09	0.168369	0.112223	RP11-266N13.2
DMR_735	chr6	73329475	73332963	3489	*	17	8.63436e-25	8.27965e-10	0.00764931	1.41304e-09	0.15054	0.0616991	KCNQ5	KCNQ5
DMR_2810	chr17	17683032	17687834	4803	*	13	8.53426e-14	1.46689e-09	0.00448321	1.42445e-09	0.168271	0.049282	RAI1	RAI1
DMR_1474	chr12	82152229	82153464	1236	*	14	5.55098e-19	6.99202e-11	0.0132259	1.44143e-09	0.0745806	0.0289905	PPFIA2	PPFIA2
DMR_1129	chr7	18534872	18535786	915	*	9	3.17162e-21	6.92252e-11	0.0064241	1.45225e-09	0.163494	0.104587	HDAC9	HDAC9
DMR_2020	chr5	75377860	75381070	3211	*	14	2.38231e-16	1.12077e-08	0.00571067	1.47998e-09	0.108417	0.0396467	SV2C
DMR_1949	chr6	30173283	30178724	5442	*	30	1.26978e-16	6.76915e-10	0.0174436	1.48244e-09	-0.0911174	0.00486707	TRIM26	TRIM26
DMR_1544	chr7	94953653	94955348	1696	*	10	1.50765e-18	1.87849e-10	0.00966776	1.49676e-09	0.113936	0.0639445	PON1	PON1
DMR_1211	chr10	101289600	101291397	1798	*	7	9.49998e-21	6.79117e-11	0.00288434	1.50008e-09	0.150356	0.0870044	RP11-129J12.2	RP11-129J12.2
DMR_921	chr17	16255619	16257223	1605	*	15	7.95507e-23	1.92538e-10	0.00848676	1.50399e-09	0.108859	0.0460091	CENPV	CENPV
DMR_1272	chr1	47009527	47010223	697	*	6	2.08277e-20	4.54049e-11	0.00302839	1.51447e-09	0.1624	0.0902231	MKNK1-AS1	MKNK1-AS1
DMR_1289	chr12	130957675	130959558	1884	*	10	2.95337e-20	1.57216e-10	0.00714973	1.51816e-09	-0.128052	-0.0710687	RIMBP2	RIMBP2
DMR_4083	chr2	5831147	5834638	3492	*	11	2.96623e-11	2.93742e-11	0.00971605	1.52192e-09	0.135894	0.0648088	SOX11
DMR_1748	chr17	43860355	43863356	3002	*	14	1.74932e-17	1.79661e-09	0.00574632	1.54177e-09	0.146811	0.0545888	CRHR1
DMR_325	chr2	56149825	56151179	1355	*	13	2.02611e-32	1.63537e-08	0.00313922	1.55304e-09	0.18984	0.0688966	EFEMP1	EFEMP1
DMR_1094	chr17	33814163	33815523	1361	*	10	1.53489e-21	2.77889e-08	0.00439373	1.56181e-09	0.107479	0.0524255	SLFN12L	SLFN12L
DMR_1207	chr11	74178114	74179054	941	*	9	9.03489e-21	4.69717e-11	0.00672748	1.56917e-09	0.113121	0.0743784	RP11-702H23.4
DMR_958	chr1	110672769	110674115	1347	*	7	1.49192e-22	8.4866e-11	0.00266066	1.5717e-09	0.148204	0.0916629	NA	DMR_958
DMR_906	chr4	165304259	165305815	1557	*	14	6.223e-23	4.59418e-10	0.00984544	1.60772e-09	0.116096	0.0434926	2023-03-01	2023-03-01
DMR_1092	chr5	122620929	122621645	717	*	5	1.48517e-21	7.52513e-11	0.00183014	1.63532e-09	0.173088	0.129956	NA	DMR_1092
DMR_1756	chr17	77029308	77031156	1849	*	7	1.81782e-17	4.00899e-11	0.00442395	1.64659e-09	0.124846	0.0367514	C1QTNF1	C1QTNF1
DMR_1766	chr1	64935169	64937528	2360	*	13	1.94268e-17	1.4355e-09	0.00589992	1.6613e-09	0.128383	0.0424585	CACHD1	CACHD1
DMR_621	chr1	153507498	153509635	2138	*	13	9.35988e-27	2.88525e-09	0.00411358	1.66812e-09	0.138841	0.0416922	BX470102.3
DMR_822	chr20	43743511	43744673	1163	*	9	8.19605e-24	4.65194e-10	0.00386233	1.67692e-09	0.136644	0.0620272	WFDC5	WFDC5
DMR_1700	chr12	54088388	54091604	3217	*	14	9.63701e-18	1.09332e-09	0.00521638	1.67699e-09	0.165899	0.0589322	NA	DMR_1700
DMR_1433	chr14	57283315	57284528	1214	*	7	2.81807e-19	5.4597e-11	0.00370999	1.72205e-09	0.118485	0.0678635	OTX2-AS1
DMR_2345	chr16	88703611	88706717	3107	*	10	4.17517e-15	8.62078e-10	0.00659822	1.73759e-09	0.0924368	0.0460771	IL17C	IL17C
DMR_752	chr17	79009761	79012396	2636	*	9	1.12809e-24	4.29575e-10	0.00254042	1.73882e-09	-0.162352	-0.0639767	BAIAP2	BAIAP2
DMR_1139	chr6	166421992	166422741	750	*	6	3.80701e-21	6.87031e-11	0.00236616	1.74456e-09	0.0941742	0.063756	NA	DMR_1139
DMR_1894	chr13	102067343	102069556	2214	*	15	8.59891e-17	7.9527e-10	0.00763948	1.74885e-09	0.0886999	0.0258326	NALCN	NALCN
DMR_562	chr19	38746538	38747888	1351	*	16	1.76169e-27	7.96125e-10	0.00565336	1.74951e-09	0.159581	0.0609883	SPINT2
DMR_359	chr1	116709769	116711339	1571	*	9	1.43638e-31	1.2432e-08	0.00233249	1.75264e-09	0.21854	0.0911021	NA	DMR_359
DMR_371	chr21	47716443	47718080	1638	*	7	3.36942e-31	9.79636e-09	0.00160057	1.78219e-09	0.212986	0.110158	YBEY	YBEY
DMR_1068	chr11	109292465	109295767	3303	*	18	1.00173e-21	7.82428e-09	0.0102141	1.78709e-09	-0.0944001	0.0146152	C11orf87
DMR_1110	chr1	151689032	151690075	1044	*	9	2.23876e-21	1.70827e-10	0.00520775	1.79427e-09	0.115184	0.0609373	AL589765.1
DMR_1230	chr1	91194674	91196488	1815	*	11	1.31367e-20	8.04592e-10	0.00629551	1.80369e-09	0.114162	0.0714246	NA	DMR_1230
DMR_783	chr6	30430327	30434338	4012	*	30	2.43897e-24	1.16472e-07	0.012897	1.80617e-09	0.0867033	0.0293278	TMPOP1	TMPOP1
DMR_1236	chr1	231295786	231300383	4598	*	19	1.41174e-20	1.71059e-09	0.00846501	1.80747e-09	0.0872059	0.027759	TRIM67	TRIM67
DMR_1184	chr13	112200057	112201036	980	*	7	6.38758e-21	9.1539e-11	0.00346489	1.82225e-09	-0.117532	-0.0791061	NA	DMR_1184
DMR_984	chr2	208988453	208990238	1786	*	9	2.27901e-22	8.85267e-09	0.00402139	1.83996e-09	0.242419	0.0616073	CRYGD	CRYGD
DMR_1397	chr7	100317741	100318718	978	*	9	1.5497e-19	3.50658e-11	0.00733076	1.84276e-09	0.156518	0.0811641	EPO	EPO
DMR_611	chr2	228735722	228737243	1522	*	10	7.15848e-27	5.78483e-09	0.00321241	1.84582e-09	0.107726	0.0577951	DAW1	DAW1
DMR_1273	chr8	133573364	133574073	710	*	6	2.24006e-20	5.61388e-11	0.00304892	1.84877e-09	-0.153058	-0.116363	HPYR1	HPYR1
DMR_877	chr2	192015279	192016481	1203	*	12	3.22948e-23	4.70032e-10	0.00730904	1.86746e-09	0.125246	0.0484447	STAT4	STAT4
DMR_759	chr12	48396354	48399493	3140	*	19	1.35651e-24	6.40906e-10	0.0061022	1.87528e-09	0.125372	0.0441913	COL2A1
DMR_2791	chr7	157493044	157495969	2926	*	12	7.58836e-14	6.09812e-11	0.0113035	1.87549e-09	0.0775048	0.0366414	PTPRN2	PTPRN2
DMR_1179	chr1	1355235	1358109	2875	*	9	6.13299e-21	8.30209e-08	0.00305551	1.87606e-09	0.093777	0.0552025	RP4-758J18.7
DMR_1555	chr10	50816058	50818911	2854	*	14	1.69896e-18	2.51861e-11	0.00952793	1.94291e-09	0.0818259	0.0381904	CHAT
DMR_1359	chrX	152771994	152772707	714	*	6	8.95938e-20	9.23182e-11	0.00249834	1.95332e-09	-0.0979114	-0.0626293	BGN	BGN
DMR_1882	chr12	5018229	5021871	3643	*	20	7.93993e-17	1.88668e-11	0.0183516	1.9669e-09	-0.0578086	0.00665393	KCNA1	KCNA1
DMR_1050	chr19	54925703	54928185	2483	*	14	7.44759e-22	3.01417e-09	0.00446215	1.99336e-09	0.125421	0.0333287	TTYH1	TTYH1
DMR_1259	chr2	27957843	27958712	870	*	6	1.81382e-20	7.30703e-11	0.00274976	2.00222e-09	0.190478	0.129939	NA	DMR_1259
DMR_971	chr7	128809100	128809442	343	*	5	1.82781e-22	1.07208e-10	0.00159054	2.01609e-09	0.177697	0.139008	RP11-286H14.6	RP11-286H14.6
DMR_1325	chr4	23890659	23892621	1963	*	9	5.5897e-20	4.31079e-10	0.00357984	2.02728e-09	0.138105	0.0768132	PPARGC1A	PPARGC1A
DMR_1176	chr17	5018984	5019989	1006	*	9	5.91547e-21	6.66232e-11	0.00657706	2.04965e-09	0.12396	0.0651041	USP6
DMR_3024	chr10	50820278	50822752	2475	*	14	2.70941e-13	6.14127e-12	0.0209752	2.06239e-09	0.070706	0.0357604	CHAT
DMR_1283	chr6	100916916	100917871	956	*	8	2.65023e-20	4.78141e-11	0.0055457	2.06883e-09	0.0980434	0.0719389	NA	DMR_1283
DMR_1552	chr1	67772896	67773725	830	*	10	1.61001e-18	2.35023e-11	0.00810894	2.07211e-09	0.118899	0.0723032	IL12RB2	IL12RB2
DMR_604	chr2	85810744	85812023	1280	*	8	6.25752e-27	6.30972e-10	0.00257884	2.10089e-09	0.177456	0.0681994	VAMP5	VAMP5
DMR_1976	chr4	3390332	3392318	1987	*	6	1.69289e-16	9.73657e-11	0.00222979	2.10883e-09	0.149685	0.0869011	RGS12	RGS12
DMR_1225	chr17	7905636	7907755	2120	*	11	1.19783e-20	1.02307e-10	0.00603432	2.11547e-09	0.138703	0.0598556	GUCY2D	GUCY2D
DMR_2219	chr17	56231747	56234897	3151	*	11	1.57618e-15	2.43241e-10	0.00645784	2.1263e-09	-0.065727	-0.01689	OR4D1
DMR_2123	chr5	140739260	140742017	2758	*	12	6.53553e-16	4.61214e-10	0.00916693	2.147e-09	0.110685	0.0529078	PCDHGA1
DMR_3508	chr1	44870088	44874649	4562	*	22	2.75077e-12	8.28605e-10	0.0106404	2.1614e-09	-0.103232	0.0191737	RNF220	RNF220
DMR_1186	chr3	38080323	38081287	965	*	8	6.57217e-21	2.28067e-10	0.00490957	2.17158e-09	0.115114	0.073484	DLEC1	DLEC1
DMR_3117	chr12	54376019	54381013	4995	*	20	4.44212e-13	3.56543e-09	0.00882756	2.17933e-09	0.106104	0.0428376	HOXC10
DMR_650	chr5	151066460	151067848	1389	*	7	3.88516e-26	2.49834e-09	0.00188618	2.18576e-09	0.159324	0.0956319	CTB-113P19.1
DMR_3172	chr5	140792511	140794962	2452	*	10	5.84039e-13	4.02689e-11	0.00696982	2.21045e-09	0.0881219	0.0660724	PCDHGA1
DMR_1516	chr16	29887661	29888733	1073	*	8	1.0155e-18	3.76514e-11	0.00647106	2.26817e-09	0.174393	0.0890827	SEZ6L2	SEZ6L2
DMR_1534	chr4	123747447	123749187	1741	*	10	1.33082e-18	3.03349e-11	0.00839861	2.27118e-09	0.13079	0.0824809	FGF2
DMR_816	chr14	61103667	61104967	1301	*	7	7.41823e-24	3.71509e-10	0.00215342	2.27456e-09	0.177471	0.0815228	NA	DMR_816
DMR_1096	chr7	50342300	50345049	2750	*	8	1.54291e-21	8.53429e-10	0.00299275	2.2913e-09	0.226152	0.0920069	IKZF1	IKZF1
DMR_1029	chr16	57317679	57319093	1415	*	14	5.13728e-22	3.88874e-10	0.0062617	2.31962e-09	0.110059	0.0342407	PLLP	PLLP
DMR_1060	chr2	62797865	62798448	584	*	5	8.90326e-22	1.16323e-10	0.0018138	2.37626e-09	0.164136	0.102147	NA	DMR_1060
DMR_1448	chr1	153538406	153539397	992	*	5	3.63355e-19	1.14252e-10	0.00202849	2.40467e-09	0.156391	0.0934879	S100A2	S100A2
DMR_1319	chrX	133683331	133685325	1995	*	6	5.15343e-20	3.31575e-10	0.00193655	2.41701e-09	0.173671	0.107402	LINC00629	LINC00629
DMR_1309	chr8	52721657	52722539	883	*	9	4.70379e-20	3.44914e-10	0.00806214	2.42763e-09	0.099399	0.0630179	PXDNL	PXDNL
DMR_1768	chr12	57618943	57620856	1914	*	10	1.9573e-17	5.38608e-08	0.00367861	2.47343e-09	0.148804	0.0745813	NXPH4	NXPH4
DMR_1007	chr2	85640001	85641985	1985	*	7	3.50352e-22	3.07949e-10	0.00233911	2.47927e-09	0.157564	0.0927802	CAPG	CAPG
DMR_1535	chr16	56659336	56659964	629	*	8	1.34471e-18	3.16636e-11	0.00814437	2.48717e-09	0.117155	0.0786694	MT1E	MT1E
DMR_2248	chr2	71679675	71681275	1601	*	8	2.03839e-15	4.46653e-11	0.00616473	2.49157e-09	0.112746	0.0634397	DYSF	DYSF
DMR_681	chr10	46992909	46993924	1016	*	6	1.34535e-25	2.92262e-10	0.0017507	2.50533e-09	0.143457	0.0851764	NA	DMR_681
DMR_835	chr17	77951408	77953437	2030	*	12	1.07982e-23	1.94905e-07	0.00502715	2.50763e-09	-0.25161	-0.100365	TBC1D16	TBC1D16
DMR_1399	chr4	145566200	145568991	2792	*	14	1.5849e-19	7.44207e-09	0.00751961	2.57213e-09	0.101838	0.0312536	HHIP
DMR_1103	chr3	13323567	13325360	1794	*	9	1.82084e-21	7.23559e-10	0.00388245	2.58055e-09	0.13255	0.0692967	NA	DMR_1103
DMR_693	chr11	46382544	46383924	1381	*	7	1.92828e-25	6.75815e-10	0.00194624	2.59441e-09	0.144542	0.0820324	DGKZ	DGKZ
DMR_605	chr8	145024637	145026051	1415	*	10	6.31224e-27	3.8885e-09	0.0032175	2.64387e-09	0.191444	0.0806391	PLEC	PLEC
DMR_1851	chr5	121186479	121188228	1750	*	8	5.70296e-17	3.32529e-11	0.0088966	2.6454e-09	-0.0780478	-0.0596759	FTMT	FTMT
DMR_1045	chr1	47881256	47883234	1979	*	10	7.08437e-22	2.8882e-10	0.0044137	2.64598e-09	0.226335	0.0822439	FOXE3	FOXE3
DMR_2893	chr20	44685203	44687730	2528	*	6	1.44428e-13	9.68174e-11	0.00289744	2.66018e-09	0.118395	0.0732013	SLC12A5	SLC12A5
DMR_1512	chrX	144711780	144713868	2089	*	7	9.88645e-19	1.22071e-10	0.00329795	2.66287e-09	-0.137993	-0.0788249	RP13-150K15.1	RP13-150K15.1
DMR_4645	chr21	38064699	38070148	5450	*	16	1.90293e-10	9.74496e-12	0.0249796	2.66444e-09	0.111538	0.066396	NA	DMR_4645
DMR_1483	chr5	140777344	140779461	2118	*	7	6.3365e-19	2.49506e-10	0.00364685	2.67167e-09	0.138221	0.0863548	PCDHGA1
DMR_1477	chr8	101661245	101662790	1546	*	14	5.9129e-19	5.6758e-10	0.00996808	2.68773e-09	0.124031	0.0613103	SNX31	SNX31
DMR_1345	chr1	16553267	16554984	1718	*	10	7.27662e-20	2.13286e-10	0.00559041	2.68857e-09	0.104529	0.0672309	ANO7P1	ANO7P1
DMR_1855	chr16	86597802	86602471	4670	*	17	5.82393e-17	4.84317e-08	0.00466983	2.71666e-09	0.162335	0.0436515	FOXC2
DMR_1361	chr14	38678420	38681111	2692	*	10	9.06754e-20	8.19108e-08	0.00356612	2.73961e-09	0.165836	0.0606549	SSTR1	SSTR1
DMR_2760	chr9	969473	973198	3726	*	14	6.45412e-14	5.01062e-09	0.0077421	2.74222e-09	0.101436	0.0436045	NA	DMR_2760
DMR_1194	chr12	3598335	3602937	4603	*	23	7.24313e-21	8.76419e-11	0.0117052	2.77402e-09	0.141954	0.0323546	PRMT8	PRMT8
DMR_483	chr7	54955929	54957468	1540	*	8	5.00239e-29	5.12104e-09	0.00186789	2.80495e-09	0.157405	0.091961	NA	DMR_483
DMR_773	chr1	47998637	47999856	1220	*	7	2.15149e-24	1.66666e-10	0.0024263	2.90439e-09	0.220513	0.101919	NA	DMR_773
DMR_2850	chr1	32705760	32708485	2726	*	13	1.0976e-13	2.66145e-11	0.0147535	2.93892e-09	0.104009	0.0678986	MTMR9LP	MTMR9LP
DMR_1121	chr9	79629668	79632225	2558	*	9	2.6377e-21	4.04131e-09	0.0036254	2.95494e-09	0.121753	0.0733335	NA	DMR_1121
DMR_969	chr1	2918106	2918752	647	*	5	1.82169e-22	1.76251e-10	0.00161381	2.96389e-09	-0.149822	-0.105711	NA	DMR_969
DMR_2108	chr11	110581434	110584063	2630	*	17	5.56278e-16	2.96188e-11	0.0220336	2.96985e-09	0.110686	0.0380363	ARHGAP20	ARHGAP20
DMR_668	chr18	31739202	31740096	895	*	5	9.01126e-26	2.73565e-10	0.00134235	3.00072e-09	0.155321	0.102209	NOL4	NOL4
DMR_1188	chr13	102568345	102570482	2138	*	10	6.7828e-21	1.22549e-09	0.0037146	3.02823e-09	0.11129	0.0476187	FGF14	FGF14
DMR_1371	chr2	108993602	108994528	927	*	9	1.05862e-19	9.0953e-11	0.00716393	3.069e-09	0.119249	0.0742773	SULT1C4	SULT1C4
DMR_2714	chr1	152813850	152816168	2319	*	8	4.56963e-14	5.56529e-11	0.00778765	3.11623e-09	-0.107199	-0.0900963	LCE6A	LCE6A
DMR_1013	chr3	5137549	5138170	622	*	5	3.85425e-22	1.69486e-10	0.00172276	3.1218e-09	0.140855	0.100001	NA	DMR_1013
DMR_1004	chr11	62689557	62691452	1896	*	7	3.25374e-22	5.15206e-10	0.00212949	3.1565e-09	0.184245	0.0817302	NA	DMR_1004
DMR_375	chr19	17392161	17393902	1742	*	14	3.67902e-31	2.85385e-06	0.00401325	3.16231e-09	0.124686	0.037787	CTD-2278I10.6
DMR_622	chr4	174448084	174453287	5204	*	34	9.83793e-27	8.49444e-08	0.0178509	3.27221e-09	0.138981	0.0295061	HAND2-AS1
DMR_1919	chr17	80050646	80051901	1256	*	6	1.03034e-16	9.24868e-11	0.00439783	3.30278e-09	-0.0914853	-0.0747104	FASN	FASN
DMR_2689	chr1	158322841	158325254	2414	*	6	3.94478e-14	1.49632e-10	0.00235269	3.36182e-09	-0.133504	-0.0847177	CD1E	CD1E
DMR_596	chr1	99469323	99471295	1973	*	13	5.04943e-27	2.47099e-07	0.00487829	3.36291e-09	0.147299	0.0545431	RP5-896L10.1
DMR_1257	chr4	88450506	88451496	991	*	5	1.76776e-20	1.80415e-10	0.0018373	3.36497e-09	0.189504	0.136196	SPARCL1	SPARCL1
DMR_1358	chr14	85999731	86001111	1381	*	7	8.90578e-20	2.6351e-10	0.00287541	3.42719e-09	0.0815568	0.0477297	FLRT2	FLRT2
DMR_1562	chr7	18067282	18067535	254	*	8	1.9939e-18	4.86983e-11	0.00866476	3.45072e-09	-0.0919675	-0.0466299	PRPS1L1	PRPS1L1
DMR_2824	chr9	96720562	96723088	2527	*	10	9.34347e-14	7.22385e-10	0.00406479	3.47184e-09	0.132618	0.0631422	RP11-231K24.2	RP11-231K24.2
DMR_991	chr1	2982592	2987961	5370	*	25	2.70679e-22	1.29224e-08	0.0100839	3.54278e-09	0.12044	0.0281831	PRDM16
DMR_1047	chr10	43427850	43429459	1610	*	7	7.13152e-22	7.60593e-09	0.00271977	3.56969e-09	0.192308	0.0959333	NA	DMR_1047
DMR_2016	chr5	59188112	59189934	1823	*	13	2.30056e-16	3.23843e-11	0.00983237	3.60381e-09	0.112903	0.0764589	PDE4D	PDE4D
DMR_1447	chr18	56940022	56942066	2045	*	10	3.54173e-19	3.88152e-09	0.00381682	3.60559e-09	0.136939	0.0586051	RAX	RAX
DMR_2572	chr2	105459097	105462246	3150	*	12	1.84634e-14	3.83139e-08	0.00447908	3.64872e-09	0.135452	0.0464671	LINC01158	LINC01158
DMR_675	chr5	79330096	79331850	1755	*	10	1.18787e-25	2.13812e-08	0.00357414	3.66769e-09	0.191483	0.0940112	THBS4	THBS4
DMR_817	chr7	102552239	102553457	1219	*	7	7.65075e-24	4.18932e-09	0.00224308	3.6876e-09	0.18619	0.117513	LRRC17
DMR_1415	chr15	73611079	73611614	536	*	6	1.91487e-19	1.5074e-10	0.00313264	3.72519e-09	0.1556	0.0915866	NA	DMR_1415
DMR_1269	chr12	126925808	126926925	1118	*	6	2.01685e-20	1.56293e-10	0.00271047	3.81886e-09	-0.0894139	-0.073301	NA	DMR_1269
DMR_751	chr5	74906150	74908170	2021	*	7	1.11396e-24	8.98531e-09	0.00202678	3.85266e-09	0.188751	0.103728	ANKDD1B	ANKDD1B
DMR_592	chr8	56851846	56852290	445	*	4	4.59589e-27	3.21434e-10	0.000969409	3.90885e-09	0.186234	0.154474	LYN	LYN
DMR_967	chr11	15135663	15136505	843	*	10	1.80739e-22	3.17811e-10	0.0047048	3.96741e-09	0.144877	0.0520686	INSC	INSC
DMR_1189	chr19	30015782	30016478	697	*	5	6.97961e-21	2.12942e-10	0.0018996	3.98695e-09	0.0889636	0.0607278	CTC-525D6.1
DMR_927	chr4	111542063	111545119	3057	*	16	8.56305e-23	3.04796e-08	0.00669602	4.10448e-09	0.188497	0.0441539	PITX2	PITX2
DMR_2928	chr19	18546719	18549723	3005	*	15	1.70209e-13	2.10073e-09	0.00857374	4.11276e-09	0.130678	0.0369639	ISYNA1	ISYNA1
DMR_1817	chr15	72667883	72669149	1267	*	15	4.05771e-17	6.4605e-12	0.0284054	4.16566e-09	0.118417	0.071305	HEXA-AS1
DMR_790	chr7	45613410	45616358	2949	*	11	3.88259e-24	2.61223e-09	0.00367515	4.21279e-09	0.165852	0.0621789	ADCY1	ADCY1
DMR_1305	chr6	19691654	19692418	765	*	6	4.2941e-20	1.81012e-10	0.00285202	4.21973e-09	0.118498	0.0962239	RP1-167F1.2
DMR_893	chr11	57249947	57250780	834	*	4	4.62502e-23	3.47587e-10	0.0010176	4.24781e-09	0.178913	0.13239	NA	DMR_893
DMR_2119	chrX	136647133	136649808	2676	*	10	6.19078e-16	8.58688e-11	0.0103873	4.29204e-09	0.108892	0.060509	ZIC3	ZIC3
DMR_933	chr17	38821155	38822469	1315	*	10	9.87816e-23	3.64187e-09	0.00552258	4.33969e-09	0.14488	0.0784838	AC073508.1
DMR_785	chr19	1439980	1440293	314	*	4	3.16034e-24	3.58062e-10	0.00102425	4.36789e-09	-0.13253	-0.11456	RPS15	RPS15
DMR_488	chr21	36040771	36043248	2478	*	16	5.98713e-29	1.07474e-09	0.00564099	4.38957e-09	0.196422	0.063541	CLIC6	CLIC6
DMR_915	chr7	39648696	39649443	748	*	6	7.22029e-23	8.75429e-10	0.00209017	4.42084e-09	0.196817	0.105822	YAE1D1
DMR_1759	chr19	49935823	49937176	1354	*	7	1.86656e-17	1.05436e-10	0.00478169	4.49775e-09	0.138086	0.079427	SLC17A7	SLC17A7
DMR_1577	chr1	165321224	165325833	4610	*	22	2.55904e-18	4.12971e-08	0.0116357	4.53134e-09	0.105102	0.0303092	LMX1A	LMX1A
DMR_2363	chr16	67997858	68003907	6050	*	22	4.58234e-15	4.07849e-09	0.0148256	4.53507e-09	0.0878487	0.0281665	SLC12A4	SLC12A4
DMR_366	chr17	42385143	42386950	1808	*	12	2.41821e-31	9.59981e-08	0.00270952	4.56052e-09	0.15787	0.0569058	RUNDC3A
DMR_1637	chr17	50234775	50237844	3070	*	19	4.98304e-18	5.09556e-09	0.00918749	4.57366e-09	0.102509	0.0471183	CA10	CA10
DMR_1603	chr7	130018834	130021544	2711	*	9	3.74279e-18	3.28371e-09	0.00487163	4.57386e-09	0.0967569	0.0387066	CPA1	CPA1
DMR_1100	chr1	1562110	1567820	5711	*	22	1.70638e-21	4.18314e-08	0.0119769	4.58604e-09	0.114803	0.0463498	MIB2
DMR_738	chr5	167955758	167958233	2476	*	9	9.30137e-25	7.52737e-10	0.00319762	4.60071e-09	0.153539	0.0679851	FBLL1	FBLL1
DMR_382	chr17	80185318	80186763	1446	*	8	6.13017e-31	5.97553e-09	0.00186294	4.60326e-09	0.138312	0.0586392	SLC16A3	SLC16A3
DMR_591	chr11	6340283	6342510	2228	*	17	4.55879e-27	3.32447e-09	0.00897974	4.67078e-09	0.14833	0.0674914	PRKCDBP	PRKCDBP
DMR_810	chr4	101110248	101112317	2070	*	10	6.23444e-24	3.04191e-10	0.00415968	4.71997e-09	0.179328	0.070389	RP11-15B17.1
DMR_1444	chr19	48983508	48984318	811	*	5	3.36243e-19	2.37755e-10	0.00223421	4.76942e-09	0.183142	0.129131	CYTH2
DMR_1181	chr10	102419209	102419617	409	*	6	6.16753e-21	2.48484e-10	0.00251025	4.80294e-09	0.169171	0.0928141	NA	DMR_1181
DMR_1727	chr10	134928055	134930343	2289	*	10	1.34715e-17	1.2452e-09	0.00441363	4.82573e-09	-0.119428	-0.0567571	GPR123	GPR123
DMR_1223	chr1	162792092	162792613	522	*	6	1.15747e-20	2.54091e-10	0.00232834	4.82972e-09	0.124106	0.0869768	NA	DMR_1223
DMR_1785	chr12	47224649	47226453	1805	*	11	2.60415e-17	4.00205e-10	0.00523665	4.83919e-09	0.139756	0.069431	SLC38A4	SLC38A4
DMR_584	chr17	80328445	80330901	2457	*	13	3.8885e-27	3.40825e-09	0.00635443	5.04475e-09	0.124853	0.0433158	NA	DMR_584
DMR_2664	chr13	28540622	28543520	2899	*	15	3.54969e-14	1.78688e-10	0.0101923	5.0612e-09	0.115134	0.052644	CDX2	CDX2
DMR_372	chr11	35159087	35161900	2814	*	15	3.48173e-31	7.69227e-09	0.00391907	5.10168e-09	0.150189	0.0499627	CD44
DMR_1865	chr20	42354839	42356308	1470	*	7	6.32992e-17	2.04657e-10	0.00298394	5.14362e-09	0.050613	0.0334473	GTSF1L	GTSF1L
DMR_1788	chr19	54984272	54985364	1093	*	5	2.7036e-17	2.54907e-10	0.0024421	5.15175e-09	0.116253	0.0857665	CDC42EP5	CDC42EP5
DMR_712	chr1	34641711	34643941	2231	*	14	4.16886e-25	8.20305e-08	0.00623231	5.15833e-09	0.119322	0.0463288	C1orf94	C1orf94
DMR_1653	chr5	1930801	1932098	1298	*	7	5.55156e-18	1.70941e-10	0.00485306	5.17931e-09	0.162441	0.100184	NA	DMR_1653
DMR_2177	chr16	46962962	46964129	1168	*	6	1.07635e-15	2.57188e-10	0.00268056	5.18381e-09	-0.116077	-0.0749119	GPT2	GPT2
DMR_1348	chr6	127839822	127840755	934	*	9	7.55567e-20	2.77836e-10	0.00538583	5.20122e-09	0.0772079	0.0450098	C6orf58
DMR_2327	chr7	50347081	50348870	1790	*	6	3.63483e-15	1.73759e-10	0.00389432	5.22193e-09	-0.134016	-0.0991573	IKZF1	IKZF1
DMR_932	chr19	46379763	46380134	372	*	4	9.70665e-23	4.34573e-10	0.00106912	5.23895e-09	0.241601	0.18991	NA	DMR_932
DMR_1268	chr13	19755670	19756318	649	*	8	1.99323e-20	3.09224e-10	0.00470763	5.24734e-09	-0.0957376	-0.0620588	RP11-408E5.4
DMR_765	chr2	180725622	180727677	2056	*	15	1.73118e-24	6.02942e-07	0.00299844	5.26585e-09	0.174381	0.038379	ZNF385B
DMR_1280	chr12	54653065	54654090	1026	*	6	2.5683e-20	6.13116e-10	0.00244299	5.37153e-09	0.205362	0.120325	CBX5	CBX5
DMR_1609	chr1	2138442	2140551	2110	*	8	4.07815e-18	2.98235e-10	0.00375386	5.40017e-09	0.127492	0.0655937	C1orf86	C1orf86
DMR_2833	chr3	164911348	164915115	3768	*	18	9.79456e-14	4.19212e-08	0.0139669	5.45167e-09	0.0889679	0.041801	SLITRK3	SLITRK3
DMR_746	chr17	59472320	59475486	3167	*	10	1.03029e-24	1.27869e-09	0.0029401	5.47638e-09	0.128489	0.0588405	RP11-332H18.5
DMR_1812	chr1	5539958	5540950	993	*	8	3.85117e-17	1.42553e-10	0.0055763	5.48534e-09	-0.090181	-0.0653557	NA	DMR_1812
DMR_851	chr14	92413497	92414425	929	*	8	1.56087e-23	1.56953e-09	0.00280951	5.51405e-09	0.193139	0.090125	FBLN5	FBLN5
DMR_1619	chr1	2819993	2823861	3869	*	13	4.37704e-18	4.19379e-07	0.00414022	5.53829e-09	-0.10259	-0.0489202	NA	DMR_1619
DMR_1703	chr3	131752709	131755265	2557	*	11	9.84747e-18	5.09403e-10	0.0105271	5.60928e-09	0.130899	0.0644291	CPNE4	CPNE4
DMR_1367	chr1	198828005	198828249	245	*	6	1.00423e-19	2.27076e-10	0.00298055	5.75146e-09	-0.112521	-0.0724361	MIR181A1HG
DMR_1965	chr4	3371236	3375144	3909	*	20	1.49416e-16	2.19977e-10	0.0203218	5.75251e-09	0.163841	0.0559351	RGS12	RGS12
DMR_1099	chr20	42543034	42545443	2410	*	22	1.63819e-21	4.55468e-08	0.0109623	5.84719e-09	0.112745	0.0496012	TOX2	TOX2
DMR_2416	chr1	3341944	3344295	2352	*	10	6.48034e-15	3.17027e-10	0.00497389	5.91755e-09	-0.10476	-0.0434365	PRDM16	PRDM16
DMR_2508	chr12	57629240	57632706	3467	*	11	1.19423e-14	1.44906e-08	0.00412624	5.93612e-09	0.133653	0.0597018	NDUFA4L2	NDUFA4L2
DMR_2205	chr9	129884026	129885730	1705	*	6	1.35275e-15	2.08578e-10	0.00379164	5.96904e-09	0.139496	0.102881	RALGPS1
DMR_2522	chr17	29717946	29719431	1486	*	9	1.30085e-14	2.5624e-07	0.0045313	6.05451e-09	0.120832	0.0633881	RAB11FIP4	RAB11FIP4
DMR_509	chr4	17782643	17783936	1294	*	12	1.48315e-28	1.27117e-07	0.00403506	6.10662e-09	0.167291	0.0515799	FAM184B	FAM184B
DMR_1038	chr19	58714459	58716517	2059	*	9	5.77898e-22	1.63038e-08	0.00448117	6.11244e-09	0.129591	0.0706136	ZNF274	ZNF274
DMR_2602	chr17	39675154	39676704	1551	*	6	2.23878e-14	2.15994e-10	0.00397492	6.11316e-09	0.0968571	0.0777668	KRT15	KRT15
DMR_975	chr17	36997420	36998108	689	*	9	2.01863e-22	6.48943e-08	0.00462024	6.13033e-09	0.0698265	0.0453636	C17orf98	C17orf98
DMR_774	chr14	24807658	24810213	2556	*	12	2.18219e-24	2.29249e-08	0.00535717	6.13692e-09	0.104022	0.0382574	RIPK3	RIPK3
DMR_613	chr3	56716758	56717804	1047	*	9	7.65667e-27	7.43056e-08	0.00250115	6.16332e-09	-0.135116	-0.0649571	FAM208A	FAM208A
DMR_2673	chr1	227746111	227748719	2609	*	11	3.69128e-14	1.20518e-09	0.00819985	6.17839e-09	0.140641	0.0599257	NA	DMR_2673
DMR_379	chr12	133065724	133067734	2011	*	33	5.26976e-31	1.62596e-07	0.0157383	6.20549e-09	0.142752	0.029449	FBRSL1	FBRSL1
DMR_1182	chr1	226410197	226411954	1758	*	12	6.22774e-21	5.43608e-10	0.00808773	6.25887e-09	0.0937608	0.0388398	MIXL1	MIXL1
DMR_960	chr2	29033199	29034052	854	*	6	1.53872e-22	2.93288e-10	0.00230416	6.26006e-09	0.198187	0.0922424	SPDYA
DMR_3102	chr7	22765321	22768438	3118	*	9	4.21696e-13	3.31007e-10	0.00501143	6.28284e-09	-0.0867802	-0.0538981	IL6
DMR_1547	chr18	76736785	76739559	2775	*	10	1.53842e-18	5.28593e-10	0.00492134	6.30919e-09	0.142238	0.0730653	RP11-849I19.1	RP11-849I19.1
DMR_1244	chr1	108022767	108023482	716	*	6	1.58169e-20	9.34717e-10	0.00272154	6.37433e-09	0.12898	0.0968169	NTNG1	NTNG1
DMR_987	chr11	391037	394262	3226	*	16	2.42064e-22	2.46113e-08	0.00769472	6.3888e-09	0.0825488	0.028011	PKP3	PKP3
DMR_1290	chr17	35014035	35014676	642	*	5	2.97377e-20	4.20013e-10	0.00195385	6.49096e-09	0.125692	0.0920669	NA	DMR_1290
DMR_756	chr1	70033902	70036106	2205	*	9	1.24876e-24	1.14197e-08	0.00256864	6.55541e-09	0.157067	0.0711589	LRRC7	LRRC7
DMR_1848	chr3	111717534	111718565	1032	*	12	5.37051e-17	2.20174e-11	0.0249801	6.7673e-09	0.106373	0.0781561	TAGLN3	TAGLN3
DMR_1443	chr12	75728104	75728752	649	*	8	3.32844e-19	2.39191e-10	0.00534376	6.81397e-09	0.156521	0.0974314	GLIPR1L1
DMR_1860	chr7	157460477	157464925	4449	*	21	5.97213e-17	9.3233e-09	0.0116285	6.86287e-09	0.11861	0.034672	PTPRN2	PTPRN2
DMR_1297	chr10	135028705	135030815	2111	*	9	3.22817e-20	4.89848e-08	0.00293326	6.86418e-09	-0.134991	-0.0620781	KNDC1	KNDC1
DMR_1057	chr12	66582582	66583431	850	*	8	8.5212e-22	8.80486e-09	0.00318512	6.88976e-09	0.142976	0.0752996	IRAK3	IRAK3
DMR_1662	chr11	61334385	61335600	1216	*	6	5.78815e-18	2.54039e-10	0.00416674	7.01204e-09	0.125726	0.0787908	SYT7	SYT7
DMR_1342	chr10	26222248	26224228	1981	*	10	6.986e-20	8.96555e-10	0.00612438	7.04927e-09	0.110064	0.0346609	MYO3A
DMR_1499	chr10	52833444	52835078	1635	*	12	7.76051e-19	1.10163e-09	0.00980095	7.08308e-09	0.0972088	0.0306043	PRKG1	PRKG1
DMR_1128	chr2	241458886	241460664	1779	*	8	3.07288e-21	7.20223e-10	0.00373765	7.11943e-09	0.150602	0.0772874	ANKMY1	ANKMY1
DMR_1328	chr11	57363540	57365948	2409	*	13	5.9332e-20	6.40695e-10	0.0076883	7.12685e-09	0.134175	0.0560802	SERPING1	SERPING1
DMR_1130	chr17	32690127	32690732	606	*	6	3.27761e-21	4.54848e-10	0.00229455	7.30215e-09	-0.117923	-0.0665229	CCL1	CCL1
DMR_965	chr10	42970147	42971732	1586	*	12	1.73631e-22	4.21869e-09	0.00755134	7.34208e-09	-0.102354	-0.0385618	LINC00839	LINC00839
DMR_1167	chr1	158390649	158391119	471	*	4	5.36851e-21	6.18457e-10	0.00118801	7.35138e-09	-0.11359	-0.106533	OR10K2	OR10K2
DMR_1370	chr17	15820610	15821386	777	*	5	1.05437e-19	5.3528e-10	0.00196712	7.41541e-09	0.179096	0.111331	NA	DMR_1370
DMR_4513	chr15	97319911	97323948	4038	*	15	1.20655e-10	1.34468e-09	0.0131831	7.45522e-09	-0.0635445	-0.0344718	SPATA8-AS1	SPATA8-AS1
DMR_928	chr6	41605343	41607326	1984	*	9	8.76039e-23	1.26242e-09	0.00382815	7.58525e-09	0.142544	0.0820992	MDFI	MDFI
DMR_1386	chr5	54515640	54516879	1240	*	7	1.3296e-19	3.94373e-10	0.00337522	7.63032e-09	0.209301	0.0997685	MCIDAS	MCIDAS
DMR_2003	chr20	29955259	29956585	1327	*	5	2.03702e-16	4.6108e-10	0.00201521	7.70655e-09	-0.104572	-0.0915937	DEFB118	DEFB118
DMR_1564	chr11	128679884	128681282	1399	*	7	2.03802e-18	2.82921e-10	0.00417174	7.72493e-09	-0.114833	-0.0735647	FLI1	FLI1
DMR_1262	chr19	35068221	35069613	1393	*	7	1.86587e-20	4.79159e-10	0.00326595	7.85682e-09	0.153761	0.0708088	SCGB1B2P	SCGB1B2P
DMR_1503	chr5	2866388	2867363	976	*	8	8.65978e-19	1.80339e-10	0.00612787	7.861e-09	-0.0911574	-0.0666973	NA	DMR_1503
DMR_426	chr1	2838805	2840308	1504	*	9	6.17333e-30	2.03558e-08	0.00220995	7.88749e-09	-0.134803	-0.0652806	NA	DMR_426
DMR_1658	chr1	79085162	79086197	1036	*	5	5.66845e-18	4.2936e-10	0.00226127	7.89445e-09	0.131579	0.101607	IFI44L	IFI44L
DMR_976	chr10	134729045	134730870	1826	*	9	2.02683e-22	5.76993e-10	0.00342879	7.91532e-09	-0.127282	-0.0552565	TTC40	TTC40
DMR_2994	chr1	3006329	3008033	1705	*	7	2.383e-13	3.59559e-10	0.00400786	7.95839e-09	-0.0906028	-0.0662101	PRDM16	PRDM16
DMR_288	chr14	24834695	24839226	4532	*	21	1.95636e-33	4.84052e-07	0.00524048	7.96822e-09	0.165047	0.0378925	NFATC4	NFATC4
DMR_691	chr5	180229544	180231194	1651	*	15	1.691e-25	7.80981e-08	0.0069349	8.03935e-09	0.086612	0.0299904	MGAT1	MGAT1
DMR_1123	chr1	158083159	158083569	411	*	6	2.73831e-21	5.01474e-10	0.00251605	8.0531e-09	0.0815841	0.045476	NA	DMR_1123
DMR_1485	chr1	20691954	20693892	1939	*	9	6.46691e-19	7.91596e-10	0.00476012	8.09017e-09	0.130463	0.0607926	LINC01141	LINC01141
DMR_1859	chr1	240986512	240987429	918	*	6	5.96918e-17	2.65864e-10	0.00465856	8.10103e-09	-0.0773684	-0.0638112	RGS7
DMR_2217	chr8	72273984	72275551	1568	*	8	1.51259e-15	1.37914e-10	0.00817231	8.1615e-09	0.0978595	0.0457607	EYA1	EYA1
DMR_1326	chr1	161695659	161697574	1916	*	11	5.59152e-20	1.41961e-07	0.00289771	8.18844e-09	0.155334	0.0529363	FCRLB	FCRLB
DMR_2158	chr18	30349111	30353699	4589	*	21	8.88399e-16	4.02939e-11	0.0249262	8.29525e-09	0.0893134	0.0328419	AC012123.1
DMR_1321	chr14	62583388	62584600	1213	*	13	5.29232e-20	1.93593e-09	0.00898569	8.34799e-09	0.177126	0.0534061	RP11-355I22.6
DMR_524	chr2	85106954	85108429	1476	*	12	2.81724e-28	7.81953e-06	0.00365641	8.36246e-09	0.139006	0.0600943	TRABD2A	TRABD2A
DMR_2050	chr2	202899299	202901470	2172	*	7	3.00839e-16	6.78135e-09	0.00332344	8.39061e-09	0.132842	0.078232	FZD7	FZD7
DMR_1420	chr6	33560953	33561449	497	*	8	2.19377e-19	4.39704e-10	0.00542933	8.41203e-09	0.0994628	0.0540671	LINC00336	LINC00336
DMR_1166	chr3	134083080	134083286	207	*	4	5.31577e-21	7.17353e-10	0.00121672	8.42827e-09	0.213208	0.164877	AMOTL2	AMOTL2
DMR_1692	chr4	104640197	104641548	1352	*	11	8.60885e-18	7.2118e-11	0.0147493	8.49546e-09	0.0831421	0.0655196	TACR3	TACR3
DMR_1593	chr5	174115485	174115735	251	*	5	3.31595e-18	4.26796e-10	0.00284726	8.55296e-09	0.102593	0.0749302	NA	DMR_1593
DMR_1352	chr5	147161924	147162461	538	*	7	8.2296e-20	7.53824e-10	0.0036343	8.90096e-09	0.18193	0.107816	JAKMIP2	JAKMIP2
DMR_1058	chr3	50275112	50276265	1154	*	6	8.5696e-22	8.1742e-09	0.0021344	8.93561e-09	0.0975374	0.0633942	GNAI2	GNAI2
DMR_1232	chr20	31446183	31447081	899	*	7	1.33052e-20	7.26937e-08	0.00362242	8.96149e-09	0.136353	0.0765982	RP5-1085F17.3
DMR_239	chr4	11428985	11430724	1740	*	13	3.19709e-35	2.58296e-06	0.00242428	9.10759e-09	0.213482	0.0704092	HS3ST1	HS3ST1
DMR_407	chr6	150284518	150286838	2321	*	10	3.10591e-30	2.23561e-07	0.00225231	9.16371e-09	0.165419	0.05244	ULBP1	ULBP1
DMR_1261	chr5	36066313	36067343	1031	*	6	1.84547e-20	9.024e-10	0.00265254	9.22685e-09	0.121007	0.0772026	UGT3A2	UGT3A2
DMR_1216	chr12	15474441	15476085	1645	*	11	1.01136e-20	6.53581e-10	0.00696714	9.22814e-09	0.0984054	0.0393225	PTPRO
DMR_1158	chr7	1102138	1103262	1125	*	8	4.9245e-21	1.49917e-08	0.00381195	9.23618e-09	0.122968	0.054203	C7orf50	C7orf50
DMR_1242	chr12	99139301	99139867	567	*	5	1.55139e-20	5.81646e-10	0.00199408	9.26541e-09	0.0732322	0.0615342	ANKS1B	ANKS1B
DMR_3633	chr9	124987896	124991432	3537	*	12	4.68719e-12	4.52411e-09	0.00679583	9.3891e-09	0.127108	0.0505255	LHX6	LHX6
DMR_1357	chr6	3749715	3753626	3912	*	17	8.81422e-20	2.61089e-06	0.00597039	9.40446e-09	0.134201	0.0403956	RP11-420L9.5
DMR_1510	chr17	29247893	29250073	2181	*	9	9.70738e-19	2.67028e-07	0.00333959	9.48187e-09	0.108285	0.018395	ADAP2	ADAP2
DMR_2504	chr3	9593701	9596849	3149	*	10	1.15414e-14	8.3015e-08	0.00334142	9.52866e-09	0.116125	0.0297151	LHFPL4	LHFPL4
DMR_1127	chr19	10396158	10398798	2641	*	11	3.00993e-21	3.23362e-09	0.00512847	9.59094e-09	0.159465	0.0730557	ICAM1
DMR_1809	chr1	4841913	4842898	986	*	7	3.70899e-17	3.16454e-10	0.0042637	9.59597e-09	-0.0738355	-0.0605596	AJAP1	AJAP1
DMR_732	chr3	64670459	64671764	1306	*	9	7.69486e-25	7.97965e-07	0.00328299	9.71852e-09	0.136179	0.0805302	ADAMTS9-AS2
DMR_612	chr17	79918527	79921870	3344	*	14	7.22582e-27	1.46647e-09	0.00521085	9.76203e-09	0.174814	0.0386217	NOTUM	NOTUM
DMR_1572	chr18	21717686	21719568	1883	*	18	2.35862e-18	4.22616e-11	0.0271989	9.7655e-09	0.123952	0.0500519	CABYR	CABYR
DMR_1170	chr1	55012408	55013956	1549	*	6	5.5468e-21	2.6362e-07	0.00218958	9.8527e-09	0.13913	0.0895837	ACOT11	ACOT11
DMR_2691	chr11	128559701	128566958	7258	*	30	3.99803e-14	2.0446e-07	0.0170518	9.87405e-09	0.097109	0.0159085	FLI1
DMR_1088	chr11	47278831	47280305	1475	*	6	1.42578e-21	3.58051e-09	0.0022622	9.89979e-09	0.16073	0.0898089	NR1H3	NR1H3
DMR_1765	chr10	102413968	102417364	3397	*	14	1.94062e-17	9.53964e-09	0.0104207	9.96421e-09	0.101816	0.0430529	NA	DMR_1765
DMR_1291	chr16	69140530	69141478	949	*	10	2.98951e-20	2.08264e-08	0.00848594	9.99827e-09	0.113663	0.0662521	HAS3	HAS3
DMR_1132	chr1	37498025	37501164	3140	*	13	3.29923e-21	5.3599e-09	0.00517364	1.00747e-08	0.0896496	0.0407217	GRIK3	GRIK3
DMR_5638	chr2	119602212	119608651	6440	*	36	2.97175e-09	1.61912e-09	0.0405124	1.01376e-08	0.103777	0.0310826	EN1	EN1
DMR_2440	chr8	53851156	53854495	3340	*	16	7.53103e-15	7.60495e-09	0.012475	1.01729e-08	0.151769	0.0352852	NPBWR1	NPBWR1
DMR_2482	chr5	160972931	160976417	3487	*	16	9.40107e-15	4.11608e-08	0.0103808	1.02276e-08	0.0794144	0.0330984	GABRA6
DMR_867	chr6	44309765	44310640	876	*	9	2.46015e-23	1.26415e-08	0.00340481	1.04136e-08	0.155097	0.0728811	RP11-444E17.6
DMR_1468	chr16	75528459	75529892	1434	*	8	4.821e-19	4.92948e-10	0.00592835	1.04276e-08	0.131549	0.0513373	RP11-77K12.4
DMR_2051	chr7	19145530	19148187	2658	*	11	3.00888e-16	4.05937e-10	0.0103912	1.04593e-08	0.132132	0.0583478	TWIST1	TWIST1
DMR_1270	chr5	77253378	77253990	613	*	6	2.02111e-20	4.77141e-10	0.00307396	1.04863e-08	0.181775	0.0947872	NA	DMR_1270
DMR_1164	chr1	40105079	40105764	686	*	7	5.28435e-21	3.99807e-10	0.00357871	1.05351e-08	0.126881	0.0736019	HEYL	HEYL
DMR_1006	chr4	74734714	74734919	206	*	4	3.3306e-22	9.33004e-10	0.00122678	1.06204e-08	0.1913	0.134069	NA	DMR_1006
DMR_1707	chr4	153600942	153602251	1310	*	9	1.04381e-17	2.822e-10	0.0105433	1.0699e-08	0.153732	0.0810585	TMEM154	TMEM154
DMR_2401	chr6	31021365	31027005	5641	*	23	5.77919e-15	1.54949e-08	0.0140049	1.07895e-08	-0.100122	-0.0254299	HCG22	HCG22
DMR_1077	chr3	133464047	133465469	1423	*	10	1.21928e-21	4.56341e-09	0.00576026	1.08009e-08	0.131892	0.0645907	TFP1
DMR_1198	chr1	12123262	12124114	853	*	8	7.90473e-21	2.79576e-10	0.00477752	1.08109e-08	0.0989682	0.0509475	TNFRSF8	TNFRSF8
DMR_1157	chr20	55964273	55969282	5010	*	18	4.8993e-21	4.6613e-08	0.00462766	1.08346e-08	0.0954262	0.0337782	RBM38
DMR_722	chr5	71403320	71404897	1578	*	9	6.0694e-25	8.20776e-07	0.00294583	1.08499e-08	0.180369	0.0639184	MAP1B	MAP1B
DMR_870	chrX	153094195	153096786	2592	*	10	2.74055e-23	2.887e-08	0.00330006	1.09267e-08	0.176968	0.0867053	PDZD4	PDZD4
DMR_1850	chr1	156260918	156261841	924	*	7	5.68088e-17	2.71316e-10	0.00636896	1.10729e-08	-0.0918356	-0.0563094	TMEM79
DMR_1480	chr2	24396224	24398859	2636	*	13	6.21054e-19	4.22356e-09	0.0101304	1.10767e-08	0.091779	0.0392953	RP11-507M3.1
DMR_2368	chr19	51326682	51328577	1896	*	8	4.68099e-15	6.38386e-10	0.00406391	1.1212e-08	0.078146	0.0438415	KLK1
DMR_1340	chr1	63782395	63787670	5276	*	25	6.85904e-20	4.32216e-08	0.0127655	1.12122e-08	0.168802	0.0417575	LINC00466
DMR_1113	chr1	1181757	1183528	1772	*	9	2.38452e-21	8.53373e-09	0.00473428	1.12133e-08	0.158647	0.0786566	FAM132A	FAM132A
DMR_1814	chr2	185462269	185463803	1535	*	14	3.96215e-17	3.93999e-10	0.0205643	1.12591e-08	0.0790194	0.0424364	ZNF804A	ZNF804A
DMR_2831	chr14	104171259	104173299	2041	*	9	9.66389e-14	2.50011e-10	0.00885715	1.14248e-08	0.117258	0.0694113	XRCC3	XRCC3
DMR_2023	chr6	170578592	170582543	3952	*	19	2.46139e-16	9.63894e-07	0.00855182	1.14306e-08	-0.0825534	-0.00919586	RP5-894D12.3
DMR_757	chr1	33350709	33352269	1561	*	9	1.28392e-24	1.90253e-08	0.00266852	1.14888e-08	0.129675	0.0541754	HPCA	HPCA
DMR_1217	chr11	20690223	20692867	2645	*	18	1.01807e-20	1.5908e-08	0.0075401	1.15152e-08	0.111093	0.052108	NELL1
DMR_1943	chr7	44142973	44145333	2361	*	8	1.23132e-16	2.8591e-07	0.00307055	1.15437e-08	0.116976	0.0553002	AEBP1	AEBP1
DMR_1999	chrX	100805271	100806880	1610	*	9	1.99957e-16	3.41336e-10	0.00754224	1.16353e-08	0.12174	0.0685111	ARMCX1	ARMCX1
DMR_1264	chr14	29253725	29255119	1395	*	7	1.89751e-20	1.71881e-09	0.00325325	1.17043e-08	0.135844	0.0796267	C14orf23
DMR_1277	chr2	155553986	155556321	2336	*	14	2.37682e-20	5.60633e-09	0.00662035	1.17634e-08	0.111788	0.0443438	KCNJ3
DMR_1314	chr8	87081553	87082065	513	*	9	4.82158e-20	7.97063e-10	0.00484872	1.18032e-08	0.11211	0.0676681	ATP6V0D2
DMR_2028	chr3	192958565	192960632	2068	*	11	2.5049e-16	3.24411e-08	0.00511527	1.22593e-08	0.136556	0.00926372	HRASLS	HRASLS
DMR_1002	chr12	34447816	34449172	1357	*	5	3.21514e-22	3.14847e-09	0.00134426	1.22917e-08	-0.087518	-0.0654235	NA	DMR_1002
DMR_1204	chr4	85414016	85414873	858	*	6	8.15051e-21	7.27798e-10	0.00256038	1.23407e-08	0.137758	0.0810132	NKX6-1	NKX6-1
DMR_3283	chr10	50602990	50606683	3694	*	12	1.00631e-12	1.62255e-09	0.00892499	1.24325e-08	0.105338	0.0450301	DRGX	DRGX
DMR_1545	chr15	45479462	45480917	1456	*	7	1.51654e-18	2.20235e-09	0.00242076	1.2522e-08	0.240198	0.0930132	RP11-519G16.2
DMR_955	chr10	79470169	79471700	1532	*	6	1.46336e-22	1.27214e-09	0.00217058	1.25249e-08	0.118716	0.0561437	NA	DMR_955
DMR_1142	chr18	53446528	53448848	2321	*	9	3.91876e-21	5.84731e-09	0.00440393	1.2592e-08	0.155437	0.0783496	RP11-397A16.1
DMR_1456	chr7	157866704	157868346	1643	*	11	4.31402e-19	2.12376e-09	0.00982438	1.30537e-08	0.091297	0.0530699	PTPRN2	PTPRN2
DMR_3312	chr10	77155143	77158025	2883	*	12	1.12942e-12	1.43836e-10	0.0146404	1.30671e-08	0.114832	0.05963	RP11-399K21.11
DMR_1307	chr6	88875236	88877413	2178	*	12	4.46158e-20	4.77151e-09	0.00569977	1.33853e-08	0.104424	0.0353679	CNR1	CNR1
DMR_3573	chr9	126775263	126778017	2755	*	8	3.64266e-12	5.06795e-10	0.00479916	1.34071e-08	0.154669	0.0770722	LHX2	LHX2
DMR_1233	chr1	2847632	2851502	3871	*	13	1.33917e-20	1.63606e-06	0.00349796	1.34697e-08	-0.136759	-0.0518154	NA	DMR_1233
DMR_1932	chr17	70112050	70114623	2574	*	9	1.12106e-16	1.2044e-09	0.00602827	1.35266e-08	0.0995586	0.0623715	SOX9-AS1	SOX9-AS1
DMR_1454	chr5	178367423	178368620	1198	*	10	4.22677e-19	1.62043e-08	0.0113081	1.35958e-08	0.0855808	0.0537138	ZNF454	ZNF454
DMR_658	chr2	31360693	31362226	1534	*	13	5.95926e-26	5.73677e-07	0.00514066	1.36867e-08	0.117587	0.0487835	GALNT14	GALNT14
DMR_1020	chr17	8056950	8057058	109	*	4	4.36057e-22	1.22964e-09	0.00130367	1.37072e-08	0.185036	0.121963	PER1
DMR_736	chr1	179544476	179546285	1810	*	11	8.82508e-25	6.76952e-07	0.00348938	1.37483e-08	0.148678	0.0570146	RNU5F-2P
DMR_1394	chr17	80297128	80297325	198	*	5	1.46775e-19	9.52455e-10	0.00203738	1.37687e-08	0.139622	0.10197	NA	DMR_1394
DMR_1853	chr19	54971526	54972723	1198	*	6	5.74374e-17	6.35178e-10	0.00379975	1.37719e-08	-0.0820496	-0.0602473	LENG8	LENG8
DMR_1508	chr9	135461935	135463171	1237	*	4	9.28248e-19	1.21951e-09	0.00136041	1.38249e-08	0.114987	0.097627	BARHL1	BARHL1
DMR_1563	chr20	4802684	4804718	2035	*	10	1.99781e-18	4.23863e-09	0.00470497	1.38268e-08	0.203624	0.0614044	RASSF2	RASSF2
DMR_840	chr15	65647600	65648771	1172	*	6	1.21126e-23	1.88147e-09	0.00212829	1.39762e-08	0.111919	0.0742784	IGDCC3	IGDCC3
DMR_1481	chr7	750720	754084	3365	*	20	6.25804e-19	2.64701e-08	0.00614774	1.42591e-08	0.175138	0.0356307	PRKAR1B	PRKAR1B
DMR_1260	chr7	630473	631862	1390	*	6	1.81481e-20	1.76251e-08	0.00250482	1.43014e-08	0.160599	0.0840304	PRKAR1B	PRKAR1B
DMR_2080	chr2	173098736	173100242	1507	*	5	4.15541e-16	1.73578e-09	0.00176508	1.43325e-08	0.106419	0.0699399	NA	DMR_2080
DMR_3644	chr7	158362052	158365160	3109	*	9	4.97173e-12	1.98166e-09	0.00402843	1.43732e-08	0.145072	0.0570938	PTPRN2	PTPRN2
DMR_865	chr1	150121441	150123734	2294	*	14	2.40985e-23	8.17702e-07	0.00481946	1.4529e-08	0.175842	0.056935	PLEKHO1	PLEKHO1
DMR_1633	chr5	139076670	139079288	2619	*	7	4.93529e-18	2.13138e-09	0.00299745	1.45429e-08	0.209092	0.105694	CTB-35F21.1	CTB-35F21.1
DMR_1810	chr1	153320414	153322488	2075	*	6	3.75394e-17	1.15719e-09	0.0026303	1.45891e-08	-0.0766867	-0.0629198	PGLYRP4	PGLYRP4
DMR_982	chr16	57662060	57662690	631	*	4	2.24703e-22	1.43229e-09	0.00116504	1.47418e-08	0.157465	0.118749	GPR56
DMR_1752	chr11	17717280	17717818	539	*	5	1.77363e-17	7.92573e-10	0.00307511	1.48922e-08	0.112994	0.0856061	RP11-358H18.3
DMR_2014	chr13	112690569	112692270	1702	*	7	2.2517e-16	6.43949e-10	0.00374297	1.49578e-08	-0.127315	-0.071821	NA	DMR_2014
DMR_1064	chr20	43935222	43935551	330	*	10	9.6043e-22	7.57047e-09	0.00389175	1.49989e-08	0.088459	0.0490721	RBPJL
DMR_2652	chr6	26330553	26332501	1949	*	11	2.96905e-14	2.23161e-10	0.0167353	1.50982e-08	0.102373	0.0582381	NA	DMR_2652
DMR_1723	chr7	143058144	143060536	2393	*	9	1.31433e-17	3.27726e-08	0.00372309	1.51554e-08	0.0984124	0.0335368	FAM131B	FAM131B
DMR_1335	chr4	2626239	2627246	1008	*	9	6.35055e-20	1.56177e-09	0.00603414	1.52555e-08	0.105063	0.0652484	RNF4
DMR_1539	chr4	75229506	75231177	1672	*	8	1.44236e-18	1.39109e-09	0.00573938	1.53214e-08	0.101696	0.0578046	EREG	EREG
DMR_1393	chr11	125133120	125133609	490	*	4	1.46386e-19	1.36317e-09	0.00140931	1.53847e-08	0.161399	0.123841	PKNOX2
DMR_1525	chr13	65532581	65533139	559	*	5	1.10566e-18	1.05798e-09	0.00230512	1.54262e-08	-0.0897472	-0.0724898	LGMNP1	LGMNP1
DMR_1317	chr19	33764284	33764550	267	*	4	4.93742e-20	1.36619e-09	0.00141835	1.5443e-08	0.105224	0.0896351	NA	DMR_1317
DMR_1764	chr11	2405835	2407699	1865	*	8	1.93012e-17	6.89268e-10	0.00556191	1.54972e-08	0.0803791	0.0492668	CD81	CD81
DMR_1747	chr1	111813509	111814208	700	*	6	1.74716e-17	7.32413e-10	0.00410431	1.56227e-08	0.128938	0.0793858	NA	DMR_1747
DMR_1826	chr14	24045549	24049380	3832	*	10	4.31753e-17	4.49764e-10	0.00557401	1.56228e-08	0.0771797	0.0415699	JPH4	JPH4
DMR_2989	chrX	122317633	122319974	2342	*	10	2.33858e-13	2.17366e-10	0.0124113	1.56843e-08	0.111743	0.0664405	GRIA3	GRIA3
DMR_1802	chr5	114937535	114938459	925	*	11	3.27317e-17	1.01306e-10	0.0182941	1.56927e-08	0.068605	0.0524686	AC010226.4
DMR_983	chr5	154230173	154231170	998	*	6	2.26332e-22	5.72832e-09	0.00215126	1.57125e-08	0.200552	0.110503	FAXDC2	FAXDC2
DMR_1450	chr2	73151201	73152975	1775	*	7	4.01473e-19	2.31371e-09	0.00307313	1.5786e-08	0.171941	0.0897429	EMX1	EMX1
DMR_2078	chr10	134999606	135000940	1335	*	5	4.0696e-16	9.22887e-10	0.00272903	1.61466e-08	-0.0933606	-0.0670678	KNDC1	KNDC1
DMR_2019	chr5	131592959	131594335	1377	*	10	2.353e-16	4.12936e-09	0.0108748	1.62708e-08	0.155678	0.0637301	PDLIM4
DMR_1279	chr8	144639260	144640556	1297	*	12	2.52226e-20	1.7132e-09	0.00878637	1.65579e-08	0.0984935	0.0384397	GSDMD	GSDMD
DMR_1354	chr1	145473005	145474469	1465	*	10	8.38353e-20	3.15315e-08	0.00860392	1.65813e-08	0.063789	0.0363752	ANKRD34A	ANKRD34A
DMR_1741	chr10	90966221	90968091	1871	*	17	1.62823e-17	3.11634e-10	0.0162391	1.66584e-08	0.0733239	0.0296648	CH25H	CH25H
DMR_719	chr7	6703533	6704074	542	*	5	5.08448e-25	8.01874e-09	0.0013561	1.67249e-08	0.169565	0.0935864	AC073343.13	AC073343.13
DMR_3064	chr12	58236348	58238232	1885	*	5	3.41883e-13	1.04551e-09	0.00252767	1.68701e-08	0.135856	0.0977962	RP11-620J15.1
DMR_1021	chr12	29301525	29303219	1695	*	12	4.4016e-22	3.11827e-09	0.0053605	1.69005e-08	0.15489	0.0480249	FAR2
DMR_1506	chr11	17372745	17374669	1925	*	13	9.1631e-19	8.15529e-09	0.0153791	1.70515e-08	0.123191	0.0574192	NCR3LG1	NCR3LG1
DMR_1191	chr11	1673436	1674770	1335	*	10	7.01625e-21	1.86745e-07	0.00315014	1.71906e-08	-0.163244	-0.0512587	NA	DMR_1191
DMR_908	chr6	10425553	10426657	1105	*	9	6.47488e-23	6.88969e-09	0.00353623	1.72157e-08	0.146871	0.0784173	RP1-290I10.3	RP1-290I10.3
DMR_2632	chr16	88501727	88505093	3367	*	8	2.71153e-14	7.18491e-10	0.0059976	1.73899e-08	-0.0524356	-0.0329389	ZNF469	ZNF469
DMR_2513	chr17	19482275	19483721	1447	*	7	1.22905e-14	3.9653e-10	0.00869283	1.76437e-08	0.0862363	0.0669369	SLC47A1
DMR_744	chr6	100059961	100062855	2895	*	13	1.00137e-24	1.82734e-09	0.00650169	1.77112e-08	0.146213	0.0452658	PRDM13	PRDM13
DMR_775	chr14	104569519	104569653	135	*	4	2.19122e-24	1.60769e-09	0.00139236	1.77184e-08	-0.0995964	-0.0823526	ASPG	ASPG
DMR_1331	chr8	124214953	124216259	1307	*	6	6.13532e-20	3.32396e-09	0.00253607	1.77742e-08	-0.116998	-0.0708109	FAM83A
DMR_3987	chr8	99983622	99986964	3343	*	10	2.05042e-11	1.51206e-09	0.0115185	1.77905e-08	0.0695129	0.0434127	NA	DMR_3987
DMR_1715	chr8	19796299	19798005	1707	*	9	1.21036e-17	3.10705e-09	0.0066631	1.79779e-08	0.128578	0.0771792	LPL	LPL
DMR_468	chr12	29935411	29937188	1778	*	9	3.02441e-29	2.19801e-07	0.00221054	1.80434e-08	0.181143	0.068545	TMTC1	TMTC1
DMR_1247	chr18	55018587	55020324	1738	*	11	1.61689e-20	7.98476e-09	0.00648531	1.8063e-08	0.11821	0.0562	ST8SIA3	ST8SIA3
DMR_321	chrX	138773467	138775076	1610	*	8	1.65458e-32	2.84475e-07	0.00182124	1.81574e-08	0.1722	0.075799	MCF2	MCF2
DMR_1208	chr13	114187104	114188051	948	*	6	9.07714e-21	2.07499e-09	0.00236148	1.84975e-08	0.126392	0.0746464	TMCO3	TMCO3
DMR_1615	chr5	145713607	145714533	927	*	7	4.18747e-18	4.72114e-09	0.00464398	1.85819e-08	0.126237	0.0786594	RBM27
DMR_879	chr12	30947871	30949681	1811	*	10	3.53412e-23	2.26887e-08	0.00400493	1.86402e-08	0.141141	0.0600241	LINC00941	LINC00941
DMR_2404	chr5	140787013	140789745	2733	*	8	6.01334e-15	1.52486e-09	0.00362082	1.8659e-08	0.143393	0.0804597	PCDHGA1
DMR_1935	chr17	37752605	37756091	3487	*	17	1.13654e-16	1.06872e-08	0.00943274	1.87275e-08	0.110795	0.0380613	NA	DMR_1935
DMR_1757	chr17	40250199	40250727	529	*	5	1.85356e-17	1.14275e-09	0.00273533	1.90298e-08	0.10639	0.0955093	NA	DMR_1757
DMR_1834	chr15	90208739	90209326	588	*	6	4.5606e-17	7.12859e-10	0.00507896	1.90374e-08	0.156242	0.113745	PLIN1	PLIN1
DMR_2548	chr11	7869666	7871040	1375	*	6	1.57463e-14	6.88371e-10	0.00560733	1.90784e-08	-0.0978039	-0.0842646	OR5E1P
DMR_702	chr6	4774309	4775638	1330	*	7	2.71277e-25	2.9811e-08	0.00197858	1.91008e-08	0.206663	0.100405	CDYL
DMR_3094	chr19	42569945	42571402	1458	*	6	4.02698e-13	1.26726e-09	0.00279511	1.91051e-08	-0.107411	-0.0748504	GRIK5	GRIK5
DMR_1803	chrX	47483024	47483418	395	*	5	3.60361e-17	1.02618e-09	0.00324162	1.91246e-08	0.174677	0.127047	NA	DMR_1803
DMR_1570	chr3	186490344	186490915	572	*	5	2.22917e-18	1.35974e-09	0.00244534	1.91392e-08	0.153464	0.108852	RP11-573D15.6	RP11-573D15.6
DMR_1327	chr2	123418722	123419093	372	*	4	5.90379e-20	1.78184e-09	0.00141009	1.93685e-08	0.151417	0.13462	NA	DMR_1327
DMR_1885	chr5	42991657	42995527	3871	*	14	8.12698e-17	2.55065e-09	0.00967149	1.93744e-08	0.156558	0.0593375	NA	DMR_1885
DMR_1243	chr13	26623786	26626134	2349	*	14	1.55312e-20	2.25595e-08	0.00893161	1.94592e-08	0.103639	0.0361833	SHISA2	SHISA2
DMR_1098	chr12	125223502	125223679	178	*	4	1.60661e-21	1.85205e-09	0.00131774	1.95343e-08	0.104305	0.0757648	NA	DMR_1098
DMR_5309	chr13	112905729	112908629	2901	*	11	1.43517e-09	3.80352e-10	0.0147751	1.95682e-08	-0.0807406	-0.0527982	NA	DMR_5309
DMR_1308	chrX	114468127	114469591	1465	*	9	4.50427e-20	2.35599e-09	0.00565825	1.95899e-08	0.095293	0.0631707	LRCH2	LRCH2
DMR_898	chr5	170876607	170878246	1640	*	6	4.79975e-23	1.04714e-08	0.00178926	1.95944e-08	0.170024	0.101385	FGF18	FGF18
DMR_1749	chr2	172963910	172968752	4843	*	25	1.7503e-17	3.87825e-06	0.01236	1.96907e-08	0.0988885	0.0257014	AC104801.1
DMR_2788	chr19	36342725	36344293	1569	*	5	7.54917e-14	1.1313e-09	0.00305403	1.97558e-08	0.101098	0.00615835	NPHS1	NPHS1
DMR_2029	chr2	80529315	80531898	2584	*	17	2.56919e-16	2.68037e-09	0.00993199	1.9824e-08	0.0983223	0.0306986	CTNNA2
DMR_1365	chr2	26394518	26397154	2637	*	12	9.70331e-20	6.38206e-05	0.00322313	1.99198e-08	0.179837	0.0639958	GAREML	GAREML
DMR_1089	chr11	63827432	63828762	1331	*	10	1.4455e-21	5.20943e-09	0.00505612	1.99469e-08	0.160805	0.0756224	RP11-21A7A.2
DMR_2737	chr12	49390906	49394430	3525	*	14	5.51923e-14	3.1937e-09	0.0140235	2.01173e-08	0.112354	0.048629	RP11-386G11.5
DMR_1874	chrX	52840332	52841366	1035	*	6	7.20239e-17	2.95156e-09	0.00278313	2.01676e-08	-0.101426	-0.0775414	XAGE5	XAGE5
DMR_4894	chr13	112996049	113000801	4753	*	15	4.3545e-10	2.13093e-09	0.0102395	2.0234e-08	-0.0957491	-0.0441982	NA	DMR_4894
DMR_1360	chr20	31261784	31262314	531	*	4	9.05014e-20	1.86174e-09	0.00142088	2.02385e-08	-0.105453	-0.0729465	NA	DMR_1360
DMR_2291	chr2	114033360	114034595	1236	*	6	2.74166e-15	8.20967e-10	0.00452701	2.03219e-08	0.0707886	0.0619678	PAX8-AS1
DMR_2894	chr12	113900283	113907268	6986	*	27	1.45164e-13	1.07038e-09	0.026315	2.04945e-08	0.113205	0.0234772	LHX5	LHX5
DMR_1654	chr1	1935048	1935561	514	*	6	5.57988e-18	9.33958e-10	0.00368716	2.05572e-08	0.160755	0.100915	C1orf222	C1orf222
DMR_760	chr1	201508308	201509415	1108	*	6	1.39156e-24	6.06966e-08	0.0019816	2.06573e-08	0.225557	0.102111	NA	DMR_760
DMR_842	chr3	193775686	193776240	555	*	5	1.24921e-23	2.5745e-08	0.00131939	2.07214e-08	0.204833	0.13459	RP11-407B7.1	RP11-407B7.1
DMR_2145	chr12	48576133	48579245	3113	*	13	7.93395e-16	8.83346e-10	0.0100612	2.08203e-08	0.0930811	0.0352221	C12orf68	C12orf68
DMR_2734	chr1	36785859	36790927	5069	*	19	5.35163e-14	6.05523e-09	0.00992115	2.08469e-08	0.158345	0.0444174	SH3D21
DMR_1520	chr3	33259889	33261204	1316	*	10	1.05472e-18	5.68765e-09	0.00700087	2.09428e-08	0.0926856	0.0327959	SUSD5	SUSD5
DMR_1427	chr12	62583974	62586892	2919	*	16	2.4075e-19	5.15476e-08	0.00944582	2.10322e-08	0.0959575	0.0367415	FAM19A2	FAM19A2
DMR_1584	chr12	3861567	3862810	1244	*	14	2.8305e-18	3.15298e-10	0.0278543	2.10481e-08	0.151385	0.0883177	EFCAB4B	EFCAB4B
DMR_1318	chr8	109797359	109800379	3021	*	11	4.93824e-20	9.17212e-09	0.00654396	2.10765e-08	0.138212	0.0396957	TMEM74	TMEM74
DMR_935	chr5	72739768	72740748	981	*	7	9.95624e-23	1.16703e-09	0.00360908	2.12066e-08	0.221087	0.100076	FOXD1	FOXD1
DMR_511	chr1	45248966	45250840	1875	*	7	1.52872e-28	1.88989e-07	0.00167416	2.15192e-08	0.199824	0.0909583	BEST4	BEST4
DMR_523	chr7	148394542	148396791	2250	*	8	2.69141e-28	6.11356e-08	0.00218581	2.15234e-08	0.218046	0.0856068	CUL1
DMR_1349	chr1	33937433	33938904	1472	*	11	7.61373e-20	9.66052e-09	0.00979009	2.15402e-08	0.152599	0.0692631	ZSCAN20	ZSCAN20
DMR_2663	chr8	49292285	49293600	1316	*	7	3.43242e-14	1.01627e-09	0.00660331	2.15512e-08	0.0910593	0.0632256	NA	DMR_2663
DMR_1634	chr8	23559839	23560590	752	*	5	4.94243e-18	1.51358e-09	0.00265291	2.16732e-08	0.106309	0.0964262	NKX2-6	NKX2-6
DMR_1364	chr5	176557982	176561865	3884	*	11	9.23834e-20	2.64599e-08	0.00508927	2.19452e-08	0.180015	0.0482875	NSD1	NSD1
DMR_3868	chr2	66671478	66673985	2508	*	11	1.21146e-11	2.21834e-10	0.0190796	2.23191e-08	0.130786	0.0652945	MEIS1	MEIS1
DMR_1396	chr7	139929429	139930780	1352	*	7	1.50897e-19	1.10932e-08	0.00369804	2.25286e-08	0.140932	0.0932737	NA	DMR_1396
DMR_1870	chr10	94459183	94459665	483	*	6	6.92361e-17	9.42598e-10	0.00493158	2.28518e-08	0.105407	0.0812797	NA	DMR_1870
DMR_2754	chr1	2799354	2802609	3256	*	11	5.90067e-14	1.01901e-07	0.0034429	2.29066e-08	-0.125547	-0.0462069	NA	DMR_2754
DMR_1626	chr4	87280816	87281511	696	*	5	4.64566e-18	1.66087e-09	0.00255594	2.30475e-08	0.167728	0.137633	MAPK10	MAPK10
DMR_781	chr2	1732172	1732454	283	*	4	2.42084e-24	2.52306e-09	0.00116957	2.31248e-08	-0.130577	-0.106469	PXDN	PXDN
DMR_1575	chr7	2548137	2549030	894	*	4	2.47001e-18	2.26666e-09	0.00137489	2.32434e-08	0.106779	0.0803167	NA	DMR_1575
DMR_2633	chr4	158141076	158144318	3243	*	13	2.71317e-14	9.7257e-09	0.0131956	2.38282e-08	0.103074	0.0418358	GRIA2	GRIA2
DMR_655	chr11	58939953	58941415	1463	*	5	5.1684e-26	4.79009e-07	0.00120957	2.39763e-08	0.251948	0.138662	DTX4	DTX4
DMR_1445	chr1	113285118	113287238	2121	*	9	3.4726e-19	2.9643e-09	0.0043312	2.41488e-08	0.17042	0.0861636	NA	DMR_1445
DMR_2070	chr4	122871317	122873181	1865	*	14	3.64339e-16	2.44493e-09	0.00947685	2.42393e-08	0.121892	0.0385241	TRPC3	TRPC3
DMR_2132	chr16	81526361	81528229	1869	*	9	6.99487e-16	3.838e-09	0.00863613	2.44307e-08	0.0763645	0.0556474	CMIP	CMIP
DMR_811	chr17	27917157	27918858	1702	*	9	6.4356e-24	9.41084e-08	0.00352604	2.46014e-08	0.202507	0.0867852	RP11-68I3.2
DMR_1628	chr1	35219504	35220839	1336	*	8	4.73443e-18	2.47307e-09	0.00694302	2.46574e-08	0.0844438	0.0567569	GJB5
DMR_1255	chr15	33009409	33011441	2033	*	9	1.72369e-20	4.62919e-09	0.00319034	2.48114e-08	0.148381	0.0825433	GREM1
DMR_3227	chr1	20877673	20880663	2991	*	16	7.69782e-13	2.08135e-08	0.0152857	2.48633e-08	0.109126	0.0365736	FAM43B	FAM43B
DMR_1414	chr4	172733566	172734843	1278	*	12	1.89228e-19	3.88205e-08	0.00847968	2.49458e-08	0.117713	0.0336088	GALNTL6	GALNTL6
DMR_2166	chr21	19616551	19618088	1538	*	8	9.56981e-16	1.59516e-09	0.00720294	2.51494e-08	0.0849049	0.0361069	CHODL	CHODL
DMR_487	chr1	25941529	25945042	3514	*	14	5.49719e-29	1.7461e-06	0.00329159	2.51985e-08	0.192976	0.0522087	MAN1C1	MAN1C1
DMR_2473	chr7	31125198	31126531	1334	*	5	8.94975e-15	1.50162e-09	0.00288125	2.52002e-08	-0.124198	-0.0907124	ADCYAP1R1	ADCYAP1R1
DMR_1862	chr3	45837170	45838338	1169	*	13	6.16733e-17	1.38356e-10	0.0272742	2.56209e-08	0.095265	0.0421075	SLC6A20	SLC6A20
DMR_2394	chr11	32008659	32010528	1870	*	7	5.58869e-15	4.0465e-09	0.00439502	2.58857e-08	0.138642	0.0202361	RCN1	RCN1
DMR_2089	chr11	62211788	62212431	644	*	6	4.48155e-16	9.69455e-10	0.00548886	2.6067e-08	0.111965	0.0895023	AHNAK	AHNAK
DMR_1672	chr11	64814948	64815744	797	*	5	6.33483e-18	1.83306e-09	0.0026683	2.60933e-08	0.127811	0.0877549	NAALADL1	NAALADL1
DMR_1380	chr20	30060822	30064291	3470	*	18	1.2085e-19	1.63027e-08	0.0175009	2.60964e-08	0.0509105	0.00863683	REM1
DMR_1197	chr4	74809912	74810310	399	*	4	7.88766e-21	2.70517e-09	0.00130812	2.61663e-08	0.175678	0.137393	CXCL1P	CXCL1P
DMR_2967	chr7	38668322	38671977	3656	*	11	2.12947e-13	1.44809e-09	0.0140312	2.6995e-08	-0.0778285	0.00087612	AMPH	AMPH
DMR_2031	chr21	38580129	38580856	728	*	5	2.64461e-16	1.51052e-09	0.0034586	2.71805e-08	0.101618	0.0776962	DSCR9	DSCR9
DMR_1112	chr2	113593785	113595816	2032	*	8	2.32291e-21	1.44839e-08	0.00284768	2.72631e-08	0.130574	0.0534884	IL1B	IL1B
DMR_3449	chr11	1973545	1977669	4125	*	18	2.08485e-12	4.49671e-10	0.0205925	2.73805e-08	0.0920733	0.0286543	MRPL23	MRPL23
DMR_2276	chr17	39597402	39598940	1539	*	6	2.44923e-15	1.20898e-09	0.00451884	2.76858e-08	-0.0845696	-0.0621452	NA	DMR_2276
DMR_1459	chrX	132547142	132548882	1741	*	7	4.45883e-19	2.08434e-08	0.00386273	2.78441e-08	0.135938	0.0794554	GPC4	GPC4
DMR_1312	chr5	80689492	80690458	967	*	6	4.75751e-20	2.99893e-09	0.00275963	2.78994e-08	0.162136	0.0980123	ACOT12	ACOT12
DMR_1688	chr2	131129567	131130836	1270	*	6	8.10312e-18	4.57647e-09	0.00364189	2.79075e-08	0.104568	0.0657235	PTPN18	PTPN18
DMR_1645	chr6	33865492	33872206	6715	*	28	5.11645e-18	6.23789e-08	0.0164878	2.80088e-08	-0.07508	-0.0303319	RP3-468B3.2	RP3-468B3.2
DMR_1739	chr2	175545838	175548447	2610	*	10	1.62336e-17	2.80789e-06	0.00288216	2.8009e-08	0.183483	0.0651501	AC018890.6
DMR_1035	chr16	85783537	85785130	1594	*	8	5.43575e-22	9.44851e-09	0.00281945	2.83435e-08	0.17371	0.0726019	C16orf74	C16orf74
DMR_270	chr20	56285530	56287532	2003	*	17	7.47013e-34	9.02529e-06	0.0044481	2.83676e-08	-0.0942447	-0.0341548	PMEPA1	PMEPA1
DMR_1761	chr5	76476158	76477113	956	*	4	1.87801e-17	2.63105e-09	0.00165955	2.86354e-08	0.202469	0.138766	NA	DMR_1761
DMR_3448	chr10	134826077	134830961	4885	*	16	2.06495e-12	2.01485e-09	0.00845771	2.8828e-08	-0.0980331	-0.0429973	NA	DMR_3448
DMR_3471	chr11	132946455	132950809	4355	*	12	2.25946e-12	3.00816e-07	0.00769698	2.89971e-08	-0.0979325	-0.0516686	OPCML	OPCML
DMR_4674	chr19	12893057	12895529	2473	*	6	2.04614e-10	1.1804e-09	0.0053573	2.90989e-08	0.105619	0.073022	HOOK2
DMR_1622	chr10	118428651	118430927	2277	*	8	4.46191e-18	4.35909e-09	0.00630402	2.91132e-08	0.0974176	0.0592247	RP11-498B4.5
DMR_1076	chr11	60623415	60624162	748	*	8	1.21021e-21	5.10358e-08	0.003585	2.96808e-08	0.100482	0.0510096	PTGDR2	PTGDR2
DMR_1023	chr12	53612551	53614500	1950	*	13	4.55518e-22	5.19946e-08	0.00611549	2.97218e-08	0.1639	0.0457922	RARG	RARG
DMR_1711	chr6	31733619	31736112	2494	*	21	1.1172e-17	1.22719e-08	0.0196036	2.97396e-08	0.104744	0.0350467	VWA7	VWA7
DMR_925	chr12	131400857	131403068	2212	*	14	8.39946e-23	4.75619e-08	0.00704642	2.99192e-08	-0.130686	-0.0401505	NA	DMR_925
DMR_1916	chr13	100627175	100627956	782	*	6	1.01888e-16	1.36697e-09	0.00433007	2.99658e-08	0.117708	0.0859227	NA	DMR_1916
DMR_1391	chr16	66399929	66400599	671	*	7	1.44482e-19	9.48333e-08	0.00347918	3.00248e-08	0.105295	0.0760536	CDH5	CDH5
DMR_1266	chr19	51301333	51304172	2840	*	9	1.94781e-20	7.79812e-07	0.00263978	3.02469e-08	-0.134397	-0.0522567	C19orf48
DMR_1403	chr17	19435805	19438253	2449	*	15	1.62508e-19	6.582e-09	0.0133448	3.07496e-08	0.115104	0.0324184	SLC47A1	SLC47A1
DMR_1762	chr8	48675647	48677407	1761	*	10	1.88783e-17	2.06887e-09	0.0100036	3.07838e-08	0.105142	0.0539395	NA	DMR_1762
DMR_1829	chr12	124864528	124865130	603	*	5	4.46989e-17	1.98581e-09	0.00294843	3.08689e-08	0.122463	0.0927596	NCOR2	NCOR2
DMR_1614	chr17	73641809	73643683	1875	*	12	4.17102e-18	6.29096e-09	0.0121358	3.10222e-08	0.0924234	0.0480031	SMIM6
DMR_1187	chr7	121943354	121947425	4072	*	25	6.75786e-21	6.27192e-07	0.0101045	3.10785e-08	0.162885	0.0380581	FEZF1-AS1
DMR_1107	chr19	11688246	11689997	1752	*	13	2.15594e-21	9.05108e-07	0.00851459	3.16026e-08	0.129477	0.0622381	ZNF627
DMR_1561	chr7	14028690	14030466	1777	*	14	1.79834e-18	2.33351e-09	0.0135926	3.18855e-08	0.0766851	0.0261908	ETV1	ETV1
DMR_2777	chr3	11623526	11625154	1629	*	6	7.18572e-14	1.44469e-09	0.00508381	3.24884e-08	0.169454	0.103408	VGLL4	VGLL4
DMR_3406	chr1	152879586	152882420	2835	*	7	1.72248e-12	6.65059e-09	0.00445253	3.25295e-08	-0.121942	-0.0786416	IVL	IVL
DMR_1537	chr7	87104724	87105416	693	*	7	1.41464e-18	3.40957e-09	0.00335094	3.26989e-08	0.119915	0.0612378	ABCB4	ABCB4
DMR_1493	chrX	102983199	102984217	1019	*	7	6.81493e-19	8.69634e-09	0.00348919	3.27791e-08	0.108296	0.0495769	GLRA4	GLRA4
DMR_3478	chr11	124055251	124056323	1073	*	5	2.31395e-12	1.82919e-09	0.00381584	3.30429e-08	-0.0827342	-0.0720903	OR10D3	OR10D3
DMR_2041	chr2	177042493	177043501	1009	*	7	2.87596e-16	9.83192e-10	0.00765835	3.30881e-08	0.161974	0.0753302	AC009336.24
DMR_4069	chr11	82443149	82445170	2022	*	11	2.82488e-11	9.86176e-09	0.00993747	3.33574e-08	0.147459	0.0540828	FAM181B	FAM181B
DMR_1798	chr10	81966990	81967666	677	*	5	2.94815e-17	2.31287e-09	0.00276954	3.3456e-08	0.126518	0.094355	LINC00857	LINC00857
DMR_1823	chr12	128899290	128900228	939	*	4	4.18065e-17	3.21143e-09	0.00159745	3.34596e-08	-0.134655	-0.114612	TMEM132C	TMEM132C
DMR_2497	chr22	19116957	19119701	2745	*	10	1.08414e-14	1.28323e-08	0.00908085	3.3575e-08	0.0856416	0.047144	TSSK2
DMR_938	chr10	119291766	119297716	5951	*	30	1.06432e-22	5.41565e-08	0.0148881	3.40183e-08	0.124005	0.0330091	EMX2OS	EMX2OS
DMR_2162	chr6	41470812	41473208	2397	*	11	8.99295e-16	2.67441e-08	0.00648892	3.41336e-08	0.0998899	0.0486067	RP11-328M4.3
DMR_2175	chr10	75670435	75671462	1028	*	10	1.03045e-15	1.16544e-09	0.00784563	3.41857e-08	0.129685	0.0358025	PLAU
DMR_2449	chr12	54320564	54322396	1833	*	9	7.90649e-15	7.22437e-10	0.0072859	3.43287e-08	0.149871	0.0573428	NA	DMR_2449
DMR_2568	chr16	87099957	87102691	2735	*	17	1.77781e-14	8.11379e-08	0.0116501	3.43323e-08	-0.10356	-0.0507257	RP11-134D3.2	RP11-134D3.2
DMR_1887	chr9	19788257	19789383	1127	*	6	8.24539e-17	2.24066e-09	0.0032353	3.4666e-08	0.129219	0.0879904	NA	DMR_1887
DMR_1635	chr14	97673030	97674219	1190	*	6	4.95296e-18	1.48813e-08	0.00224702	3.47378e-08	-0.146201	-0.0823356	NA	DMR_1635
DMR_1423	chr6	129203783	129204510	728	*	6	2.35684e-19	3.36304e-09	0.0028237	3.47709e-08	0.151264	0.0664917	LAMA2	LAMA2
DMR_3496	chr3	156007787	156009680	1894	*	8	2.58563e-12	1.72836e-09	0.00606889	3.47908e-08	-0.11884	0.0185742	KCNAB1	KCNAB1
DMR_2181	chr17	1807840	1808743	904	*	4	1.12361e-15	3.29214e-09	0.00165005	3.48641e-08	0.182715	0.0869911	NA	DMR_2181
DMR_245	chr5	141703946	141706213	2268	*	15	5.56202e-35	0.000435273	0.00318725	3.49981e-08	0.216763	0.0508529	AC005592.2
DMR_1671	chr20	44745522	44747351	1830	*	10	6.19045e-18	1.73355e-07	0.00765032	3.51106e-08	0.105349	0.0707705	CD40	CD40
DMR_1873	chrX	139865953	139866549	597	*	5	7.1903e-17	2.19906e-09	0.00320366	3.51689e-08	-0.102855	-0.0782604	CDR1	CDR1
DMR_2170	chr6	40554379	40556568	2190	*	8	9.96579e-16	1.36936e-07	0.00477246	3.53054e-08	0.0678479	0.0201575	LRFN2	LRFN2
DMR_2035	chr11	121986736	121987203	468	*	8	2.71997e-16	8.34367e-10	0.00999195	3.55176e-08	-0.111697	-0.0821924	RP11-166D19.1
DMR_688	chr1	155034570	155036802	2233	*	17	1.66534e-25	2.15448e-05	0.00604135	3.5794e-08	0.107428	0.0302598	ADAM15
DMR_1801	chr19	13983613	13988555	4943	*	19	3.22975e-17	7.7992e-07	0.00552749	3.5961e-08	0.140547	-0.0117502	NANOS3
DMR_1624	chr12	49297569	49298070	502	*	7	4.55768e-18	5.47384e-09	0.00464853	3.63328e-08	0.0952501	0.0598527	CCDC65
DMR_1925	chr12	108237150	108238461	1312	*	5	1.08573e-16	2.66583e-09	0.00263705	3.63663e-08	0.117202	0.101146	RP11-554D14.6	RP11-554D14.6
DMR_290	chr8	144797963	144799022	1060	*	14	2.12015e-33	1.02657e-05	0.00363681	3.70558e-08	0.193887	0.0487766	MAPK15	MAPK15
DMR_1549	chr1	46951291	46952054	764	*	6	1.55372e-18	4.18843e-09	0.00348364	3.72727e-08	0.18267	0.0986247	NA	DMR_1549
DMR_1678	chr3	44596178	44597491	1314	*	9	7.12938e-18	7.08414e-09	0.00603782	3.74525e-08	0.118471	0.057225	ZKSCAN7	ZKSCAN7
DMR_2974	chr12	132928795	132932245	3451	*	14	2.2036e-13	7.62301e-08	0.00832923	3.77631e-08	-0.105259	-0.0208488	NA	DMR_2974
DMR_1174	chr17	1477843	1479213	1371	*	8	5.74329e-21	7.40793e-07	0.00384377	3.80757e-08	0.0906681	0.0470078	SLC43A2	SLC43A2
DMR_1819	chr1	228336130	228337776	1647	*	8	4.14231e-17	2.08393e-09	0.00691527	3.86664e-08	0.0753724	0.051468	GUK1
DMR_1442	chr15	89147360	89149030	1671	*	12	3.31551e-19	5.04175e-09	0.0127757	3.8706e-08	0.0575463	0.029865	RP11-97O12.2	RP11-97O12.2
DMR_1731	chr16	9857151	9857925	775	*	6	1.46386e-17	3.63073e-09	0.00314373	3.90791e-08	-0.0955893	-0.0742389	GRIN2A	GRIN2A
DMR_1701	chr10	95516788	95517738	951	*	9	9.72577e-18	2.11279e-08	0.00814677	3.91388e-08	0.143545	0.0807836	LGI1	LGI1
DMR_1861	chr3	172164984	172167810	2827	*	17	6.14774e-17	1.01004e-06	0.0153733	3.93443e-08	0.0739872	0.0334701	GHSR	GHSR
DMR_1472	chr1	228603645	228605010	1366	*	10	5.2559e-19	3.3157e-09	0.00583762	3.96502e-08	0.0941777	0.0356897	TRIM17	TRIM17
DMR_1714	chr7	34873912	34875234	1323	*	5	1.18778e-17	2.73314e-09	0.00259836	3.98651e-08	-0.122157	-0.0802305	NPSR1
DMR_2329	chr1	152973720	152974771	1052	*	5	3.65466e-15	2.29685e-09	0.0037677	3.99012e-08	-0.113572	-0.0980177	SPRR3	SPRR3
DMR_1883	chr10	102748541	102749544	1004	*	6	7.94234e-17	2.65981e-09	0.00424723	3.99998e-08	-0.129454	-0.0699563	C10orf2	C10orf2
DMR_2688	chr3	52567010	52569752	2743	*	11	3.94404e-14	2.86399e-08	0.00649294	4.01049e-08	0.124837	0.0577632	SMIM4
DMR_485	chr11	67209257	67211318	2062	*	18	5.162e-29	5.10162e-06	0.00511663	4.09942e-08	-0.140851	-0.0328542	CORO1B	CORO1B
DMR_3932	chr11	57405372	57408751	3380	*	10	1.56947e-11	1.67689e-09	0.00782822	4.10838e-08	0.111616	0.0271888	AP000662.4
DMR_1644	chr2	2193511	2193665	155	*	4	5.07933e-18	3.95077e-09	0.00182751	4.19149e-08	-0.101765	-0.0958753	MYT1L	MYT1L
DMR_2496	chr19	19371900	19374710	2811	*	14	1.08023e-14	9.00504e-08	0.00797949	4.2278e-08	0.132412	0.0418732	HAPLN4
DMR_956	chr6	28886380	28890556	4177	*	28	1.46886e-22	1.812e-06	0.00785475	4.23302e-08	-0.0843162	-0.0234631	TRIM27	TRIM27
DMR_1869	chr2	149645394	149645934	541	*	6	6.81683e-17	2.39906e-09	0.00423042	4.23587e-08	0.134073	0.100811	KIF5C
DMR_899	chr17	12877227	12877954	728	*	5	5.01632e-23	1.60461e-06	0.00138655	4.30506e-08	0.246935	0.144194	ARHGAP44	ARHGAP44
DMR_2126	chr17	38599056	38600305	1250	*	7	6.66636e-16	2.47343e-09	0.00617249	4.30935e-08	0.11438	0.0705614	IGFBP4	IGFBP4
DMR_1683	chr7	30950813	30951801	989	*	12	7.7462e-18	1.0424e-09	0.0148478	4.3153e-08	0.0855552	0.050362	AQP1
DMR_1971	chrX	3264695	3265089	395	*	5	1.59906e-16	2.59307e-09	0.00355669	4.32442e-08	0.131962	0.0671204	NA	DMR_1971
DMR_2091	chr16	55090590	55091198	609	*	6	4.64467e-16	1.88315e-09	0.00552473	4.36475e-08	0.0820299	0.059931	NA	DMR_2091
DMR_2096	chr12	109162390	109162748	359	*	6	4.84519e-16	1.80851e-09	0.00578745	4.38001e-08	0.117726	0.0804437	NA	DMR_2096
DMR_1582	chr1	173176362	173176523	162	*	4	2.73443e-18	4.37612e-09	0.00162648	4.40533e-08	0.154331	0.113795	TNFSF4	TNFSF4
DMR_2636	chr17	6557720	6559656	1937	*	7	2.73012e-14	3.24681e-09	0.00441849	4.44745e-08	0.147587	0.086648	CTC-281F24.1
DMR_2909	chr7	1714056	1715387	1332	*	5	1.57963e-13	2.77343e-09	0.00359211	4.47158e-08	-0.110708	-0.0681355	NA	DMR_2909
DMR_1977	chr2	238767409	238769419	2011	*	11	1.69592e-16	1.315e-08	0.00412564	4.51658e-08	-0.0805515	-0.026323	RAMP1	RAMP1
DMR_2679	chr2	45264	47889	2626	*	12	3.7954e-14	9.47295e-08	0.00574968	4.53885e-08	0.0973672	0.0488462	FAM110C	FAM110C
DMR_465	chr6	31124103	31127863	3761	*	47	2.51411e-29	4.10863e-05	0.0176771	4.55622e-08	0.0694599	0.0142145	TCF19
DMR_1333	chr22	39712633	39713086	454	*	8	6.3054e-20	8.49081e-08	0.00413114	4.59911e-08	-0.0954909	-0.0521364	RPL3	RPL3
DMR_2033	chr1	46632363	46633153	791	*	7	2.66508e-16	1.46569e-09	0.00736783	4.61612e-08	0.150981	0.0789674	PIK3R3	PIK3R3
DMR_1065	chr3	50377755	50379334	1580	*	15	9.68377e-22	5.0204e-08	0.0136929	4.62182e-08	0.148033	0.071175	ZMYND10-AS1
DMR_2039	chr6	111887243	111888840	1598	*	9	2.80417e-16	1.72133e-09	0.00426604	4.62676e-08	0.107558	0.0668441	TRAF3IP2-AS1
DMR_1847	chr20	6749480	6751435	1956	*	7	5.31681e-17	1.6507e-07	0.00509252	4.66701e-08	0.132253	0.0792796	BMP2	BMP2
DMR_2354	chr17	43043737	43047971	4235	*	18	4.45706e-15	6.20399e-08	0.00803326	4.67817e-08	0.112436	0.0417195	C1QL1	C1QL1
DMR_608	chr11	35441012	35442918	1907	*	12	6.62702e-27	4.01944e-06	0.00403515	4.6842e-08	0.110906	0.0412475	RP4-683L5.1
DMR_2192	chr21	46897181	46898789	1609	*	6	1.23107e-15	2.78789e-09	0.00450559	4.68936e-08	-0.112985	-0.0653565	COL18A1	COL18A1
DMR_1643	chr19	2588241	2588629	389	*	4	5.07561e-18	4.98948e-09	0.00156804	4.69257e-08	-0.116882	-0.085169	GNG7	GNG7
DMR_2067	chr10	117817567	117818509	943	*	5	3.53398e-16	4.60907e-09	0.00224244	4.81696e-08	-0.1171	-0.0822684	GFRA1	GFRA1
DMR_1910	chr13	108920801	108922745	1945	*	11	9.92952e-17	3.07689e-09	0.00987685	4.84736e-08	0.119219	0.0626307	TNFSF13B	TNFSF13B
DMR_1072	chr5	398425	400732	2308	*	9	1.06351e-21	9.30127e-08	0.00371475	4.85548e-08	0.157417	0.0447891	AHRR	AHRR
DMR_1567	chr12	47219626	47221046	1421	*	12	2.09832e-18	5.03921e-09	0.0115258	4.90179e-08	0.117074	0.0614441	SLC38A4	SLC38A4
DMR_858	chr5	176980909	176982179	1271	*	11	2.02246e-23	3.38224e-07	0.00466514	4.94686e-08	-0.108842	-0.0402888	RP11-1277A3.3
DMR_4804	chr12	130939700	130941306	1607	*	6	3.14919e-10	2.1183e-09	0.0056359	4.97529e-08	-0.0979872	-0.0700635	RIMBP2	RIMBP2
DMR_354	chr12	95941571	95943114	1544	*	10	1.19496e-31	9.16113e-08	0.00225883	5.02489e-08	0.227717	0.0802329	USP44	USP44
DMR_2505	chr7	24323128	24325371	2244	*	15	1.16018e-14	1.35178e-09	0.0206715	5.02631e-08	0.161305	0.0634279	NPY	NPY
DMR_1956	chr3	5067232	5068731	1500	*	6	1.32793e-16	5.17589e-09	0.00356037	5.04061e-08	0.106054	0.0498936	NA	DMR_1956
DMR_1220	chr3	159755869	159757679	1811	*	8	1.04029e-20	6.53773e-08	0.00384637	5.06968e-08	0.180619	0.0803858	IL12A-AS1	IL12A-AS1
DMR_1585	chr6	117802588	117803953	1366	*	7	2.85695e-18	4.67874e-08	0.00439927	5.08563e-08	0.138454	0.0713902	DCBLD1
DMR_498	chr1	967561	970294	2734	*	11	1.03004e-28	1.13071e-06	0.00257248	5.10917e-08	0.229921	0.0790494	AGRN	AGRN
DMR_1598	chr19	55591148	55593580	2433	*	8	3.56653e-18	8.61436e-09	0.00346414	5.15243e-08	0.165879	0.0691705	EPS8L1	EPS8L1
DMR_954	chr19	34396184	34398264	2081	*	10	1.44002e-22	2.08962e-08	0.00394762	5.15993e-08	0.131825	0.0555383	NA	DMR_954
DMR_1922	chr8	135469436	135470038	603	*	5	1.0376e-16	3.27894e-09	0.00318856	5.16922e-08	0.10329	0.082812	NA	DMR_1922
DMR_2838	chr9	135464814	135466773	1960	*	7	1.03421e-13	2.01399e-09	0.00571587	5.21579e-08	0.10509	0.0756603	BARHL1	BARHL1
DMR_1652	chr5	159738801	159740383	1583	*	9	5.50911e-18	1.28214e-08	0.0039119	5.21612e-08	0.165436	0.0506762	CCNJL	CCNJL
DMR_2560	chr1	3301446	3303958	2513	*	10	1.69551e-14	9.66335e-09	0.00623229	5.22223e-08	-0.0974864	-0.0466484	PRDM16	PRDM16
DMR_2616	chr12	103355123	103356060	938	*	5	2.4876e-14	3.3887e-09	0.00340656	5.2327e-08	0.126273	0.104777	NA	DMR_2616
DMR_948	chr17	48502312	48504157	1846	*	8	1.30622e-22	6.08677e-07	0.00222733	5.23742e-08	0.190952	0.0750515	ACSF2	ACSF2
DMR_1705	chr7	117512803	117514017	1215	*	9	9.97469e-18	3.44813e-09	0.00553254	5.24589e-08	0.125724	0.0483519	CTTNBP2	CTTNBP2
DMR_2245	chr10	133208486	133208984	499	*	6	1.97281e-15	2.09336e-09	0.00633732	5.26129e-08	-0.105148	-0.084484	NA	DMR_2245
DMR_2554	chr2	58654846	58656105	1260	*	7	1.65286e-14	2.50898e-09	0.00482828	5.27601e-08	0.0724686	0.0392872	LINC01122	LINC01122
DMR_1895	chr10	102880841	102881545	705	*	6	8.62658e-17	2.93533e-09	0.00414255	5.34527e-08	0.109451	0.0679165	TLX1NB	TLX1NB
DMR_1808	chr4	155663225	155665832	2608	*	18	3.69669e-17	9.19587e-09	0.0212203	5.35371e-08	0.0752166	0.0351862	LRAT	LRAT
DMR_1571	chr3	187086147	187086530	384	*	4	2.32701e-18	5.62237e-09	0.00162769	5.38011e-08	0.0986317	0.0784205	RTP4	RTP4
DMR_2272	chr2	128180488	128181325	838	*	6	2.43234e-15	2.388e-09	0.00610645	5.3906e-08	0.128478	0.0737405	PROC
DMR_2042	chr11	84431535	84432312	778	*	5	2.88267e-16	4.35923e-09	0.00259553	5.41158e-08	0.107257	0.054552	CTD-2537O9.1
DMR_1905	chr4	41614490	41614958	469	*	4	9.53011e-17	5.14116e-09	0.00204084	5.43912e-08	0.160713	0.127755	LIMCH1	LIMCH1
DMR_2463	chr2	127975738	127978579	2842	*	10	8.44073e-15	3.49424e-07	0.00439514	5.5242e-08	0.128253	0.0505082	CYP27C1	CYP27C1
DMR_3014	chr10	131756487	131759467	2981	*	14	2.59065e-13	3.01302e-09	0.0166816	5.53521e-08	0.0981444	0.0425476	EBF3	EBF3
DMR_1835	chr11	55134268	55135656	1389	*	6	4.58414e-17	9.87649e-09	0.00424416	5.54162e-08	-0.0976498	-0.0760293	OR4A15	OR4A15
DMR_2971	chr8	140629559	140631269	1711	*	6	2.15538e-13	4.00899e-09	0.00368276	5.5435e-08	-0.127932	-0.0789283	KCNK9	KCNK9
DMR_828	chr1	154474108	154476306	2199	*	9	9.25623e-24	1.91013e-08	0.00334754	5.58954e-08	0.155288	0.0695321	TDRD10
DMR_2178	chr1	845810	846742	933	*	5	1.09179e-15	3.76924e-09	0.0030024	5.5946e-08	0.0982899	0.0731107	RP11-54O7.16	RP11-54O7.16
DMR_1966	chr7	142552171	142555548	3378	*	10	1.50522e-16	6.55994e-07	0.00357748	5.69577e-08	0.155033	0.0405204	EPHB6	EPHB6
DMR_3043	chr13	48890413	48895970	5558	*	15	3.05258e-13	2.09273e-08	0.0127975	5.72405e-08	0.0530374	0.0268568	RB1
DMR_4774	chr13	113648607	113653020	4414	*	18	2.84931e-10	1.68814e-06	0.0121307	5.73562e-08	0.08972	-0.00569501	MCF2L	MCF2L
DMR_2044	chr21	32929871	32932267	2397	*	11	2.92137e-16	1.25502e-08	0.005312	5.78637e-08	0.113742	0.0452811	AP000251.3
DMR_3263	chr8	65488167	65493706	5540	*	37	9.33028e-13	3.93018e-06	0.0221864	5.78787e-08	0.114183	0.0274142	BHLHE22
DMR_1467	chr2	1926366	1927209	844	*	6	4.80524e-19	2.81827e-08	0.00295733	5.84278e-08	-0.126714	-0.0908376	MYT1L	MYT1L
DMR_1067	chr8	85094437	85097429	2993	*	19	9.96681e-22	1.54586e-06	0.00942709	5.85743e-08	0.115083	0.0476912	RALYL	RALYL
DMR_1267	chr1	40780093	40783264	3172	*	19	1.96556e-20	3.22143e-07	0.0103439	5.89015e-08	0.129359	0.0409646	COL9A2	COL9A2
DMR_2038	chr18	5195201	5197559	2359	*	13	2.80199e-16	6.91138e-09	0.0132304	5.93983e-08	0.0703717	0.0221194	C18orf42	C18orf42
DMR_1952	chr10	44500491	44501318	828	*	7	1.28133e-16	3.21482e-09	0.00590369	5.95396e-08	-0.100375	-0.0566602	NA	DMR_1952
DMR_3781	chr1	26735245	26738130	2886	*	22	8.42154e-12	4.63729e-08	0.0333504	5.96476e-08	0.0974942	0.0281888	LIN28A	LIN28A
DMR_4117	chr1	242686709	242688681	1973	*	12	3.28992e-11	6.97995e-10	0.0212666	6.12462e-08	0.0827802	0.0345863	PLD5	PLD5
DMR_440	chr12	104850695	104853274	2580	*	16	1.03236e-29	1.31702e-06	0.00408196	6.18862e-08	0.196859	0.0567776	CHST11	CHST11
DMR_2137	chr11	64951536	64952354	819	*	6	7.26291e-16	5.62486e-09	0.00451448	6.25098e-08	0.0956756	0.0630396	CAPN1	CAPN1
DMR_1775	chr19	15580010	15580721	712	*	7	2.14314e-17	1.19295e-07	0.0056631	6.2698e-08	0.183872	0.0908147	PGLYRP2	PGLYRP2
DMR_1515	chr10	94179809	94180913	1105	*	8	9.99884e-19	1.65154e-08	0.00476586	6.27327e-08	0.156419	0.0792066	MARK2P9	MARK2P9
DMR_2996	chr20	62183924	62185430	1507	*	9	2.38924e-13	2.97039e-08	0.0041935	6.28082e-08	0.122833	0.0555714	C20orf195	C20orf195
DMR_875	chrX	47441049	47441779	731	*	8	3.07593e-23	6.51446e-07	0.00270138	6.35069e-08	0.1728	0.0745799	TIMP1
DMR_2278	chr6	28778121	28778582	462	*	6	2.4984e-15	2.58032e-09	0.00677702	6.35147e-08	0.092064	0.0708317	NA	DMR_2278
DMR_2138	chr15	95869918	95870990	1073	*	10	7.3797e-16	8.46931e-10	0.0186014	6.35896e-08	0.0682455	0.0396696	CTD-2536I1.1	CTD-2536I1.1
DMR_1372	chr15	73659861	73662258	2398	*	12	1.06865e-19	3.22198e-08	0.00588349	6.41828e-08	0.150514	0.0527977	HCN4	HCN4
DMR_2040	chr10	106088702	106089203	502	*	5	2.87171e-16	4.25283e-09	0.00349663	6.4219e-08	0.167798	0.094749	ITPRIP	ITPRIP
DMR_2341	chr6	168777717	168778312	596	*	6	4.06685e-15	2.39719e-09	0.00726964	6.43158e-08	0.108516	0.0883719	NA	DMR_2341
DMR_2739	chr16	56224504	56229180	4677	*	28	5.5567e-14	2.3266e-08	0.026353	6.49101e-08	0.0912955	0.022439	GNAO1
DMR_1897	chr6	30848807	30848846	40	*	4	8.69707e-17	6.39293e-09	0.00201122	6.53492e-08	0.0825667	0.0735409	DDR1	DDR1
DMR_1927	chrX	27764690	27765005	316	*	5	1.09216e-16	6.2005e-09	0.0027589	6.53876e-08	-0.14754	-0.064701	DCAF8L2	DCAF8L2
DMR_2199	chr10	101286541	101287846	1306	*	6	1.29452e-15	4.11631e-09	0.00586118	6.56363e-08	0.0957077	0.071384	RP11-129J12.1
DMR_2578	chr12	130644629	130648519	3891	*	16	1.9339e-14	4.14019e-08	0.0155659	6.66949e-08	0.08703	0.0359661	FZD10
DMR_2164	chr1	152733025	152733395	371	*	6	9.49426e-16	3.19303e-09	0.00560323	6.67724e-08	-0.0854829	-0.0539281	KPRP	KPRP
DMR_1978	chr3	170302404	170305197	2794	*	15	1.7128e-16	5.64895e-07	0.00847436	6.72494e-08	0.133667	0.0323951	CLDN11
DMR_3609	chr8	685830	690059	4230	*	13	4.15698e-12	9.17306e-09	0.0152322	6.83588e-08	0.102072	0.0387164	ERICH1-AS1
DMR_1708	chr17	76920397	76922138	1742	*	13	1.05799e-17	4.84938e-06	0.00381257	6.87706e-08	0.196654	0.0529619	TIMP2	TIMP2
DMR_2260	chr21	45177538	45178331	794	*	4	2.24406e-15	6.80257e-09	0.00200954	6.88868e-08	0.134	0.103328	PDXK	PDXK
DMR_2985	chr22	17680477	17681464	988	*	10	2.29705e-13	9.39148e-10	0.0193026	6.93159e-08	0.0679716	0.0568094	CECR1	CECR1
DMR_2474	chr16	30906810	30908490	1681	*	7	8.96321e-15	1.39155e-08	0.00559524	6.94804e-08	0.122836	0.0779591	CTF1	CTF1
DMR_2057	chr19	14089284	14090310	1027	*	4	3.25907e-16	6.86028e-09	0.00204706	6.97472e-08	0.157341	0.109614	RFX1	RFX1
DMR_1857	chr5	71852464	71853215	752	*	4	5.93781e-17	7.00071e-09	0.00197012	7.00176e-08	0.156114	0.119568	NA	DMR_1857
DMR_2736	chr19	49992293	49994372	2080	*	13	5.48211e-14	3.77533e-09	0.0132756	7.09606e-08	-0.0674373	-0.0379045	RPL13A
DMR_1163	chr10	128192896	128194154	1259	*	7	5.27903e-21	1.22182e-06	0.00291734	7.16387e-08	-0.0857357	-0.0539638	C10orf90	C10orf90
DMR_947	chr17	48911141	48913424	2284	*	24	1.30166e-22	4.48446e-07	0.0134053	7.1834e-08	0.0812969	0.0234199	WFIKKN2	WFIKKN2
DMR_4094	chr20	59826207	59829060	2854	*	7	3.07564e-11	3.41696e-09	0.00830841	7.2321e-08	0.118034	0.0600044	CDH4	CDH4
DMR_4051	chr5	170742118	170744407	2290	*	9	2.64775e-11	2.68587e-09	0.00755021	7.27901e-08	0.12737	0.0631955	NA	DMR_4051
DMR_3392	chr7	34696454	34698188	1735	*	6	1.59785e-12	4.79778e-09	0.00454164	7.30349e-08	-0.130177	-0.0819996	NPSR1
DMR_1529	chr5	87984861	87986714	1854	*	13	1.26658e-18	1.55148e-07	0.0105561	7.32981e-08	0.0884487	0.0430096	CTC-467M3.1
DMR_1398	chr10	26930863	26931991	1129	*	6	1.5672e-19	1.26404e-07	0.00180411	7.3745e-08	-0.191485	-0.0779945	NA	DMR_1398
DMR_2310	chr8	55532912	55534103	1192	*	8	3.28939e-15	2.05794e-08	0.00637694	7.40422e-08	-0.0991692	-0.0601534	RP1	RP1
DMR_1939	chr7	51538650	51539678	1029	*	8	1.18e-16	4.64459e-09	0.00892339	7.41135e-08	0.137179	0.0664213	NA	DMR_1939
DMR_1412	chr13	50202013	50202713	701	*	7	1.8458e-19	1.09106e-07	0.00373524	7.43417e-08	0.0788349	0.0432605	ARL11	ARL11
DMR_1407	chr8	1991815	1994478	2664	*	17	1.71026e-19	6.78822e-08	0.00908817	7.45565e-08	0.131457	0.0355871	MYOM2	MYOM2
DMR_1463	chr3	112051808	112052405	598	*	6	4.66821e-19	6.8141e-09	0.00311314	7.55979e-08	0.129208	0.102782	CD200	CD200
DMR_2134	chr6	28058724	28059208	485	*	8	7.16519e-16	2.9569e-09	0.00964852	7.67539e-08	0.0925171	0.0690386	ZSCAN12P1	ZSCAN12P1
DMR_838	chr3	72786960	72788482	1523	*	6	1.17334e-23	1.65544e-05	0.00162907	7.70386e-08	0.14082	0.0911949	NA	DMR_838
DMR_1906	chr17	27312855	27313499	645	*	7	9.53443e-17	7.21984e-09	0.00445374	7.76946e-08	0.120139	0.0712948	PIPOX
DMR_3528	chr6	66496346	66498032	1687	*	4	2.91926e-12	8.44815e-09	0.00179208	7.78225e-08	-0.100689	-0.069599	NA	DMR_3528
DMR_1694	chr8	26721736	26724782	3047	*	13	8.67703e-18	1.46688e-08	0.0102966	7.80134e-08	0.073495	0.0383009	ADRA1A	ADRA1A
DMR_3824	chr18	44773988	44775576	1589	*	5	1.0229e-11	5.6589e-09	0.00313715	7.80185e-08	0.0933527	0.0735031	SKOR2	SKOR2
DMR_1854	chr8	145727318	145731186	3869	*	25	5.7664e-17	3.1344e-10	0.0466777	7.81295e-08	0.0866926	0.0401352	PPP1R16A
DMR_1760	chr14	99736143	99741343	5201	*	22	1.87193e-17	2.04472e-06	0.0123904	7.91603e-08	0.129421	0.0229241	BCL11B	BCL11B
DMR_1821	chr3	126113327	126114064	738	*	10	4.14693e-17	2.54841e-08	0.0117273	7.93023e-08	0.151741	0.0891408	CCDC37
DMR_1797	chr13	112553904	112555987	2084	*	7	2.92605e-17	2.71224e-07	0.00254109	7.95287e-08	-0.141153	-0.0676838	LINC00354	LINC00354
DMR_2300	chr17	872762	873452	691	*	5	2.99809e-15	4.86618e-09	0.00422167	7.98085e-08	0.15903	0.102629	NXN	NXN
DMR_2207	chr6	166666078	166667897	1820	*	11	1.3911e-15	9.71837e-09	0.0100642	7.98531e-08	-0.0798323	0.0242669	NA	DMR_2207
DMR_683	chr6	31695064	31701260	6197	*	73	1.39462e-25	0.000338867	0.0404563	8.04631e-08	0.0986267	0.0162615	DDAH2
DMR_1087	chr6	74404879	74406097	1219	*	8	1.38086e-21	4.05515e-08	0.00301329	8.04978e-08	0.114696	0.0414668	CD109
DMR_1815	chr4	41875193	41875784	592	*	4	4.01764e-17	8.74401e-09	0.00185906	8.15153e-08	0.136562	0.117428	NA	DMR_1815
DMR_2938	chr15	89909904	89911976	2073	*	9	1.81377e-13	1.75415e-09	0.0104663	8.18281e-08	0.0656193	0.0364485	LINC00925
DMR_1541	chr5	148442554	148443744	1191	*	6	1.48166e-18	1.10908e-07	0.0031461	8.22406e-08	0.120132	0.0645442	CTC-529P8.1
DMR_1055	chr17	40463806	40465546	1741	*	6	8.32566e-22	2.29362e-08	0.0022044	8.29395e-08	0.13337	0.0687735	STAT5A
DMR_2780	chr1	247679636	247681931	2296	*	11	7.27907e-14	1.50134e-08	0.00485915	8.29866e-08	-0.0981521	0.00391262	GCSAML	GCSAML
DMR_1721	chr18	59000498	59001726	1229	*	8	1.28781e-17	1.71135e-08	0.00688249	8.33527e-08	0.11849	0.0575199	CDH20	CDH20
DMR_2486	chr15	32933661	32934836	1176	*	7	1.00152e-14	2.37606e-09	0.0104946	8.34574e-08	0.165245	0.0839286	SCG5	SCG5
DMR_4549	chr20	1538353	1539702	1350	*	5	1.37535e-10	6.12876e-09	0.00309351	8.37721e-08	-0.108486	-0.0762907	SIRPD
DMR_2147	chr7	157453775	157456001	2227	*	11	7.98208e-16	1.53696e-08	0.00556076	8.38795e-08	0.0854739	0.0333383	PTPRN2	PTPRN2
DMR_1375	chr8	68658237	68659328	1092	*	4	1.13622e-19	1.01623e-08	0.00155474	8.39427e-08	0.165646	0.111941	CPA6	CPA6
DMR_1664	chr1	2776972	2777505	534	*	5	5.95728e-18	8.65937e-09	0.00236968	8.45292e-08	-0.124642	-0.0708688	NA	DMR_1664
DMR_2466	chr4	121991345	121994123	2779	*	12	8.6462e-15	1.39856e-08	0.00533796	8.47288e-08	0.14616	0.0522032	RP11-647P12.1
DMR_1458	chr10	135090098	135091431	1334	*	8	4.41618e-19	9.11268e-08	0.00492713	8.49592e-08	0.173027	0.0894555	ADAM8	ADAM8
DMR_1178	chrX	54946801	54947822	1022	*	4	6.1145e-21	1.033e-08	0.00157552	8.49618e-08	0.133498	0.0735389	TRO	TRO
DMR_4174	chr12	108523043	108526345	3303	*	15	4.03147e-11	4.0889e-09	0.015245	8.63601e-08	-0.0713763	-0.00864395	WSCD2	WSCD2
DMR_1438	chr4	3485263	3487334	2072	*	8	3.1434e-19	6.06547e-07	0.00280487	8.69314e-08	0.215504	0.0706974	DOK7	DOK7
DMR_1795	chr8	143999155	144000430	1276	*	6	2.83087e-17	6.09178e-09	0.00345958	8.74195e-08	-0.0817385	-0.0594205	CYP11B2	CYP11B2
DMR_2675	chr7	550568	553810	3243	*	11	3.69715e-14	3.08474e-06	0.00562024	8.75379e-08	0.0857913	0.0401078	PDGFA	PDGFA
DMR_1899	chr4	5891833	5895410	3578	*	11	9.0057e-17	2.05125e-08	0.0064932	8.80821e-08	0.0954601	0.045502	CRMP1	CRMP1
DMR_1967	chrX	27999538	28000653	1116	*	5	1.50725e-16	7.21763e-09	0.00263845	8.82469e-08	-0.11928	-0.0648433	DCAF8L1	DCAF8L1
DMR_1334	chr8	61822428	61823275	848	*	5	6.31721e-20	1.56964e-08	0.0018521	8.84476e-08	0.229428	0.124434	AC022182.1	AC022182.1
DMR_1660	chr4	8588716	8589313	598	*	6	5.68707e-18	1.06175e-07	0.00266598	8.97722e-08	-0.106272	-0.0557212	GPR78	GPR78
DMR_1395	chr20	45279235	45280414	1180	*	8	1.48655e-19	4.44927e-08	0.0038402	9.0201e-08	0.191838	0.0712733	SLC13A3	SLC13A3
DMR_516	chr6	32036449	32039176	2728	*	42	1.97949e-28	7.72185e-07	0.0154025	9.26629e-08	-0.0915882	-0.0240484	TNXB	TNXB
DMR_1093	chr3	122744572	122746539	1968	*	9	1.50656e-21	6.49552e-07	0.00361611	9.31648e-08	0.157866	0.0584412	SEMA5B	SEMA5B
DMR_1878	chr12	96336121	96338038	1918	*	14	7.51986e-17	3.67647e-07	0.00662103	9.32726e-08	0.135801	0.0130295	AMDHD1
DMR_1286	chr6	27064705	27065428	724	*	5	2.86745e-20	1.92906e-07	0.00180846	9.45634e-08	0.149449	0.0907809	NA	DMR_1286
DMR_1938	chr1	205560943	205561906	964	*	12	1.15982e-16	1.80413e-07	0.00921105	9.50333e-08	0.0753786	0.0266344	MFSD4	MFSD4
DMR_1709	chr11	17497693	17498952	1260	*	13	1.07099e-17	5.62023e-07	0.00564573	9.57049e-08	0.109212	0.0383122	ABCC8	ABCC8
DMR_2778	chr14	72925007	72926305	1299	*	4	7.24434e-14	1.00646e-08	0.00191533	9.58268e-08	-0.121783	-0.0981597	RGS6	RGS6
DMR_2617	chr17	2652531	2653571	1041	*	6	2.49933e-14	1.43493e-08	0.00349626	9.5873e-08	-0.133577	0.012848	RP11-74E22.4	RP11-74E22.4
DMR_2677	chr14	100125548	100126741	1194	*	7	3.76921e-14	3.6978e-09	0.008816	9.59766e-08	0.115058	0.0555225	HHIPL1	HHIPL1
DMR_2317	chr6	37673335	37673863	529	*	6	3.46826e-15	5.25048e-09	0.00587232	9.68222e-08	0.09962	0.064754	NA	DMR_2317
DMR_1754	chr19	46284986	46286683	1698	*	7	1.79676e-17	1.27761e-08	0.00341432	9.78636e-08	0.101397	0.0609902	DMPK
DMR_1471	chr10	134619422	134624679	5258	*	20	5.07601e-19	8.99785e-07	0.00973954	9.82722e-08	-0.136721	-0.0115524	TTC40	TTC40
DMR_1205	chr1	95391585	95393429	1845	*	11	8.16862e-21	2.73552e-08	0.00550258	9.83618e-08	0.156826	0.0607454	RP4-639F20.1
DMR_1265	chr17	61615504	61616209	706	*	4	1.90986e-20	1.34215e-08	0.00148127	9.87165e-08	0.191056	0.140235	KCNH6	KCNH6
DMR_2234	chr12	110156245	110156459	215	*	5	1.8128e-15	6.40002e-09	0.00402952	9.90071e-08	0.0898861	0.074604	FAM222A	FAM222A
DMR_1820	chr3	42946536	42948626	2091	*	11	4.14317e-17	7.15324e-09	0.0141694	9.9434e-08	0.107311	0.0569458	RP11-141M3.5
DMR_3969	chr14	105265453	105269174	3722	*	11	1.88241e-11	3.7684e-08	0.00785586	9.98869e-08	-0.0935242	-0.00764306	ZBTB42	ZBTB42
DMR_2172	chr16	24265703	24267559	1857	*	9	1.02121e-15	2.16731e-08	0.00480092	1.00107e-07	-0.128981	-0.0262992	CACNG3	CACNG3
DMR_620	chr12	111126532	111128247	1716	*	12	9.18188e-27	1.78548e-07	0.00373098	1.0045e-07	0.143365	0.0493229	HVCN1	HVCN1
DMR_2047	chr3	193096009	193097879	1871	*	8	2.95326e-16	3.98118e-08	0.00427255	1.00639e-07	-0.122798	-0.069265	ATP13A5	ATP13A5
DMR_1240	chr5	175298869	175301168	2300	*	9	1.49873e-20	5.96808e-07	0.00429209	1.00756e-07	0.0793911	0.0242516	CPLX2	CPLX2
DMR_1828	chr11	101453358	101454996	1639	*	11	4.43069e-17	8.74784e-08	0.00989106	1.01221e-07	0.0636788	0.0340969	TRPC6	TRPC6
DMR_1901	chr1	156357839	156359253	1415	*	10	9.17263e-17	3.77907e-09	0.013727	1.01752e-07	0.17455	0.0664825	RP11-139I14.2	RP11-139I14.2
DMR_2400	chr2	928673	928958	286	*	5	5.77333e-15	6.05094e-09	0.00502106	1.01941e-07	0.0882303	0.077974	NA	DMR_2400
DMR_892	chr2	241757567	241760025	2459	*	8	4.62089e-23	3.95499e-08	0.00279798	1.02007e-07	0.15813	0.0485495	KIF1A	KIF1A
DMR_2090	chr11	76380605	76382794	2190	*	17	4.56158e-16	1.41414e-07	0.0102673	1.02218e-07	0.141018	0.04022	LRRC32	LRRC32
DMR_3583	chr19	13613091	13615864	2774	*	7	3.74174e-12	1.49331e-08	0.00452054	1.03897e-07	-0.127245	-0.0710866	CACNA1A	CACNA1A
DMR_1161	chr6	35464939	35466777	1839	*	6	5.20518e-21	9.90449e-08	0.00206336	1.04355e-07	0.163627	0.0764408	TULP1	TULP1
DMR_2835	chr12	132869000	132870448	1449	*	7	1.00171e-13	5.61724e-08	0.00412382	1.04697e-07	-0.0872608	-0.053155	GALNT9	GALNT9
DMR_791	chr17	41175726	41178024	2299	*	10	3.90722e-24	3.54313e-06	0.00385406	1.05002e-07	0.222517	0.0644787	RND2
DMR_2551	chr19	35530254	35532097	1844	*	11	1.61207e-14	2.115e-08	0.00790772	1.05029e-07	0.0893425	0.00798901	SCN1B
DMR_1124	chr19	49115456	49116839	1384	*	4	2.83611e-21	1.98388e-08	0.00124482	1.05282e-07	-0.0991409	-0.0614066	FAM83E	FAM83E
DMR_2755	chr2	237071795	237073843	2049	*	8	6.16121e-14	5.83269e-09	0.00872944	1.06002e-07	0.146596	0.0816388	NA	DMR_2755
DMR_1548	chr6	43210511	43211311	801	*	6	1.54251e-18	1.54371e-07	0.00313854	1.06089e-07	0.170036	0.0913404	NA	DMR_1548
DMR_1429	chr7	150709463	150711449	1987	*	6	2.53572e-19	9.72569e-08	0.00212719	1.07465e-07	0.117682	0.06564	NOS3
DMR_2747	chr9	14348844	14350791	1948	*	5	5.66682e-14	8.73181e-09	0.00303324	1.08252e-07	0.100364	0.0816941	RP11-120J1.1
DMR_2429	chr18	6413908	6415252	1345	*	11	6.98234e-15	6.748e-09	0.00980079	1.09006e-07	0.0745219	0.0380836	L3MBTL4	L3MBTL4
DMR_2885	chr1	3381321	3385687	4367	*	9	1.32228e-13	1.29369e-07	0.00530525	1.09838e-07	0.0694656	0.0325351	ARHGEF16	ARHGEF16
DMR_2043	chr1	205536821	205539221	2401	*	9	2.92074e-16	1.25511e-08	0.0082524	1.10562e-07	0.167635	0.0839063	MFSD4	MFSD4
DMR_1301	chr1	151693199	151694320	1122	*	9	3.83655e-20	4.47413e-08	0.00392623	1.11079e-07	0.117961	0.0589762	AL589765.1
DMR_2105	chr10	126105160	126108316	3157	*	19	5.27942e-16	5.5775e-09	0.023777	1.11228e-07	0.107363	0.0315287	OAT	OAT
DMR_1147	chr1	20511782	20512944	1163	*	8	4.20319e-21	9.25388e-08	0.0044405	1.116e-07	0.174715	0.0841966	UBXN10
DMR_2495	chr5	87973439	87974547	1109	*	10	1.07413e-14	1.78862e-09	0.0130491	1.12188e-07	0.0797454	0.054	CTC-467M3.1
DMR_573	chr20	62460177	62461890	1714	*	6	2.71213e-27	6.0613e-05	0.00138388	1.12438e-07	0.213045	0.102241	ZBTB46	ZBTB46
DMR_1886	chr1	40136763	40138402	1640	*	8	8.16146e-17	2.00107e-08	0.0042824	1.14909e-07	0.126659	0.0696851	NT5C1A	NT5C1A
DMR_1518	chr7	94023308	94024254	947	*	10	1.02493e-18	6.18264e-08	0.00678281	1.15071e-07	0.1016	0.0446322	COL1A2	COL1A2
DMR_846	chr1	40254184	40255903	1720	*	12	1.362e-23	1.76537e-06	0.00465125	1.16021e-07	0.16422	0.0525118	RP1-118J21.25
DMR_812	chr1	76079833	76082888	3056	*	16	6.56417e-24	1.76392e-06	0.00625073	1.16661e-07	0.13994	0.0436718	NA	DMR_812
DMR_2506	chr8	47866183	47867238	1056	*	4	1.1906e-14	1.16976e-08	0.00249149	1.17525e-07	-0.0802879	-0.0696546	NA	DMR_2506
DMR_1500	chrX	151285811	151286698	888	*	5	8.1801e-19	4.57279e-08	0.00213295	1.17829e-07	-0.106273	-0.0755975	MAGEA5
DMR_2241	chr7	27180888	27185512	4625	*	47	1.91035e-15	7.07871e-12	0.10363	1.17947e-07	0.0990791	0.0395117	HOXA-AS3
DMR_2420	chr1	170113838	170115351	1514	*	7	6.66314e-15	8.82521e-09	0.00532308	1.18064e-07	-0.114006	-0.0633684	METTL11B	METTL11B
DMR_1460	chr3	122295656	122296613	958	*	9	4.46645e-19	1.02516e-07	0.00535717	1.1827e-07	0.161731	0.0568501	PARP15	PARP15
DMR_2342	chr6	10409510	10411911	2402	*	9	4.07849e-15	1.18749e-08	0.00991155	1.18369e-07	0.0956269	0.0655554	TFAP2A-AS1
DMR_1578	chr5	137224284	137225509	1226	*	8	2.59879e-18	6.40955e-06	0.00522251	1.19118e-07	0.13837	0.0584012	PKD2L2
DMR_1435	chr2	213400697	213402433	1737	*	10	3.03244e-19	1.09884e-07	0.0076025	1.2034e-07	0.13071	0.0490034	ERBB4	ERBB4
DMR_1315	chr10	102905079	102906949	1871	*	8	4.84727e-20	1.66599e-07	0.00360021	1.20387e-07	0.145027	0.0641417	NA	DMR_1315
DMR_2194	chr7	97844391	97844947	557	*	4	1.24802e-15	1.2413e-08	0.00231409	1.21088e-07	-0.16044	-0.102908	TECPR1	TECPR1
DMR_2173	chr6	363423	364068	646	*	5	1.02213e-15	1.01741e-08	0.00331375	1.21146e-07	-0.0615712	-0.0530212	NA	DMR_2173
DMR_1389	chr19	13946770	13948274	1505	*	12	1.38871e-19	2.26977e-08	0.00707109	1.21179e-07	0.135754	0.0496606	MIR24-2
DMR_2243	chr17	37760173	37762455	2283	*	11	1.9288e-15	6.83383e-08	0.010086	1.21515e-07	0.0724741	0.0415196	NEUROD2	NEUROD2
DMR_949	chr19	55865288	55866907	1620	*	15	1.30723e-22	6.21814e-07	0.00675158	1.22551e-07	0.0976822	0.0377274	COX6B2
DMR_1095	chr2	239973526	239975220	1695	*	11	1.53622e-21	1.12815e-07	0.00583759	1.23016e-07	-0.223168	-0.0783056	HDAC4	HDAC4
DMR_3472	chr12	101110281	101112559	2279	*	7	2.27681e-12	2.34743e-08	0.00579575	1.23233e-07	0.0948411	0.0567811	ANO4	ANO4
DMR_2218	chr15	69099262	69100205	944	*	6	1.57166e-15	9.50696e-09	0.00495076	1.24856e-07	0.105038	0.0699345	ANP32A	ANP32A
DMR_1298	chr8	72459499	72460643	1145	*	8	3.29723e-20	4.85319e-08	0.00369061	1.25066e-07	0.109991	0.0281948	RP11-1102P16.1	RP11-1102P16.1
DMR_1986	chr16	49407186	49407997	812	*	5	1.84248e-16	1.3505e-08	0.00266856	1.26427e-07	-0.10045	-0.0829478	C16orf78	C16orf78
DMR_1513	chr7	29603121	29606985	3865	*	18	9.93103e-19	1.091e-06	0.0103035	1.26446e-07	0.13122	0.0367724	PRR15
DMR_1987	chr7	28452066	28452289	224	*	5	1.84851e-16	1.19502e-08	0.0031907	1.26714e-07	0.0866816	0.0607572	CREB5	CREB5
DMR_1392	chr7	158278869	158281537	2669	*	13	1.44511e-19	3.84572e-06	0.0065022	1.26944e-07	0.154077	0.0385874	PTPRN2	PTPRN2
DMR_809	chr13	20734544	20736342	1799	*	19	6.18216e-24	8.27921e-07	0.00901146	1.27354e-07	0.190294	0.0426516	GJA3	GJA3
DMR_2296	chr1	6085799	6086483	685	*	7	2.82575e-15	5.13421e-09	0.00818593	1.27842e-07	0.0894619	0.055907	KCNAB2	KCNAB2
DMR_2301	chr8	97156859	97158052	1194	*	7	3.00419e-15	6.18326e-09	0.00914875	1.28621e-07	0.116705	0.0813198	GDF6	GDF6
DMR_1864	chr1	152538380	152538888	509	*	4	6.31221e-17	1.60608e-08	0.00182434	1.28622e-07	-0.100633	-0.0885276	LCE3E	LCE3E
DMR_1026	chrX	136112821	136115991	3171	*	18	4.80269e-22	1.157e-07	0.00773978	1.28829e-07	0.116804	0.0233576	GPR101	GPR101
DMR_1871	chr19	36023054	36024876	1823	*	13	6.97237e-17	9.78032e-09	0.0095182	1.29097e-07	0.130351	0.0432727	GAPDHS	GAPDHS
DMR_1903	chr7	127255483	127256920	1438	*	7	9.49468e-17	8.90225e-08	0.00398891	1.29466e-07	-0.0957055	-0.0584724	PAX4	PAX4
DMR_1051	chr1	6662996	6664268	1273	*	8	7.71318e-22	1.595e-07	0.00331538	1.29582e-07	0.183393	0.0810388	KLHL21	KLHL21
DMR_1212	chr6	121757927	121758980	1054	*	6	9.5344e-21	4.62016e-08	0.00209475	1.32742e-07	0.138481	0.0713183	GJA1	GJA1
DMR_4583	chr11	1481436	1483973	2538	*	13	1.52222e-10	2.75779e-08	0.0109048	1.33065e-07	0.08236	0.045431	BRSK2	BRSK2
DMR_878	chr17	76353952	76357232	3281	*	16	3.51157e-23	2.45584e-06	0.00615647	1.33198e-07	0.145698	0.0366317	RP11-806H10.4
DMR_1351	chr10	23632740	23633759	1020	*	7	8.10413e-20	2.98551e-08	0.00285849	1.33917e-07	0.0811534	0.0410947	RP11-371A19.2
DMR_3352	chr10	135042885	135045023	2139	*	9	1.33342e-12	8.04017e-09	0.00931776	1.34455e-07	0.0720628	0.0423433	UTF1	UTF1
DMR_2141	chr19	31839171	31839734	564	*	4	7.56495e-16	1.41038e-08	0.00240185	1.35002e-07	0.106051	0.0856678	TSHZ3	TSHZ3
DMR_3203	chr8	145103842	145107857	4016	*	15	6.9273e-13	2.19193e-09	0.0161544	1.35099e-07	0.122076	0.0595179	CTD-3065J16.6
DMR_1908	chr13	46424943	46426263	1321	*	14	9.64543e-17	2.16927e-09	0.0265367	1.36851e-07	0.12289	0.063789	SIAH3	SIAH3
DMR_2937	chr15	24919600	24921784	2185	*	13	1.80675e-13	1.87557e-08	0.0139033	1.3706e-07	-0.0691708	-0.0281008	NPAP1	NPAP1
DMR_4452	chr14	104639580	104647094	7515	*	28	9.88405e-11	2.67333e-08	0.0319452	1.38283e-07	-0.100658	-0.0315644	KIF26A	KIF26A
DMR_2048	chr5	140772182	140772512	331	*	5	2.98781e-16	1.46309e-08	0.003417	1.39348e-07	0.104057	0.0761078	PCDHGA1
DMR_1964	chr18	12287173	12288264	1092	*	5	1.45929e-16	1.34121e-08	0.00272412	1.39443e-07	0.0959271	0.0630517	NA	DMR_1964
DMR_1836	chr11	44340839	44342177	1339	*	7	4.59157e-17	2.69277e-08	0.00455731	1.39769e-07	0.0999616	0.0779041	NA	DMR_1836
DMR_1958	chr1	41156730	41159283	2554	*	16	1.33218e-16	2.16942e-06	0.00994948	1.4018e-07	-0.118749	0.016585	NFYC
DMR_1719	chr12	25537944	25539197	1254	*	6	1.26276e-17	6.14906e-08	0.00389699	1.40274e-07	0.131191	0.088487	NA	DMR_1719
DMR_3586	chr9	135115118	135118406	3289	*	7	3.8102e-12	7.74038e-06	0.00284012	1.41365e-07	0.138889	0.0658049	NTNG2	NTNG2
DMR_1115	chr1	116370764	116371871	1108	*	7	2.4662e-21	9.5363e-07	0.00280083	1.41589e-07	0.153399	0.0835117	NA	DMR_1115
DMR_2383	chr6	27463112	27463667	556	*	5	5.35033e-15	9.89166e-09	0.00472185	1.4247e-07	0.0829568	0.0725196	NA	DMR_2383
DMR_2730	chr6	132858438	132859643	1206	*	5	5.25811e-14	2.12579e-08	0.00213964	1.42576e-07	-0.075309	-0.0576428	TAAR9	TAAR9
DMR_1792	chr14	94983863	94984530	668	*	5	2.76898e-17	1.91187e-08	0.0025231	1.43068e-07	0.142603	0.0942492	SERPINA12	SERPINA12
DMR_1782	chr11	76033097	76033473	377	*	4	2.40939e-17	1.98617e-08	0.00173464	1.43178e-07	0.159113	0.102877	NA	DMR_1782
DMR_1369	chr1	38470540	38471629	1090	*	10	1.02784e-19	1.43652e-06	0.00436963	1.44596e-07	0.16909	0.0539545	FHL3	FHL3
DMR_2021	chr8	3244626	3245147	522	*	4	2.41936e-16	1.61507e-08	0.00206586	1.44781e-07	-0.102595	-0.0730923	CSMD1	CSMD1
DMR_1726	chr16	2765620	2766247	628	*	6	1.33628e-17	2.13369e-08	0.00304883	1.45934e-07	0.170768	0.0780129	PRSS27	PRSS27
DMR_1145	chr11	64057771	64060409	2639	*	15	4.05612e-21	3.38336e-05	0.00496142	1.46421e-07	0.157115	0.0395072	KCNK4
DMR_1950	chr7	102574105	102574504	400	*	4	1.27415e-16	1.85985e-08	0.00192326	1.46687e-07	0.153774	0.126438	LRRC17
DMR_1923	chr4	41258374	41260221	1848	*	6	1.04375e-16	2.14607e-08	0.00337952	1.46761e-07	0.12713	0.0847546	UCHL1
DMR_3786	chr17	36102394	36106025	3632	*	18	8.67113e-12	5.87942e-10	0.0397127	1.46935e-07	0.0933865	0.0470191	RP11-115K3.1
DMR_1837	chr14	73029132	73030666	1535	*	5	4.62235e-17	3.33079e-08	0.00207472	1.47115e-07	-0.14866	-0.0993263	RGS6
DMR_2667	chr11	1939546	1941145	1600	*	8	3.58274e-14	6.52694e-09	0.00540756	1.47123e-07	-0.0555484	-0.0410631	TNNT3	TNNT3
DMR_1863	chr18	73166691	73168179	1489	*	6	6.22193e-17	1.63955e-08	0.00359299	1.47814e-07	0.252722	0.0961711	NA	DMR_1863
DMR_1528	chr6	42738967	42739639	673	*	4	1.22598e-18	2.61067e-08	0.00146696	1.48744e-07	0.183473	0.122629	NA	DMR_1528
DMR_2426	chr16	67427183	67428898	1716	*	11	6.84729e-15	1.72082e-08	0.0157338	1.49005e-07	0.143887	0.0547508	TPPP3
DMR_1985	chr4	81184245	81185765	1521	*	6	1.82374e-16	6.16507e-08	0.00426664	1.50109e-07	0.142757	0.0725572	NA	DMR_1985
DMR_1616	chr15	65066231	65068885	2655	*	10	4.27703e-18	1.08629e-06	0.00541966	1.50987e-07	0.119088	0.0425263	RBPMS2	RBPMS2
DMR_2081	chr19	16998493	17000585	2093	*	10	4.194e-16	3.16451e-07	0.0100316	1.51544e-07	0.135226	0.0636836	F2RL3	F2RL3
DMR_2343	chr4	6247215	6248114	900	*	6	4.1086e-15	8.06691e-09	0.00549561	1.51846e-07	0.125916	0.0808044	NA	DMR_2343
DMR_2290	chr1	39024825	39025469	645	*	4	2.72527e-15	1.6706e-08	0.00233186	1.52328e-07	0.180765	0.110058	NA	DMR_2290
DMR_1673	chr4	81186795	81188471	1677	*	11	6.70734e-18	3.49523e-08	0.00633493	1.5257e-07	0.12882	0.0475412	FGF5	FGF5
DMR_2231	chrX	134124939	134125181	243	*	4	1.79216e-15	1.59294e-08	0.00251016	1.5314e-07	0.150495	0.13603	SMIM10	SMIM10
DMR_3063	chr6	78172192	78174065	1874	*	10	3.39398e-13	3.26329e-08	0.00961405	1.53159e-07	0.0656089	0.0373535	HTR1B	HTR1B
DMR_728	chr12	133353847	133354410	564	*	3	6.70215e-25	2.7622e-08	0.000853252	1.53378e-07	-0.170304	-0.143175	GOLGA3	GOLGA3
DMR_2944	chr8	80524467	80525764	1298	*	6	1.87339e-13	1.69437e-08	0.00473144	1.53429e-07	0.117863	0.0651601	STMN2	STMN2
DMR_3558	chr10	134692167	134694878	2712	*	11	3.36003e-12	7.92646e-06	0.0048676	1.53719e-07	-0.124768	-0.0449324	TTC40	TTC40
DMR_1126	chr12	110149510	110151071	1562	*	6	2.88962e-21	4.78029e-07	0.00236647	1.54259e-07	0.170518	0.0830437	NA	DMR_1126
DMR_3318	chr17	7491548	7494807	3260	*	11	1.18413e-12	1.52087e-08	0.00941316	1.55205e-07	0.0734785	0.0325324	MPDU1
DMR_2526	chr18	77230484	77231654	1171	*	5	1.37259e-14	1.13725e-08	0.00396255	1.55214e-07	0.084915	0.0646045	NFATC1	NFATC1
DMR_1226	chr11	117747030	117749424	2395	*	17	1.23062e-20	5.20224e-07	0.0176985	1.57243e-07	0.09765	0.037859	FXYD6-FXYD2
DMR_1151	chr3	238048	239733	1686	*	15	4.39286e-21	1.52985e-07	0.0100608	1.57382e-07	0.096511	0.0423742	CHL1
DMR_2380	chr1	159682497	159684431	1935	*	8	5.26707e-15	8.85252e-09	0.0090764	1.58244e-07	-0.108922	-0.0646633	CRP	CRP
DMR_3320	chr12	102872603	102875301	2699	*	9	1.18689e-12	5.73305e-06	0.00473158	1.58487e-07	0.148076	0.0633021	IGF1	IGF1
DMR_568	chr17	72321276	72322791	1516	*	9	2.22152e-27	6.75925e-08	0.00344301	1.58851e-07	0.171644	0.0579645	KIF19	KIF19
DMR_2004	chr17	80943851	80944193	343	*	4	2.04157e-16	2.01128e-08	0.00198182	1.60471e-07	0.158735	0.10256	B3GNTL1	B3GNTL1
DMR_1827	chr5	32711881	32714525	2645	*	9	4.40499e-17	6.45171e-06	0.00687576	1.62852e-07	0.107308	0.0610021	NPR3	NPR3
DMR_1413	chr3	170625519	170627029	1511	*	13	1.85462e-19	7.59545e-07	0.00961001	1.64777e-07	0.180436	0.0372646	EIF5A2	EIF5A2
DMR_2293	chr2	25149093	25150051	959	*	4	2.78641e-15	1.8006e-08	0.00233402	1.64911e-07	0.135426	0.079117	NA	DMR_2293
DMR_1947	chr2	71503246	71505778	2533	*	12	1.26015e-16	7.83106e-08	0.011335	1.67682e-07	0.0405201	-0.00628311	ZNF638	ZNF638
DMR_1003	chr18	32171998	32173227	1230	*	6	3.22157e-22	1.23868e-06	0.00192181	1.67907e-07	0.185192	0.109633	DTNA	DTNA
DMR_1049	chr7	143579698	143580147	450	*	3	7.41069e-22	3.04129e-08	0.000882305	1.68197e-07	0.272083	0.22647	FAM115A	FAM115A
DMR_1651	chr22	19928061	19930437	2377	*	15	5.49529e-18	8.14251e-07	0.00668831	1.68534e-07	0.0950619	0.0212816	COMT
DMR_2353	chr16	670840	672991	2152	*	10	4.38396e-15	1.73145e-06	0.00783863	1.6968e-07	0.0986797	0.0484758	RAB40C	RAB40C
DMR_2168	chr20	642436	645199	2764	*	10	9.83088e-16	1.51417e-05	0.00538804	1.69829e-07	0.176318	0.0670472	RP5-850E9.3
DMR_2240	chr2	106681831	106682640	810	*	8	1.88616e-15	1.38685e-08	0.00910907	1.69995e-07	0.110418	0.0672465	C2orf40	C2orf40
DMR_2142	chr13	23733305	23734763	1459	*	8	7.65075e-16	4.62608e-07	0.00482196	1.70247e-07	0.110276	0.0250442	NA	DMR_2142
DMR_1838	chr21	43135854	43136835	982	*	7	4.71466e-17	7.84294e-07	0.00463368	1.70248e-07	0.0872788	0.0518808	LINC00112
DMR_2710	chr20	56246759	56248127	1369	*	5	4.50246e-14	1.64891e-08	0.00275568	1.73313e-07	-0.127123	-0.0953929	PMEPA1	PMEPA1
DMR_2106	chr6	29407689	29408666	978	*	15	5.3154e-16	1.98834e-09	0.022641	1.734e-07	-0.084947	-0.0389793	OR10C1
DMR_2757	chr1	1843940	1846591	2652	*	9	6.24672e-14	1.09269e-07	0.00742212	1.76883e-07	0.073927	0.0157908	CALML6	CALML6
DMR_1165	chr16	58018880	58019984	1105	*	7	5.30179e-21	5.82127e-07	0.00265883	1.76916e-07	0.144741	0.0641261	TEPP	TEPP
DMR_2761	chr7	98738998	98740022	1025	*	5	6.49176e-14	1.32154e-08	0.00436456	1.77686e-07	0.0896896	0.0713137	SMURF1	SMURF1
DMR_5649	chr20	5294595	5297429	2835	*	8	3.02662e-09	9.06268e-09	0.0105584	1.77755e-07	-0.104403	-0.00283102	PROKR2	PROKR2
DMR_1750	chr4	121842998	121844401	1404	*	11	1.76229e-17	1.04489e-06	0.00973377	1.78069e-07	0.12852	0.0399754	PRDM5	PRDM5
DMR_1486	chr1	208132004	208133116	1113	*	6	6.54897e-19	4.00864e-07	0.00280931	1.78216e-07	0.194915	0.11848	NA	DMR_1486
DMR_2405	chr1	201915446	201915999	554	*	7	6.01778e-15	8.18685e-09	0.00983771	1.78262e-07	0.109405	0.0601023	LMOD1	LMOD1
DMR_3159	chr16	68676451	68681018	4568	*	16	5.58066e-13	3.83799e-08	0.0132215	1.79201e-07	0.116944	0.0469844	CDH3
DMR_787	chr15	77287243	77287899	657	*	5	3.47511e-24	1.36021e-07	0.00178704	1.79384e-07	0.130552	0.0746495	PSTPIP1	PSTPIP1
DMR_2307	chr8	23571706	23572595	890	*	8	3.24488e-15	6.90379e-09	0.00960672	1.81231e-07	0.129067	0.0813913	RP11-175E9.1	RP11-175E9.1
DMR_2101	chr6	29274096	29275337	1242	*	13	5.09957e-16	2.34909e-08	0.012524	1.81984e-07	-0.085694	-0.0459574	OR14J1	OR14J1
DMR_4084	chr3	69590246	69592090	1845	*	10	2.97314e-11	8.3735e-09	0.0140554	1.82165e-07	0.0672517	0.0280896	FRMD4B	FRMD4B
DMR_2332	chr6	5851031	5851840	810	*	4	3.70776e-15	1.90157e-08	0.00269256	1.82636e-07	0.107733	0.0902785	RP3-380B8.4	RP3-380B8.4
DMR_1647	chr1	240254960	240257185	2226	*	10	5.13571e-18	1.48531e-06	0.00606285	1.83433e-07	0.112713	0.0442456	FMN2	FMN2
DMR_3577	chr11	6676366	6678143	1778	*	7	3.65775e-12	1.08902e-07	0.00388774	1.84278e-07	0.130035	0.0610745	DCHS1	DCHS1
DMR_1957	chr13	109248047	109248503	457	*	4	1.33025e-16	2.54517e-08	0.00190912	1.84463e-07	0.156247	0.10083	MYO16	MYO16
DMR_2094	chr1	158723939	158724794	856	*	4	4.838e-16	2.5366e-08	0.00192587	1.85278e-07	-0.109798	-0.0883806	OR6K6	OR6K6
DMR_1845	chr2	6121420	6122814	1395	*	8	5.26984e-17	2.18083e-08	0.00560609	1.85434e-07	0.120129	0.0542717	LINC01105	LINC01105
DMR_2213	chr12	4554295	4556149	1855	*	12	1.43386e-15	4.46261e-09	0.0133537	1.86074e-07	-0.0826138	-0.0490439	FGF6	FGF6
DMR_3923	chr8	11536551	11539405	2855	*	11	1.5216e-11	8.3128e-09	0.0173224	1.88374e-07	0.0771999	0.047237	GATA4	GATA4
DMR_1914	chr13	50706583	50708420	1838	*	11	1.01043e-16	7.73223e-08	0.0140419	1.88707e-07	0.0879038	0.0453649	DLEU1	DLEU1
DMR_977	chr8	104152588	104154149	1562	*	13	2.02838e-22	9.75585e-05	0.00685856	1.88819e-07	0.148347	0.0580341	BAALC
DMR_2221	chr4	113441608	113442804	1197	*	10	1.64814e-15	9.23049e-09	0.0150008	1.90883e-07	0.0740284	0.0500263	RP11-402J6.1	RP11-402J6.1
DMR_1998	chrX	46937571	46938229	659	*	6	1.99881e-16	1.43447e-08	0.00438565	1.92052e-07	0.134931	0.093272	RGN	RGN
DMR_1710	chr12	51784644	51786547	1904	*	11	1.07943e-17	9.12945e-06	0.00464777	1.93274e-07	0.0980117	0.0373363	SLC4A8
DMR_2261	chr5	140344290	140347293	3004	*	18	2.26657e-15	3.78994e-09	0.0369353	1.93605e-07	-0.056558	0.0169692	PCDHA1
DMR_5423	chr14	101505130	101515879	10750	*	45	1.91235e-09	1.24626e-09	0.0742639	1.93844e-07	-0.0792413	-0.0373565	AL132709.2
DMR_3148	chr18	44785758	44787728	1971	*	7	5.21351e-13	4.95913e-08	0.00547969	1.95619e-07	0.127602	0.0394738	NA	DMR_3148
DMR_1536	chr8	73163524	73164790	1267	*	6	1.40717e-18	1.09602e-05	0.00276781	1.96799e-07	0.126713	0.0438259	RP11-656G20.1	RP11-656G20.1
DMR_1366	chr17	78806493	78806891	399	*	3	9.82786e-20	3.59287e-08	0.00093471	1.97299e-07	0.162929	0.143614	RPTOR	RPTOR
DMR_1972	chr22	35935982	35938401	2420	*	12	1.61339e-16	1.1487e-07	0.0114033	1.97798e-07	0.0882405	0.0410595	RASD2	RASD2
DMR_1720	chr6	31837439	31839329	1891	*	17	1.27519e-17	9.57856e-09	0.0374573	1.97841e-07	0.0635328	0.0343185	SLC44A4	SLC44A4
DMR_2802	chr14	58331189	58333164	1976	*	8	8.10639e-14	9.31181e-09	0.00771417	1.9865e-07	0.0798392	0.0338526	SLC35F4	SLC35F4
DMR_1311	chr5	137071523	137072746	1224	*	6	4.71827e-20	1.26505e-05	0.00236446	1.98764e-07	0.104898	0.0689589	KLHL3	KLHL3
DMR_4118	chr1	159556997	159558512	1516	*	5	3.29402e-11	1.48286e-08	0.00373596	2.01206e-07	-0.132074	-0.0899551	APCS	APCS
DMR_1237	chr19	41595975	41596066	92	*	3	1.42974e-20	3.69396e-08	0.000939416	2.02411e-07	0.196028	0.16778	CYP2A13	CYP2A13
DMR_4396	chr4	124322371	124324339	1969	*	4	8.28474e-11	2.13436e-08	0.00273755	2.0391e-07	0.119016	0.087406	SPRY1	SPRY1
DMR_2527	chr6	167104601	167104926	326	*	5	1.37684e-14	1.44335e-08	0.00481998	2.04236e-07	0.0701419	0.0554008	RPS6KA2	RPS6KA2
DMR_2034	chr12	21809973	21811034	1062	*	16	2.69485e-16	1.67508e-08	0.0223215	2.05174e-07	0.0926749	0.0385653	LDHB	LDHB
DMR_2438	chr17	800084	800749	666	*	8	7.43503e-15	7.09874e-09	0.0105388	2.05235e-07	0.0933811	0.0691967	NXN	NXN
DMR_606	chr5	7849599	7852098	2500	*	12	6.40398e-27	0.000106946	0.00315079	2.05565e-07	0.259474	0.0375943	MTRR
DMR_1627	chr7	1849671	1850801	1131	*	7	4.65822e-18	9.79986e-08	0.00353457	2.06186e-07	0.154177	0.0787102	NA	DMR_1627
DMR_1432	chr19	5338446	5340122	1677	*	7	2.77707e-19	1.51153e-05	0.0031355	2.06546e-07	0.186755	0.0699263	PTPRS	PTPRS
DMR_4234	chr21	32253206	32255313	2108	*	6	4.99687e-11	2.95159e-08	0.00394774	2.06622e-07	-0.0978366	-0.0662067	KRTAP11-1	KRTAP11-1
DMR_1276	chr15	70740429	70740470	42	*	3	2.31271e-20	3.81176e-08	0.000945672	2.08394e-07	0.106372	0.0932176	NA	DMR_1276
DMR_2601	chr11	133938676	133941205	2530	*	10	2.22928e-14	5.7592e-09	0.0157783	2.08654e-07	-0.053225	0.00364386	JAM3	JAM3
DMR_1478	chr9	113799936	113802005	2070	*	6	6.02811e-19	1.9202e-07	0.00225421	2.091e-07	0.17502	0.0865722	LPAR1	LPAR1
DMR_2422	chr17	70339099	70339343	245	*	4	6.71204e-15	2.21768e-08	0.00276026	2.09563e-07	0.145531	0.125282	RP11-1124B17.1
DMR_1341	chr10	75407372	75407991	620	*	5	6.9659e-20	2.52278e-08	0.00208479	2.09978e-07	0.190494	0.0944319	SYNPO2L	SYNPO2L
DMR_884	chr17	40825798	40826212	415	*	3	3.77508e-23	3.85031e-08	0.000953687	2.10642e-07	0.169945	0.143025	PLEKHH3	PLEKHH3
DMR_1350	chr1	9129487	9129648	162	*	3	8.06127e-20	3.85505e-08	0.000956412	2.10997e-07	0.171819	0.139472	SLC2A5	SLC2A5
DMR_2612	chr10	74020428	74021432	1005	*	4	2.43367e-14	2.1859e-08	0.00294023	2.11881e-07	0.156425	0.118316	NA	DMR_2612
DMR_2941	chr5	20610560	20611905	1346	*	5	1.85388e-13	1.7781e-08	0.00408443	2.13282e-07	-0.0642951	-0.05404	NA	DMR_2941
DMR_2388	chr4	76554724	76556389	1666	*	11	5.44869e-15	4.56902e-09	0.0202965	2.14273e-07	0.0844225	0.0411709	CDKL2	CDKL2
DMR_2226	chr13	28673714	28675265	1552	*	10	1.70473e-15	8.8829e-09	0.00787713	2.14341e-07	0.0874648	0.0409756	FLT3	FLT3
DMR_2139	chr3	126006495	126007563	1069	*	8	7.39658e-16	1.404e-08	0.00875044	2.14629e-07	0.11694	0.0697033	RP11-71E19.1	RP11-71E19.1
DMR_5174	chr5	153852554	153856213	3660	*	14	9.87328e-10	9.48779e-09	0.0204182	2.1492e-07	0.0718524	0.0429765	HAND1	HAND1
DMR_1430	chr17	48070699	48074112	3414	*	15	2.58093e-19	1.02292e-07	0.00740678	2.15294e-07	0.164501	0.0357566	DLX3	DLX3
DMR_1016	chr12	114840854	114844265	3412	*	21	4.21797e-22	1.13882e-06	0.011589	2.15386e-07	0.0661197	0.024313	TBX5	TBX5
DMR_3050	chr11	20177078	20178979	1902	*	9	3.19291e-13	1.00967e-08	0.0122328	2.16555e-07	-0.0921873	0.0282802	DBX1	DBX1
DMR_1574	chr8	91997001	91997985	985	*	4	2.43272e-18	6.02132e-08	0.00129929	2.16647e-07	0.15695	0.115382	C8orf88	C8orf88
DMR_2892	chr20	61717778	61719188	1411	*	9	1.44213e-13	2.6193e-08	0.00574895	2.17904e-07	-0.159256	-0.0554734	NA	DMR_2892
DMR_2299	chr7	156870822	156871234	413	*	4	2.97537e-15	2.4704e-08	0.00254355	2.18099e-07	0.161061	0.129155	NA	DMR_2299
DMR_3459	chr13	112903015	112904570	1556	*	8	2.18047e-12	2.86642e-08	0.00897299	2.19747e-07	-0.112136	-0.0674839	NA	DMR_3459
DMR_5279	chr17	39791049	39793142	2094	*	6	1.31156e-09	1.35959e-08	0.00612758	2.2013e-07	0.0834732	0.062681	JUP
DMR_2046	chr17	46666926	46670029	3104	*	19	2.94321e-16	2.35089e-08	0.0210712	2.20162e-07	0.0944794	0.0423803	HOXB-AS3
DMR_2962	chr12	42982419	42984337	1919	*	9	2.03462e-13	7.04464e-09	0.0150453	2.20286e-07	0.0751107	0.0205163	PRICKLE1	PRICKLE1
DMR_2563	chr6	26172091	26172931	841	*	4	1.73291e-14	2.67899e-08	0.00230815	2.20422e-07	0.180467	0.154738	NA	DMR_2563
DMR_2839	chr7	57713841	57715021	1181	*	5	1.04824e-13	1.59475e-08	0.00459844	2.21293e-07	-0.109088	-0.0612056	RP11-368M16.7	RP11-368M16.7
DMR_1856	chr10	134640770	134642455	1686	*	9	5.91825e-17	2.19008e-06	0.00632292	2.21562e-07	-0.0910456	-0.0445749	TTC40	TTC40
DMR_1728	chr12	109729478	109730121	644	*	5	1.38073e-17	5.96544e-08	0.00225234	2.22128e-07	0.159665	0.0965135	FOXN4	FOXN4
DMR_2107	chr19	1992866	1993265	400	*	5	5.36329e-16	5.05318e-08	0.00317031	2.22751e-07	-0.127648	-0.0958926	BTBD2	BTBD2
DMR_2740	chr1	203595048	203597085	2038	*	9	5.58288e-14	2.59972e-05	0.00529453	2.26282e-07	0.114732	0.0463786	ATP2B4	ATP2B4
DMR_1661	chr3	169529701	169530621	921	*	10	5.76801e-18	1.53593e-08	0.008591	2.26496e-07	0.140481	0.0500012	LRRC34	LRRC34
DMR_2187	chr8	49782592	49783907	1316	*	6	1.17392e-15	2.66767e-08	0.00476376	2.27007e-07	0.111024	0.0744737	NA	DMR_2187
DMR_2054	chr4	189956324	189956957	634	*	5	3.11707e-16	4.47074e-08	0.00312897	2.28139e-07	-0.119167	-0.0781821	NA	DMR_2054
DMR_2133	chr19	51411737	51412615	879	*	5	7.14179e-16	2.98533e-08	0.00333884	2.30773e-07	-0.0912703	-0.0661811	KLK4	KLK4
DMR_1559	chr5	33892223	33893097	875	*	5	1.79145e-18	1.26391e-07	0.00216347	2.31379e-07	0.175256	0.113104	ADAMTS12	ADAMTS12
DMR_2077	chr16	2285495	2288808	3314	*	14	3.98023e-16	7.53953e-08	0.0153835	2.32122e-07	0.0942372	0.0362763	E4F1
DMR_1569	chr15	37402488	37403304	817	*	9	2.20536e-18	7.05781e-08	0.00600587	2.32761e-07	0.104552	0.0640998	NA	DMR_1569
DMR_1868	chr5	10562456	10566782	4327	*	18	6.51576e-17	4.94341e-07	0.00820754	2.32781e-07	0.169554	0.0391651	ANKRD33B	ANKRD33B
DMR_1056	chr17	77019779	77021038	1260	*	10	8.44868e-22	3.03245e-07	0.00424289	2.32952e-07	0.145187	0.0418168	C1QTNF1
DMR_4113	chr12	132908418	132910801	2384	*	9	3.24796e-11	1.67521e-06	0.00799386	2.34577e-07	-0.093238	-0.0554506	NA	DMR_4113
DMR_1675	chr15	85359250	85360691	1442	*	8	6.93996e-18	9.87027e-08	0.00556996	2.36248e-07	0.132509	0.0614275	ALPK3	ALPK3
DMR_2414	chr14	77504364	77505182	819	*	4	6.35117e-15	2.63521e-08	0.00242698	2.36843e-07	0.140062	0.0888764	NA	DMR_2414
DMR_1546	chr17	55888454	55888548	95	*	3	1.53626e-18	4.36922e-08	0.000989366	2.3736e-07	0.17543	0.158647	RP11-60A24.3	RP11-60A24.3
DMR_2267	chr1	231176985	231177201	217	*	4	2.36308e-15	2.5014e-08	0.00289381	2.37829e-07	0.170353	0.143921	NA	DMR_2267
DMR_2322	chr16	69760119	69760966	848	*	11	3.51344e-15	1.71838e-08	0.0255934	2.38422e-07	0.0721041	0.0345162	CTD-2033A16.3
DMR_2661	chr2	242126680	242128843	2164	*	10	3.34594e-14	8.96535e-08	0.00597711	2.38993e-07	-0.128155	-0.0482085	ANO7	ANO7
DMR_1405	chr1	205631978	205632101	124	*	3	1.66802e-19	4.41203e-08	0.000988908	2.39379e-07	-0.121826	-0.107338	SLC45A3	SLC45A3
DMR_1426	chr20	53091600	53093152	1553	*	10	2.39408e-19	5.15707e-07	0.00629011	2.40484e-07	0.0588758	0.030039	DOK5	DOK5
DMR_2713	chr2	127528627	127529534	908	*	4	4.56843e-14	3.24749e-08	0.00197517	2.41341e-07	-0.120615	-0.0719679	NA	DMR_2713
[truncated: 23,946 more rows]

## Sheet: EA_T_vs_NT
DMR	seqnames	start	end	width	strand	no.cpgs	min_smoothed_fdr	Stouffer	HMFDR	Fisher	maxdiff	meandiff	overlapping.genes	fSymb
DMR_1	chr6	32114687	32123701	9015	*	129	0	2.01503e-271	1.33642e-07	0	0.285717	0.0910101	PPT2
DMR_97	chr1	50879560	50893984	14425	*	60	2.71425e-178	0	9.54726e-09	1.24295e-297	0.282371	0.141688	DMRTA2	DMRTA2
DMR_96	chr2	223161771	223173061	11291	*	57	2.25948e-178	9.33249e-276	5.61527e-09	7.24419e-260	0.261454	0.118121	CCDC140
DMR_120	chr3	62353312	62365402	12091	*	59	4.7864e-170	3.84285e-230	1.22011e-08	1.00398e-248	0.304499	0.132311	PTPRG-AS1
DMR_150	chr11	31824327	31841980	17654	*	77	5.06321e-158	8.58906e-201	2.69883e-08	6.18873e-238	0.262445	0.0889817	RCN1
DMR_50	chr17	35289351	35300874	11524	*	59	6.76533e-206	1.62047e-218	9.2127e-09	1.44009e-229	0.2787	0.111181	LHX1
DMR_66	chr2	63273436	63287288	13853	*	88	4.76609e-195	3.25238e-175	7.44095e-08	4.4458e-225	0.292194	0.0818995	EHBP1
DMR_74	chr1	119526060	119532925	6866	*	40	4.34508e-185	3.14608e-215	1.62288e-08	2.19782e-198	0.274914	0.149296	TBX15	TBX15
DMR_110	chr3	147121892	147132559	10668	*	64	3.03435e-174	2.30483e-177	2.2839e-08	2.46514e-191	0.237767	0.0954624	ZIC1
DMR_198	chr6	108484512	108492769	8258	*	41	1.21999e-144	5.24712e-197	1.22484e-08	4.59496e-189	0.317639	0.142221	NR2E1
DMR_15	chr12	4378267	4384890	6624	*	57	2.06366e-278	3.18392e-177	4.42215e-08	2.81263e-187	0.222233	0.0845176	CCND2
DMR_2	chr6	30706470	30713442	6973	*	90	0	2.3956e-137	2.56473e-07	1.32927e-182	0.263846	0.0815226	XXbac-BPG252P9.10
DMR_31	chr2	175197240	175210231	12992	*	50	1.30179e-226	2.11376e-162	9.63239e-09	6.67996e-174	0.259096	0.108398	SP9
DMR_3	chr6	29520527	29521803	1277	*	35	0	1.6565e-171	2.44178e-08	7.79498e-172	0.279689	0.184787	OR2I1P	OR2I1P
DMR_4	chr6	133561224	133564578	3355	*	46	0	1.93124e-145	1.02831e-08	1.79283e-164	0.275448	0.114107	EYA4	EYA4
DMR_122	chr5	72592688	72599786	7099	*	32	1.89723e-169	4.05084e-177	1.18232e-08	2.40067e-164	0.244761	0.142534	NA	DMR_122
DMR_392	chr15	68112282	68129069	16788	*	54	1.03361e-115	1.18074e-145	2.28559e-08	8.99023e-164	0.24182	0.0925138	SKOR1
DMR_14	chr6	31826944	31834178	7235	*	101	7.30091e-286	3.58332e-106	9.14075e-08	1.73996e-161	0.273932	0.05724	NEU1
DMR_100	chr6	137808930	137819267	10338	*	38	1.02542e-176	4.52306e-148	1.42331e-08	1.68232e-160	0.304476	0.132591	OLIG3	OLIG3
DMR_72	chr5	170734312	170740937	6626	*	30	8.46975e-189	3.60958e-169	7.10087e-09	1.8181e-160	0.26064	0.148116	TLX3	TLX3
DMR_82	chr6	33168311	33181870	13560	*	156	2.83782e-182	1.00408e-87	6.3722e-07	2.40475e-159	-0.256955	0.000444165	SLC39A7
DMR_5	chr6	30094300	30095802	1503	*	26	0	1.69324e-165	5.48123e-09	4.10069e-159	0.299787	0.19528	NA	DMR_5
DMR_118	chr16	51183363	51190201	6839	*	44	1.5751e-170	1.34607e-167	4.28612e-08	6.08238e-159	0.228493	0.0993076	AC009166.5
DMR_225	chr6	100049849	100058086	8238	*	43	7.62291e-139	5.448e-156	6.20505e-08	1.17354e-156	0.191873	0.0979644	PRDM13	PRDM13
DMR_6	chr6	29973407	29976917	3511	*	33	0	1.98825e-141	1.08932e-08	1.50731e-156	0.338456	0.191045	HLA-J
DMR_886	chr7	1265197	1281585	16389	*	55	5.42956e-86	6.34391e-157	1.12555e-07	2.66675e-155	0.240332	0.0839411	UNCX	UNCX
DMR_320	chr21	34392029	34402565	10537	*	38	1.33465e-123	1.73157e-166	5.20356e-08	3.71172e-154	0.184047	0.0947609	OLIG2
DMR_29	chr11	44324759	44333192	8434	*	66	1.62513e-231	3.84073e-132	5.91352e-07	2.98276e-152	0.175329	0.0727317	ALX4	ALX4
DMR_10	chr4	154709441	154714852	5412	*	47	4.62373e-299	1.29241e-121	1.37505e-08	9.31331e-152	0.271149	0.101716	SFRP2	SFRP2
DMR_26	chr1	25253237	25258679	5443	*	36	5.35209e-241	6.0686e-159	1.09912e-07	4.17506e-151	0.198048	0.115549	RUNX3	RUNX3
DMR_684	chr10	124901456	124911034	9579	*	43	4.26511e-96	2.01513e-151	8.56618e-08	8.22757e-151	0.229686	0.0859654	HMX2	HMX2
DMR_293	chr3	147105190	147116807	11618	*	47	7.96058e-128	1.5405e-138	2.91922e-08	4.69823e-149	0.220283	0.0848494	ZIC4-AS1
DMR_296	chr5	172659241	172666228	6988	*	33	4.86996e-127	4.72232e-158	2.02226e-08	7.03322e-148	0.245343	0.116063	NKX2-5	NKX2-5
DMR_11	chr14	29234671	29237480	2810	*	26	2.33732e-298	2.24955e-156	5.60557e-09	9.89206e-145	0.300561	0.150908	FOXG1	FOXG1
DMR_190	chr14	95233665	95240560	6896	*	39	2.0944e-146	3.43672e-128	5.40425e-08	1.35647e-144	0.302641	0.137278	GSC	GSC
DMR_95	chr10	119300783	119306659	5877	*	35	1.57399e-178	6.46015e-149	1.81859e-08	1.30233e-143	0.252478	0.117226	EMX2
DMR_69	chr7	35292896	35301861	8966	*	35	1.31279e-190	6.26397e-135	1.23802e-08	3.12071e-143	0.285105	0.118437	TBX20
DMR_7	chr6	30418115	30419576	1462	*	25	0	6.51864e-152	1.47434e-09	7.48009e-143	0.270437	0.138671	NA	DMR_7
DMR_249	chr2	119602212	119613877	11666	*	54	2.03512e-132	6.07874e-132	3.15519e-08	1.57269e-142	0.209902	0.0767212	EN1	EN1
DMR_187	chr14	57274550	57279669	5120	*	28	2.08591e-147	1.35523e-152	2.66326e-08	8.97692e-142	0.286703	0.14779	OTX2	OTX2
DMR_605	chr13	28491326	28499045	7720	*	42	3.11338e-100	2.84601e-142	8.25713e-08	1.92174e-140	0.231154	0.0849411	PDX1
DMR_491	chr6	5999186	6009556	10371	*	39	9.08385e-108	4.79276e-143	2.30911e-07	1.70071e-139	0.252609	0.102497	NRN1	NRN1
DMR_53	chr13	100640914	100644657	3744	*	25	3.26594e-203	4.76468e-149	4.41524e-09	1.94389e-139	0.254543	0.159914	NA	DMR_53
DMR_283	chr2	177021702	177030228	8527	*	42	7.29415e-129	4.87003e-142	2.07565e-08	2.41562e-138	0.270408	0.125313	HOXD3
DMR_428	chr13	112707805	112717707	9903	*	33	2.15316e-112	7.32642e-141	2.46992e-08	4.65049e-137	0.221759	0.112279	NA	DMR_428
DMR_994	chr5	3589702	3603280	13579	*	41	4.30212e-82	1.46914e-130	1.86372e-08	1.22089e-132	0.344709	0.108647	IRX1
DMR_21	chr7	79080535	79084166	3632	*	30	5.02658e-257	5.08836e-129	1.13468e-08	6.0538e-128	0.271269	0.101943	MAGI2-AS3
DMR_1171	chr1	221057236	221070193	12958	*	37	4.17584e-76	7.143e-132	1.67482e-07	6.49797e-128	0.205168	0.118975	HLX	HLX
DMR_154	chr1	91182215	91185922	3708	*	24	1.08716e-155	3.7043e-137	8.27634e-09	7.02791e-128	0.265121	0.145901	BARHL2	BARHL2
DMR_111	chr10	100991745	100997023	5279	*	30	3.86925e-173	2.22073e-135	4.14746e-08	4.00526e-127	0.251589	0.120275	HPSE2	HPSE2
DMR_353	chr11	20617974	20623259	5286	*	32	8.49603e-119	2.16597e-132	9.90819e-09	8.87981e-127	0.232858	0.0953688	SLC6A5	SLC6A5
DMR_1107	chr7	157474856	157487066	12211	*	29	1.53549e-78	6.51138e-117	8.90613e-09	2.13628e-126	0.306413	0.169309	PTPRN2	PTPRN2
DMR_54	chr6	10881782	10884891	3110	*	22	1.13054e-202	1.80382e-133	1.07584e-08	9.14222e-126	0.234723	0.171118	RP11-637O19.3
DMR_427	chr11	31843388	31849262	5875	*	25	1.66519e-112	2.50365e-135	2.48819e-08	3.15361e-125	0.276474	0.153739	RCN1	RCN1
DMR_142	chr1	92945668	92953907	8240	*	64	3.61097e-160	5.71324e-115	1.776e-07	8.27965e-124	0.257036	0.0720853	GFI1	GFI1
DMR_600	chr4	41746614	41754857	8244	*	28	1.55279e-100	5.27637e-124	3.19436e-08	7.12871e-122	0.226461	0.12574	RP11-227F19.1
DMR_330	chr11	31817810	31823282	5473	*	30	3.41256e-122	5.79669e-128	7.14687e-08	2.28379e-121	0.239118	0.107264	PAX6	PAX6
DMR_35	chr14	85995655	85998669	3015	*	21	4.15462e-219	2.74096e-128	6.26132e-09	1.04711e-119	0.2381	0.126429	RP11-497E19.2
DMR_303	chr15	53075421	53084679	9259	*	31	9.30429e-126	1.20656e-120	9.1587e-09	1.18066e-119	0.207749	0.100089	ONECUT1	ONECUT1
DMR_157	chr13	37004536	37006748	2213	*	35	7.53609e-154	2.83003e-127	6.95523e-08	1.90883e-119	0.201427	0.086653	CCNA1	CCNA1
DMR_8	chr12	115129011	115136308	7298	*	75	0	2.83636e-70	1.66025e-08	3.14396e-119	0.270324	0.0833839	NA	DMR_8
DMR_991	chr4	13536409	13546673	10265	*	48	3.61494e-82	1.40632e-100	5.93962e-08	6.90291e-119	0.271025	0.0908139	NKX3-2	NKX3-2
DMR_992	chr7	96644782	96657023	12242	*	63	3.92314e-82	5.07236e-109	1.01162e-06	2.44501e-118	0.266724	0.0822544	DLX5	DLX5
DMR_134	chr8	11557217	11562155	4939	*	28	1.07317e-162	1.25039e-124	1.19789e-07	3.58179e-116	0.239571	0.11528	GATA4	GATA4
DMR_449	chr10	102980881	102991184	10304	*	48	7.61607e-111	1.0719e-90	8.54721e-08	4.99533e-116	0.250415	0.0716323	LBX1-AS1
DMR_129	chr2	176947228	176953512	6285	*	28	4.00566e-166	9.00949e-107	8.25393e-09	1.14693e-115	0.240465	0.095161	EVX2	EVX2
DMR_242	chr10	101279697	101285439	5743	*	25	6.07835e-135	1.13609e-124	1.09062e-08	1.47086e-115	0.287579	0.157331	NA	DMR_242
DMR_169	chr6	33156463	33166165	9703	*	88	7.45848e-151	4.76789e-74	3.85965e-07	4.42555e-115	0.190702	0.0367013	COL11A2
DMR_230	chr2	45155201	45163188	7988	*	34	5.06676e-138	9.09074e-108	3.50512e-08	1.85963e-114	0.25984	0.109253	RP11-89K21.1	RP11-89K21.1
DMR_9	chr7	95025194	95027158	1965	*	24	0	4.84905e-99	1.64696e-09	1.34476e-113	0.299116	0.145276	PON1
DMR_237	chr11	20180336	20186078	5743	*	30	2.19126e-135	9.30497e-121	4.13493e-08	1.63132e-113	0.218814	0.101159	DBX1	DBX1
DMR_1348	chr3	137481938	137490846	8909	*	41	9.79009e-71	8.95479e-119	8.28725e-07	6.58721e-113	0.170912	0.0820043	SOX14
DMR_844	chr8	25897201	25909599	12399	*	54	9.03164e-88	3.41348e-101	1.41986e-07	1.14712e-111	0.206578	0.0777794	EBF2	EBF2
DMR_83	chr10	102994020	102998762	4743	*	21	4.99983e-182	6.52089e-118	4.97362e-09	9.42398e-111	0.23219	0.139417	LBX1-AS1	LBX1-AS1
DMR_151	chr7	155164294	155168238	3945	*	20	2.7881e-157	2.07233e-115	6.23015e-09	9.29941e-110	0.271629	0.134437	NA	DMR_151
DMR_262	chr1	47693873	47698493	4621	*	22	2.59941e-131	1.63172e-113	9.5938e-09	1.10601e-108	0.287062	0.151575	RP1-18D14.7
DMR_590	chr14	36985063	36994906	9844	*	37	3.95347e-101	1.71995e-96	1.87163e-08	7.8324e-108	0.237452	0.098283	NKX2-1-AS1
DMR_73	chr15	89948930	89953295	4366	*	21	2.73524e-187	7.75133e-115	1.52566e-08	1.65401e-107	0.298751	0.142205	NA	DMR_73
DMR_300	chr5	76932016	76937980	5965	*	23	4.61029e-126	1.28183e-112	3.44889e-08	2.5151e-107	0.22445	0.1313	OTP	OTP
DMR_68	chr17	46650310	46657656	7347	*	43	2.90952e-192	1.12822e-97	1.45455e-07	5.19977e-107	0.245624	0.0855356	HOXB-AS3
DMR_45	chr11	2889602	2891495	1894	*	41	8.78465e-212	7.52468e-110	8.32134e-07	7.188e-107	0.215661	0.11099	KCNQ1DN	KCNQ1DN
DMR_829	chr16	54965084	54974287	9204	*	41	1.90803e-88	1.56516e-99	1.53195e-06	7.9286e-107	0.257615	0.113766	IRX5
DMR_19	chr12	54446019	54449761	3743	*	28	1.18884e-257	1.63082e-91	1.67123e-08	1.13292e-106	0.304662	0.146889	HOXC4
DMR_79	chr8	70980488	70984917	4430	*	21	1.116e-183	1.12288e-108	5.8417e-09	1.24472e-106	0.267086	0.138048	PRDM14	PRDM14
DMR_84	chr13	78491982	78494462	2481	*	46	6.00468e-182	6.75082e-105	5.79121e-07	5.0134e-105	0.154668	0.0550631	RNF219-AS1
DMR_137	chr10	102893925	102896869	2945	*	16	6.67418e-162	4.73422e-112	1.77016e-09	1.29215e-104	0.360217	0.185023	TLX1
DMR_60	chr8	57357785	57361797	4013	*	25	7.08665e-199	1.04545e-94	1.27647e-08	6.84495e-104	0.251743	0.102213	RP11-17A4.2
DMR_13	chr6	31695027	31701808	6782	*	77	6.37367e-293	4.2194e-56	1.58528e-07	1.07723e-103	0.198052	0.0327351	DDAH2
DMR_148	chr1	200007403	200012526	5124	*	23	4.40317e-158	3.31719e-98	7.12081e-09	3.83225e-103	0.282568	0.144425	NR5A2	NR5A2
DMR_210	chr11	43596529	43605269	8741	*	47	2.14882e-141	4.07421e-85	3.01855e-08	4.03825e-103	0.224463	0.0617617	HSD17B12
DMR_308	chr2	182545485	182550065	4581	*	24	2.40048e-125	1.66416e-109	4.17572e-08	6.20638e-103	0.143582	0.0920025	AC013733.3
DMR_273	chr2	66664535	66668012	3478	*	19	4.19826e-130	2.55985e-111	3.47082e-08	9.73123e-103	0.270579	0.196189	MEIS1
DMR_948	chr6	33393112	33401542	8431	*	64	1.29038e-83	4.51669e-79	3.77318e-07	4.92823e-102	0.264258	0.0475022	SYNGAP1	SYNGAP1
DMR_359	chr7	156794879	156799873	4995	*	20	3.58543e-118	1.57289e-106	1.26675e-08	1.2707e-101	0.262601	0.178903	MNX1-AS2
DMR_144	chr7	27152583	27156062	3480	*	29	1.67322e-159	2.03256e-111	1.8927e-06	1.92222e-101	0.240184	0.142466	HOXA-AS2
DMR_90	chr1	200002343	200006247	3905	*	17	8.53112e-181	2.36648e-108	9.48127e-09	1.38352e-100	0.249744	0.188927	NR5A2	NR5A2
DMR_355	chr5	87967728	87972265	4538	*	26	1.46957e-118	1.79937e-105	2.1328e-08	1.24526e-99	0.219913	0.107123	CTC-467M3.1
DMR_81	chr2	27529325	27531535	2211	*	18	4.78291e-183	1.65557e-107	1.36594e-08	1.27041e-99	0.265543	0.160611	TRIM54
DMR_373	chr7	155258253	155264300	6048	*	23	6.5486e-117	1.23422e-104	1.69127e-08	2.14241e-99	0.238129	0.12357	NA	DMR_373
DMR_140	chr6	29587487	29602390	14904	*	88	8.85434e-161	8.63509e-70	1.61549e-07	3.34061e-99	0.243456	0.0404849	GABBR1	GABBR1
DMR_789	chr11	32454216	32461240	7025	*	43	5.5756e-91	2.45974e-101	1.18149e-06	6.01396e-99	0.233363	0.106011	WT1-AS
DMR_332	chr11	14993378	14997972	4595	*	48	1.03896e-121	1.74024e-108	2.71927e-06	6.16014e-99	0.155131	0.0589059	CALCB
DMR_124	chr15	83951663	83954849	3187	*	31	2.27071e-168	3.89993e-85	2.18648e-08	8.67829e-99	0.192735	0.106427	RP11-382A20.4
DMR_1108	chr13	28363281	28369574	6294	*	26	1.76476e-78	2.01147e-101	2.80888e-08	1.76401e-98	0.229079	0.0919297	GSX1	GSX1
DMR_785	chr4	4854459	4864902	10444	*	72	2.41594e-91	7.74622e-89	2.5222e-06	2.41669e-98	0.204401	0.060768	MSX1	MSX1
DMR_223	chr13	112720171	112724583	4413	*	24	5.85001e-139	4.28841e-102	3.19267e-08	2.2387e-97	0.210518	0.115535	SOX1	SOX1
DMR_257	chr2	175190821	175194079	3259	*	17	1.28214e-131	3.30106e-103	6.51007e-09	2.73206e-96	0.245385	0.142481	AC018470.4	AC018470.4
DMR_34	chr14	24800305	24805349	5045	*	21	1.07614e-223	3.93852e-98	5.45523e-09	3.72106e-96	0.353795	0.158998	ADCY4
DMR_642	chr3	138660387	138669434	9048	*	36	4.70072e-98	1.05277e-90	1.00351e-07	3.95707e-96	0.212549	0.0912732	C3orf72
DMR_46	chr3	139257229	139260099	2871	*	20	2.0345e-209	5.71742e-98	1.28294e-08	9.64043e-96	0.322625	0.143154	RP11-319G6.1
DMR_1604	chr20	21080692	21087165	6474	*	21	3.23299e-64	3.87143e-104	2.14411e-07	1.46973e-95	0.213587	0.115961	LINC00237	LINC00237
DMR_195	chr2	162270453	162275746	5294	*	30	3.23994e-145	6.07682e-80	3.10659e-08	4.40626e-95	0.301144	0.0787795	TBR1	TBR1
DMR_250	chr4	41880319	41885041	4723	*	26	2.54155e-132	3.35934e-90	1.72732e-08	1.09342e-94	0.2425	0.10892	LINC00682	LINC00682
DMR_795	chr15	76627594	76635953	8360	*	35	3.63761e-90	1.00036e-91	1.72463e-07	1.51852e-94	0.192348	0.0935186	ISL2
DMR_570	chr6	100911526	100915805	4280	*	25	1.0056e-102	4.71412e-98	6.8894e-08	2.42318e-94	0.206918	0.118294	SIM1	SIM1
DMR_709	chr5	140796045	140803130	7086	*	24	9.85918e-95	5.87083e-100	1.56094e-07	1.60349e-93	0.272189	0.146456	PCDHGA1		PCDHGB7	PCDHGA11" "PCDHGA1"
DMR_184	chr1	119541833	119545275	3443	*	19	6.84507e-148	2.58567e-100	2.36301e-08	1.66539e-93	0.286192	0.14821	RP4-712E4.1
DMR_357	chr8	65488167	65494101	5935	*	38	1.8277e-118	2.26036e-79	1.03529e-07	2.16148e-93	0.22036	0.059148	BHLHE22
DMR_47	chr5	72528111	72530472	2362	*	15	3.0078e-209	7.80483e-99	1.78114e-09	3.59854e-93	0.322688	0.174981	RP11-60A8.1	RP11-60A8.1
DMR_36	chr19	15342548	15344364	1817	*	16	4.57197e-219	2.78839e-98	8.44748e-09	5.29253e-93	0.278041	0.170911	EPHX3	EPHX3
DMR_282	chr17	47072339	47075880	3542	*	23	4.94116e-129	4.73843e-93	2.29525e-08	8.96977e-93	0.220709	0.105209	IGF2BP1
DMR_202	chr15	37385900	37392106	6207	*	24	3.56213e-144	3.41122e-84	1.88725e-08	1.06742e-92	0.297848	0.146913	RP11-128A17.1
DMR_255	chr7	49812836	49815938	3103	*	17	6.96042e-132	1.03192e-96	9.66641e-09	2.51193e-92	0.306009	0.153089	VWC2	VWC2
DMR_345	chr6	30649909	30659043	9135	*	91	1.8733e-120	2.49772e-52	5.63431e-07	2.93252e-92	0.19497	0.0482796	PPP1R18
DMR_356	chr18	55102849	55109119	6271	*	24	1.77092e-118	2.41554e-74	7.40818e-09	3.57621e-92	0.272512	0.118254	ONECUT2
DMR_161	chr12	54408091	54413384	5294	*	41	4.92834e-152	1.42177e-69	3.46993e-08	3.94717e-92	0.273428	0.076695	RP11-834C11.12
DMR_25	chr18	5542743	5545169	2427	*	17	2.13942e-242	5.62153e-92	3.71762e-09	1.51896e-91	0.318307	0.13809	EPB41L3	EPB41L3
DMR_624	chr17	59529316	59535723	6408	*	25	4.07331e-99	8.15441e-81	1.69456e-08	2.2355e-91	0.278396	0.129573	TBX4	TBX4
DMR_226	chr16	10274064	10277505	3442	*	22	1.22961e-138	1.4733e-96	2.13927e-08	3.77824e-91	0.166916	0.0849448	GRIN2A	GRIN2A
DMR_251	chr4	41866309	41869611	3303	*	15	3.06668e-132	8.14553e-98	5.01349e-09	5.09088e-91	0.366383	0.206704	NA	DMR_251
DMR_1277	chr6	108434970	108441207	6238	*	25	6.50839e-73	6.01593e-93	5.75942e-08	6.72548e-91	0.313496	0.121013	OSTM1	OSTM1
DMR_63	chr5	140810051	140811642	1592	*	17	2.34029e-198	6.98833e-98	2.371e-08	2.44234e-90	0.256677	0.181444	PCDHGA1		PCDHGB7	PCDHGA11	PCDHGA12" "PCDHGA1"
DMR_18	chr16	88717134	88718818	1685	*	15	1.39325e-260	5.86655e-94	4.96233e-09	3.16866e-90	0.337226	0.241597	CYBA
DMR_163	chr5	172668965	172673349	4385	*	19	7.76275e-152	1.44272e-94	8.84738e-09	1.23256e-89	0.231982	0.124475	NA	DMR_163
DMR_817	chr15	60284643	60289532	4890	*	22	6.54449e-89	4.0362e-82	1.52024e-07	1.66293e-89	0.163865	0.10491	NA	DMR_817
DMR_16	chrX	56258113	56260186	2074	*	15	1.01059e-263	7.01679e-92	2.93391e-09	5.99106e-89	0.345689	0.247335	KLF8	KLF8
DMR_465	chr1	91189167	91193193	4027	*	25	8.76665e-110	3.79828e-88	2.38911e-08	8.04758e-89	0.248919	0.111738	NA	DMR_465
DMR_882	chr6	33238957	33249087	10131	*	124	3.40838e-86	8.38857e-54	1.03642e-05	1.10542e-88	-0.207918	-0.0100741	RPS18
DMR_37	chr3	25467237	25469991	2755	*	16	3.26254e-218	1.43891e-91	1.19894e-08	3.6285e-88	0.347331	0.218169	RARB	RARB
DMR_688	chr2	105468274	105475049	6776	*	26	8.05744e-96	3.24888e-87	3.55361e-08	3.54259e-87	0.195318	0.10582	RP11-13J10.1
DMR_23	chr2	201450323	201451303	981	*	14	1.06052e-253	4.09192e-93	3.38802e-09	5.61076e-87	0.347028	0.21545	AOX1	AOX1
DMR_502	chr6	100901371	100906895	5525	*	23	6.36721e-107	3.10117e-92	4.99701e-08	2.00742e-86	0.179385	0.110456	SIM1	SIM1
DMR_402	chr10	106398816	106402908	4093	*	21	4.38751e-115	9.44753e-91	1.97905e-08	3.7905e-86	0.175398	0.101768	SORCS3	SORCS3
DMR_741	chr6	32133421	32142236	8816	*	89	2.62894e-93	1.0832e-66	4.97407e-05	7.9995e-86	0.0991857	0.0268038	PPT2
DMR_85	chr8	23562003	23564717	2715	*	16	8.87254e-182	1.96729e-92	1.51685e-08	1.88652e-85	0.242371	0.171353	RP11-175E9.1
DMR_12	chr20	25128211	25130869	2659	*	19	7.02026e-295	6.34369e-84	1.69927e-09	2.16606e-85	0.282998	0.129146	RP4-738P15.1	RP4-738P15.1
DMR_1095	chr15	60291880	60298900	7021	*	30	6.22742e-79	1.10677e-82	1.66576e-07	6.88904e-85	0.224214	0.0783524	FOXB1	FOXB1
DMR_260	chr6	26271193	26273611	2419	*	18	1.32596e-131	7.55948e-91	2.50834e-08	8.31146e-85	0.241742	0.120347	HIST1H2BI
DMR_87	chr8	55370192	55372569	2378	*	16	2.99409e-181	3.84563e-90	7.96208e-09	1.41713e-84	0.265074	0.144295	SOX17	SOX17
DMR_205	chr12	54387530	54391631	4102	*	17	1.92542e-143	2.82094e-90	1.00939e-08	2.17996e-84	0.245454	0.151919	RP11-834C11.12
DMR_159	chr15	41803428	41806588	3161	*	15	6.40703e-153	1.17955e-88	4.76087e-09	8.84883e-84	0.256927	0.159611	LTK	LTK
DMR_662	chr10	118030848	118034357	3510	*	29	3.1769e-97	5.90655e-90	1.61158e-07	1.12501e-83	0.174156	0.0686247	GFRA1	GFRA1
DMR_731	chr3	44036098	44041136	5039	*	25	6.34461e-94	4.32016e-85	7.89367e-08	4.31374e-83	0.251887	0.0771948	RP4-555D20.3
DMR_32	chr11	105479843	105481988	2146	*	18	2.65673e-225	1.39954e-82	7.89324e-09	1.64185e-82	0.257854	0.113085	GRIA4	GRIA4
DMR_30	chr14	36982447	36983949	1503	*	12	9.56276e-229	6.33981e-88	2.11496e-09	4.20738e-82	0.204305	0.152199	RP11-896J10.3
DMR_229	chr5	146256776	146260901	4126	*	24	3.21785e-138	3.29965e-83	6.05122e-08	7.49725e-82	0.176551	0.0636674	PPP2R2B	PPP2R2B
DMR_500	chr20	25061762	25065553	3792	*	20	5.69092e-107	4.09677e-85	5.78061e-08	1.25438e-81	0.167754	0.0984031	VSX1	VSX1
DMR_348	chr11	111382915	111386269	3355	*	21	4.89633e-120	4.37885e-78	6.9657e-09	1.37166e-81	0.271937	0.126967	MIR34B
DMR_41	chr6	31733619	31736112	2494	*	21	7.4515e-217	1.5073e-68	4.35159e-08	3.98944e-81	0.188221	0.0911824	VWA7	VWA7
DMR_24	chr7	116164108	116166824	2717	*	27	3.03561e-247	1.04291e-68	5.42237e-09	4.22755e-81	0.232531	0.0800594	CAV1	CAV1
DMR_116	chr18	11146255	11151283	5029	*	19	3.98585e-171	1.04583e-81	1.8298e-08	1.97735e-80	0.244669	0.117129	PIEZO2	PIEZO2
DMR_1463	chr2	45231226	45241620	10395	*	39	1.14692e-67	1.09051e-63	5.94406e-08	3.03785e-80	0.291793	0.082232	SIX2
DMR_1254	chr16	49311483	49318747	7265	*	25	1.46147e-73	8.22717e-84	1.61941e-07	3.24551e-80	0.209748	0.0881812	CBLN1	CBLN1
DMR_488	chr14	54418728	54424149	5422	*	24	5.35493e-108	1.14724e-81	1.67858e-07	3.25987e-80	0.200172	0.0948502	BMP4	BMP4
DMR_99	chr8	72753268	72758095	4828	*	24	3.35487e-177	4.37175e-69	2.20293e-08	3.62345e-80	0.245932	0.0927083	RP11-383H13.1
DMR_280	chr2	176968052	176974934	6883	*	28	2.34791e-129	2.81446e-83	7.89579e-09	4.58155e-80	0.249672	0.109483	HOXD11
DMR_228	chr1	119548527	119551851	3325	*	15	2.99575e-138	1.81804e-85	4.97277e-09	7.3755e-80	0.208132	0.154356	NA	DMR_228
DMR_522	chr18	49865488	49868788	3301	*	32	1.62526e-105	6.17478e-79	2.44702e-07	7.46833e-80	0.1757	0.0346767	DCC	DCC
DMR_575	chr10	101292403	101297642	5240	*	25	2.31125e-102	8.98207e-73	2.40899e-08	8.79005e-80	0.295917	0.119723	NKX2-3	NKX2-3
DMR_256	chr8	24770342	24773268	2927	*	21	6.995e-132	4.24914e-85	8.86573e-08	8.87062e-80	0.229258	0.111492	NEFM
DMR_403	chr12	54345056	54350294	5239	*	23	5.23542e-115	1.09548e-74	1.9734e-08	1.33269e-79	0.261132	0.105628	HOXC12	HOXC12
DMR_378	chr10	26503897	26507383	3487	*	21	1.36635e-116	5.36423e-75	3.83151e-08	1.39616e-79	0.199614	0.0808876	GAD2	GAD2
DMR_123	chr16	62067937	62071193	3257	*	16	2.85418e-169	6.10481e-82	4.22949e-08	1.43551e-79	0.161696	0.091775	CDH8	CDH8
DMR_562	chr10	118890977	118894180	3204	*	20	2.70897e-103	9.16223e-81	3.0093e-08	1.50021e-79	0.262422	0.137881	VAX1	VAX1
DMR_710	chr6	5992802	5997791	4990	*	21	1.00109e-94	2.26678e-84	1.28933e-07	1.81564e-79	0.191191	0.108959	NA	DMR_710
DMR_75	chr18	5628160	5630951	2792	*	13	5.73895e-185	6.99289e-85	2.60449e-09	1.83135e-79	0.305563	0.164133	EPB41L3	EPB41L3
DMR_185	chr12	85671811	85674694	2884	*	19	9.75574e-148	2.2182e-85	9.83846e-09	2.35889e-79	0.285545	0.113442	ALX1	ALX1
DMR_117	chr15	45404157	45407818	3662	*	18	7.84175e-171	1.70832e-80	7.83513e-09	2.63046e-79	0.242107	0.103878	DUOXA2
DMR_153	chr20	57424521	57428473	3953	*	67	5.40221e-156	5.11364e-67	0.000114601	2.63677e-79	0.0987182	0.0355673	GNAS
DMR_470	chr1	165321224	165327005	5782	*	26	3.03238e-109	4.48476e-72	3.20583e-08	2.64704e-79	0.210503	0.0764676	LMX1A	LMX1A
DMR_22	chr1	67217673	67218505	833	*	12	2.03817e-254	1.2783e-84	1.32113e-09	4.05325e-79	0.319029	0.184559	TCTEX1D1	TCTEX1D1
DMR_587	chr13	84452994	84457340	4347	*	21	2.7718e-101	9.68023e-86	3.43214e-07	6.30843e-79	0.170408	0.0803098	SLITRK1	SLITRK1
DMR_1556	chr20	21491781	21498921	7141	*	26	1.58706e-65	1.4107e-76	5.71884e-08	8.61194e-79	0.247196	0.0994065	NKX2-2-AS1
DMR_78	chr7	134142981	134144288	1308	*	15	7.89694e-184	9.79912e-83	3.91246e-08	9.57063e-79	0.295718	0.176599	AKR1B1	AKR1B1
DMR_173	chr5	134870506	134872957	2452	*	27	5.04463e-150	6.4728e-83	2.28115e-07	1.10034e-78	0.163005	0.0834275	NEUROG1	NEUROG1
DMR_93	chr13	79169714	79171679	1966	*	16	7.65734e-180	3.72486e-83	1.34144e-08	2.29133e-78	0.286337	0.14334	RNF219-AS1
DMR_33	chr20	44097320	44099675	2356	*	14	8.59672e-225	3.81911e-81	2.20369e-09	2.81302e-78	0.337074	0.179956	WFDC2
DMR_269	chr1	63782395	63790202	7808	*	34	2.78514e-130	1.98259e-54	1.92277e-08	3.47341e-78	0.270913	0.0808357	FOXD3
DMR_612	chr13	100607772	100613240	5469	*	19	7.74648e-100	3.2886e-79	4.67116e-08	8.22e-78	0.27292	0.121752	NA	DMR_612
DMR_921	chr13	28549574	28555387	5814	*	18	9.16238e-85	1.08448e-80	2.0873e-08	9.78866e-78	0.209426	0.108547	URAD	URAD
DMR_1262	chr2	172955512	172961504	5993	*	19	2.92543e-73	1.83299e-76	2.24814e-07	1.36876e-77	0.261937	0.15769	NA	DMR_1262
DMR_52	chr2	162282922	162285454	2533	*	14	3.47591e-205	1.10316e-78	1.58941e-09	1.44268e-77	0.215051	0.151878	AC009487.5
DMR_1290	chr7	156809644	156815030	5387	*	22	1.57085e-72	1.22681e-80	1.79424e-07	1.87601e-77	0.206491	0.103111	NA	DMR_1290
DMR_508	chr1	18956762	18960940	4179	*	20	1.5612e-106	5.68809e-78	2.33091e-08	2.93391e-77	0.209663	0.113968	PAX7	PAX7
DMR_1573	chr6	32036449	32057846	21398	*	177	4.36369e-65	2.27525e-52	8.13915e-06	4.24225e-77	-0.136667	-0.00169839	TNXB
DMR_321	chr11	27739827	27744759	4933	*	31	1.64888e-123	1.55401e-68	2.36364e-07	4.66698e-77	0.150856	0.0611288	BDNF
DMR_86	chr5	112073348	112073769	422	*	14	1.17795e-181	1.92234e-83	9.65403e-08	7.9819e-77	0.256514	0.205872	APC	APC
DMR_62	chr3	125898467	125900824	2358	*	15	1.84943e-198	3.21917e-75	6.27667e-09	8.66172e-77	0.320402	0.18394	ALDH1L1-AS2
DMR_65	chr1	217307696	217313824	6129	*	28	1.34506e-197	6.21733e-58	1.25744e-08	9.19249e-77	0.26687	0.106637	ESRRG	ESRRG
DMR_824	chr8	10585394	10593133	7740	*	27	1.11959e-88	2.36208e-77	4.14693e-07	1.08498e-76	0.198344	0.102158	CTD-2135J3.3
DMR_563	chr1	197886681	197890812	4132	*	18	2.84912e-103	7.95723e-73	5.54524e-08	1.37315e-76	0.228937	0.122871	LHX9	LHX9
DMR_1086	chr6	32944067	32948526	4460	*	28	2.46916e-79	4.79602e-81	3.43598e-06	5.03825e-76	-0.185793	-0.0810045	BRD2	BRD2
DMR_1855	chr14	37123678	37133714	10037	*	48	8.5128e-59	1.14247e-73	2.79589e-06	7.5486e-76	0.238745	0.0808408	PAX9
DMR_484	chr18	903764	909154	5391	*	27	2.99027e-108	4.22703e-74	4.48177e-07	1.36641e-75	0.171956	0.0663255	ADCYAP1
DMR_145	chr10	8092775	8103673	10899	*	72	1.25908e-158	4.32191e-48	3.21859e-08	2.19524e-75	0.283532	0.0558556	RP11-379F12.4
DMR_391	chr2	154727485	154730326	2842	*	17	9.32448e-116	1.06577e-76	4.32264e-08	2.68178e-75	0.196134	0.0938971	GALNT13	GALNT13
DMR_17	chr2	191044481	191045885	1405	*	11	8.12761e-262	6.26066e-79	8.14642e-10	3.60007e-75	0.353538	0.254281	C2orf88	C2orf88
DMR_64	chrX	25033358	25034688	1331	*	14	1.30127e-197	2.54037e-79	1.33703e-08	8.59375e-75	0.34121	0.208168	ARX	ARX
DMR_204	chr1	110609973	110614450	4478	*	18	6.65682e-144	6.65666e-68	4.63478e-09	8.70628e-75	0.227665	0.110601	STRIP1
DMR_206	chr10	22622123	22625874	3752	*	21	5.92273e-143	5.86127e-74	5.72714e-08	9.84427e-75	0.223524	0.113036	NA	DMR_206
DMR_127	chr12	22093960	22095330	1371	*	14	9.23543e-167	7.89662e-81	3.76569e-08	1.04698e-74	0.227605	0.135107	ABCC9	ABCC9
DMR_626	chr6	100893665	100897445	3781	*	16	5.78424e-99	3.37411e-80	1.02419e-08	1.05426e-74	0.205819	0.125456	SIM1	SIM1
DMR_146	chr14	74705733	74708313	2581	*	14	1.634e-158	1.12063e-79	1.27656e-08	1.24399e-74	0.262257	0.134962	VSX2	VSX2
DMR_322	chr2	80529315	80531898	2584	*	17	2.19736e-123	1.46227e-77	9.41684e-08	1.37624e-74	0.173417	0.0831933	CTNNA2
DMR_94	chr10	17269643	17273187	3545	*	26	4.7242e-179	1.70292e-66	2.00921e-08	1.43769e-74	0.205127	0.0902646	VIM
DMR_48	chr8	86349742	86351195	1454	*	15	4.70666e-209	1.4215e-69	7.15587e-09	1.56114e-74	0.286596	0.158146	CA3	CA3
DMR_57	chr14	24640947	24642317	1371	*	13	1.62016e-200	3.12632e-79	3.46389e-09	1.96108e-74	0.233729	0.173605	REC8	REC8
DMR_201	chr3	136537169	136539328	2160	*	18	2.03692e-144	1.50894e-77	2.23884e-08	2.74927e-74	0.17157	0.110106	SLC35G2	SLC35G2
DMR_281	chr12	54420837	54425418	4582	*	17	3.25973e-129	1.05857e-63	8.52913e-09	4.25166e-74	0.287358	0.16205	RP11-834C11.12
DMR_55	chr4	16083440	16086085	2646	*	15	1.72939e-202	9.40702e-76	5.8545e-09	4.4207e-74	0.303784	0.158123	PROM1	PROM1
DMR_313	chr1	197879380	197885607	6228	*	26	7.83158e-125	1.35478e-66	3.53244e-08	6.15783e-74	0.239058	0.0802361	LHX9	LHX9
DMR_599	chr14	42073791	42079246	5456	*	23	1.54216e-100	2.74488e-75	5.69682e-08	9.91689e-74	0.206208	0.0808945	LRFN5
DMR_107	chr6	33083287	33085063	1777	*	17	4.49508e-175	5.23342e-72	4.84184e-08	9.92664e-74	0.159503	0.105369	HLA-DPB2	HLA-DPB2
DMR_922	chr1	221049931	221055964	6034	*	34	1.03987e-84	2.3972e-62	3.49004e-07	1.5854e-73	0.214063	0.0777906	HLX
DMR_101	chr12	81471311	81472177	867	*	13	1.63383e-176	4.08876e-79	3.32073e-08	4.33859e-73	0.242109	0.189691	ACSS3	ACSS3
DMR_121	chr19	52390810	52391789	980	*	14	9.80217e-170	3.8931e-79	7.54329e-08	6.03317e-73	0.277127	0.213079	CTC-429C10.2
DMR_160	chr15	45421068	45423543	2476	*	17	3.05373e-152	1.56206e-76	3.9952e-08	7.60791e-73	0.214214	0.154168	DUOX1
DMR_103	chr13	96204493	96206104	1612	*	16	2.54729e-176	7.42927e-76	4.38049e-08	8.36377e-73	0.288946	0.161985	CLDN10	CLDN10
DMR_316	chr10	23460245	23464518	4274	*	18	5.57267e-124	4.0504e-65	9.84828e-09	1.18986e-72	0.230399	0.108123	NA	DMR_316
DMR_324	chr5	1873721	1880310	6590	*	27	6.38676e-123	2.53698e-68	1.37568e-07	3.24308e-72	0.293711	0.135253	IRX4	IRX4
DMR_307	chr3	27770059	27772805	2747	*	18	1.84573e-125	1.42571e-76	3.8076e-08	4.41929e-72	0.194239	0.102187	NA	DMR_307
DMR_557	chr10	102889287	102892787	3501	*	18	1.62476e-103	7.62333e-72	1.6109e-08	7.77987e-72	0.232712	0.125009	TLX1
DMR_499	chr5	100236199	100240223	4025	*	23	5.43302e-107	2.51179e-61	2.8035e-08	1.22231e-71	0.125195	0.051094	ST8SIA4	ST8SIA4
DMR_233	chr4	13529102	13531213	2112	*	14	3.80508e-137	2.89363e-76	5.9095e-09	1.54326e-71	0.202285	0.126376	NA	DMR_233
DMR_729	chr17	46687312	46693336	6025	*	36	3.56484e-94	1.4479e-63	3.6062e-07	2.05694e-71	0.194017	0.0595144	HOXB7
DMR_88	chr6	29795501	29796614	1114	*	14	3.90447e-181	4.11855e-76	1.63163e-08	2.14881e-71	0.226363	0.14269	HLA-G
DMR_462	chr3	138654370	138659021	4652	*	23	6.32229e-110	4.39572e-67	5.03442e-08	2.39504e-71	0.195733	0.0995781	RP11-548O1.3	RP11-548O1.3
DMR_67	chr17	33700180	33701776	1597	*	16	4.42216e-193	1.51632e-69	9.38474e-09	2.99354e-71	0.253063	0.138141	SLFN11	SLFN11
DMR_40	chr17	44895317	44899957	4641	*	19	4.28395e-217	6.6689e-59	4.77662e-09	6.09365e-71	0.230177	0.11617	WNT3	WNT3
DMR_39	chr17	41363502	41365094	1593	*	12	2.39125e-217	2.82322e-70	2.74098e-09	6.78379e-71	0.333857	0.220294	NBR1
DMR_350	chr6	50810432	50814305	3874	*	14	9.43985e-120	2.06949e-74	1.37755e-08	7.16522e-71	0.23037	0.153428	TFAP2B	TFAP2B
DMR_738	chr10	124892233	124897153	4921	*	25	1.52985e-93	1.51532e-67	1.7243e-07	8.08842e-71	0.178727	0.0720959	HMX3	HMX3
DMR_28	chr3	181441345	181445647	4303	*	24	1.40443e-235	2.08243e-59	3.31796e-09	8.83758e-71	0.287316	0.122039	SOX2-OT	SOX2-OT
DMR_763	chr13	112758379	112763220	4842	*	22	4.04622e-92	7.62169e-74	3.64176e-08	1.0235e-70	0.213365	0.0867549	LINC00403
DMR_1044	chr4	55092363	55100268	7906	*	34	1.57225e-80	2.95039e-57	2.13394e-06	1.18451e-70	0.242606	0.0740754	FIP1L1
DMR_109	chr10	129533731	129537308	3578	*	19	2.76621e-174	1.55111e-64	5.60145e-09	1.74846e-70	0.273125	0.12083	FOXI2
DMR_747	chr20	24449392	24452131	2740	*	19	1.12927e-92	5.54807e-74	4.35107e-07	2.16295e-70	0.189616	0.0913805	SYNDIG1	SYNDIG1
DMR_27	chr5	101631505	101633158	1654	*	13	2.12157e-238	6.37628e-68	1.20918e-09	2.29797e-70	0.330601	0.158186	SLCO4C1	SLCO4C1
DMR_199	chr6	21664167	21668049	3883	*	19	1.56962e-144	3.29943e-63	8.49246e-08	2.35377e-70	0.264983	0.144216	CASC15	CASC15
DMR_327	chr8	67872678	67875646	2969	*	14	1.26114e-122	4.44604e-71	1.10513e-08	2.36657e-70	0.18346	0.128094	TCF24	TCF24
DMR_219	chr13	100619842	100624965	5124	*	21	7.17563e-140	2.35145e-59	2.35313e-08	2.55937e-70	0.203801	0.0977407	ZIC5	ZIC5
DMR_42	chr12	47219626	47221046	1421	*	12	1.48352e-216	1.11123e-68	2.77516e-09	2.77656e-70	0.306665	0.169446	SLC38A4	SLC38A4
DMR_183	chr6	31650735	31651362	628	*	18	6.30645e-148	2.38404e-76	8.22416e-07	3.34327e-70	0.141589	0.106166	LY6G5C	LY6G5C
DMR_178	chr3	42304070	42307866	3797	*	19	9.09005e-149	9.97429e-71	1.81299e-08	4.10562e-70	0.24796	0.135601	CCK	CCK
DMR_44	chr1	3566304	3569899	3596	*	44	1.11898e-212	3.35103e-43	1.8061e-07	5.7108e-70	0.279037	0.0763394	TP73
DMR_415	chr10	94825257	94829039	3783	*	14	7.16237e-114	7.98724e-74	1.65143e-08	7.12486e-70	0.243591	0.151415	CYP26C1	CYP26C1
DMR_481	chr13	100630170	100638446	8277	*	29	2.29517e-108	4.46789e-56	7.77151e-08	8.79973e-70	0.239909	0.0811006	ZIC2	ZIC2
DMR_1004	chr2	237075188	237080535	5348	*	24	7.82191e-82	2.28907e-58	1.11429e-07	1.09955e-69	0.266421	0.0914191	AC079135.1
DMR_792	chr4	185934797	185942800	8004	*	43	1.80499e-90	2.25336e-51	4.4676e-08	6.01723e-69	0.23722	0.0448494	HELT	HELT
DMR_186	chr12	54365966	54371246	5281	*	23	1.93285e-147	6.42859e-63	1.6681e-08	1.19009e-68	0.233959	0.0918035	HOXC11
DMR_678	chr3	32857317	32864307	6991	*	25	1.38312e-96	3.55541e-63	1.40377e-07	1.55999e-68	0.230436	0.0857898	TRIM71	TRIM71
DMR_92	chr14	23834808	23836012	1205	*	11	1.52647e-180	1.36695e-73	6.81569e-09	1.56766e-68	0.321328	0.234768	EFS	EFS
DMR_275	chr10	73846448	73849626	3179	*	19	9.10905e-130	1.79907e-65	9.07822e-08	1.64753e-68	0.238136	0.107636	SPOCK2	SPOCK2
DMR_671	chr10	118895568	118901190	5623	*	26	8.92747e-97	6.51245e-67	5.36604e-08	1.76233e-68	0.22033	0.0857898	VAX1	VAX1
DMR_232	chr4	85416865	85421050	4186	*	23	2.13249e-137	8.72612e-59	1.51261e-08	2.16597e-68	0.202484	0.0891335	NKX6-1	NKX6-1
DMR_407	chr6	117583893	117587588	3696	*	15	1.93426e-114	3.80326e-73	1.66106e-08	2.57212e-68	0.164932	0.101331	VGLL2	VGLL2
DMR_213	chr18	12253749	12255318	1570	*	19	6.95995e-141	7.21536e-73	2.54829e-07	2.93331e-68	0.185753	0.10125	CIDEA	CIDEA
DMR_167	chr14	52533693	52536893	3201	*	17	4.16489e-151	3.62963e-70	3.49781e-08	3.26525e-68	0.233096	0.134169	NID2	NID2
DMR_211	chr6	29759947	29761288	1342	*	24	3.91544e-141	1.10642e-71	1.07393e-07	3.67245e-68	0.158409	0.091141	HLA-V
DMR_812	chr7	15725086	15727598	2513	*	18	3.89722e-89	6.12582e-74	6.25146e-07	3.92764e-68	0.195065	0.0894303	MEOX2	MEOX2
DMR_104	chr4	188916496	188918931	2436	*	15	1.137e-175	8.78428e-68	1.22783e-08	4.00091e-68	0.280702	0.161639	ZFP42	ZFP42
DMR_2055	chr20	37351945	37358077	6133	*	23	2.05573e-55	1.51777e-72	1.28401e-07	6.63583e-68	0.134128	0.0760228	SLC32A1	SLC32A1
DMR_416	chr13	28500882	28503508	2627	*	14	8.48655e-114	1.26184e-71	2.49766e-08	6.80909e-68	0.26548	0.124728	NA	DMR_416
DMR_368	chr19	2250561	2253854	3294	*	17	3.8693e-117	4.74565e-64	6.8388e-09	1.32756e-67	0.299595	0.151455	AMH
DMR_331	chr6	99271709	99273830	2122	*	17	7.72952e-122	1.46587e-71	1.35608e-07	1.8238e-67	0.208346	0.100529	NA	DMR_331
DMR_538	chr6	32073035	32078624	5590	*	36	9.71809e-105	4.0058e-60	1.293e-06	2.08238e-67	0.187042	0.0333353	TNXB
DMR_58	chr15	90039409	90040550	1142	*	11	6.04044e-200	1.60468e-70	3.73391e-09	2.28921e-67	0.298678	0.21281	RHCG	RHCG
DMR_61	chr3	48631834	48633441	1608	*	12	9.6856e-199	1.6889e-71	1.44172e-09	3.06895e-67	0.24694	0.153732	COL7A1	COL7A1
DMR_166	chr6	26016674	26018602	1929	*	15	2.48665e-151	2.98748e-68	3.94734e-08	8.14475e-67	0.30331	0.169927	HIST1H1PS2
DMR_289	chr15	93614970	93618028	3059	*	23	4.31601e-128	1.33065e-51	4.11558e-07	9.614e-67	0.219758	0.0873875	RGMA	RGMA
DMR_318	chrX	119442797	119445864	3068	*	16	1.02504e-123	4.10243e-68	3.22376e-08	9.74139e-67	0.271836	0.139326	TMEM255A	TMEM255A
DMR_1047	chr5	145717010	145720805	3796	*	16	2.18867e-80	8.7929e-72	2.20072e-07	1.16691e-66	0.153887	0.0880063	RBM27
DMR_43	chr16	66612955	66613970	1016	*	12	1.81796e-213	7.85356e-63	2.09023e-09	1.43117e-66	0.271562	0.160905	CKLF-CMTM1
DMR_177	chr22	51016501	51018459	1959	*	16	3.29776e-149	3.44206e-69	8.2397e-08	1.63259e-66	0.204851	0.120896	CPT1B
DMR_347	chr3	27760732	27766382	5651	*	25	4.80567e-120	1.09537e-57	3.74882e-08	1.87076e-66	0.225357	0.0840972	EOMES	EOMES
DMR_899	chr5	2751041	2758088	7048	*	44	1.1299e-85	1.24524e-46	3.20823e-06	2.42297e-66	0.227209	0.0740807	C5orf38
DMR_89	chr6	117086040	117087594	1555	*	12	7.51082e-181	1.87815e-67	5.85507e-09	2.73607e-66	0.217262	0.147935	FAM162B	FAM162B
DMR_212	chr19	46798869	46801672	2804	*	12	6.89481e-141	7.04643e-69	6.44525e-09	2.92227e-66	0.346766	0.224085	HIF3A	HIF3A
DMR_352	chr7	127670570	127673038	2469	*	14	2.23657e-119	2.01871e-69	1.24212e-08	4.50028e-66	0.310296	0.178297	SND1
DMR_750	chr18	74960629	74963807	3179	*	32	1.23836e-92	5.29918e-67	1.50667e-06	6.2665e-66	0.190538	0.064029	GALR1	GALR1
DMR_264	chr2	74728623	74731413	2791	*	23	5.15003e-131	8.95992e-67	8.20887e-07	7.20008e-66	0.185662	0.0916052	RP11-523H20.3
DMR_71	chr1	58715499	58717632	2134	*	13	8.28956e-189	2.09581e-62	5.74835e-09	9.43942e-66	0.244181	0.168281	DAB1	DAB1
DMR_1589	chr1	75592950	75598280	5331	*	24	1.03584e-64	7.5522e-66	4.09741e-07	1.2538e-65	0.221962	0.0699204	LHX8
DMR_616	chr14	57263369	57266029	2661	*	13	1.12068e-99	2.97485e-70	6.02862e-08	1.51423e-65	0.201228	0.146816	NA	DMR_616
DMR_270	chr1	91300215	91301962	1748	*	13	3.60367e-130	5.75826e-70	1.18678e-08	1.94175e-65	0.280406	0.153519	RP4-665J23.1	RP4-665J23.1
DMR_840	chr15	53095195	53098475	3281	*	18	6.89576e-88	2.70928e-62	4.52278e-08	2.01967e-65	0.179822	0.0891269	RP11-209K10.2	RP11-209K10.2
DMR_49	chr11	111410935	111411979	1045	*	10	3.78113e-207	7.62568e-69	1.83319e-09	2.13668e-65	0.308534	0.195665	LAYN	LAYN
DMR_864	chr3	147138293	147142415	4123	*	22	5.25601e-87	3.94379e-66	8.45974e-07	2.31429e-65	0.179376	0.0822313	ZIC1	ZIC1
DMR_115	chr14	60972853	60974525	1673	*	11	3.17655e-171	1.11294e-69	4.89338e-09	2.46942e-65	0.316656	0.191983	C14orf39	C14orf39
DMR_119	chr19	51522454	51526587	4134	*	21	4.4807e-170	2.09443e-51	5.27178e-08	2.57352e-65	0.261173	0.107113	KLK10
DMR_239	chr7	19182017	19185407	3391	*	16	3.38367e-135	3.49902e-65	2.28289e-08	2.81116e-65	0.234942	0.118815	AC003986.5
DMR_125	chr17	32482817	32485152	2336	*	15	5.09771e-167	8.02865e-64	1.11863e-08	3.47991e-65	0.301512	0.0935652	ASIC2	ASIC2
DMR_362	chr6	85482570	85484863	2294	*	12	7.11224e-118	1.35661e-69	7.9607e-09	3.54173e-65	0.261323	0.145586	NA	DMR_362
DMR_343	chr12	122015596	122021013	5418	*	27	9.58265e-121	1.49396e-48	6.35513e-08	3.68466e-65	0.301936	0.0785542	RP13-941N14.1
DMR_59	chr8	49467831	49470964	3134	*	13	4.4863e-199	4.35518e-66	1.85589e-09	4.08352e-65	0.350279	0.165782	RP11-770E5.1
DMR_258	chr11	12029738	12031508	1771	*	17	1.29688e-131	1.42928e-64	1.37682e-07	4.13303e-65	0.239362	0.0940731	DKK3	DKK3
DMR_317	chr10	23478530	23482255	3726	*	15	7.45756e-124	1.18997e-62	6.96925e-09	5.05704e-65	0.216258	0.117928	PTF1A	PTF1A
DMR_259	chr5	140624869	140627399	2531	*	15	1.29688e-131	2.93858e-70	1.46799e-07	5.31261e-65	0.199597	0.133863	PCDHB15	PCDHB15
DMR_426	chr2	66671478	66673985	2508	*	11	1.5955e-112	4.65224e-70	2.14718e-08	6.10865e-65	0.247208	0.149924	MEIS1	MEIS1
DMR_905	chr2	74739419	74743839	4421	*	17	2.46269e-85	3.16434e-68	2.20922e-08	8.29814e-65	0.251205	0.106017	TLX2	TLX2
DMR_217	chr16	55512806	55514470	1665	*	14	3.20097e-140	5.35554e-69	1.87262e-08	9.15538e-65	0.205	0.0991472	MMP2	MMP2
DMR_149	chr5	95767550	95770238	2689	*	16	4.55762e-158	1.25927e-60	1.39553e-08	9.19046e-65	0.205755	0.10556	CTD-2337A12.1
DMR_650	chr17	77760556	77769230	8675	*	26	1.2084e-97	3.547e-44	1.93568e-07	2.1672e-64	0.241125	0.0933265	CBX2
DMR_294	chr20	55835020	55842871	7852	*	32	2.63157e-127	4.32722e-50	3.00082e-07	2.40573e-64	0.239374	0.0834356	RP4-813D12.3
DMR_191	chr17	6898738	6900799	2062	*	17	2.4331e-146	9.56226e-61	3.14516e-07	3.72133e-64	0.19094	0.125401	ALOX12
DMR_2385	chr11	128553855	128566958	13104	*	50	1.804e-50	1.43129e-57	8.13597e-07	4.90246e-64	0.177201	0.0439927	FLI1
DMR_775	chr6	166579057	166583523	4467	*	23	9.15659e-92	1.68679e-61	6.41011e-08	5.41654e-64	0.239246	0.0884154	T	T
DMR_1215	chr10	118922194	118928131	5938	*	24	1.28956e-74	3.32412e-67	1.02663e-06	5.84742e-64	0.178527	0.0802321	RP11-501J20.2
DMR_175	chr12	106978920	106981513	2594	*	13	7.68314e-150	5.04985e-67	5.56546e-09	6.25597e-64	0.214843	0.120252	RFX4
DMR_672	chr2	87014979	87020377	5399	*	20	9.56998e-97	8.2688e-60	8.52536e-09	6.48318e-64	0.227732	0.0861772	CD8A	CD8A
DMR_108	chr20	42875135	42876939	1805	*	11	2.0624e-174	1.85797e-66	3.4877e-09	7.84886e-64	0.33911	0.175032	GDAP1L1	GDAP1L1
DMR_51	chr6	30226874	30228431	1558	*	32	1.65742e-205	6.52967e-35	2.87226e-08	8.43552e-64	0.354274	0.0710266	HLA-L
DMR_526	chr12	106974225	106977781	3557	*	23	2.3612e-105	5.333e-60	1.47097e-07	1.08617e-63	0.154817	0.0704853	RFX4
DMR_377	chr8	132051228	132055481	4254	*	14	8.54256e-117	2.57743e-62	3.27433e-08	1.27179e-63	0.157217	0.088906	ADCY8	ADCY8
DMR_807	chr1	75599645	75602925	3281	*	16	1.25392e-89	2.84071e-66	4.88975e-08	1.54873e-63	0.270588	0.113726	LHX8	LHX8
DMR_900	chr17	50234775	50237844	3070	*	19	1.25149e-85	9.95948e-64	3.57296e-08	1.73598e-63	0.211149	0.100722	CA10	CA10
DMR_803	chr14	60975811	60978275	2465	*	15	8.8154e-90	2.2423e-67	1.89859e-08	2.12593e-63	0.27981	0.132644	SIX6
DMR_833	chr13	28540622	28543520	2899	*	15	3.71972e-88	7.29492e-66	6.4551e-08	2.59579e-63	0.223539	0.114416	CDX2	CDX2
DMR_38	chr6	29690766	29693534	2769	*	33	5.94523e-218	1.05267e-39	1.39188e-08	2.64116e-63	0.272421	0.051587	HLA-F
DMR_707	chr9	96712772	96716998	4227	*	14	5.94296e-95	1.02523e-63	3.80835e-09	2.87021e-63	0.253191	0.124064	BARX1	BARX1
DMR_207	chr16	82659960	82661725	1766	*	19	8.04709e-142	2.40591e-61	9.24961e-08	2.96041e-63	0.164163	0.0598117	CDH13	CDH13
DMR_614	chr5	83678141	83681955	3815	*	19	9.62639e-100	2.39383e-63	1.63808e-07	3.11951e-63	0.182813	0.0790164	CTD-2269F5.1
DMR_892	chr7	136553088	136556271	3184	*	20	6.91314e-86	7.85718e-63	2.54691e-07	3.18342e-63	0.169685	0.0748999	CHRM2
DMR_271	chr5	115297488	115299828	2341	*	13	3.96768e-130	1.42519e-66	1.00418e-08	3.27167e-63	0.244314	0.135053	AQPEP	AQPEP
DMR_56	chr5	137609681	137611496	1816	*	13	2.90771e-202	2.46173e-62	3.19354e-09	3.61147e-63	0.294772	0.16808	GFRA3	GFRA3
DMR_598	chr5	87979005	87983620	4616	*	15	1.53895e-100	6.58736e-65	1.46333e-08	5.41046e-63	0.212103	0.111479	CTC-467M3.1
DMR_112	chr19	17958339	17960227	1889	*	15	2.71468e-172	1.13427e-57	8.47559e-09	5.90932e-63	0.281397	0.114378	JAK3	JAK3
DMR_132	chr17	48545805	48546620	816	*	11	1.14203e-163	6.7045e-67	1.29712e-08	7.73171e-63	0.267791	0.195877	ACSF2
DMR_248	chr8	63160127	63162277	2151	*	17	2.00866e-132	2.01189e-62	2.19036e-07	8.29675e-63	0.207232	0.0959014	NKAIN3	NKAIN3
DMR_80	chr5	115151427	115152938	1512	*	12	4.24412e-183	4.83462e-59	5.14934e-09	9.87754e-63	0.238323	0.17266	CDO1	CDO1
DMR_1006	chr4	1396306	1404607	8302	*	27	8.12941e-82	8.04942e-60	2.13416e-07	1.27055e-62	0.197664	0.0694517	NKX1-1	NKX1-1
DMR_543	chr14	36973204	36975402	2199	*	10	2.07921e-104	7.0495e-67	4.46818e-09	1.48254e-62	0.245386	0.173318	RP11-896J10.3
DMR_478	chr10	54073047	54075528	2482	*	18	1.08718e-108	6.13192e-61	4.02311e-08	1.64264e-62	0.213852	0.0831629	DKK1
DMR_737	chr10	119310053	119313305	3253	*	14	1.45223e-93	8.88875e-66	1.48837e-08	1.79818e-62	0.22446	0.120227	NA	DMR_737
DMR_310	chr19	46995312	46999840	4529	*	19	5.1358e-125	2.91519e-55	6.10794e-08	1.8712e-62	0.242186	0.0853578	AC011484.1
DMR_70	chr3	129692887	129694665	1779	*	13	5.37159e-190	1.7327e-54	2.43546e-09	2.0766e-62	0.347829	0.135946	TRH	TRH
DMR_162	chr8	17269638	17272669	3032	*	15	5.34648e-152	2.96844e-58	6.52511e-08	2.33671e-62	0.207166	0.110309	MTMR7	MTMR7
DMR_333	chr11	8615356	8616172	817	*	16	1.10641e-121	4.39935e-68	7.42616e-07	3.33879e-62	0.188036	0.103311	STK33	STK33
DMR_361	chr4	85402143	85404099	1957	*	10	5.81989e-118	9.48229e-67	1.1698e-08	4.4147e-62	0.225848	0.17377	NA	DMR_361
DMR_193	chr5	72676039	72678459	2421	*	12	4.68942e-146	3.87935e-65	4.3054e-09	7.22695e-62	0.266552	0.145444	RP11-79P5.3	RP11-79P5.3
DMR_2745	chr17	46666926	46685448	18523	*	82	5.55089e-46	1.60069e-47	7.99899e-06	8.6057e-62	0.138347	0.0446136	HOXB-AS3
DMR_545	chr4	54956702	54961835	5134	*	17	2.54724e-104	3.10414e-52	5.65235e-08	2.31052e-61	0.256202	0.126379	FIP1L1	FIP1L1
DMR_363	chr7	120967900	120970606	2707	*	14	7.1808e-118	2.49169e-62	2.99579e-08	3.13959e-61	0.207589	0.110442	WNT16	WNT16
DMR_530	chr2	119913307	119917385	4079	*	17	3.39307e-105	9.13885e-63	6.30993e-08	3.59985e-61	0.172847	0.0777376	C1QL2	C1QL2
DMR_135	chr5	180017195	180018735	1541	*	14	2.88489e-162	1.07097e-53	2.13271e-08	3.79283e-61	0.330261	0.184337	SCGB3A1	SCGB3A1
DMR_147	chr6	31935801	31941629	5829	*	108	1.76424e-158	4.26484e-25	9.47772e-06	4.31757e-61	-0.143881	-0.0149614	SKIV2L
DMR_460	chr4	174447847	174453287	5441	*	35	5.73551e-110	1.20527e-49	3.65042e-08	4.7427e-61	0.205996	0.0589726	HAND2-AS1
DMR_1263	chr8	9758788	9763877	5090	*	25	2.92962e-73	1.31925e-61	4.20369e-06	4.77869e-61	0.134212	0.0600915	LINC00599	LINC00599
DMR_285	chr10	102586168	102590401	4234	*	18	1.29508e-128	3.62057e-52	6.31715e-09	5.29027e-61	0.230378	0.105604	PAX2	PAX2
DMR_843	chr7	96631089	96637152	6064	*	29	8.69549e-88	2.38362e-56	1.64338e-06	5.60842e-61	0.205418	0.088416	DLX6
DMR_143	chr19	58220080	58220818	739	*	10	6.43832e-160	1.70654e-65	1.05654e-08	6.53703e-61	0.288597	0.247312	ZNF551
DMR_525	chr8	109094032	109096151	2120	*	18	2.16884e-105	2.08813e-58	4.67296e-08	7.22473e-61	0.198042	0.0799343	RSPO2	RSPO2
DMR_128	chr2	223176167	223177785	1619	*	14	1.34172e-166	1.1714e-58	4.79429e-09	8.33902e-61	0.237875	0.112564	NA	DMR_128
DMR_408	chr6	108495385	108497995	2611	*	14	2.16903e-114	9.50748e-53	3.93251e-09	8.93373e-61	0.257552	0.138907	NR2E1	NR2E1
DMR_2255	chr2	172944338	172953925	9588	*	45	2.65481e-52	2.54193e-48	8.34655e-07	1.12065e-60	0.205229	0.0673293	METAP1D
DMR_872	chr5	63255045	63257941	2897	*	20	1.14047e-86	1.8227e-62	5.62868e-07	1.35411e-60	0.176166	0.0661937	RP11-158J3.2
DMR_130	chr17	6678929	6679564	636	*	11	7.53489e-166	3.7124e-60	8.38446e-09	1.64511e-60	0.243557	0.14706	XAF1
DMR_218	chr15	45670068	45671708	1641	*	18	3.65808e-140	1.38257e-59	5.50031e-08	3.01331e-60	0.309262	0.130653	GATM	GATM
DMR_267	chr12	120241287	120242513	1227	*	11	1.62697e-130	3.59624e-65	6.84622e-08	3.56215e-60	0.209403	0.157685	CIT	CIT
DMR_342	chr6	85471973	85474595	2623	*	16	7.69712e-121	3.13561e-61	2.96313e-07	3.68344e-60	0.20975	0.110042	TBX18	TBX18
DMR_272	chr7	27190431	27200681	10251	*	53	4.1078e-130	1.78893e-44	4.03802e-07	7.47236e-60	0.285011	0.0715978	HOXA-AS3
DMR_475	chr17	48635853	48640257	4405	*	34	6.33954e-109	2.62461e-46	3.71469e-08	1.15989e-59	0.20691	0.0439268	CACNA1G
DMR_76	chr6	32222492	32223430	939	*	9	8.86507e-185	3.50378e-63	1.81757e-09	1.2183e-59	0.297843	0.208201	NA	DMR_76
DMR_176	chr3	46506104	46506864	761	*	11	2.95578e-149	5.83929e-64	8.42836e-09	1.34102e-59	0.244619	0.158896	LTF	LTF
DMR_979	chr5	153857468	153860476	3009	*	17	9.70199e-83	2.73652e-64	3.9333e-08	2.48556e-59	0.178106	0.0839407	HAND1	HAND1
DMR_240	chr7	153583318	153586592	3275	*	14	3.68576e-135	2.70024e-53	1.71081e-08	2.54213e-59	0.251391	0.129843	DPP6	DPP6
DMR_131	chr13	43147739	43149689	1951	*	13	8.58731e-165	1.36839e-57	8.39154e-09	2.82507e-59	0.272775	0.126924	TNFSF11	TNFSF11
DMR_98	chr4	172733566	172734843	1278	*	12	3.38188e-178	1.20302e-50	3.30097e-09	5.93312e-59	0.243999	0.107116	GALNTL6	GALNTL6
DMR_174	chr4	122301573	122302680	1108	*	13	5.91354e-150	1.1862e-59	2.21977e-08	6.70829e-59	0.269393	0.13153	QRFPR	QRFPR
DMR_364	chr7	93203695	93205295	1601	*	22	8.49256e-118	2.96661e-57	8.83692e-07	7.17685e-59	0.113509	0.0530284	CALCR	CALCR
DMR_180	chr1	66998484	66999929	1446	*	11	2.42849e-148	3.05976e-61	9.18003e-09	7.45897e-59	0.234569	0.174639	SGIP1	SGIP1
DMR_926	chr2	154332333	154336401	4069	*	31	1.93271e-84	9.82824e-59	6.11826e-06	1.34776e-58	0.157685	0.0522171	AC012501.2
DMR_306	chr1	114694190	114698730	4541	*	21	1.71664e-125	7.42991e-48	6.13559e-08	1.62561e-58	0.235391	0.0753592	SYT6	SYT6
DMR_133	chr7	29185965	29187019	1055	*	12	6.53149e-163	1.5784e-54	1.99865e-08	2.01799e-58	0.299919	0.185236	CHN2
DMR_751	chr13	53422381	53426032	3652	*	24	1.27175e-92	1.73413e-52	9.82075e-07	2.40689e-58	0.140616	0.0632838	PCDH8	PCDH8
DMR_234	chr10	123922620	123925543	2924	*	15	4.88848e-137	7.99991e-59	2.98506e-08	2.48644e-58	0.293075	0.156126	TACC2	TACC2
DMR_2366	chr8	114444356	114451137	6782	*	28	1.08353e-50	2.50068e-56	3.00376e-07	2.9078e-58	0.189415	0.0412046	CSMD3	CSMD3
DMR_818	chr2	45175881	45180560	4680	*	20	6.54449e-89	2.69927e-57	5.61748e-08	4.52298e-58	0.296113	0.0894975	NA	DMR_818
DMR_246	chr12	25054873	25056243	1371	*	13	2.0283e-133	6.24384e-62	3.38976e-08	4.9769e-58	0.301966	0.140841	AC026310.1
DMR_179	chr1	13909161	13910796	1636	*	16	1.99613e-148	8.2012e-58	8.11449e-09	5.19884e-58	0.18663	0.0686795	PDPN	PDPN
DMR_172	chr10	99531038	99532636	1599	*	17	4.2296e-150	1.67899e-55	5.04869e-08	5.36007e-58	0.297362	0.0934715	SFRP5	SFRP5
DMR_245	chr6	32846924	32847845	922	*	15	1.45083e-133	2.47967e-58	2.24564e-07	6.90574e-58	0.183109	0.100315	PPP1R2P1	PPP1R2P1
DMR_158	chr6	30134956	30140417	5462	*	37	8.14926e-154	1.18126e-33	6.17651e-08	9.31323e-58	0.226023	0.0286547	TRIM15	TRIM15
DMR_102	chrX	154842064	154843228	1165	*	10	1.84468e-176	1.91104e-55	3.80985e-09	1.30537e-57	0.34475	0.207084	TMLHE	TMLHE
DMR_677	chr12	85304514	85307424	2911	*	21	1.30218e-96	1.11217e-58	2.78009e-07	1.65115e-57	0.243347	0.0756228	SLC6A15	SLC6A15
DMR_1030	chr5	87439075	87441969	2895	*	14	5.00145e-81	1.1561e-60	3.12529e-08	1.7355e-57	0.23065	0.134502	NA	DMR_1030
DMR_1067	chr10	94818704	94823302	4599	*	17	6.55592e-80	3.26737e-55	2.41212e-08	2.9384e-57	0.208815	0.099292	EXOC6
DMR_244	chr12	65218069	65220152	2084	*	11	6.70152e-134	1.64073e-60	3.99497e-09	4.25726e-57	0.318123	0.21574	TBC1D30	TBC1D30
DMR_417	chr7	1022213	1027990	5778	*	24	1.15664e-113	2.98475e-48	3.11543e-07	4.82314e-57	0.249263	0.0506407	CYP2W1	CYP2W1
DMR_2634	chr7	155246474	155252796	6323	*	24	2.32873e-47	1.14583e-55	2.16753e-07	5.11313e-57	0.158054	0.0729921	EN2
DMR_1162	chr9	969473	973198	3726	*	14	2.06748e-76	1.17393e-47	2.66068e-08	5.29023e-57	0.205187	0.117892	NA	DMR_1162
DMR_192	chr4	140200520	140202327	1808	*	14	3.15728e-146	2.35577e-56	1.91466e-08	6.88305e-57	0.238776	0.122681	MGARP
DMR_91	chr12	14720100	14721288	1189	*	11	8.73058e-181	1.26054e-53	2.36445e-09	7.69724e-57	0.26308	0.144821	RP11-695J4.2
DMR_486	chr2	45167549	45173499	5951	*	21	4.88686e-108	1.43851e-44	6.64716e-09	9.37073e-57	0.266015	0.10043	SIX3
DMR_379	chr8	122651271	122654566	3296	*	19	1.58882e-116	4.15689e-48	9.62044e-09	1.08735e-56	0.225918	0.0691187	HAS2-AS1
DMR_483	chr19	18898325	18902727	4403	*	24	2.68871e-108	1.226e-48	3.8469e-07	1.19916e-56	0.207819	0.0813043	COMP	COMP
DMR_1073	chr1	229566769	229570288	3520	*	21	8.29528e-80	1.10799e-56	3.73538e-08	1.45404e-56	0.220689	0.067314	ACTA1	ACTA1
DMR_1165	chr8	65289227	65294798	5572	*	24	3.26143e-76	5.48616e-50	3.70942e-07	1.64202e-56	0.214294	0.0806526	LINC00966
DMR_637	chr3	172164984	172167810	2827	*	17	2.78153e-98	1.16777e-58	1.31384e-07	1.75667e-56	0.134557	0.0741483	GHSR	GHSR
DMR_20	chr15	75017914	75019376	1463	*	29	4.27176e-257	7.67928e-29	4.39255e-09	1.79822e-56	0.273558	0.0686314	CYP1A1	CYP1A1
DMR_385	chr7	100463206	100465833	2628	*	14	3.86627e-116	5.69425e-56	1.69218e-08	1.92391e-56	0.319656	0.127641	SLC12A9
DMR_1204	chr22	29706595	29712472	5878	*	22	6.1596e-75	4.27141e-51	8.8476e-09	2.30643e-56	0.302243	0.074382	GAS2L1
DMR_156	chr6	2840792	2842550	1759	*	11	1.63733e-154	3.58736e-57	1.01728e-08	2.33103e-56	0.294195	0.205357	SERPINB1	SERPINB1
DMR_2160	chr17	1956668	1962627	5960	*	61	1.06941e-53	9.82798e-55	1.17934e-05	2.53981e-56	0.194493	0.0546453	HIC1	HIC1
DMR_1424	chr12	114840854	114847641	6788	*	40	9.80206e-69	8.32365e-46	3.99157e-07	2.68575e-56	0.176958	0.055215	TBX5-AS1
DMR_529	chr8	65280876	65284519	3644	*	15	2.78549e-105	3.71169e-55	5.01227e-09	2.92207e-56	0.207498	0.107577	RP11-32K4.1	RP11-32K4.1
DMR_431	chr7	150497065	150499737	2673	*	16	4.04627e-112	3.30293e-56	2.15315e-08	3.35904e-56	0.198037	0.105364	TMEM176A
DMR_106	chr4	25656514	25658035	1522	*	12	3.6826e-175	1.79767e-53	4.77142e-09	3.59813e-56	0.301906	0.16358	SLC34A2	SLC34A2
DMR_141	chr10	70319998	70322874	2877	*	21	1.36513e-160	1.75659e-39	1.85508e-08	4.23629e-56	0.302437	0.107419	TET1	TET1
DMR_168	chr2	29337946	29339307	1362	*	14	5.40087e-151	1.45182e-47	2.51942e-08	4.85982e-56	0.323215	0.183069	CLIP4	CLIP4
DMR_105	chr10	28033338	28036151	2814	*	21	1.361e-175	1.30055e-41	1.22315e-08	5.71687e-56	0.274394	0.0982692	RP11-360I20.2
DMR_724	chr13	79181338	79184529	3192	*	14	2.42526e-94	1.1439e-50	1.42397e-08	9.40088e-56	0.210815	0.10559	RNF219-AS1	RNF219-AS1
DMR_77	chr7	150651937	150653195	1259	*	8	1.12693e-184	5.40669e-59	9.43868e-10	1.25046e-55	0.332474	0.229503	KCNH2	KCNH2
DMR_1444	chr15	74420657	74429109	8453	*	48	3.33407e-68	1.87096e-45	2.76891e-06	1.27708e-55	0.12954	0.0325482	ISLR2
DMR_1118	chr4	155661052	155665832	4781	*	29	4.06383e-78	9.09388e-56	2.39986e-07	1.30038e-55	0.187037	0.0602692	LRAT	LRAT
DMR_1071	chr3	26663551	26666855	3305	*	17	8.0304e-80	9.84711e-56	4.73945e-07	1.94791e-55	0.179383	0.0792652	LRRC3B
DMR_2345	chr6	10414350	10422636	8287	*	50	5.17505e-51	3.65868e-54	6.05267e-06	1.98189e-55	0.191532	0.0656562	TFAP2A-AS1
DMR_1747	chr12	113900283	113907268	6986	*	27	9.20229e-61	8.39478e-52	1.01724e-06	2.30997e-55	0.147759	0.0514828	LHX5	LHX5
DMR_625	chr5	82766884	82769097	2214	*	14	5.39443e-99	6.69293e-59	3.06377e-08	3.50799e-55	0.159928	0.0796453	VCAN	VCAN
DMR_252	chr7	19156621	19158954	2334	*	27	3.65762e-132	1.2491e-39	5.86039e-07	3.50896e-55	0.189824	0.0805348	TWIST1	TWIST1
DMR_801	chr7	23507657	23511443	3787	*	16	7.11365e-90	3.14408e-54	8.86246e-09	3.61505e-55	0.180304	0.0893303	IGF2BP3	IGF2BP3
DMR_711	chr7	27180888	27185512	4625	*	47	1.00217e-94	3.06175e-59	0.000127624	3.96843e-55	0.0970795	0.0546585	HOXA-AS3
DMR_165	chr4	57521138	57523826	2689	*	13	2.29154e-151	3.56634e-50	5.37129e-09	4.22077e-55	0.355243	0.153942	HOPX	HOPX
DMR_839	chr7	8479893	8483569	3677	*	16	6.381e-88	2.11044e-55	9.67506e-08	4.29229e-55	0.208654	0.102353	NXPH1	NXPH1
DMR_447	chr11	109292465	109295767	3303	*	18	6.31809e-111	8.62167e-48	3.978e-08	4.61232e-55	0.163133	0.0708812	C11orf87
DMR_438	chr19	16186244	16188274	2031	*	10	1.00778e-111	3.7664e-59	2.66854e-08	4.79441e-55	0.287526	0.201263	TPM4	TPM4
DMR_114	chr15	89437710	89438964	1255	*	9	1.76864e-171	1.73453e-54	2.66312e-09	5.52924e-55	0.296244	0.202942	HAPLN3	HAPLN3
DMR_578	chr14	51559758	51562890	3133	*	17	4.05551e-102	1.40761e-51	2.24948e-08	5.54155e-55	0.174714	0.0779531	TRIM9	TRIM9
DMR_873	chr17	7348316	7350881	2566	*	15	1.44828e-86	8.30148e-54	1.41528e-07	6.1574e-55	0.19535	0.0933333	RP11-104H15.10
DMR_521	chr2	50572944	50575326	2383	*	13	1.42909e-105	2.27567e-57	4.21015e-08	6.65e-55	0.231847	0.12618	NRXN1	NRXN1
DMR_808	chr10	120353499	120356072	2574	*	14	1.43206e-89	1.93339e-55	5.56856e-08	7.62998e-55	0.186812	0.0903543	PRLHR	PRLHR
DMR_393	chr11	2290615	2293665	3051	*	44	1.28031e-115	4.12761e-48	3.73778e-05	9.29641e-55	0.17481	0.0498464	ASCL2	ASCL2
DMR_126	chr1	169396637	169397550	914	*	10	8.26586e-167	9.54256e-54	4.97084e-09	1.10705e-54	0.280904	0.211875	CCDC181	CCDC181
DMR_208	chr17	48911141	48913424	2284	*	24	8.12761e-142	1.09563e-41	3.4862e-07	1.17615e-54	0.151395	0.0557786	WFIKKN2	WFIKKN2
DMR_394	chr2	54086854	54087552	699	*	12	1.28475e-115	1.48398e-59	3.70249e-07	1.25468e-54	0.17077	0.116375	GPR75-ASB3
DMR_1068	chr20	21376337	21378560	2224	*	12	6.59217e-80	1.12267e-58	2.73151e-08	1.49798e-54	0.164381	0.113777	RP11-227D2.3
DMR_659	chr7	25896765	25902471	5707	*	30	2.89398e-97	2.29174e-38	2.38737e-07	1.52313e-54	0.183137	0.0623355	NA	DMR_659
DMR_549	chr4	46390832	46392972	2141	*	20	4.46103e-104	6.45103e-55	1.70917e-06	1.54837e-54	0.269198	0.0641165	RP11-436F23.1
DMR_646	chr3	157812018	157815808	3791	*	15	6.60227e-98	8.21217e-53	1.69094e-07	1.57207e-54	0.207904	0.115642	SHOX2	SHOX2
DMR_458	chr12	41085286	41087584	2299	*	17	4.91094e-110	7.25172e-49	2.0938e-07	1.65801e-54	0.179912	0.0810327	CNTN1	CNTN1
DMR_286	chr8	85094437	85097429	2993	*	19	1.5249e-128	5.23958e-43	6.23874e-08	1.7764e-54	0.20739	0.0916976	RALYL	RALYL
DMR_566	chr8	65498340	65500144	1805	*	13	6.25586e-103	4.63823e-56	2.15504e-08	1.89712e-54	0.178685	0.11943	NA	DMR_566
DMR_453	chr6	31913250	31915184	1935	*	17	1.66182e-110	2.43864e-53	3.79609e-07	2.37707e-54	0.230847	0.0846181	C2
DMR_197	chr1	79471984	79474718	2735	*	12	6.85121e-145	4.03673e-51	7.4088e-09	2.42664e-54	0.264447	0.124592	ELTD1	ELTD1
DMR_952	chr10	102494320	102499989	5670	*	16	1.49567e-83	8.43371e-45	9.06992e-09	2.51892e-54	0.246218	0.0905105	PAX2	PAX2
DMR_509	chr7	28995786	28998860	3075	*	22	1.67362e-106	1.75978e-53	2.00571e-07	2.58257e-54	0.2167	0.103608	AC005013.5
DMR_113	chr6	29942505	29945948	3444	*	33	3.94691e-172	2.01271e-24	6.29254e-08	2.60078e-54	0.248743	0.0615342	HCG9	HCG9
DMR_2034	chr17	37760173	37764802	4630	*	25	9.89251e-56	3.43553e-52	5.39801e-07	3.33025e-54	0.141586	0.055487	NEUROD2	NEUROD2
DMR_687	chr6	28550416	28558113	7698	*	66	6.88129e-96	1.98875e-44	3.37108e-05	3.46971e-54	0.203737	0.0351049	RP5-1186N24.3
DMR_405	chr1	2460621	2463873	3253	*	14	1.21737e-114	1.09568e-53	1.2887e-07	5.00225e-54	0.28517	0.188901	HES5	HES5
DMR_1154	chr1	180200687	180205157	4471	*	20	1.02395e-76	2.09396e-46	2.25865e-08	5.05347e-54	0.246613	0.0757114	LHX4	LHX4
DMR_972	chr2	5831147	5834638	3492	*	11	5.46467e-83	1.70919e-52	5.64026e-09	5.12031e-54	0.252039	0.120003	SOX11
DMR_1053	chr12	5018229	5021871	3643	*	20	2.49917e-80	9.84014e-51	1.0846e-07	8.07556e-54	0.125372	0.0459089	KCNA1	KCNA1
DMR_490	chr2	71124470	71128538	4069	*	29	8.007e-108	1.20361e-36	5.0455e-07	9.54439e-54	0.155928	0.0648692	VAX2	VAX2
DMR_325	chr13	43565901	43566902	1002	*	12	6.88181e-123	1.29586e-57	1.31798e-07	1.00859e-53	0.241428	0.180728	EPSTI1	EPSTI1
DMR_444	chr4	5709858	5711301	1444	*	12	2.61022e-111	7.37438e-58	5.43337e-07	1.01926e-53	0.31429	0.203303	EVC2	EVC2
DMR_1638	chr6	32184296	32193235	8940	*	54	2.36636e-63	2.9971e-38	1.29408e-05	1.14681e-53	0.142279	0.00276841	NOTCH4	NOTCH4
DMR_243	chr12	52624739	52627576	2838	*	13	1.98521e-134	9.41689e-51	1.40844e-08	1.29069e-53	0.276418	0.141017	KRT7	KRT7
DMR_290	chr4	76554724	76556389	1666	*	11	4.83128e-128	6.03211e-54	7.00776e-08	1.35841e-53	0.208543	0.111253	CDKL2	CDKL2
DMR_238	chr5	140864020	140865433	1414	*	9	3.26379e-135	3.00756e-57	1.47161e-08	1.41808e-53	0.304355	0.208573	PCDHGA1		PCDHGB7	PCDHGA11	PCDHGA12	PCDHGC3	PCDHGC4" "PCDHGA1"
DMR_505	chr17	19647973	19650069	2097	*	15	1.33773e-106	1.51857e-55	1.11111e-07	2.24548e-53	0.168131	0.118245	ALDH3A1	ALDH3A1
DMR_1061	chr4	147557774	147561900	4127	*	18	4.17728e-80	6.62579e-46	4.9424e-08	2.38682e-53	0.243985	0.0898352	POU4F2
DMR_349	chrX	21674175	21677134	2960	*	15	7.87853e-120	8.64462e-52	7.65678e-08	2.4418e-53	0.263935	0.13449	KLHL34	KLHL34
DMR_583	chr11	13029722	13032613	2892	*	14	1.60346e-101	1.27003e-52	1.32209e-08	2.98489e-53	0.237683	0.0918696	RASSF10
DMR_770	chr7	45959667	45963523	3857	*	34	7.5648e-92	9.83191e-54	6.991e-06	3.09607e-53	0.166359	0.0536335	IGFBP3	IGFBP3
DMR_773	chr4	113430381	113432911	2531	*	11	8.50595e-92	8.15461e-56	4.17018e-08	3.0971e-53	0.186614	0.125489	NA	DMR_773
DMR_209	chr22	19510877	19513176	2300	*	17	1.20264e-141	1.21305e-45	9.9476e-09	3.33019e-53	0.281848	0.0971461	CLDN5	CLDN5
DMR_463	chr17	53341098	53343561	2464	*	14	7.72008e-110	2.76389e-53	1.96503e-08	3.88735e-53	0.314528	0.143926	HLF	HLF
DMR_311	chr12	106532212	106534620	2409	*	14	5.36704e-125	4.55144e-48	6.03831e-08	4.33721e-53	0.284353	0.147789	NUAK1	NUAK1
DMR_231	chr1	78511235	78512129	895	*	11	8.37645e-138	4.25684e-56	1.36457e-08	4.51361e-53	0.204236	0.128876	GIPC2	GIPC2
DMR_664	chr2	172963910	172968752	4843	*	25	4.20863e-97	1.0478e-35	1.74321e-07	4.76985e-53	0.210239	0.0613489	AC104801.1
DMR_745	chrX	103498075	103500874	2800	*	17	8.07895e-93	6.35522e-57	5.20711e-07	7.63199e-53	0.146915	0.0770493	ESX1	ESX1
DMR_648	chrX	136646775	136649808	3034	*	11	8.52571e-98	9.0816e-55	1.49666e-08	7.92553e-53	0.23063	0.140717	ZIC3	ZIC3
DMR_388	chr17	27044169	27045302	1134	*	11	4.65745e-116	6.27858e-57	6.86072e-08	9.00054e-53	0.23809	0.165767	RAB34	RAB34
DMR_479	chr18	5195201	5197559	2359	*	13	1.6593e-108	6.04475e-56	8.67418e-08	9.55137e-53	0.15114	0.0758894	C18orf42	C18orf42
DMR_1088	chr2	73142724	73148229	5506	*	20	4.14103e-79	1.6119e-37	3.08241e-08	9.94779e-53	0.240729	0.0785762	EMX1	EMX1
DMR_3439	chr13	95354021	95360542	6522	*	29	4.10715e-39	3.19636e-55	1.38806e-06	1.00946e-52	0.190726	0.090436	LINC00391	LINC00391
DMR_214	chr7	97359829	97363080	3252	*	14	1.74086e-140	7.08852e-49	1.47037e-08	1.10804e-52	0.30298	0.153596	TAC1	TAC1
DMR_171	chr2	96990549	96992044	1496	*	11	4.02985e-150	2.05437e-48	5.7289e-09	1.20435e-52	0.274521	0.135172	ITPRIPL1	ITPRIPL1
DMR_374	chr16	8806359	8807043	685	*	13	6.83612e-117	2.89662e-56	9.25608e-08	1.38953e-52	0.204888	0.124072	ABAT	ABAT
DMR_1272	chr7	121939827	121942209	2383	*	11	5.21194e-73	1.35526e-56	1.37656e-07	1.4554e-52	0.198757	0.133046	FEZF1	FEZF1
DMR_188	chr6	28174875	28176230	1356	*	11	2.98741e-147	2.05101e-55	2.14867e-09	2.07218e-52	0.253935	0.128802	NA	DMR_188
DMR_200	chr1	41444651	41446726	2076	*	16	1.81918e-144	1.29053e-37	2.72878e-08	2.07775e-52	0.184809	0.0884823	CTPS1	CTPS1
DMR_1100	chr13	79174811	79177925	3115	*	15	1.11148e-78	1.65323e-56	1.06927e-07	2.22687e-52	0.152865	0.0896161	RNF219-AS1
DMR_220	chr2	26624228	26625326	1099	*	13	1.24131e-139	8.5613e-49	3.02874e-08	3.42843e-52	0.244324	0.129261	DRC1	DRC1
DMR_2032	chr12	5539588	5543269	3682	*	21	9.37791e-56	8.85587e-53	1.00733e-06	4.16202e-52	0.226981	0.0851482	NTF3	NTF3
DMR_1385	chrX	139587184	139590479	3296	*	19	7.7201e-70	3.57627e-55	4.56082e-07	4.47745e-52	0.280883	0.0910953	SOX3	SOX3
DMR_203	chr11	71954982	71956145	1164	*	11	4.21449e-144	2.74532e-48	6.39935e-09	4.72105e-52	0.27837	0.134353	PHOX2A	PHOX2A
DMR_680	chr3	134369339	134371285	1947	*	14	1.95784e-96	5.55162e-57	1.17477e-06	4.90836e-52	0.174715	0.0680901	EPHB1
DMR_268	chr11	842517	844686	2170	*	22	2.55384e-130	2.09367e-34	2.45348e-07	5.03268e-52	0.201175	0.0689122	TSPAN4
DMR_560	chr3	170302404	170305197	2794	*	15	2.05941e-103	2.80546e-53	8.82211e-08	5.26379e-52	0.244267	0.0732438	CLDN11
DMR_705	chr18	28620915	28624074	3160	*	21	3.40161e-95	1.08536e-52	4.61465e-07	5.68534e-52	0.177571	0.0694039	DSC3	DSC3
DMR_473	chr4	165304259	165305815	1557	*	14	3.90664e-109	2.40872e-51	3.27272e-07	5.79198e-52	0.151579	0.082485	2023-03-01	2023-03-01
DMR_694	chr1	65730339	65731886	1548	*	10	1.28572e-95	2.83559e-56	1.47984e-07	7.70617e-52	0.246498	0.195721	DNAJC6	DNAJC6
DMR_365	chr1	53067365	53068834	1470	*	10	2.02136e-117	7.76503e-56	3.6912e-08	8.20436e-52	0.267291	0.173905	GPX7	GPX7
DMR_400	chr8	31496644	31499052	2409	*	11	3.77761e-115	2.58533e-53	2.12908e-08	9.87553e-52	0.24533	0.120201	NRG1	NRG1
DMR_1442	chr5	153852554	153856213	3660	*	14	3.26747e-68	2.95797e-53	1.11439e-07	9.90011e-52	0.162761	0.0895408	HAND1	HAND1
DMR_253	chr16	31212822	31215451	2630	*	16	4.03554e-132	1.06247e-46	2.65207e-08	1.15871e-51	0.204181	0.0987042	C16orf98
DMR_701	chr2	71113568	71116765	3198	*	13	2.71093e-95	5.27664e-52	1.20503e-08	1.27126e-51	0.233315	0.111551	LINC01143	LINC01143
DMR_418	chr12	89742886	89746101	3216	*	15	1.4594e-113	3.41007e-49	1.31675e-07	1.30142e-51	0.291399	0.130859	DUSP6	DUSP6
DMR_305	chr11	89867385	89867976	592	*	10	1.44547e-125	3.60907e-55	2.2196e-08	1.5513e-51	0.206653	0.152652	NAALAD2	NAALAD2
DMR_565	chr14	48143434	48145588	2155	*	8	3.19703e-103	3.64885e-55	8.75912e-09	1.67909e-51	0.197215	0.130954	MDGA2
DMR_263	chr4	46994748	46996264	1517	*	12	3.22761e-131	3.50319e-48	1.36975e-08	1.68087e-51	0.236041	0.0933369	GABRB1
DMR_367	chr2	43019484	43020682	1199	*	10	2.2713e-117	3.42997e-55	4.95391e-08	1.81527e-51	0.267501	0.202517	HAAO	HAAO
DMR_548	chr2	185462269	185463803	1535	*	14	3.55739e-104	3.42345e-49	3.6588e-08	1.84643e-51	0.13682	0.0749822	ZNF804A	ZNF804A
DMR_1098	chr12	3598335	3603811	5477	*	24	8.08279e-79	9.72749e-47	7.92445e-08	1.929e-51	0.205751	0.0540589	PRMT8	PRMT8
DMR_277	chr1	231295786	231300383	4598	*	19	1.09355e-129	1.58474e-43	1.05339e-08	1.95921e-51	0.154188	0.0620084	TRIM67	TRIM67
DMR_685	chr20	2780114	2782078	1965	*	14	5.12352e-96	6.3795e-56	5.43635e-07	2.09086e-51	0.187613	0.0979437	CPXM1	CPXM1
DMR_314	chr4	122684903	122689817	4915	*	19	1.31691e-124	1.08667e-43	4.18313e-08	2.27027e-51	0.201625	0.0605492	AC079341.1
DMR_265	chr6	134209935	134211217	1283	*	13	7.79697e-131	1.40639e-50	1.07632e-08	2.31315e-51	0.191596	0.100966	TCF21
DMR_651	chr4	145566200	145568991	2792	*	14	1.49134e-97	2.77647e-52	3.39493e-08	2.7772e-51	0.19938	0.0879463	HHIP
DMR_1329	chr6	391114	393616	2503	*	14	3.58343e-71	2.62994e-53	1.22271e-07	2.85798e-51	0.15582	0.0827479	IRF4	IRF4
DMR_441	chrX	130191788	130192812	1025	*	13	1.06525e-111	1.52777e-53	1.70977e-07	4.73013e-51	0.205502	0.131517	ARHGAP36
DMR_274	chr22	45608345	45609421	1077	*	13	6.78827e-130	3.60311e-47	8.9219e-08	4.9984e-51	0.236378	0.130394	KIAA0930	KIAA0930
DMR_643	chr2	105459097	105462246	3150	*	12	5.69511e-98	1.15092e-50	8.47399e-09	5.19699e-51	0.232495	0.107355	LINC01158	LINC01158
DMR_334	chr20	57089461	57090749	1289	*	11	1.63057e-121	8.92681e-51	2.59154e-08	5.28195e-51	0.193578	0.0947091	APCDD1L-AS1
DMR_445	chr13	70680712	70683127	2416	*	17	3.34936e-111	5.58422e-47	2.59139e-07	5.30672e-51	0.220401	0.0963357	ATXN8OS
DMR_497	chr17	48040877	48043063	2187	*	12	3.37769e-107	1.37419e-49	1.43802e-07	5.96417e-51	0.16806	0.116956	NA	DMR_497
DMR_489	chr11	61594965	61596755	1791	*	12	6.23132e-108	1.15509e-50	4.79321e-08	6.23761e-51	0.292426	0.1633	FADS2
DMR_164	chr11	89223981	89225042	1062	*	10	8.2779e-152	7.81025e-46	7.30451e-09	6.48225e-51	0.269124	0.145519	NOX4	NOX4
DMR_1256	chr6	1387836	1395278	7443	*	25	1.61491e-73	4.95703e-43	1.1912e-07	6.73323e-51	0.20186	0.0730861	FOXF2	FOXF2
DMR_1693	chr8	11565277	11568356	3080	*	13	4.46384e-62	7.76899e-55	3.57288e-07	6.86281e-51	0.161287	0.105974	GATA4	GATA4
DMR_139	chrX	73640648	73642885	2238	*	10	1.36927e-161	2.36437e-45	2.98276e-09	6.97783e-51	0.286473	0.190796	SLC16A2	SLC16A2
DMR_312	chr11	67349309	67353032	3724	*	15	6.18381e-125	2.77197e-48	1.47052e-08	7.07939e-51	0.276977	0.0967324	GSTP1	GSTP1
DMR_983	chr2	177052486	177055168	2683	*	18	1.5199e-82	4.90369e-51	1.00006e-07	7.37414e-51	0.210974	0.101804	HOXD1
DMR_828	chr20	42543034	42545443	2410	*	22	1.86689e-88	7.00397e-51	1.48625e-06	8.16856e-51	0.181312	0.0911351	TOX2	TOX2
DMR_401	chr11	70672365	70674245	1881	*	11	3.7831e-115	1.69196e-50	1.54576e-07	8.72471e-51	0.25533	0.160139	SHANK2	SHANK2
DMR_2273	chr13	112725605	112730681	5077	*	19	4.86766e-52	2.25712e-47	1.5699e-06	1.41542e-50	0.225166	0.0897349	SOX1	SOX1
DMR_777	chr16	1029085	1035197	6113	*	21	1.2612e-91	1.23265e-37	1.85115e-07	1.69682e-50	0.237986	0.0801635	AC009041.2
DMR_457	chr1	31845904	31846873	970	*	12	4.3369e-110	2.79713e-53	1.35522e-07	2.83002e-50	0.268881	0.137529	FABP3	FABP3
DMR_541	chr1	119534088	119536288	2201	*	10	1.64419e-104	1.96174e-53	1.92803e-08	2.89397e-50	0.250621	0.170078	NA	DMR_541
DMR_577	chr9	79629668	79632225	2558	*	9	3.53248e-102	1.42394e-53	4.95298e-09	2.97435e-50	0.218905	0.160687	NA	DMR_577
DMR_235	chr16	3062056	3063894	1839	*	11	2.23379e-136	2.787e-47	1.95022e-08	3.10725e-50	0.266458	0.134714	CLDN9	CLDN9
DMR_838	chr11	91956670	91960644	3975	*	13	5.71752e-88	5.51026e-46	2.83626e-08	3.2176e-50	0.211899	0.0935651	NA	DMR_838
DMR_287	chr7	117119382	117120064	683	*	8	2.83343e-128	7.30809e-54	1.50433e-08	3.33832e-50	0.294579	0.251774	CFTR	CFTR
DMR_422	chr2	5835853	5838258	2406	*	12	6.38238e-113	5.93077e-52	9.88314e-09	3.73401e-50	0.189895	0.112629	SOX11
DMR_335	chr19	38746538	38747888	1351	*	16	1.75086e-121	2.27631e-47	4.06492e-08	4.15207e-50	0.236959	0.102045	SPINT2
DMR_1271	chr11	19733709	19737351	3643	*	23	4.97975e-73	4.83771e-53	2.40938e-06	4.6171e-50	0.180538	0.0703344	NAV2
DMR_336	chr3	63263076	63264919	1844	*	11	2.12935e-121	1.82451e-51	9.16658e-09	5.18213e-50	0.165304	0.095396	SYNPR	SYNPR
DMR_421	chr19	46915570	46917255	1686	*	8	6.11846e-113	1.93687e-53	8.84658e-09	5.42382e-50	0.271265	0.168265	CCDC8	CCDC8
DMR_216	chr4	54974886	54976184	1299	*	8	2.5845e-140	2.93014e-53	2.06326e-09	6.18282e-50	0.280653	0.184029	FIP1L1	FIP1L1
DMR_366	chr2	182320901	182322841	1941	*	12	2.0725e-117	9.48008e-49	1.25163e-08	6.19362e-50	0.233579	0.114866	ITGA4	ITGA4
DMR_1721	chr5	87987991	87991388	3398	*	14	2.50513e-61	1.04947e-45	2.273e-07	6.27276e-50	0.204829	0.105041	CTC-467M3.1
DMR_443	chr4	54965109	54968251	3143	*	13	1.49862e-111	8.2607e-45	6.66337e-09	6.34514e-50	0.314567	0.118191	FIP1L1
DMR_601	chr6	73329475	73332963	3489	*	17	1.81677e-100	8.04624e-49	1.42693e-07	7.093e-50	0.232539	0.0979121	KCNQ5	KCNQ5
DMR_261	chr10	91294781	91296457	1677	*	17	1.49078e-131	4.67588e-46	3.03111e-08	7.22766e-50	0.229012	0.0903344	SLC16A12	SLC16A12
DMR_720	chr8	110986371	110989116	2746	*	15	1.51976e-94	3.38326e-47	3.00504e-08	8.54285e-50	0.241712	0.073424	RP11-696P8.2
DMR_309	chr11	70507825	70508659	835	*	10	4.41208e-125	4.57626e-52	1.35073e-08	8.7535e-50	0.269225	0.191332	SHANK2	SHANK2
DMR_396	chr11	111168594	111171330	2737	*	17	1.64338e-115	2.21103e-45	5.80582e-08	9.71585e-50	0.233694	0.108564	COLCA2
DMR_675	chr10	50816058	50818911	2854	*	14	1.27044e-96	3.26606e-52	5.53769e-08	1.01056e-49	0.212481	0.100627	CHAT
DMR_514	chr3	181412965	181414848	1884	*	10	3.93367e-106	4.31706e-53	5.79756e-08	1.08617e-49	0.182184	0.123661	SOX2-OT	SOX2-OT
DMR_439	chrX	137792814	137794408	1595	*	11	1.03415e-111	2.96278e-53	7.55272e-09	1.12277e-49	0.319983	0.201155	FGF13-AS1
DMR_1018	chr8	97169621	97174382	4762	*	21	1.80373e-81	3.57489e-47	4.83501e-08	1.17198e-49	0.173345	0.0734247	GDF6	GDF6
DMR_152	chr6	32972093	32978775	6683	*	56	6.2387e-157	1.01365e-22	4.98461e-08	1.20427e-49	0.275707	0.0168971	HLA-DOA	HLA-DOA
DMR_450	chr11	6518108	6519453	1346	*	12	8.19622e-111	1.44461e-51	2.55615e-07	1.32311e-49	0.161842	0.109949	TIMM10B
DMR_732	chr7	1282630	1285084	2455	*	9	9.49119e-94	8.86425e-53	7.12305e-09	1.66216e-49	0.264938	0.173219	NA	DMR_732
DMR_1417	chr4	81103968	81107185	3218	*	17	8.58522e-69	6.24342e-49	8.11966e-08	1.74968e-49	0.14404	0.0717999	PRDM8
DMR_276	chr12	100750473	100751051	579	*	8	9.55304e-130	5.14453e-53	8.59935e-09	1.9769e-49	0.235966	0.183246	SLC17A8	SLC17A8
DMR_386	chr2	162279324	162281498	2175	*	9	3.94483e-116	1.89584e-52	8.3957e-09	2.23178e-49	0.183797	0.137705	TBR1
DMR_1333	chr12	130644629	130649720	5092	*	18	3.82437e-71	1.18314e-46	5.66404e-08	2.64303e-49	0.233486	0.0960394	FZD10
DMR_970	chr2	220282165	220284395	2231	*	13	4.73052e-83	8.38343e-52	2.73907e-07	2.8238e-49	0.185804	0.113093	DES	DES
DMR_1558	chr8	99950917	99957225	6309	*	25	1.87855e-65	2.81174e-41	1.30588e-07	3.29225e-49	0.24565	0.0642832	RP11-44N12.5
DMR_302	chr12	2943902	2944493	592	*	8	7.5794e-126	7.95531e-53	1.7378e-08	3.30249e-49	0.289102	0.214189	ITFG2
DMR_898	chr5	50677808	50679817	2010	*	18	1.09507e-85	1.53852e-53	1.00729e-07	3.31137e-49	0.204137	0.102124	ISL1
DMR_939	chr2	74725040	74727286	2247	*	10	5.02541e-84	1.581e-50	1.24064e-08	3.3812e-49	0.236577	0.133708	LBX2
DMR_622	chr22	24890330	24891666	1337	*	17	2.82909e-99	1.02653e-48	1.20841e-06	3.38427e-49	0.171515	0.0883923	UPB1
DMR_647	chr7	19812327	19813525	1199	*	16	7.66724e-98	8.42783e-51	2.67179e-07	3.57941e-49	0.212986	0.0762078	TMEM196	TMEM196
DMR_539	chr10	123355268	123358317	3050	*	17	1.23736e-104	5.47806e-37	1.40843e-07	3.655e-49	0.272668	0.119566	FGFR2	FGFR2
DMR_960	chr4	85422265	85425213	2949	*	11	2.35863e-83	3.12809e-46	3.89811e-08	3.6711e-49	0.218688	0.121996	NA	DMR_960
DMR_1357	chr16	12994049	12997684	3636	*	19	1.63516e-70	1.04392e-49	2.54141e-07	4.12818e-49	0.212992	0.0656559	SHISA9	SHISA9
DMR_550	chr8	140714586	140718385	3800	*	25	5.23749e-104	1.38236e-36	2.21624e-07	4.21974e-49	0.238398	0.0714224	KCNK9	KCNK9
DMR_1051	chr7	116962452	116964841	2390	*	15	2.46539e-80	7.3645e-52	4.45384e-07	4.31855e-49	0.144947	0.0807736	WNT2	WNT2
DMR_476	chr10	105036611	105038444	1834	*	11	9.43223e-109	6.5638e-52	2.2807e-08	4.67517e-49	0.227104	0.138438	INA	INA
DMR_753	chr16	2039030	2043015	3986	*	19	2.17894e-92	1.24867e-42	5.07984e-08	4.70361e-49	0.228628	0.086278	SYNGR3
DMR_692	chr14	21491045	21495146	4102	*	16	1.03821e-95	2.36323e-39	1.28565e-07	4.98499e-49	0.213218	0.0953182	TPPP2
DMR_1788	chr11	68778570	68782211	3642	*	20	3.99925e-60	1.25532e-50	8.45007e-07	5.54484e-49	0.190568	0.0913232	RP11-554A11.6
DMR_406	chr13	100547192	100549017	1826	*	12	1.80489e-114	4.41641e-41	4.63462e-08	5.91002e-49	0.218863	0.139743	CLYBL	CLYBL
DMR_493	chr12	124246391	124249606	3216	*	12	1.22458e-107	7.61106e-47	4.09412e-08	5.98928e-49	0.272683	0.160562	DNAH10	DNAH10
DMR_468	chr20	54578094	54581398	3305	*	10	1.51677e-109	1.70794e-51	1.0128e-08	6.33533e-49	0.248626	0.117353	CBLN4	CBLN4
DMR_329	chr7	129424539	129425932	1394	*	8	2.59883e-122	2.18327e-52	5.9384e-09	6.92623e-49	0.275471	0.197915	RP11-738B7.1	RP11-738B7.1
DMR_559	chr9	129386206	129389125	2920	*	10	1.69903e-103	5.17914e-45	6.88186e-09	8.32321e-49	0.263732	0.135826	LMX1B	LMX1B
DMR_2588	chr13	58203618	58209133	5516	*	20	6.85808e-48	1.75587e-52	3.6806e-06	8.62645e-49	0.161373	0.0756913	PCDH17	PCDH17
DMR_455	chr12	103358649	103359836	1188	*	9	2.00266e-110	3.76159e-52	1.13086e-08	9.31264e-49	0.150776	0.120098	NA	DMR_455
DMR_894	chr17	14199875	14209002	9128	*	41	7.9495e-86	9.01068e-31	1.024e-05	1.00319e-48	0.152254	0.0447051	HS3ST3B1
DMR_436	chr2	131512651	131514588	1938	*	20	5.61247e-112	1.03309e-39	1.48719e-07	1.09582e-48	0.213377	0.0737683	AMER3
DMR_2427	chr1	3619574	3624292	4719	*	16	6.04838e-50	1.57303e-44	8.74821e-08	1.14383e-48	0.249556	0.0822346	TP73	TP73
DMR_1279	chr2	17720407	17722836	2430	*	12	7.03093e-73	7.54773e-51	1.1546e-08	1.17797e-48	0.166585	0.086857	VSNL1	VSNL1
DMR_222	chr5	156886147	156887490	1344	*	11	5.16722e-139	3.15998e-45	1.15147e-08	1.48002e-48	0.245148	0.0997102	NIPAL4
DMR_358	chr14	62583388	62584600	1213	*	13	2.3929e-118	1.68682e-47	2.02255e-08	1.9484e-48	0.275959	0.107084	RP11-355I22.6
DMR_5025	chr21	38063872	38075599	11728	*	46	3.3113e-29	7.87124e-38	5.27223e-05	2.10557e-48	0.179286	0.0288811	SIM2
DMR_414	chr12	54440773	54442288	1516	*	8	7.11665e-114	1.0433e-51	9.62702e-09	2.18466e-48	0.256948	0.183825	HOXC4	HOXC4
DMR_718	chr2	71131201	71134936	3736	*	14	1.43644e-94	4.15396e-50	5.26669e-08	2.18603e-48	0.242894	0.108864	VAX2	VAX2
DMR_1445	chr19	30017511	30021276	3766	*	13	3.45556e-68	3.69892e-50	3.23465e-08	2.282e-48	0.202206	0.0961875	VSTM2B
DMR_809	chr10	23982350	23985722	3373	*	16	1.9873e-89	5.94673e-49	9.59036e-08	2.43923e-48	0.139822	0.0650417	KIAA1217	KIAA1217
DMR_189	chr15	74657911	74660375	2465	*	13	4.51311e-147	1.33743e-40	1.97791e-09	2.52159e-48	0.304903	0.118614	CTD-2311M21.3
DMR_967	chr7	130129946	130133110	3165	*	53	3.47044e-83	1.46713e-34	3.03163e-05	2.89311e-48	0.121574	0.0367067	MEST	MEST
DMR_1084	chr17	33775295	33777219	1925	*	16	1.98594e-79	2.49453e-52	8.63487e-08	3.17116e-48	0.184725	0.0771742	SLFN13	SLFN13
DMR_825	chr6	78172192	78174065	1874	*	10	1.43806e-88	3.72965e-51	6.15518e-08	3.59653e-48	0.155232	0.0947149	HTR1B	HTR1B
DMR_1326	chr10	8075716	8080424	4709	*	19	2.91668e-71	2.9591e-42	2.54852e-07	3.60488e-48	0.1878	0.0900956	NA	DMR_1326
DMR_326	chr18	59560091	59562120	2030	*	12	9.962e-123	2.56231e-39	3.05008e-08	3.60908e-48	0.291267	0.159896	RNF152	RNF152
DMR_1313	chr2	105478395	105480748	2354	*	10	1.14962e-71	1.18269e-50	1.06703e-08	5.10811e-48	0.213883	0.117361	RP11-13J10.1	RP11-13J10.1
DMR_1515	chr2	157176106	157180144	4039	*	13	1.73435e-66	5.63184e-45	7.26269e-08	5.33861e-48	0.230241	0.118057	NA	DMR_1515
DMR_1017	chr6	41338345	41343830	5486	*	24	1.73985e-81	9.12919e-41	8.83527e-08	6.05027e-48	0.188358	0.0820101	NA	DMR_1017
DMR_594	chr11	63257403	63259326	1924	*	12	8.18021e-101	1.1137e-50	3.03919e-07	6.08195e-48	0.237495	0.156971	HRASLS5	HRASLS5
DMR_1538	chr5	42949542	42952369	2828	*	12	5.57251e-66	1.29946e-45	1.96253e-07	6.10378e-48	0.224007	0.151588	NA	DMR_1538
DMR_224	chr5	78406264	78408253	1990	*	12	6.61057e-139	1.18235e-39	4.92101e-09	6.19335e-48	0.256673	0.134815	BHMT
DMR_584	chr1	65467980	65468921	942	*	10	1.74376e-101	6.85896e-52	2.0042e-07	8.14193e-48	0.300517	0.194995	RP11-182I10.3	RP11-182I10.3
DMR_978	chr4	2059244	2063036	3793	*	18	9.2279e-83	3.01e-33	2.30808e-08	8.20557e-48	0.293334	0.0792963	NAT8L	NAT8L
DMR_1875	chr14	102025815	102031426	5612	*	33	1.46439e-58	1.04438e-39	3.65135e-07	1.0377e-47	0.147545	0.0451654	DIO3
DMR_574	chr4	113441608	113442804	1197	*	10	2.17377e-102	4.56448e-51	1.94523e-08	1.05832e-47	0.155911	0.106376	RP11-402J6.1	RP11-402J6.1
DMR_1529	chr6	50784944	50788414	3471	*	10	3.27492e-66	9.42434e-51	1.75949e-08	1.07689e-47	0.198014	0.149689	TFAP2B	TFAP2B
DMR_906	chr4	158141076	158144318	3243	*	13	2.68996e-85	9.1763e-40	8.99095e-08	1.07725e-47	0.168237	0.0827172	GRIA2	GRIA2
DMR_383	chr6	31122337	31127863	5527	*	57	2.39131e-116	7.95526e-24	2.01067e-06	1.32783e-47	0.124101	0.0234773	TCF19
DMR_528	chr12	54068942	54071672	2731	*	22	2.7401e-105	7.84256e-41	4.16917e-06	1.37548e-47	0.22501	0.0997144	ATP5G2	ATP5G2
DMR_788	chr6	30918097	30924518	6422	*	34	4.30565e-91	6.69747e-37	3.37537e-06	1.4773e-47	0.208035	0.0235451	DPCR1
DMR_1203	chr11	69631981	69635508	3528	*	23	5.94369e-75	1.25135e-47	1.17331e-06	1.54228e-47	0.131679	0.0441473	FGF3	FGF3
DMR_464	chr6	10886130	10888129	2000	*	13	8.08681e-110	6.14147e-43	1.53404e-07	2.1645e-47	0.177874	0.114036	RP11-637O19.3
DMR_990	chr1	156404965	156407809	2845	*	11	3.32671e-82	5.03133e-49	7.29864e-08	2.57625e-47	0.233226	0.132214	NA	DMR_990
DMR_666	chr16	6068831	6072012	3182	*	13	5.75346e-97	7.40093e-48	1.85109e-07	2.70711e-47	0.144782	0.0729633	RP11-420N3.2
DMR_1211	chr12	128750971	128754675	3705	*	11	8.70088e-75	5.35204e-48	1.06239e-07	2.83504e-47	0.217807	0.0978821	TMEM132C	TMEM132C
DMR_194	chr8	101117949	101119691	1743	*	12	2.01488e-145	4.08096e-44	3.91189e-09	3.0611e-47	0.260038	0.124192	RGS22	RGS22
DMR_236	chr5	77267915	77269342	1428	*	7	4.1108e-136	1.01995e-49	1.85369e-09	3.42498e-47	0.299808	0.171951	NA	DMR_236
DMR_389	chr6	55443833	55444821	989	*	9	7.42454e-116	1.03835e-49	3.41379e-08	3.65605e-47	0.194674	0.123335	HMGCLL1	HMGCLL1
DMR_975	chr17	75368750	75371764	3015	*	15	7.43216e-83	2.01966e-51	5.86638e-07	4.0341e-47	0.282184	0.154252	2023-09-09
DMR_370	chr17	73582961	73586801	3841	*	15	4.37311e-117	1.98707e-35	1.73424e-07	4.22199e-47	0.277494	0.130122	MYO15B	MYO15B
DMR_437	chr11	117746377	117749424	3048	*	18	6.54725e-112	6.316e-44	2.549e-07	4.25339e-47	0.155348	0.0683277	FXYD6-FXYD2
DMR_913	chr6	33047185	33049505	2321	*	21	5.17051e-85	1.05436e-47	3.27564e-06	4.39304e-47	0.186862	0.0812943	HLA-DPB1
DMR_974	chr12	54132086	54134485	2400	*	12	6.36699e-83	1.05811e-44	5.4729e-08	4.55967e-47	0.254092	0.119724	NA	DMR_974
DMR_369	chr15	37402488	37403304	817	*	9	3.94965e-117	3.60014e-50	1.31049e-08	4.82969e-47	0.199568	0.127189	NA	DMR_369
DMR_323	chr4	154679462	154682645	3184	*	12	2.41336e-123	1.00115e-42	1.35161e-08	5.06093e-47	0.232815	0.0657785	RNF175	RNF175
DMR_1530	chr7	155241490	155244727	3238	*	11	3.34173e-66	1.17984e-48	4.2942e-08	6.02187e-47	0.19189	0.101306	AC008060.8	AC008060.8
DMR_1984	chr22	50982818	50988451	5634	*	18	2.06686e-56	7.12548e-46	2.44713e-07	6.55421e-47	0.254114	0.0892928	CTA-384D8.31
DMR_376	chr3	183993080	183995462	2383	*	16	8.48682e-117	1.9854e-40	2.72698e-07	6.95347e-47	0.202964	0.0824439	EIF2B5
DMR_292	chr8	105478683	105479862	1180	*	11	6.12173e-128	3.00706e-45	5.55664e-09	7.32308e-47	0.298072	0.155344	DPYS	DPYS
DMR_1476	chr10	50820278	50822752	2475	*	14	2.60446e-67	1.82243e-49	1.26289e-06	8.66106e-47	0.137004	0.075322	CHAT
DMR_448	chr20	43729410	43730241	832	*	11	7.44558e-111	1.37477e-46	7.52475e-08	9.23339e-47	0.1804	0.111544	KCNS1	KCNS1
DMR_1161	chr5	139283051	139284774	1724	*	8	1.99227e-76	3.31198e-50	1.87693e-08	9.25997e-47	0.233752	0.171313	NRG2	NRG2
DMR_676	chr7	142493732	142495846	2115	*	19	1.29992e-96	1.52776e-44	1.48899e-07	9.50685e-47	0.233515	0.0779114	TRBJ2-1
DMR_537	chr7	30950813	30951801	989	*	12	8.91933e-105	1.30158e-48	2.11557e-07	1.04066e-46	0.165495	0.102972	AQP1
DMR_227	chr7	94284258	94287242	2985	*	84	1.74967e-138	2.75883e-29	1.39478e-06	1.20767e-46	0.161951	0.0134544	PEG10
DMR_299	chr19	12978255	12978805	551	*	8	3.8723e-126	1.54374e-49	3.51923e-09	1.27628e-46	0.260635	0.190379	MAST1
DMR_1049	chr15	89919993	89922989	2997	*	19	2.19867e-80	3.92689e-38	5.38984e-08	1.38828e-46	0.228834	0.0849444	LINC00925	LINC00925
DMR_3027	chr5	92904875	92911154	6280	*	20	5.81156e-43	1.13394e-47	1.21583e-06	1.41746e-46	0.193561	0.103207	NR2F1-AS1	NR2F1-AS1
DMR_390	chr11	35546824	35547903	1080	*	9	7.75926e-116	8.00401e-49	1.21108e-08	1.46286e-46	0.167327	0.115649	PAMR1	PAMR1
DMR_155	chr1	63795279	63796263	985	*	7	1.31788e-154	1.48233e-48	1.19489e-09	1.50933e-46	0.32584	0.217723	NA	DMR_155
DMR_996	chr1	146549940	146552390	2451	*	8	4.93868e-82	6.91812e-50	2.1069e-08	1.51987e-46	0.299101	0.209083	RNVU1-8
DMR_298	chr8	72987499	72988280	782	*	10	1.71082e-126	3.14273e-44	1.09607e-08	1.63094e-46	0.185598	0.107041	RP11-383H13.1
DMR_1096	chrX	133678716	133680974	2259	*	16	7.48477e-79	3.55027e-48	2.85356e-06	1.73881e-46	0.201829	0.11569	MIR503HG
DMR_512	chr1	67772896	67773725	830	*	10	3.0569e-106	3.98277e-49	2.17283e-08	1.75827e-46	0.222257	0.117252	IL12RB2	IL12RB2
DMR_494	chr4	57975793	57976944	1152	*	11	1.28399e-107	1.22174e-48	4.81273e-08	1.7692e-46	0.245341	0.136264	IGFBP7-AS1
DMR_1569	chr8	38322629	38326968	4340	*	19	3.96413e-65	9.63395e-41	9.96317e-08	1.78494e-46	0.277093	0.0774159	FGFR1	FGFR1
DMR_610	chr16	3237964	3240141	2178	*	8	7.24824e-100	2.10806e-48	3.14019e-09	2.01345e-46	0.252104	0.14148	AJ003147.9	AJ003147.9
DMR_774	chr19	46525566	46527546	1981	*	13	8.91357e-92	2.55388e-49	1.04941e-07	2.14955e-46	0.156646	0.0920058	PGLYRP1	PGLYRP1
DMR_346	chr16	67194867	67200492	5626	*	23	3.76672e-120	8.49322e-35	4.82829e-08	2.19212e-46	0.235944	0.0663568	FBXL8
DMR_523	chr5	87984861	87986922	2062	*	14	1.6434e-105	4.39602e-44	4.85367e-08	2.30356e-46	0.153666	0.0773028	CTC-467M3.1
DMR_1058	chr2	95690169	95693023	2855	*	14	3.64786e-80	3.48211e-43	1.65849e-07	2.32677e-46	0.158025	0.0869479	MAL
DMR_397	chr18	11751343	11752904	1562	*	11	2.22931e-115	9.79799e-46	1.21175e-08	2.45188e-46	0.21425	0.123075	GNAL	GNAL
DMR_304	chr8	23566799	23567941	1143	*	8	1.1092e-125	2.43787e-49	5.10855e-09	2.66781e-46	0.265638	0.190809	RP11-175E9.1	RP11-175E9.1
DMR_510	chr10	135158947	135161047	2101	*	12	1.99516e-106	3.6099e-44	5.55214e-08	2.96355e-46	0.196386	0.104206	ZNF511
DMR_1606	chr9	96720562	96723088	2527	*	10	3.56026e-64	2.99006e-45	1.2163e-08	2.99562e-46	0.253795	0.133755	RP11-231K24.2	RP11-231K24.2
DMR_495	chr11	104034058	104035761	1704	*	11	1.30046e-107	9.52479e-48	7.10376e-08	3.19923e-46	0.192282	0.076185	PDGFD	PDGFD
DMR_881	chr2	119599189	119600948	1760	*	11	2.70076e-86	1.41972e-49	4.8078e-08	3.23716e-46	0.190761	0.128198	EN1	EN1
DMR_641	chr11	6340283	6342510	2228	*	17	4.3638e-98	1.78287e-45	2.71379e-07	3.32157e-46	0.202433	0.108768	PRKCDBP	PRKCDBP
DMR_1432	chr10	102976327	102979058	2732	*	18	1.56182e-68	1.76288e-44	1.20493e-07	3.4048e-46	0.171147	0.0639295	NA	DMR_1432
DMR_319	chr2	223158408	223160569	2162	*	9	1.05618e-123	9.37556e-48	3.3887e-09	4.43541e-46	0.190973	0.120147	PAX3	PAX3
DMR_954	chr6	100059961	100062855	2895	*	13	1.89136e-83	8.67961e-46	1.82642e-07	4.46209e-46	0.195028	0.0963581	PRDM13	PRDM13
DMR_1016	chr2	115918745	115921258	2514	*	13	1.67484e-81	3.8346e-46	8.24199e-08	4.81953e-46	0.249407	0.122301	DPP10
DMR_725	chr11	122845972	122849037	3066	*	13	2.71298e-94	2.38639e-44	2.03456e-08	4.88471e-46	0.172957	0.0589001	BSX	BSX
DMR_328	chr10	45914276	45914949	674	*	7	2.23438e-122	3.21923e-49	6.68263e-09	5.1696e-46	0.297173	0.265618	ALOX5	ALOX5
DMR_423	chr17	76975944	76976357	414	*	8	8.70652e-113	1.9113e-49	1.67032e-08	5.59679e-46	0.194351	0.160983	LGALS3BP	LGALS3BP
DMR_794	chr22	17680477	17681464	988	*	10	2.09349e-90	5.11979e-50	4.91667e-07	6.27149e-46	0.155214	0.120809	CECR1	CECR1
DMR_1834	chrX	142721195	142723826	2632	*	14	3.32397e-59	2.81086e-49	3.14595e-06	6.72075e-46	0.199349	0.126289	SLITRK4	SLITRK4
DMR_683	chr2	119615496	119617128	1633	*	9	2.85072e-96	2.48703e-47	6.44399e-09	6.87836e-46	0.233695	0.126801	NA	DMR_683
DMR_558	chr13	97646341	97647222	882	*	9	1.63458e-103	2.84249e-49	1.89873e-08	6.94856e-46	0.249947	0.175348	OXGR1	OXGR1
DMR_1994	chr12	54376019	54381798	5780	*	21	2.77585e-56	2.70629e-48	9.15206e-07	7.41567e-46	0.142023	0.072992	HOXC10
DMR_965	chr8	134202337	134203841	1505	*	10	3.35677e-83	1.22197e-49	2.50965e-07	7.47529e-46	0.190189	0.129483	WISP1	WISP1
DMR_2558	chr11	32447944	32452839	4896	*	23	2.40167e-48	1.23861e-50	1.77497e-05	7.87133e-46	0.187221	0.09915	WT1	WT1
DMR_482	chr10	102278918	102280551	1634	*	13	2.31204e-108	5.2912e-44	2.88737e-07	9.04444e-46	0.168094	0.100834	SEC31B
DMR_420	chr1	110626066	110627590	1525	*	9	4.97276e-113	1.12179e-47	1.53112e-08	9.09484e-46	0.226846	0.118048	RP4-773N10.6	RP4-773N10.6
DMR_1019	chr7	155324691	155327245	2555	*	13	1.92702e-81	1.57226e-47	1.97458e-07	9.36088e-46	0.16586	0.0835504	CNPY1	CNPY1
DMR_956	chr17	75315081	75317185	2105	*	16	2.02666e-83	7.02981e-48	8.40858e-06	1.01159e-45	0.222233	0.127175	2023-09-09	2023-09-09
DMR_3652	chr6	30037773	30045936	8164	*	77	2.09766e-37	5.73498e-42	0.000295781	1.15212e-45	0.111056	0.0348672	PPP1R11
DMR_170	chr16	23846279	23847816	1538	*	9	1.90353e-150	2.74313e-45	1.21961e-09	1.17587e-45	0.325369	0.137926	PRKCB	PRKCB
DMR_726	chr12	111618925	111620313	1389	*	11	2.89557e-94	1.80409e-48	4.6068e-07	1.38534e-45	0.21598	0.138036	CUX2	CUX2
DMR_1028	chr8	56013556	56015785	2230	*	9	4.34029e-81	9.49897e-49	1.25866e-07	1.39735e-45	0.197443	0.115713	XKR4	XKR4
DMR_874	chr18	56940022	56942066	2045	*	10	1.52255e-86	2.096e-42	2.28343e-08	1.42429e-45	0.215764	0.117968	RAX	RAX
DMR_1457	chr6	27839548	27841865	2318	*	23	7.07982e-68	2.82868e-49	5.95123e-05	1.85638e-45	0.137557	0.0766806	HIST1H3I
DMR_623	chr15	83314985	83317632	2648	*	14	3.10905e-99	4.72764e-42	6.69876e-08	1.99081e-45	0.183174	0.0974622	RP11-752G15.3
DMR_430	chr11	117069479	117070485	1007	*	9	3.89683e-112	6.58616e-48	4.65028e-08	2.22943e-45	0.247303	0.166034	TAGLN	TAGLN
DMR_354	chr3	50377755	50379334	1580	*	15	1.1339e-118	1.82252e-38	1.28453e-07	2.59822e-45	0.223352	0.112808	ZMYND10-AS1
DMR_351	chr1	203598330	203599089	760	*	7	2.08887e-119	2.21716e-48	6.09166e-09	2.65795e-45	0.254714	0.199564	ATP2B4	ATP2B4
DMR_1659	chr5	140739260	140742017	2758	*	12	6.72329e-63	1.99099e-44	2.32417e-07	2.67193e-45	0.197279	0.11463	PCDHGA1
DMR_1397	chr1	228649442	228654102	4661	*	15	2.01166e-69	1.03863e-47	4.28449e-06	2.86667e-45	0.140519	0.0632238	MIR4666A
DMR_595	chr2	187713554	187714279	726	*	11	9.05124e-101	6.36427e-48	9.79764e-08	3.06103e-45	0.168694	0.0822979	ZSWIM2	ZSWIM2
DMR_621	chr11	115529573	115531299	1727	*	12	1.6708e-99	2.92616e-45	1.27529e-07	3.10487e-45	0.157259	0.102667	AP000797.3	AP000797.3
DMR_581	chrX	106749745	106750861	1117	*	8	5.932e-102	8.93329e-49	7.56238e-08	3.31647e-45	0.327199	0.242056	NA	DMR_581
DMR_469	chr5	145722132	145722909	778	*	8	2.09387e-109	3.76799e-48	2.7093e-08	3.32226e-45	0.157624	0.118405	CTC-359M8.1	CTC-359M8.1
DMR_1207	chr4	183060943	183065519	4577	*	20	6.66256e-75	6.81874e-35	2.08505e-08	3.71082e-45	0.302129	0.0914757	TENM3
DMR_670	chr17	33814163	33815523	1361	*	10	6.69772e-97	8.45024e-46	7.5967e-08	4.78105e-45	0.182082	0.0947424	SLFN12L	SLFN12L
DMR_576	chr6	99289733	99293292	3560	*	19	3.07706e-102	9.92197e-31	5.26982e-08	5.09736e-45	0.281915	0.075846	NA	DMR_576
DMR_1643	chr11	312518	316456	3939	*	22	3.04172e-63	4.20892e-34	2.10011e-07	5.26741e-45	0.235434	0.0775015	IFITM2
DMR_1221	chr10	57387511	57391271	3761	*	13	1.87859e-74	5.39157e-45	6.63442e-08	5.27856e-45	0.250115	0.0795107	PCDH15	PCDH15
DMR_963	chr6	87646462	87647644	1183	*	16	2.8519e-83	3.58317e-48	7.26828e-06	5.49561e-45	0.0963453	0.0499028	HTR1E	HTR1E
DMR_1013	chr15	60688010	60691595	3586	*	18	1.18678e-81	4.14988e-34	1.47926e-07	5.71884e-45	0.262897	0.112221	ANXA2	ANXA2
DMR_435	chr17	19290353	19292080	1728	*	9	5.13757e-112	7.6508e-44	3.02153e-08	5.91959e-45	0.216495	0.137122	MFAP4	MFAP4
DMR_860	chr2	88750864	88752836	1973	*	12	3.78797e-87	1.17777e-44	1.37166e-07	6.39788e-45	0.225435	0.114858	FOXI3	FOXI3
DMR_1283	chr2	229045020	229047701	2682	*	11	8.92746e-73	1.53353e-47	1.0627e-07	6.44191e-45	0.157934	0.0750039	SPHKAP	SPHKAP
DMR_3881	chr6	33128903	33147254	18352	*	134	7.02094e-36	2.24798e-25	0.000329793	7.34211e-45	-0.126319	-0.00182352	COL11A2	COL11A2
DMR_674	chr5	45694523	45696592	2070	*	11	1.08204e-96	3.63995e-45	2.09255e-07	8.31727e-45	0.203447	0.116269	HCN1	HCN1
DMR_1144	chr7	99155673	99157059	1387	*	15	4.50939e-77	9.02948e-50	4.40082e-06	8.40745e-45	0.206618	0.134029	ZNF655
DMR_1783	chr12	14131975	14136365	4391	*	18	3.05142e-60	4.286e-47	1.35412e-06	8.86327e-45	0.127645	0.0442599	GRIN2B	GRIN2B
DMR_815	chr20	50719777	50723227	3451	*	9	5.09666e-89	2.10656e-42	2.19033e-08	8.99258e-45	0.25708	0.177319	ZFP64	ZFP64
DMR_585	chr7	30027454	30031080	3627	*	17	2.39945e-101	7.88573e-29	5.70895e-08	1.01279e-44	0.232681	0.090832	AC007285.6
DMR_1335	chr6	29714824	29721015	6192	*	60	4.43338e-71	2.56188e-26	2.73178e-07	1.01701e-44	0.181356	0.0245909	HCG9P5
DMR_1725	chr20	642436	645199	2764	*	10	2.72826e-61	1.14605e-44	3.78687e-08	1.10602e-44	0.246052	0.13845	RP5-850E9.3
DMR_744	chr11	101453106	101454996	1891	*	12	7.16786e-93	6.29744e-47	1.22398e-07	1.13644e-44	0.126126	0.080446	TRPC6	TRPC6
DMR_2247	chr17	62774590	62778413	3824	*	16	2.36283e-52	1.17315e-40	1.75975e-06	1.18801e-44	0.251268	0.113911	hsa-mir-6080
DMR_636	chr19	7926080	7929643	3564	*	12	2.22114e-98	1.01399e-41	3.8084e-08	1.33256e-44	0.217411	0.0987406	EVI5L	EVI5L
DMR_1815	chr10	119291766	119297716	5951	*	30	1.21342e-59	1.2642e-40	1.16312e-06	1.41542e-44	0.216718	0.054926	EMX2OS	EMX2OS
DMR_743	chr4	48491941	48493846	1906	*	10	6.79977e-93	3.31617e-44	1.97538e-08	2.04576e-44	0.219561	0.149644	ZAR1	ZAR1
DMR_1879	chr9	37033489	37038053	4565	*	14	1.73802e-58	8.3493e-38	1.56517e-08	2.18472e-44	0.202244	0.111187	PAX5	PAX5
DMR_2966	chr10	131761150	131772187	11038	*	46	1.46719e-43	7.81151e-29	1.08746e-05	2.20698e-44	0.171063	0.0421273	EBF3	EBF3
DMR_870	chr20	589310	592957	3648	*	11	1.05861e-86	4.50066e-45	4.26731e-08	2.59606e-44	0.216493	0.103236	TCF15	TCF15
DMR_1106	chrX	30326328	30327819	1492	*	14	1.46103e-78	1.40388e-47	2.04028e-06	2.86362e-44	0.160855	0.103231	NR0B1	NR0B1
DMR_1194	chr11	118781150	118782879	1730	*	11	2.31696e-75	1.87281e-48	7.82886e-07	2.94497e-44	0.21193	0.142881	MIR4492
DMR_831	chr7	121955208	121957254	2047	*	12	2.3329e-88	1.08634e-45	5.99434e-09	3.03268e-44	0.239821	0.108407	NA	DMR_831
DMR_1022	chr12	33590837	33593913	3077	*	12	3.45762e-81	1.17108e-43	1.89468e-08	3.22356e-44	0.169297	0.0846165	SYT10	SYT10
DMR_653	chr2	17699243	17700224	982	*	10	1.95054e-97	6.83263e-47	4.21028e-07	3.23352e-44	0.19259	0.147335	RAD51AP2	RAD51AP2
DMR_1389	chr5	161273839	161276001	2163	*	19	1.06541e-69	2.59482e-42	3.99694e-07	3.27834e-44	0.176802	0.0628617	GABRA1	GABRA1
DMR_341	chr10	94179809	94180913	1105	*	8	6.31795e-121	3.10361e-46	5.7648e-09	3.58639e-44	0.245376	0.154483	MARK2P9	MARK2P9
DMR_568	chr10	102898409	102900491	2083	*	7	6.99748e-103	6.61139e-47	3.78406e-09	3.88183e-44	0.259907	0.183547	RP11-31L23.3	RP11-31L23.3
DMR_1025	chr19	19371900	19375408	3509	*	15	3.9217e-81	1.29979e-40	1.40772e-07	4.19203e-44	0.221275	0.0669779	HAPLN4
DMR_1005	chr12	113916338	113917994	1657	*	13	7.92488e-82	6.71591e-45	2.00972e-07	4.27945e-44	0.277035	0.0903284	RP11-82C23.2	RP11-82C23.2
DMR_1041	chr10	71331528	71333803	2276	*	15	1.46955e-80	5.00904e-45	1.64903e-07	4.35914e-44	0.146081	0.0660068	NEUROG3	NEUROG3
DMR_496	chr18	24125409	24132138	6730	*	28	1.36869e-107	3.57459e-24	3.47126e-08	4.40916e-44	0.233726	0.067345	KCTD1	KCTD1
DMR_501	chr5	140891767	140893634	1868	*	7	5.76373e-107	1.56284e-46	1.76904e-09	4.64448e-44	0.320104	0.190244	PCDHGA1		PCDHGB7	PCDHGA11	PCDHGA12	PCDHGC3	PCDHGC4	PCDHGC5" "PCDHGA1"
DMR_704	chr19	35629022	35630474	1453	*	15	3.33746e-95	1.45714e-43	3.54127e-07	4.70403e-44	0.163001	0.0884037	FXYD1
DMR_412	chr15	74218418	74220776	2359	*	19	6.01542e-114	1.52772e-29	1.27638e-07	4.88063e-44	0.176069	0.0738721	LOXL1
DMR_1627	chr16	86597223	86602471	5249	*	21	1.37823e-63	8.11896e-35	3.87187e-07	5.18927e-44	0.177757	0.0533408	FOXC2
DMR_4382	chr20	21681966	21690559	8594	*	31	8.48818e-33	8.58555e-45	3.59075e-06	5.52753e-44	0.198704	0.0731969	PAX1	PAX1
DMR_804	chr13	36871646	36872346	701	*	10	9.45131e-90	5.57881e-48	8.42301e-07	6.04568e-44	0.191962	0.129344	SOHLH2
DMR_660	chr19	3982566	3986289	3724	*	24	2.93342e-97	3.9713e-29	5.48416e-07	6.11845e-44	-0.19262	-0.0519522	EEF2
DMR_608	chr10	50886878	50887934	1057	*	13	6.63095e-100	5.39269e-45	1.95419e-07	7.43874e-44	0.155431	0.0920901	CHAT
DMR_784	chr22	50523686	50524691	1006	*	13	2.18797e-91	3.49306e-46	5.0271e-07	8.50608e-44	0.200869	0.117489	MLC1	MLC1
DMR_474	chr6	28058724	28059208	485	*	8	5.54334e-109	9.49373e-47	1.21456e-08	8.64489e-44	0.194083	0.153586	ZSCAN12P1	ZSCAN12P1
DMR_1036	chr17	7339721	7343939	4219	*	17	6.46398e-81	5.25157e-35	5.49941e-07	8.82943e-44	0.232061	0.0783315	RP11-104H15.7
DMR_1178	chr14	61118751	61125450	6700	*	29	8.1193e-76	2.02524e-41	3.1329e-06	9.08692e-44	0.200496	0.087492	SIX1	SIX1
DMR_1127	chr20	3218145	3220929	2785	*	15	1.01462e-77	2.427e-34	1.05047e-08	9.14294e-44	0.255721	0.0930677	SLC4A11	SLC4A11
DMR_668	chr10	43697521	43699070	1550	*	9	6.25458e-97	9.74014e-45	2.03572e-08	1.03511e-43	0.300961	0.162778	RASGEF1A	RASGEF1A
DMR_337	chrX	70150722	70151816	1095	*	8	2.62022e-121	1.90569e-40	1.03875e-08	1.052e-43	0.245486	0.180665	SLC7A3	SLC7A3
DMR_927	chr1	1562110	1567820	5711	*	22	2.01799e-84	1.14266e-34	4.9427e-07	1.31147e-43	0.205215	0.0823764	MIB2
DMR_411	chr1	34641711	34644252	2542	*	15	3.94178e-114	4.82564e-34	1.98106e-07	1.31611e-43	0.196715	0.0836816	C1orf94	C1orf94
DMR_855	chr4	778336	781272	2937	*	14	2.49041e-87	1.12383e-37	9.76569e-08	1.39557e-43	0.266583	0.104209	CPLX1	CPLX1
DMR_657	chr17	73083692	73084494	803	*	9	2.29688e-97	7.24847e-47	7.72267e-08	1.68337e-43	0.235315	0.171902	SLC16A5	SLC16A5
DMR_1477	chr2	45027397	45030336	2940	*	12	2.61477e-67	3.14746e-40	4.30776e-07	1.74004e-43	0.193683	0.112753	NA	DMR_1477
DMR_1120	chr11	57363540	57365948	2409	*	13	4.60842e-78	6.90827e-44	1.85639e-07	1.81116e-43	0.218194	0.0992946	SERPING1	SERPING1
DMR_241	chr5	38257516	38259398	1883	*	18	3.91155e-135	3.79463e-30	8.12897e-09	1.8303e-43	0.276378	0.0767271	EGFLAM	EGFLAM
DMR_851	chr12	54320564	54322396	1833	*	9	2.27159e-87	1.2222e-46	1.54965e-08	1.88884e-43	0.240218	0.105973	NA	DMR_851
DMR_712	chr6	137241530	137244681	3152	*	15	1.13479e-94	6.44416e-30	1.7036e-08	1.98551e-43	0.233414	0.0962622	SLC35D3	SLC35D3
DMR_288	chr10	11206221	11208973	2753	*	14	3.33799e-128	8.03369e-33	9.4866e-09	2.01896e-43	0.248806	0.0984848	CELF2	CELF2
DMR_340	chr13	46189838	46190198	361	*	8	4.08485e-121	2.55905e-42	4.01638e-09	2.18977e-43	0.198378	0.101623	FAM194B	FAM194B
DMR_593	chr10	18549036	18550223	1188	*	10	7.6706e-101	1.59121e-42	1.18613e-07	2.38176e-43	0.24235	0.152843	CACNB2
DMR_429	chr7	157361040	157362094	1055	*	7	3.55378e-112	2.45382e-46	1.16704e-08	2.38187e-43	0.276999	0.213266	PTPRN2	PTPRN2
DMR_762	chr20	30061002	30064291	3290	*	15	3.53189e-92	1.6369e-39	4.28624e-07	2.65515e-43	0.13626	0.0439321	REM1
DMR_748	chr2	71205052	71206528	1477	*	10	1.16546e-92	2.66019e-46	1.55491e-07	2.86738e-43	0.263558	0.13776	ANKRD53
DMR_284	chr7	64734226	64734749	524	*	6	1.11928e-128	4.89018e-46	2.91313e-09	2.91396e-43	0.247966	0.13128	NA	DMR_284
DMR_1020	chr1	158147446	158151363	3918	*	14	2.44198e-81	1.84888e-41	4.17153e-08	2.94115e-43	0.288917	0.029926	CD1D
DMR_297	chr6	44309765	44310640	876	*	9	5.25001e-127	1.07278e-41	9.82486e-09	3.06733e-43	0.242165	0.13412	RP11-444E17.6
DMR_372	chr21	47716443	47718080	1638	*	7	6.14088e-117	4.0965e-45	2.96571e-09	3.17195e-43	0.289887	0.182333	YBEY	YBEY
DMR_1422	chr6	26330553	26332501	1949	*	11	9.56495e-69	8.59161e-47	1.72426e-07	3.21657e-43	0.196538	0.121799	NA	DMR_1422
DMR_472	chr3	44626269	44626860	592	*	8	3.80762e-109	7.21779e-46	1.05012e-08	3.33693e-43	0.202032	0.132091	RP11-944L7.5
DMR_554	chr15	95869918	95870990	1073	*	10	1.11829e-103	7.4627e-43	4.23092e-08	3.44414e-43	0.180367	0.107519	CTD-2536I1.1	CTD-2536I1.1
DMR_806	chr1	113285118	113287238	2121	*	9	1.24603e-89	4.77777e-46	3.18032e-08	3.49478e-43	0.250042	0.14065	NA	DMR_806
DMR_2150	chr4	111539291	111545628	6338	*	29	8.6641e-54	9.48704e-35	2.51407e-05	3.5542e-43	0.202391	0.0702757	PITX2	PITX2
DMR_2776	chr17	43043737	43047971	4235	*	18	1.55459e-45	7.62962e-41	1.36133e-07	3.64845e-43	0.158224	0.0629872	C1QL1	C1QL1
DMR_301	chr17	38464679	38465510	832	*	9	7.38739e-126	5.6314e-35	1.67683e-08	3.78291e-43	0.264984	0.171944	RARA	RARA
DMR_533	chr14	97684259	97686001	1743	*	11	5.11072e-105	1.85368e-42	7.12384e-09	3.81447e-43	0.183033	0.0738308	NA	DMR_533
DMR_708	chrX	82762347	82766491	4145	*	15	7.98879e-95	2.06021e-36	5.08354e-08	4.12618e-43	0.239774	0.0928035	POU3F4
DMR_1673	chr6	99275305	99277015	1711	*	11	1.62626e-62	5.65562e-46	8.15093e-08	4.34846e-43	0.173004	0.0978554	NA	DMR_1673
DMR_3857	chr7	100607835	100612937	5103	*	21	5.49895e-36	1.39289e-46	2.20293e-05	4.40799e-43	0.106967	0.0475569	MUC3A
DMR_1064	chr14	91579859	91581064	1206	*	10	4.93739e-80	3.63286e-47	1.52278e-06	4.86804e-43	0.165692	0.127414	C14orf159	C14orf159
DMR_1688	chr10	50602990	50606683	3694	*	12	3.92592e-62	7.43394e-44	1.64903e-07	5.1536e-43	0.214893	0.0978681	DRGX	DRGX
DMR_338	chr5	71014409	71016778	2370	*	10	4.03534e-121	1.43482e-39	8.52765e-09	5.20575e-43	0.241792	0.139305	CARTPT	CARTPT
DMR_196	chr1	223536296	223538957	2662	*	12	4.09121e-145	4.88355e-32	2.35232e-09	6.48645e-43	0.233202	0.0873539	SUSD4	SUSD4
DMR_607	chr6	43276478	43276781	304	*	8	6.51152e-100	4.89474e-46	5.87808e-08	6.53661e-43	0.218178	0.149107	CRIP3
DMR_1239	chr10	99472988	99475406	2419	*	11	6.84834e-74	6.0303e-33	4.95495e-08	6.58635e-43	0.243634	0.147602	MARVELD1	MARVELD1
DMR_1501	chr11	121970285	121973805	3521	*	17	9.99925e-67	2.0348e-44	5.22532e-06	6.77689e-43	0.25551	0.111521	RP11-166D19.1
DMR_375	chrX	13586377	13588301	1925	*	10	7.57627e-117	4.36692e-37	1.00654e-08	7.49862e-43	0.316875	0.17561	EGFL6	EGFL6
DMR_633	chr15	81426347	81426820	474	*	9	1.92728e-98	7.90776e-46	4.56542e-08	7.61363e-43	0.225169	0.128454	C15orf26	C15orf26
DMR_652	chr12	103310839	103311761	923	*	9	1.88507e-97	7.27848e-46	1.09288e-07	7.61633e-43	0.244464	0.182258	PAH	PAH
DMR_440	chr7	87228749	87230344	1596	*	10	1.06187e-111	9.91509e-38	1.92662e-08	7.71885e-43	0.144428	0.087329	ABCB1	ABCB1
DMR_398	chr2	118980919	118982679	1761	*	11	2.35284e-115	4.57541e-41	8.24654e-09	7.78139e-43	0.168351	0.0911436	NA	DMR_398
DMR_381	chr16	67203406	67204807	1402	*	7	2.04792e-116	7.89535e-45	5.43336e-09	7.89157e-43	0.301923	0.210164	HSF4
DMR_772	chr5	142065539	142066938	1400	*	13	8.38397e-92	7.90409e-41	9.38272e-07	1.30025e-42	0.165389	0.0906286	FGF1	FGF1
DMR_485	chr20	44745522	44747351	1830	*	10	4.48427e-108	1.10653e-35	2.21739e-08	1.32887e-42	0.193143	0.132762	CD40	CD40
DMR_686	chr21	45148332	45149398	1067	*	8	6.0904e-96	9.28957e-46	7.70178e-08	1.51506e-42	0.218823	0.163719	PDXK	PDXK
DMR_1625	chr6	32013974	32017048	3075	*	46	1.31434e-63	2.38681e-32	1.13667e-05	1.81969e-42	-0.127649	0.00333963	TNXB	TNXB
DMR_480	chr12	63025490	63026424	935	*	7	2.06521e-108	2.05683e-45	6.46753e-09	2.01464e-42	0.249684	0.19337	NA	DMR_480
DMR_371	chr5	72739768	72740748	981	*	7	4.65683e-117	4.18015e-45	3.47676e-09	2.04989e-42	0.269319	0.179684	FOXD1	FOXD1
DMR_540	chr8	41654331	41656079	1749	*	14	1.30933e-104	1.87739e-35	8.1265e-08	2.26329e-42	0.289993	0.0925927	ANK1	ANK1
DMR_721	chr5	140305713	140306985	1273	*	11	1.57681e-94	7.81473e-45	3.6127e-08	2.28141e-42	0.199575	0.110986	PCDHA1
DMR_902	chr5	94955575	94957243	1669	*	9	1.9652e-85	2.71376e-44	7.95376e-08	2.30614e-42	0.239336	0.144031	GPR150	GPR150
DMR_387	chr22	31535672	31537064	1393	*	9	4.25887e-116	4.44503e-43	8.57232e-09	3.04841e-42	0.218338	0.116273	PLA2G3	PLA2G3
DMR_136	chr3	170746029	170746586	558	*	6	5.14229e-162	2.30846e-44	5.54494e-10	3.11602e-42	0.305778	0.221456	NA	DMR_136
DMR_573	chr1	204328377	204330069	1693	*	9	1.68737e-102	4.02672e-41	3.70949e-08	3.13993e-42	0.239965	0.14513	PLEKHA6	PLEKHA6
DMR_798	chr3	50355416	50361554	6139	*	25	4.37482e-90	8.53604e-29	1.6871e-07	3.15217e-42	0.203026	0.0505273	HYAL2
DMR_1008	chr5	76939333	76942048	2716	*	13	8.84217e-82	2.79687e-42	1.94512e-07	3.29642e-42	0.173304	0.0922382	NA	DMR_1008
DMR_2871	chr19	30715001	30720025	5025	*	20	2.05083e-44	3.0697e-33	2.80751e-07	3.56339e-42	0.173037	0.0688163	ZNF536
DMR_471	chr7	121950198	121951622	1425	*	9	3.33927e-109	2.94766e-42	9.83175e-09	4.62632e-42	0.180226	0.115828	FEZF1	FEZF1
DMR_2095	chr20	36146069	36150061	3993	*	49	7.59355e-55	1.28798e-46	7.87498e-05	4.64408e-42	-0.114014	0.018185	NNAT
DMR_315	chr2	228735722	228737243	1522	*	10	5.47543e-124	1.62957e-35	1.21062e-08	4.98546e-42	0.192206	0.115265	DAW1	DAW1
DMR_1873	chr1	44870088	44874649	4562	*	22	1.38995e-58	7.0097e-27	1.37125e-07	5.07593e-42	0.16136	0.0394825	RNF220	RNF220
DMR_544	chr5	172655841	172658226	2386	*	9	2.45178e-104	7.71973e-43	4.89974e-09	5.08732e-42	0.233186	0.117481	NA	DMR_544
DMR_606	chr19	39465821	39467258	1438	*	9	4.90239e-100	1.31971e-44	1.92279e-08	5.37871e-42	0.2451	0.172134	FBXO17	FBXO17
DMR_1860	chr12	48394962	48399493	4532	*	23	9.84341e-59	4.38761e-37	3.40621e-07	6.37391e-42	0.202952	0.0720472	COL2A1
DMR_580	chr10	101289600	101291397	1798	*	7	5.45805e-102	1.52962e-44	3.21345e-09	6.55184e-42	0.263332	0.186343	RP11-129J12.2	RP11-129J12.2
DMR_492	chr19	35395800	35397106	1307	*	7	1.17061e-107	1.65342e-44	1.00138e-08	6.58945e-42	0.207648	0.154145	CTC-523E23.6
DMR_627	chr7	137028165	137029097	933	*	9	7.93327e-99	1.33822e-43	7.81102e-08	6.7348e-42	0.206627	0.159012	PTN	PTN
DMR_611	chr11	46316283	46318527	2245	*	8	7.55099e-100	7.49235e-43	6.92455e-09	8.92125e-42	0.275077	0.162096	CREB3L1	CREB3L1
DMR_820	chr3	36420805	36422406	1602	*	11	8.56784e-89	8.06425e-44	1.35102e-07	9.2361e-42	0.176203	0.0826773	STAC	STAC
DMR_779	chr8	54789207	54792995	3789	*	14	1.42204e-91	4.31239e-26	4.34961e-09	9.63995e-42	0.291613	0.110007	RGS20
DMR_546	chr11	61061699	61063144	1446	*	13	2.72648e-104	2.27044e-36	8.19321e-08	9.85761e-42	0.282265	0.104326	VWCE	VWCE
DMR_2215	chr5	50683215	50686281	3067	*	14	7.70029e-53	2.16036e-43	3.36005e-07	1.03741e-41	0.222734	0.0960655	ISL1	ISL1
DMR_1330	chr19	38885050	38886789	1740	*	9	3.77871e-71	7.924e-45	6.87225e-08	1.12941e-41	0.245399	0.153371	SPRED3	SPRED3
DMR_1689	chr5	92937739	92940568	2830	*	10	3.9869e-62	1.67112e-43	1.88541e-08	1.15577e-41	0.258558	0.176393	NA	DMR_1689
DMR_339	chr6	1624386	1625574	1189	*	8	4.0842e-121	1.27439e-39	6.31611e-09	1.16273e-41	0.317449	0.191634	GMDS	GMDS
DMR_2201	chr1	179711583	179713950	2368	*	17	3.95358e-53	6.7418e-43	1.33266e-06	1.21022e-41	0.140135	0.0642298	RP11-12M5.1
DMR_410	chr17	8230130	8230940	811	*	7	3.91875e-114	8.85135e-44	6.88053e-09	1.34177e-41	0.266436	0.174815	NA	DMR_410
DMR_786	chr5	58334676	58335954	1279	*	8	2.70264e-91	9.01553e-45	3.47494e-08	1.35692e-41	0.288422	0.206547	RP11-266N13.2
DMR_816	chr13	102067343	102069556	2214	*	15	5.87949e-89	6.67287e-43	5.39112e-08	1.35779e-41	0.190406	0.0661954	NALCN	NALCN
DMR_679	chr1	66256911	66259084	2174	*	10	1.95425e-96	2.11043e-36	2.24573e-08	1.38606e-41	0.211425	0.10219	PDE4B	PDE4B
DMR_930	chr11	2464822	2466909	2088	*	27	3.08406e-84	1.14752e-31	2.57449e-05	1.50281e-41	0.132805	0.0537663	KCNQ1	KCNQ1
DMR_730	chr5	140753076	140754451	1376	*	11	4.92765e-94	9.40594e-41	1.7802e-07	1.51867e-41	0.25375	0.157937	PCDHGA1
DMR_2144	chr21	28335020	28340304	5285	*	19	5.95391e-54	5.48072e-43	4.64466e-07	1.5472e-41	0.171544	0.0672153	ADAMTS5	ADAMTS5
DMR_1316	chr12	115122304	115126908	4605	*	13	1.5601e-71	2.32797e-41	4.18875e-07	1.70329e-41	0.22246	0.13808	NA	DMR_1316
DMR_903	chr3	120003292	120004483	1192	*	10	2.14057e-85	2.43434e-43	1.52612e-07	2.17904e-41	0.238631	0.120929	GPR156	GPR156
DMR_746	chr16	57405979	57406955	977	*	8	1.0909e-92	1.95052e-44	1.30246e-07	2.59912e-41	0.198533	0.13557	CX3CL1	CX3CL1
DMR_717	chr8	87081553	87082065	513	*	9	1.42788e-94	5.55052e-44	4.78243e-08	2.71633e-41	0.214118	0.145768	ATP6V0D2
DMR_1132	chr18	56886915	56887785	871	*	12	1.35587e-77	6.13147e-45	1.65722e-06	2.73745e-41	0.0975949	0.0612586	GRP	GRP
DMR_1483	chr3	192126023	192127991	1969	*	13	3.43519e-67	3.54332e-44	3.73729e-07	2.84079e-41	0.194679	0.0866408	FGF12	FGF12
DMR_734	chr22	21385818	21387497	1680	*	11	1.09845e-93	5.98682e-38	2.61859e-07	3.34221e-41	0.177494	0.103962	AC002472.11
DMR_802	chrX	50556181	50557800	1620	*	12	8.06515e-90	4.23881e-41	1.28855e-06	3.46022e-41	0.290225	0.161125	SHROOM4	SHROOM4
DMR_2078	chr12	57629240	57632706	3467	*	11	4.84187e-55	1.12711e-38	5.27027e-08	3.49762e-41	0.220797	0.114615	NDUFA4L2	NDUFA4L2
DMR_1011	chr4	175138377	175140004	1628	*	10	1.16364e-81	5.73257e-43	3.74926e-08	3.69407e-41	0.215139	0.111066	RP11-148L24.1	RP11-148L24.1
DMR_513	chr20	61583686	61584850	1165	*	9	3.56877e-106	3.10254e-39	3.77932e-08	4.18232e-41	0.23615	0.150664	SLC17A9	SLC17A9
DMR_1040	chr5	145724352	145725913	1562	*	8	9.95724e-81	2.63903e-44	6.83477e-08	4.28895e-41	0.18163	0.111784	CTC-359M8.1	CTC-359M8.1
DMR_1089	chr11	20177078	20178979	1902	*	9	4.4064e-79	2.19174e-44	2.94222e-07	4.30958e-41	0.16593	0.0927126	DBX1	DBX1
DMR_957	chr11	119291765	119295429	3665	*	17	2.07706e-83	1.86419e-37	2.27559e-07	4.77576e-41	0.261886	0.0669296	USP2-AS1
DMR_2923	chr17	77772001	77780714	8714	*	30	5.59524e-44	6.35497e-38	2.68774e-05	4.97977e-41	0.173107	0.0477986	RP11-353N14.1
DMR_477	chr5	150399143	150400531	1389	*	11	1.0495e-108	7.22697e-30	9.45806e-08	5.16404e-41	0.208736	0.117124	GPX3	GPX3
DMR_1782	chrX	122316664	122319974	3311	*	11	2.92627e-60	2.10623e-40	7.39108e-07	5.32938e-41	0.270805	0.145274	GRIA3	GRIA3
DMR_1821	chr3	164911348	164915115	3768	*	18	1.63592e-59	8.08812e-37	8.19429e-08	5.47096e-41	0.169335	0.0664327	SLITRK3	SLITRK3
DMR_2402	chr15	96909322	96913875	4554	*	16	2.62381e-50	9.74431e-38	8.70184e-07	5.60664e-41	0.162433	0.0761116	RP11-522B15.3	RP11-522B15.3
DMR_634	chr19	58714459	58716517	2059	*	9	2.03808e-98	9.88548e-40	4.28461e-08	5.6656e-41	0.253519	0.139255	ZNF274	ZNF274
DMR_382	chr14	38724255	38727014	2760	*	12	2.06717e-116	9.35891e-37	1.00678e-08	5.7385e-41	0.26765	0.114811	CLEC14A	CLEC14A
DMR_425	chr3	64253534	64253818	285	*	6	1.49202e-112	1.09147e-43	6.74122e-09	5.74187e-41	0.295576	0.23453	PRICKLE2	PRICKLE2
DMR_1245	chr12	82152229	82153464	1236	*	14	8.94731e-74	9.17214e-43	2.85843e-06	6.65535e-41	0.118589	0.0512013	PPFIA2	PPFIA2
DMR_1249	chr4	47032678	47035074	2397	*	16	1.0533e-73	1.58051e-34	4.20924e-08	6.91943e-41	0.165516	0.0521217	GABRB1	GABRB1
DMR_837	chr4	126236316	126238929	2614	*	15	5.60252e-88	1.21579e-35	9.52506e-08	8.68432e-41	0.171366	0.0491975	FAT4	FAT4
DMR_971	chr17	43220288	43222258	1971	*	9	4.90922e-83	7.10651e-44	1.44392e-07	9.11007e-41	0.283789	0.167633	ACBD4	ACBD4
DMR_667	chr10	23487758	23489850	2093	*	8	5.92505e-97	2.45725e-42	1.77105e-09	9.21459e-41	0.200179	0.0942796	NA	DMR_667
DMR_524	chr4	94748617	94751126	2510	*	16	2.06892e-105	5.93664e-22	9.79499e-09	9.95347e-41	0.218925	0.0728623	ATOH1	ATOH1
DMR_1320	chr10	123353298	123354194	897	*	13	1.97583e-71	1.91375e-45	1.50716e-05	1.06224e-40	0.165778	0.122049	FGFR2	FGFR2
DMR_517	chr10	43427850	43429459	1610	*	7	6.70171e-106	2.53891e-42	9.08594e-09	1.20235e-40	0.307971	0.186508	NA	DMR_517
DMR_1292	chr5	131592959	131594335	1377	*	10	2.25554e-72	2.74412e-44	1.03871e-06	1.22664e-40	0.238879	0.138601	PDLIM4
DMR_380	chr1	110210265	110210925	661	*	6	1.782e-116	2.9816e-43	2.62607e-09	1.23608e-40	0.264624	0.20353	GSTM2	GSTM2
DMR_2662	chr3	6901652	6905031	3380	*	15	6.14304e-47	4.7739e-43	8.1376e-07	1.2445e-40	0.167182	0.0782216	GRM7	GRM7
DMR_2413	chr6	152125861	152130332	4472	*	38	3.65531e-50	2.34657e-35	6.204e-06	1.25604e-40	0.160603	0.0476745	ESR1	ESR1
DMR_764	chr1	155290446	155292726	2281	*	13	4.33814e-92	5.78905e-37	1.7372e-07	1.27017e-40	0.216239	0.114496	FDPS
DMR_1334	chr2	161126295	161128396	2102	*	15	4.3611e-71	3.74836e-41	1.00473e-06	1.36043e-40	0.188706	0.0797622	ITGB6	ITGB6
DMR_1099	chr2	25389040	25391911	2872	*	17	9.66115e-79	9.18082e-39	1.76725e-06	1.4728e-40	0.166203	0.0852602	POMC	POMC
DMR_2053	chr5	170742118	170744407	2290	*	9	1.9666e-55	5.25227e-44	3.2871e-07	1.54312e-40	0.17728	0.121882	NA	DMR_2053
DMR_630	chr1	99469323	99471295	1973	*	13	1.08824e-98	2.95554e-37	1.08282e-07	1.73997e-40	0.242962	0.104359	RP5-896L10.1
DMR_461	chr1	40105079	40105764	686	*	7	6.03302e-110	5.70969e-43	4.71024e-09	1.85465e-40	0.232929	0.154242	HEYL	HEYL
DMR_1339	chr5	59188112	59189934	1823	*	13	5.59603e-71	6.96153e-44	2.39831e-07	1.88202e-40	0.222233	0.152707	PDE4D	PDE4D
DMR_1766	chr2	19556066	19561709	5644	*	18	1.83067e-60	1.42839e-28	1.88727e-08	2.29255e-40	0.234006	0.0781462	OSR1	OSR1
DMR_2175	chr3	187452863	187457588	4726	*	23	1.97558e-53	9.22686e-34	2.87713e-06	2.4225e-40	0.243263	0.078845	BCL6	BCL6
DMR_690	chr2	164204628	164205343	716	*	7	9.28074e-96	2.46301e-43	5.03392e-08	2.64887e-40	0.210504	0.174594	NA	DMR_690
DMR_968	chr22	28837586	28839667	2082	*	6	4.14573e-83	7.40447e-43	5.28241e-09	3.08366e-40	0.328603	0.224656	TTC28	TTC28
DMR_964	chr6	123317124	123318023	900	*	10	2.99433e-83	2.15383e-43	3.29074e-07	3.1848e-40	0.229344	0.109042	CLVS2	CLVS2
DMR_138	chr12	104849615	104853274	3660	*	21	1.36598e-161	1.53762e-25	3.01202e-09	3.19464e-40	0.340888	0.084602	CHST11	CHST11
DMR_2005	chr12	58002603	58005758	3156	*	17	4.08998e-56	1.60065e-40	1.30434e-06	3.35053e-40	0.169749	0.081083	DTX3
DMR_518	chr13	29105308	29107295	1988	*	10	7.59475e-106	2.16662e-40	5.03789e-09	3.70561e-40	0.18961	0.0891418	NA	DMR_518
DMR_776	chr11	123065246	123067275	2030	*	11	1.04167e-91	7.10792e-40	3.75375e-08	3.70726e-40	0.179919	0.0994889	CTD-2216M2.1
DMR_985	chr15	41059627	41062273	2647	*	16	1.86332e-82	2.16073e-33	6.31409e-07	3.76047e-40	0.197664	0.0879062	GCHFR
DMR_589	chr8	39171620	39172120	501	*	9	3.92021e-101	5.7063e-39	2.90729e-08	4.04272e-40	0.203965	0.12195	ADAM5	ADAM5
DMR_1500	chr17	37752605	37756091	3487	*	17	9.92755e-67	3.63708e-41	8.98673e-08	4.56515e-40	0.195645	0.0711029	NA	DMR_1500
DMR_507	chr22	38071001	38071677	677	*	11	1.41216e-106	6.92939e-38	9.20026e-08	4.63142e-40	0.242548	0.118044	LGALS1	LGALS1
DMR_451	chrX	153094195	153096786	2592	*	10	1.19337e-110	2.18657e-33	4.99638e-09	4.69613e-40	0.325048	0.141095	PDZD4	PDZD4
DMR_534	chr11	116450919	116452635	1717	*	9	5.36258e-105	1.07009e-36	1.18091e-08	4.81478e-40	0.193996	0.107689	NA	DMR_534
DMR_740	chr1	179544476	179546285	1810	*	11	2.62883e-93	1.3502e-39	5.2925e-08	4.96398e-40	0.215	0.111755	RNU5F-2P
DMR_1057	chr18	9707031	9709310	2280	*	11	3.42902e-80	1.39016e-38	1.50424e-08	5.00761e-40	0.20748	0.101438	RAB31	RAB31
DMR_571	chr2	239139518	239140910	1393	*	10	1.53214e-102	3.96539e-35	7.81445e-08	5.36153e-40	0.245731	0.124131	AC096574.4
DMR_760	chr19	51567972	51569622	1651	*	9	3.37867e-92	6.54747e-37	5.66425e-08	5.54607e-40	0.300359	0.164569	KLK13	KLK13
DMR_1163	chr17	29717946	29719431	1486	*	9	2.24003e-76	9.47508e-39	9.39847e-09	5.55862e-40	0.210293	0.107918	RAB11FIP4	RAB11FIP4
DMR_553	chr14	57261256	57262177	922	*	6	9.94728e-104	1.08481e-42	1.13022e-08	5.56022e-40	0.191156	0.158044	NA	DMR_553
DMR_1145	chr1	241519652	241520941	1290	*	11	4.72968e-77	2.2037e-43	8.17754e-07	6.04254e-40	0.196935	0.0901657	RGS7	RGS7
DMR_1148	chrX	101905837	101907254	1418	*	8	6.2953e-77	1.59659e-42	3.24467e-08	6.1505e-40	0.274036	0.219032	RP4-769N13.6
DMR_527	chr5	66123702	66124801	1100	*	9	2.43949e-105	6.80808e-38	3.7183e-08	6.29147e-40	0.188625	0.114999	MAST4	MAST4
DMR_853	chr8	22959168	22961088	1921	*	12	2.4095e-87	2.68247e-39	7.97092e-07	6.66816e-40	0.254676	0.133933	TNFRSF10C	TNFRSF10C
DMR_2851	chr2	171676306	171680337	4032	*	13	1.17822e-44	4.05701e-44	5.86116e-06	7.07358e-40	0.181687	0.109815	GAD1	GAD1
DMR_842	chr2	155553986	155556321	2336	*	14	7.89953e-88	9.52623e-32	5.92907e-08	7.81521e-40	0.187103	0.066818	KCNJ3
DMR_1007	chr5	149792249	149793436	1188	*	10	8.3858e-82	8.30541e-42	1.83558e-06	8.10883e-40	0.217923	0.138254	CD74	CD74
DMR_413	chr1	62660188	62660861	674	*	8	6.10442e-114	1.06534e-39	3.95707e-09	8.41528e-40	0.269069	0.132694	L1TD1	L1TD1
DMR_1607	chr16	31225350	31228555	3206	*	19	4.43251e-64	5.50286e-33	3.55161e-07	8.57553e-40	0.204001	0.0681696	TRIM72
DMR_1220	chr2	43450965	43455103	4139	*	41	1.79021e-74	3.62482e-25	4.49592e-06	8.8586e-40	0.223528	0.051556	THADA
DMR_1109	chr6	84562778	84563910	1133	*	13	1.98971e-78	2.86482e-42	3.44221e-07	8.9007e-40	0.151125	0.0736042	RIPPLY2	RIPPLY2
DMR_604	chr2	228582073	228582820	748	*	9	2.53341e-100	4.34667e-40	2.45413e-08	1.00635e-39	0.20938	0.116067	SLC19A3	SLC19A3
DMR_1087	chr8	22560922	22562469	1548	*	11	2.81676e-79	2.76169e-41	1.87844e-07	1.04846e-39	0.158987	0.0911618	RP11-459E5.1	RP11-459E5.1
DMR_713	chr1	115880072	115881544	1473	*	9	1.17289e-94	7.65492e-40	1.66127e-08	1.08762e-39	0.188131	0.0910101	RP4-663N10.1
DMR_1559	chr2	26394518	26397154	2637	*	12	2.13929e-65	1.64082e-29	1.70638e-08	1.17553e-39	0.256049	0.113064	GAREML	GAREML
DMR_503	chr20	45439769	45440346	578	*	6	1.24765e-106	2.95091e-42	7.15527e-09	1.27141e-39	0.286955	0.222207	NA	DMR_503
DMR_1276	chr10	22633916	22635028	1113	*	13	6.4234e-73	1.85913e-42	6.76284e-07	1.3444e-39	0.212225	0.110843	SPAG6	SPAG6
DMR_945	chr3	16553499	16555597	2099	*	14	8.75454e-84	4.45931e-34	4.27799e-07	1.39598e-39	0.151937	0.0715656	RFTN1	RFTN1
DMR_547	chr1	156357839	156359253	1415	*	10	2.77888e-104	3.67486e-39	2.37765e-08	1.45877e-39	0.230229	0.10072	RP11-139I14.2	RP11-139I14.2
DMR_609	chr6	168078772	168079818	1047	*	7	7.20355e-100	5.662e-42	8.33869e-09	1.47148e-39	0.236535	0.17536	RP11-351J23.2	RP11-351J23.2
DMR_1135	chr6	32154023	32162755	8733	*	44	1.63055e-77	1.97388e-18	1.00407e-07	1.48898e-39	0.185472	0.0281931	PBX2
DMR_1021	chr22	30476089	30477270	1182	*	12	2.57209e-81	1.18328e-39	1.54452e-06	1.49581e-39	0.175524	0.0927127	HORMAD2
DMR_689	chr15	32933661	32934836	1176	*	7	8.14672e-96	2.48726e-42	2.38457e-08	1.50091e-39	0.272175	0.156406	SCG5	SCG5
DMR_395	chr1	107681350	107684339	2990	*	19	1.33946e-115	2.85631e-23	9.39477e-08	1.51196e-39	0.224241	0.0660694	NTNG1	NTNG1
DMR_542	chr11	503807	504937	1131	*	8	1.90609e-104	2.88431e-37	1.23939e-08	1.56458e-39	0.256515	0.195773	RNH1	RNH1
DMR_1128	chr2	102090371	102091656	1286	*	14	1.06086e-77	5.29903e-34	6.44136e-07	1.6743e-39	0.22312	0.0937521	RFX8	RFX8
DMR_4300	chr6	27635558	27638391	2834	*	13	2.9126e-33	8.55772e-44	2.7437e-06	1.72659e-39	0.146136	0.0962352	NA	DMR_4300
DMR_699	chr4	141488964	141491214	2251	*	15	2.40993e-95	1.41456e-33	1.96809e-08	1.78254e-39	0.268007	0.105138	UCP1	UCP1
DMR_958	chr6	28367070	28367883	814	*	8	2.11069e-83	7.5002e-43	4.43462e-07	1.86778e-39	0.31821	0.21581	ZSCAN12	ZSCAN12
DMR_663	chr2	219844617	219847233	2617	*	9	4.08368e-97	1.90034e-31	1.19784e-08	2.00504e-39	0.303558	0.1625	FEV	FEV
DMR_1137	chr15	91426667	91429916	3250	*	12	2.538e-77	1.66412e-40	1.73633e-07	2.16118e-39	0.238044	0.0953227	FURIN
DMR_673	chr3	87137933	87138700	768	*	7	1.07575e-96	5.71843e-42	1.96414e-08	2.19202e-39	0.234239	0.192986	NA	DMR_673
DMR_536	chr5	77139388	77140985	1598	*	8	8.8218e-105	4.69128e-37	1.15906e-08	2.26462e-39	0.239933	0.153683	TBCA	TBCA
DMR_504	chr1	76539186	76540999	1814	*	10	1.32115e-106	2.09257e-36	1.57349e-08	2.28505e-39	0.249895	0.115315	ST6GALNAC3	ST6GALNAC3
DMR_858	chr17	15165803	15166505	703	*	9	3.18348e-87	2.82294e-41	4.77634e-08	2.57861e-39	0.169936	0.079991	RP11-849N15.1
DMR_1347	chr12	89747474	89749822	2349	*	16	9.41909e-71	2.81263e-37	1.97612e-05	2.58977e-39	0.187681	0.101714	NA	DMR_1347
DMR_442	chr11	35637517	35641255	3739	*	14	1.33535e-111	1.74502e-32	1.14425e-08	2.70592e-39	0.282029	0.0802406	FJX1	FJX1
DMR_1170	chr5	132082633	132084068	1436	*	10	3.78942e-76	2.80627e-42	2.58642e-07	2.85328e-39	0.227835	0.10064	CCNI2	CCNI2
DMR_904	chr3	181436643	181438328	1686	*	9	2.44459e-85	8.42282e-41	8.38366e-08	2.94352e-39	0.19956	0.154719	SOX2-OT	SOX2-OT
DMR_778	chr17	42081810	42083858	2049	*	16	1.33041e-91	3.35935e-34	1.85644e-07	3.3956e-39	0.147137	0.0768388	NAGS
DMR_1294	chr2	142887391	142889392	2002	*	12	2.30306e-72	1.19354e-39	1.18883e-07	3.46875e-39	0.158466	0.0738567	LRP1B
DMR_1287	chr17	42733527	42734659	1133	*	11	1.21085e-72	6.92393e-43	2.64793e-06	3.57096e-39	0.15585	0.0912427	C17orf104	C17orf104
DMR_1033	chr6	44186914	44187674	761	*	10	6.44013e-81	5.33466e-42	1.3942e-06	3.64405e-39	0.241632	0.163272	SLC29A1	SLC29A1
DMR_399	chr6	29817963	29818300	338	*	6	2.43017e-115	2.07298e-41	1.50497e-09	4.29201e-39	0.228639	0.168246	NA	DMR_399
DMR_1881	chr8	77592946	77596382	3437	*	19	1.86629e-58	1.36963e-35	3.60806e-06	4.34085e-39	0.162877	0.0563343	ZFHX4
DMR_1130	chr3	49459143	49460177	1035	*	9	1.16083e-77	1.61528e-42	6.10626e-07	4.57827e-39	0.169486	0.113913	AMT	AMT
DMR_841	chr4	104640197	104641548	1352	*	11	7.35924e-88	3.38593e-41	2.454e-08	4.87332e-39	0.150726	0.0912385	TACR3	TACR3
DMR_564	chr3	40657083	40657497	415	*	6	2.88135e-103	1.27792e-41	9.20804e-09	5.21415e-39	0.24611	0.154333	NA	DMR_564
DMR_883	chr13	53312966	53314813	1848	*	9	3.54859e-86	3.4319e-38	1.55329e-07	5.64023e-39	0.190265	0.124331	LECT1	LECT1
DMR_2814	chr20	17205850	17209845	3996	*	16	4.32815e-45	1.6319e-36	9.82216e-07	5.66571e-39	0.109548	0.038889	PCSK2	PCSK2
DMR_182	chr7	116138462	116140593	2132	*	16	4.74374e-148	3.30118e-33	2.6253e-09	5.71231e-39	0.276136	0.0948668	CAV2
DMR_1939	chr6	31686784	31692808	6025	*	47	2.48915e-57	1.83668e-31	7.84614e-05	5.7676e-39	0.118851	0.0244284	C6orf25
DMR_360	chr12	104608278	104610544	2267	*	10	4.13796e-118	9.1281e-32	1.09583e-08	6.43149e-39	0.29434	0.153003	TXNRD1	TXNRD1
DMR_586	chr5	126625777	126627355	1579	*	13	2.76814e-101	1.19176e-32	2.46809e-07	6.46141e-39	0.149222	0.0863496	MEGF10	MEGF10
DMR_1090	chr6	29894197	29895260	1064	*	10	4.64883e-79	2.83865e-40	3.87156e-07	6.89135e-39	0.250158	0.148078	HLA-K
DMR_266	chr8	104152244	104154149	1906	*	14	1.47069e-130	3.45209e-21	9.19593e-09	6.92635e-39	0.272445	0.105272	BAALC
DMR_769	chrX	119133852	119135074	1223	*	7	7.33111e-92	1.66611e-41	3.69317e-08	7.04297e-39	0.281824	0.19554	NA	DMR_769
DMR_561	chr21	42796537	42799141	2605	*	12	2.18449e-103	8.52813e-34	8.81052e-09	7.25772e-39	0.343955	0.10351	MX1	MX1
DMR_569	chr19	15580010	15580721	712	*	7	8.74092e-103	3.27678e-40	1.5157e-08	7.32874e-39	0.311543	0.190213	PGLYRP2	PGLYRP2
DMR_1955	chr17	17625521	17628656	3136	*	7	6.1858e-57	1.88036e-41	2.03469e-08	8.05676e-39	0.287192	0.188537	RAI1	RAI1
DMR_618	chr14	97058777	97059467	691	*	6	1.18176e-99	1.71868e-41	1.63561e-08	8.0571e-39	0.259261	0.195088	RP11-433J8.1	RP11-433J8.1
DMR_1083	chr22	22005669	22007633	1965	*	11	1.88022e-79	5.90391e-35	1.1951e-07	8.68438e-39	0.215486	0.0958718	PPIL2
DMR_1190	chr4	5891833	5895410	3578	*	11	1.82998e-75	2.52072e-38	9.34635e-08	8.8528e-39	0.154388	0.0929086	CRMP1	CRMP1
DMR_1402	chr3	71833543	71835112	1570	*	11	2.90897e-69	2.1709e-41	1.28354e-07	1.01553e-38	0.188284	0.100535	PROK2	PROK2
DMR_1069	chr17	72931569	72934409	2841	*	16	7.17771e-80	4.15997e-29	1.97824e-07	1.03537e-38	0.169778	0.0675247	OTOP3	OTOP3
DMR_3021	chr1	26735245	26738130	2886	*	22	5.23225e-43	2.37207e-37	7.95249e-06	1.04822e-38	0.155048	0.0511637	LIN28A	LIN28A
DMR_638	chr16	67977865	67980202	2338	*	16	3.33834e-98	1.50369e-29	1.88276e-07	1.08618e-38	0.152585	0.0623476	LCAT
DMR_2515	chr3	79815639	79817333	1695	*	10	7.73499e-49	1.43865e-41	2.88628e-07	1.19704e-38	0.174081	0.106585	ROBO1	ROBO1
DMR_1786	chr5	160972931	160976417	3487	*	16	3.58454e-60	2.57095e-35	1.79401e-07	1.28799e-38	0.166163	0.0613592	GABRA6
DMR_2513	chr17	80289500	80292252	2753	*	14	6.84478e-49	2.26579e-39	4.90153e-06	1.33003e-38	-0.188319	0.0231509	SECTM1	SECTM1
DMR_3442	chr5	92927796	92932481	4686	*	17	4.32948e-39	2.52087e-43	4.6901e-05	1.40539e-38	0.193321	0.115501	NR2F1	NR2F1
DMR_456	chr8	55379034	55380663	1630	*	8	3.78183e-110	1.80499e-38	2.37966e-09	1.41764e-38	0.261626	0.1373	NA	DMR_456
DMR_742	chr6	100916916	100917871	956	*	8	5.853e-93	1.66972e-40	5.88048e-08	1.44457e-38	0.191833	0.13609	NA	DMR_742
DMR_1150	chr10	116162728	116165190	2463	*	12	6.67985e-77	3.56886e-37	3.52184e-07	1.87e-38	0.230053	0.0899372	AFAP1L2	AFAP1L2
DMR_896	chr17	5018984	5019989	1006	*	9	1.01071e-85	5.87441e-41	1.21597e-07	2.05038e-38	0.185528	0.117612	USP6
DMR_1303	chr5	87973439	87974547	1109	*	10	5.8056e-72	1.22204e-40	1.20152e-07	2.08004e-38	0.168789	0.101396	CTC-467M3.1
DMR_888	chr1	32041052	32042921	1870	*	10	6.1285e-86	7.74791e-40	6.56628e-08	2.1049e-38	0.175686	0.106407	TINAGL1
DMR_487	chr11	3181446	3182119	674	*	6	5.34366e-108	1.21985e-40	3.76754e-09	2.28931e-38	0.321945	0.227534	OSBPL5	OSBPL5
DMR_617	chr12	48591673	48592818	1146	*	6	1.13915e-99	7.08094e-41	8.52714e-09	2.29444e-38	0.278219	0.185874	DKFZP779L1853	DKFZP779L1853
DMR_592	chr6	41604740	41607326	2587	*	10	6.42871e-101	2.22118e-35	1.85624e-08	2.37413e-38	0.253971	0.126177	MDFI	MDFI
DMR_221	chr6	99295470	99296305	836	*	5	2.05093e-139	1.64102e-40	6.32648e-10	2.53661e-38	0.193748	0.157087	NA	DMR_221
DMR_1182	chr1	53527424	53528991	1568	*	10	9.64062e-76	1.74458e-36	5.2419e-09	2.54688e-38	0.2918	0.106775	PODN	PODN
DMR_944	chr4	44448469	44451526	3058	*	15	8.62828e-84	1.41574e-36	3.4005e-08	2.7083e-38	0.13977	0.056988	AC131951.1
DMR_1166	chr8	121136014	121138232	2219	*	10	3.53043e-76	1.16315e-35	8.94178e-08	2.71709e-38	0.191235	0.109005	COL14A1	COL14A1
DMR_955	chr3	10805956	10806569	614	*	10	2.00979e-83	2.2914e-39	2.88118e-07	2.73095e-38	0.187203	0.103656	NA	DMR_955
DMR_953	chr19	15121204	15122224	1021	*	12	1.63174e-83	7.73315e-39	2.73102e-08	2.84076e-38	0.224158	0.0805044	CCDC105
DMR_433	chr6	127835189	127837570	2382	*	10	4.50738e-112	9.18759e-30	1.00201e-08	3.11178e-38	0.218889	0.0867689	SOGA3
DMR_1953	chr17	6945159	6948023	2865	*	15	4.68364e-57	3.63104e-40	6.2692e-07	3.16829e-38	0.205476	0.0753109	SLC16A11	SLC16A11
DMR_1196	chr1	45792540	45794244	1705	*	10	3.24039e-75	2.4464e-40	2.12195e-06	3.21269e-38	0.214013	0.132325	HPDL	HPDL
DMR_254	chr2	56149825	56152003	2179	*	14	4.54405e-132	2.35215e-28	8.16535e-09	3.35937e-38	0.288441	0.0981673	EFEMP1	EFEMP1
DMR_1630	chr2	24232161	24234017	1857	*	14	1.54517e-63	6.29975e-38	1.7643e-06	3.61999e-38	0.179025	0.0762909	MFSD2B	MFSD2B
DMR_1386	chr6	28226094	28227482	1389	*	13	8.25437e-70	8.94277e-41	2.57881e-06	3.66642e-38	0.172326	0.0891863	NKAPL
DMR_1286	chr15	73659048	73662258	3211	*	13	1.19283e-72	2.73937e-32	2.46963e-07	3.6818e-38	0.195043	0.0792834	HCN4	HCN4
DMR_591	chr11	27015519	27017005	1487	*	9	4.50286e-101	7.28953e-37	1.63288e-08	4.20505e-38	0.282935	0.148434	FIBIN	FIBIN
DMR_1002	chr3	22412124	22414843	2720	*	9	6.47301e-82	1.29527e-36	2.50167e-08	4.3145e-38	0.236909	0.0344528	ZNF385D	ZNF385D
DMR_861	chr8	52721657	52722539	883	*	9	4.2199e-87	4.58603e-37	1.26419e-07	4.79455e-38	0.160272	0.114041	PXDNL	PXDNL
DMR_1139	chr5	76923737	76926079	2343	*	10	2.78291e-77	1.47766e-34	2.96245e-08	4.88515e-38	0.204767	0.113801	OTP	OTP
DMR_2029	chr7	96625586	96627700	2115	*	11	8.4102e-56	8.11394e-42	3.60288e-06	5.2247e-38	0.176978	0.141893	DLX6-AS1	DLX6-AS1
DMR_639	chr1	24648203	24649494	1292	*	7	3.84388e-98	2.61784e-40	9.21718e-09	5.27604e-38	0.254239	0.170064	GRHL3
DMR_2378	chr5	42991657	42995527	3871	*	14	1.6767e-50	1.62176e-39	2.00061e-06	6.95043e-38	0.210711	0.132547	NA	DMR_2378
DMR_520	chr1	110672769	110674115	1347	*	7	1.165e-105	4.50084e-37	5.44349e-09	6.98942e-38	0.298984	0.171934	NA	DMR_520
DMR_3068	chr11	46938492	46942432	3941	*	12	1.23475e-42	1.56368e-37	5.013e-07	7.47068e-38	0.196919	0.08164	LRP4	LRP4
DMR_1400	chr11	111782016	111784328	2313	*	10	2.56328e-69	8.29395e-34	1.9318e-07	7.60838e-38	0.19649	0.121486	HSPB2
DMR_344	chr7	32109831	32111453	1623	*	14	1.0107e-120	5.19922e-30	1.3822e-08	7.9838e-38	0.18349	0.0624828	PDE1C	PDE1C
DMR_1982	chr8	145727318	145731409	4092	*	26	2.02881e-56	1.22825e-38	0.000242416	8.05758e-38	0.147774	0.0622124	PPP1R16A
DMR_506	chr4	90756533	90759203	2671	*	21	1.34125e-106	6.65517e-28	5.40476e-08	8.09384e-38	0.259562	0.069278	RP11-67M1.1
DMR_632	chr7	94023308	94024254	947	*	10	1.73741e-98	1.68656e-35	1.74738e-08	8.50908e-38	0.134509	0.0803815	COL1A2	COL1A2
DMR_3386	chr10	77155143	77158502	3360	*	13	1.50745e-39	2.71182e-38	3.48561e-06	8.67644e-38	0.180794	0.107449	RP11-399K21.11
DMR_1776	chr15	89147360	89149030	1671	*	12	2.23431e-60	6.17031e-41	1.6343e-07	9.12183e-38	0.0947162	0.0601902	RP11-97O12.2	RP11-97O12.2
DMR_1009	chr5	140344290	140347293	3004	*	18	8.96779e-82	7.77525e-33	1.04057e-06	9.57414e-38	0.175991	0.0562202	PCDHA1
DMR_695	chr12	62583974	62586892	2919	*	16	1.36739e-95	4.93286e-26	1.31965e-08	9.65345e-38	0.23085	0.073015	FAM19A2	FAM19A2
DMR_682	chr3	133464047	133465469	1423	*	10	2.59038e-96	1.81371e-30	4.35863e-08	1.03426e-37	0.194909	0.109831	TFP1
DMR_876	chr7	19145530	19148187	2658	*	11	1.98064e-86	1.45874e-38	9.67174e-09	1.05805e-37	0.24733	0.102303	TWIST1	TWIST1
DMR_1072	chr11	30037031	30039113	2083	*	18	8.14925e-80	9.73018e-36	1.24077e-07	1.14821e-37	0.196785	0.0700044	KCNA4	KCNA4
DMR_1988	chr8	145103842	145107857	4016	*	15	2.26259e-56	3.52851e-38	1.97017e-07	1.25563e-37	0.210565	0.103602	CTD-3065J16.6
DMR_1151	chr17	70112050	70114623	2574	*	9	7.54163e-77	6.7187e-38	5.39679e-08	1.29631e-37	0.194372	0.119689	SOX9-AS1	SOX9-AS1
DMR_1141	chr6	33282313	33292029	9717	*	157	3.15908e-77	1.09416e-18	2.97238e-05	1.30604e-37	0.0980007	0.00246392	ZBTB22
DMR_1023	chr20	52788779	52791472	2694	*	12	3.62003e-81	7.0121e-35	1.24681e-07	1.34808e-37	0.165942	0.0633193	CYP24A1	CYP24A1
DMR_727	chr12	52399713	52401523	1811	*	9	3.34751e-94	4.09995e-35	2.75453e-08	1.37081e-37	0.356739	0.195192	GRASP	GRASP
DMR_247	chr2	85106954	85108429	1476	*	12	1.69425e-132	3.39368e-24	7.94854e-09	1.37536e-37	0.239498	0.094064	TRABD2A	TRABD2A
DMR_1682	chrX	129243062	129246153	3092	*	12	2.96966e-62	8.87051e-28	3.38953e-08	1.44868e-37	0.290006	0.128523	ELF4	ELF4
DMR_1473	chr20	62366755	62370807	4053	*	19	2.17145e-67	1.03443e-31	1.58238e-06	1.49162e-37	0.204614	0.0789098	ZGPAT
DMR_2671	chr17	46695192	46699155	3964	*	20	8.2082e-47	2.70823e-27	2.22292e-06	1.5621e-37	0.133959	0.0615545	HOXB7
DMR_640	chr1	173638470	173639916	1447	*	10	3.92261e-98	1.22811e-31	2.62509e-08	1.58938e-37	0.218854	0.102396	ANKRD45	ANKRD45
DMR_1660	chr6	146348486	146351044	2559	*	19	6.81079e-63	9.79248e-30	6.37752e-07	1.62756e-37	0.146859	0.0622577	GRM1	GRM1
DMR_1481	chr12	72665282	72667707	2426	*	16	2.88478e-67	4.70351e-37	5.04591e-07	1.66476e-37	0.118577	0.0518809	TRHDE
DMR_919	chr1	156390102	156391310	1209	*	9	8.45504e-85	2.93133e-39	5.87479e-08	1.68018e-37	0.242415	0.118838	MIR9-1
DMR_691	chrX	20134346	20135761	1416	*	11	1.03328e-95	5.28521e-36	4.17849e-08	1.71436e-37	0.267737	0.119875	MAP7D2	MAP7D2
DMR_700	chr5	140734543	140735545	1003	*	8	2.57306e-95	1.09494e-38	2.02895e-08	1.8069e-37	0.198171	0.122762	PCDHGA1
DMR_880	chr6	142409202	142410235	1034	*	12	2.6213e-86	4.55236e-36	5.49227e-08	1.84602e-37	0.143454	0.0607925	RP11-137J7.2
DMR_859	chr22	42828125	42829748	1624	*	10	3.34189e-87	3.23928e-37	5.01286e-08	1.98087e-37	0.207749	0.10835	NFAM1	NFAM1
DMR_895	chr15	72489609	72492422	2814	*	11	9.82519e-86	3.92027e-37	1.03611e-08	2.01299e-37	0.272864	0.110864	GRAMD2
DMR_644	chr12	133065724	133067734	2011	*	33	5.9966e-98	1.04953e-23	7.85513e-08	2.28871e-37	0.173329	0.0392654	FBRSL1	FBRSL1
DMR_498	chr21	36040771	36043248	2478	*	16	3.66602e-107	2.82917e-31	2.17914e-08	2.30594e-37	0.36567	0.0993626	CLIC6	CLIC6
DMR_419	chr6	10425553	10426657	1105	*	9	1.73827e-113	7.98876e-36	5.65227e-09	2.3555e-37	0.25349	0.149724	RP1-290I10.3	RP1-290I10.3
DMR_3335	chr6	32164000	32173532	9533	*	73	6.33685e-40	2.05511e-19	3.64012e-05	2.40086e-37	-0.15378	-0.0156452	NOTCH4	NOTCH4
DMR_579	chr2	190044504	190044983	480	*	6	5.40024e-102	1.61603e-39	6.37167e-09	2.5132e-37	0.24433	0.19995	COL5A2	COL5A2
DMR_2740	chr8	11536551	11539405	2855	*	11	5.30369e-46	5.13781e-40	1.49743e-06	2.51967e-37	0.1435	0.101582	GATA4	GATA4
DMR_3171	chr1	116380316	116383634	3319	*	14	1.81889e-41	1.74978e-41	2.4154e-05	2.6272e-37	0.166464	0.0946085	NHLH2	NHLH2
DMR_1179	chr4	174427146	174432425	5280	*	24	8.14289e-76	3.78687e-35	1.24199e-08	2.79514e-37	0.27592	0.0709728	NA	DMR_1179
DMR_454	chr2	97192266	97193688	1423	*	8	1.69262e-110	5.98571e-34	6.38357e-09	3.09896e-37	0.299581	0.136221	RP11-363D14.1	RP11-363D14.1
DMR_1103	chr3	154145810	154146871	1062	*	8	1.22282e-78	4.46954e-39	5.8902e-08	3.13949e-37	0.235186	0.112998	GPR149	GPR149
DMR_805	chr2	119066331	119068497	2167	*	11	1.20042e-89	2.87765e-36	4.11634e-09	3.20044e-37	-0.165429	0.0329376	NA	DMR_805
DMR_962	chr9	27528300	27530602	2303	*	7	2.54927e-83	2.9548e-34	1.60062e-08	3.23125e-37	0.301261	0.22687	MOB3B	MOB3B
DMR_669	chr4	9782931	9783206	276	*	6	6.42417e-97	1.11788e-39	8.65355e-09	3.27444e-37	0.304414	0.1991	SLC2A9	SLC2A9
DMR_1280	chr20	44539966	44542136	2171	*	11	7.2041e-73	3.80806e-34	5.8475e-08	3.46378e-37	0.201944	0.0816218	PLTP	PLTP
DMR_918	chr3	13323567	13325360	1794	*	9	8.34162e-85	1.36012e-36	2.42111e-08	3.49679e-37	0.217438	0.12052	NA	DMR_918
DMR_1527	chr19	54925703	54928185	2483	*	14	3.10541e-66	2.39016e-32	6.21266e-07	3.63172e-37	0.150099	0.0670601	TTYH1	TTYH1
DMR_1394	chr2	73150236	73152975	2740	*	8	1.44896e-69	1.5853e-36	2.70097e-08	3.74014e-37	0.216011	0.131419	EMX1	EMX1
DMR_767	chr2	31359928	31362226	2299	*	14	5.6657e-92	2.47173e-30	2.14811e-07	3.90953e-37	0.149814	0.0583602	GALNT14	GALNT14
DMR_532	chr13	28371000	28371682	683	*	6	4.62501e-105	2.47174e-39	2.42979e-09	4.49226e-37	0.116515	0.0894808	NA	DMR_532
DMR_628	chr8	145024637	145026613	1977	*	13	9.80331e-99	1.42215e-27	4.7883e-08	4.54511e-37	0.271731	0.0954412	PLEC	PLEC
DMR_916	chr1	33937433	33938904	1472	*	11	7.47895e-85	7.74123e-36	1.03972e-06	4.69479e-37	0.280463	0.134026	ZSCAN20	ZSCAN20
DMR_1378	chr7	121943354	121947425	4072	*	25	4.76347e-70	9.53928e-24	5.04785e-08	4.71593e-37	0.233903	0.0558676	FEZF1-AS1
DMR_2003	chr15	72563412	72565415	2004	*	8	3.66619e-56	1.53612e-39	1.61091e-07	4.7227e-37	0.25545	0.149454	PARP6
DMR_3352	chr3	3839921	3843887	3967	*	15	7.87643e-40	4.48064e-33	1.46327e-07	4.99178e-37	0.207402	0.093513	LRRN1
DMR_2174	chr8	24812784	24816607	3824	*	15	1.96648e-53	9.2719e-40	8.33584e-06	5.10587e-37	0.109241	0.067963	CTD-2168K21.2
DMR_943	chr5	44388596	44390215	1620	*	12	7.34823e-84	5.80406e-37	8.35897e-08	5.16545e-37	0.189687	0.0660295	FGF10-AS1
DMR_555	chr15	73611079	73611614	536	*	6	1.13644e-103	2.57256e-39	1.79257e-09	5.57357e-37	0.319552	0.165042	NA	DMR_555
DMR_908	chr17	4688569	4690797	2229	*	14	2.93816e-85	4.81552e-33	5.67817e-07	6.11077e-37	0.217208	0.0826475	VMO1	VMO1
DMR_1697	chr15	27109950	27114748	4799	*	32	5.24273e-62	1.35323e-30	4.92779e-06	6.11962e-37	0.119874	0.0352938	GABRA5
DMR_1223	chr7	45613410	45616358	2949	*	11	2.15498e-74	3.53435e-31	1.20344e-08	6.24911e-37	0.275885	0.0989627	ADCY1	ADCY1
DMR_603	chr20	45279235	45280414	1180	*	8	1.96702e-100	1.72593e-31	5.69242e-09	6.39617e-37	0.309974	0.140899	SLC13A3	SLC13A3
DMR_1102	chr2	106681831	106682640	810	*	8	1.15297e-78	9.30434e-40	2.10514e-07	6.89165e-37	0.174755	0.122547	C2orf40	C2orf40
DMR_1580	chr11	2904591	2908471	3881	*	40	5.64043e-65	1.31864e-20	3.65185e-07	7.15844e-37	0.303681	0.0446537	CDKN1C	CDKN1C
DMR_620	chr1	116709769	116711339	1571	*	9	1.55246e-99	6.62898e-31	1.30161e-08	7.21285e-37	0.355857	0.152001	NA	DMR_620
DMR_535	chr5	78364769	78366076	1308	*	9	7.13636e-105	3.03679e-34	9.73028e-09	7.66234e-37	0.272503	0.132692	BHMT2
DMR_907	chr1	40778294	40783060	4767	*	18	2.83108e-85	8.8708e-24	1.7192e-07	8.14293e-37	0.250752	0.0765378	COL9A2	COL9A2
DMR_567	chr10	79395902	79399092	3191	*	14	6.35677e-103	1.2793e-26	6.5679e-09	8.2385e-37	0.270957	0.0899784	KCNMA1	KCNMA1
DMR_613	chr10	93646991	93647857	867	*	6	9.02919e-100	6.24081e-39	5.14752e-09	8.28948e-37	0.263196	0.197922	NA	DMR_613
DMR_856	chr17	38333503	38334623	1121	*	9	2.58574e-87	3.48593e-33	1.02121e-07	8.35955e-37	0.247589	0.140583	RAPGEFL1	RAPGEFL1
DMR_1602	chr6	28956226	28956989	764	*	20	2.68808e-64	4.03065e-41	6.63098e-05	8.76808e-37	0.188334	0.119422	HCG16	HCG16
DMR_1158	chr20	53091600	53093152	1553	*	10	1.59189e-76	2.10648e-33	1.20097e-07	9.36003e-37	0.126636	0.0819809	DOK5	DOK5
DMR_1380	chr9	135464814	135466773	1960	*	7	5.45005e-70	4.2796e-39	2.31814e-08	9.54356e-37	0.22402	0.137667	BARHL1	BARHL1
DMR_940	chr19	2281919	2282729	811	*	8	5.13011e-84	4.26316e-38	6.43803e-08	9.65945e-37	0.233429	0.152912	C19orf35	C19orf35
DMR_2291	chr13	50699716	50705383	5668	*	26	8.91108e-52	7.39073e-25	9.82969e-07	9.68579e-37	0.169945	0.0522528	DLEU1
DMR_551	chr7	16505094	16506521	1428	*	8	5.43459e-104	1.03081e-31	2.64369e-08	9.99197e-37	0.30102	0.195499	SOSTDC1	SOSTDC1
DMR_1414	chr6	31837439	31839329	1891	*	17	7.54651e-69	4.6648e-36	5.94259e-05	1.01894e-36	0.149551	0.0634019	SLC44A4	SLC44A4
DMR_291	chr10	26222248	26224228	1981	*	10	4.94481e-128	7.97734e-30	2.81161e-09	1.10041e-36	0.268299	0.104742	MYO3A
DMR_4873	chr14	37049091	37054509	5419	*	19	5.49289e-30	3.03012e-34	1.31562e-05	1.12951e-36	-0.189452	0.0444843	NKX2-8	NKX2-8
DMR_1345	chr20	21487412	21490665	3254	*	8	8.42196e-71	2.13424e-32	1.00875e-08	1.17512e-36	0.2063	0.117819	NA	DMR_1345
DMR_845	chr3	46853631	46854311	681	*	7	1.28643e-87	5.08021e-39	3.96982e-08	1.19269e-36	0.151977	0.135409	PRSS50
DMR_2224	chr16	85669462	85672175	2714	*	14	1.41474e-52	4.7945e-36	5.42942e-07	1.24437e-36	-0.199414	-0.0755283	GSE1	GSE1
DMR_1187	chr3	194117018	194120150	3133	*	13	1.1781e-75	1.43867e-31	4.63393e-08	1.31538e-36	0.17945	0.0764105	GP5	GP5
DMR_1353	chr15	75248086	75252565	4480	*	19	1.14285e-70	2.17955e-24	3.48842e-08	1.36071e-36	0.346056	0.0745031	SCAMP5
DMR_1278	chr1	147781600	147782558	959	*	8	6.93946e-73	8.05252e-40	9.02813e-07	1.36648e-36	0.17791	0.129935	NA	DMR_1278
DMR_2067	chr15	88798331	88801474	3144	*	18	2.95879e-55	2.06769e-34	1.02948e-07	1.44844e-36	0.203932	0.0524108	NTRK3-AS1
DMR_2539	chr14	99736143	99741343	5201	*	22	1.29355e-48	1.63986e-30	8.86347e-08	1.4521e-36	0.208104	0.0386577	BCL11B	BCL11B
DMR_629	chr15	28339563	28342256	2694	*	13	1.03994e-98	1.30036e-30	3.35986e-08	1.50114e-36	0.293733	0.0930072	OCA2	OCA2
DMR_923	chr18	31019946	31021065	1120	*	9	1.1066e-84	2.19667e-36	1.30585e-07	1.54109e-36	0.180677	0.091495	CCDC178	CCDC178
DMR_846	chr10	103602939	103604222	1284	*	9	1.33937e-87	6.50375e-35	5.92024e-08	1.56824e-36	0.219578	0.14344	KCNIP2	KCNIP2
DMR_988	chr2	23839842	23840763	922	*	7	2.42009e-82	3.29254e-39	7.25928e-08	1.60766e-36	0.229267	0.169214	KLHL29	KLHL29
DMR_424	chr14	70653719	70655805	2087	*	13	1.01021e-112	2.12746e-20	1.23156e-08	1.62984e-36	0.294358	0.104519	RP11-486O13.2
DMR_2481	chr1	2982592	2987961	5370	*	25	3.01513e-49	2.54091e-34	6.65734e-06	1.63344e-36	0.140476	0.0478818	PRDM16
DMR_787	chr1	111813509	111814208	700	*	6	3.85283e-91	5.71252e-39	1.52469e-08	1.67374e-36	0.232542	0.16424	NA	DMR_787
DMR_1452	chr14	24867164	24868755	1592	*	9	5.85655e-68	3.61471e-34	9.59883e-08	1.81778e-36	0.172561	0.110278	NYNRIN	NYNRIN
DMR_1081	chr4	164264520	164265822	1303	*	10	1.81114e-79	2.29945e-37	1.25729e-07	1.83009e-36	0.138438	0.0742658	NPY5R
DMR_1440	chr15	35086890	35088160	1271	*	11	2.78078e-68	6.68249e-39	4.30951e-07	1.89769e-36	0.24238	0.106045	RP11-814P5.1
DMR_409	chrX	68348071	68348839	769	*	7	3.29449e-114	5.69479e-32	2.83038e-09	1.92406e-36	0.277399	0.168026	NA	DMR_409
DMR_749	chr5	147161924	147162461	538	*	7	1.21039e-92	1.7704e-38	1.11997e-08	1.98045e-36	0.314404	0.182376	JAKMIP2	JAKMIP2
DMR_1344	chrX	102000610	102001935	1326	*	8	7.33802e-71	2.56413e-39	1.55341e-07	1.993e-36	0.24416	0.187668	BHLHB9	BHLHB9
DMR_2459	chr5	75377860	75381070	3211	*	14	1.94198e-49	8.36334e-28	5.11888e-07	2.15668e-36	0.171089	0.0555117	SV2C
DMR_2642	chr1	36785859	36790927	5069	*	19	2.97011e-47	1.90863e-31	9.61968e-07	2.15917e-36	0.135966	0.0650918	SH3D21
DMR_1035	chr19	51415152	51416517	1366	*	8	6.44801e-81	2.03041e-38	1.59905e-07	2.20617e-36	0.264	0.180125	NA	DMR_1035
DMR_834	chr7	152621979	152623304	1326	*	7	4.0067e-88	1.55557e-38	3.58188e-09	2.42317e-36	0.196837	0.130653	NA	DMR_834
DMR_790	chr6	50803820	50804174	355	*	6	6.38791e-91	9.09603e-39	1.10668e-08	2.49351e-36	0.263094	0.210462	TFAP2B	TFAP2B
DMR_1576	chr19	39797750	39799379	1630	*	7	4.96501e-65	3.22572e-39	2.49839e-07	2.81986e-36	0.186375	0.133569	LRFN1	LRFN1
DMR_2219	chr14	52733216	52736420	3205	*	16	9.19766e-53	1.70164e-37	1.12098e-05	2.99758e-36	0.18844	0.0652251	PTGDR	PTGDR
DMR_1097	chr15	58357204	58358879	1676	*	13	7.70064e-79	1.49808e-28	5.30138e-07	3.04112e-36	0.1298	0.0767355	CTD-2330J20.2
DMR_813	chr16	55090590	55091198	609	*	6	4.12905e-89	1.0406e-38	1.31308e-08	3.40745e-36	0.210848	0.14672	NA	DMR_813
DMR_814	chr4	101110248	101112317	2070	*	10	5.03673e-89	3.23914e-37	1.61258e-08	3.41101e-36	0.246755	0.0986266	RP11-15B17.1
DMR_1024	chr1	210110998	210112031	1034	*	8	3.82261e-81	1.73378e-38	2.12775e-08	3.61801e-36	0.247314	0.0877005	SYT14	SYT14
DMR_556	chr3	5137549	5138170	622	*	5	1.37679e-103	2.26559e-38	3.73764e-09	3.81149e-36	0.237437	0.177734	NA	DMR_556
DMR_2573	chr1	227746111	227748719	2609	*	11	3.32944e-48	8.5517e-38	4.78692e-07	4.03719e-36	0.248041	0.115797	NA	DMR_2573
DMR_821	chr11	87908134	87908938	805	*	9	8.98972e-89	8.32624e-36	1.72179e-08	4.13816e-36	0.172848	0.0819091	RAB38	RAB38
DMR_649	chr1	1935048	1935561	514	*	6	9.68662e-98	2.65755e-38	4.91923e-09	4.25281e-36	0.301381	0.206518	C1orf222	C1orf222
DMR_723	chr19	10396158	10402829	6672	*	25	1.59465e-94	7.61972e-27	2.12468e-08	4.41305e-36	0.257085	0.0612028	ICAM1
DMR_799	chr13	100627175	100627956	782	*	6	4.62263e-90	1.69085e-38	1.43932e-08	4.48876e-36	0.265122	0.175878	NA	DMR_799
DMR_822	chr18	55094774	55095886	1113	*	6	1.01016e-88	2.01054e-38	9.62791e-09	4.60571e-36	0.304616	0.182311	NA	DMR_822
DMR_1056	chr4	83674602	83675797	1196	*	7	3.2017e-80	1.82121e-38	3.98851e-08	4.65775e-36	0.199009	0.152674	SCD5	SCD5
DMR_1592	chr15	53086630	53088156	1527	*	10	1.27876e-64	3.40974e-38	3.41351e-07	4.73927e-36	0.16437	0.0864888	NA	DMR_1592
DMR_728	chr4	54969609	54970254	646	*	6	3.4369e-94	2.83786e-38	6.79161e-09	5.24956e-36	0.231755	0.176955	FIP1L1
DMR_432	chr6	146135272	146136749	1478	*	13	4.20543e-112	4.68421e-31	1.34882e-08	5.26753e-36	0.333563	0.118394	RP11-545I5.3
DMR_635	chr1	208083913	208085455	1543	*	12	2.191e-98	8.23658e-33	5.87521e-09	5.37159e-36	0.264983	0.0890784	CD34	CD34
DMR_782	chr1	47880440	47883234	2795	*	11	2.10026e-91	4.07291e-32	1.53245e-08	5.41143e-36	0.313005	0.105894	FOXE3	FOXE3
DMR_780	chr20	23015624	23017312	1689	*	9	1.47616e-91	6.42347e-34	4.07821e-08	5.42481e-36	0.247169	0.111568	RP4-753D10.3
DMR_1503	chr20	44656372	44658941	2570	*	11	1.03115e-66	4.66685e-33	3.12536e-07	5.4648e-36	-0.130252	0.0543343	SLC12A5	SLC12A5
DMR_735	chr13	51416639	51418614	1976	*	13	1.12863e-93	2.24106e-32	1.05245e-07	5.7624e-36	0.254516	0.07697	DLEU7-AS1
DMR_1364	chr1	6301170	6305590	4421	*	19	2.70156e-70	2.87712e-21	6.41978e-08	5.93445e-36	0.169117	0.049921	HES3	HES3
DMR_1379	chr11	33036574	33038313	1740	*	10	4.9812e-70	8.95436e-34	3.8504e-07	6.25475e-36	0.215649	0.0989551	DEPDC7	DEPDC7
DMR_911	chr10	7708240	7710179	1940	*	15	3.64323e-85	8.07719e-34	5.19825e-08	6.33582e-36	0.251089	0.0710216	ITIH5	ITIH5
DMR_3237	chr2	200328475	200336200	7726	*	32	5.47118e-41	1.88393e-34	1.68111e-05	6.55873e-36	0.191573	0.0622277	SATB2-AS1
DMR_582	chr16	56672184	56673389	1206	*	8	1.40577e-101	1.57645e-33	9.45813e-09	7.42163e-36	0.23328	0.120895	MT1A	MT1A
DMR_1029	chr1	152486477	152488368	1892	*	11	4.43696e-81	4.29705e-32	1.33944e-07	7.49231e-36	0.177117	0.0555494	CRCT1	CRCT1
DMR_2976	chr16	56224504	56229180	4677	*	28	1.8874e-43	1.52783e-32	4.64115e-06	8.76094e-36	0.155668	0.0405436	GNAO1
DMR_910	chr3	99594893	99595254	362	*	6	3.44076e-85	2.49703e-38	4.1388e-08	9.25512e-36	0.282807	0.226424	CMSS1
DMR_849	chr10	102419209	102419617	409	*	6	1.89843e-87	2.82621e-38	1.76817e-08	9.42314e-36	0.234203	0.168721	NA	DMR_849
DMR_1032	chr18	55018587	55020324	1738	*	11	5.53384e-81	1.18366e-34	6.1156e-08	1.00147e-35	0.173338	0.0879551	ST8SIA3	ST8SIA3
DMR_1989	chr19	55591148	55593580	2433	*	8	2.26827e-56	1.13529e-37	5.40725e-08	1.01441e-35	0.275998	0.131905	EPS8L1	EPS8L1
DMR_1795	chr1	39546511	39548001	1491	*	10	5.06615e-60	9.2608e-27	2.41237e-08	1.09013e-35	0.293687	0.133261	MACF1	MACF1
DMR_1176	chr16	29887661	29888733	1073	*	8	7.7352e-76	3.22763e-38	3.84492e-08	1.1378e-35	0.256279	0.170192	SEZ6L2	SEZ6L2
DMR_1885	chr3	2139690	2142141	2452	*	14	2.15189e-58	4.94008e-34	7.63645e-07	1.13837e-35	0.176745	0.0736436	CNTN4	CNTN4
DMR_980	chr15	78933106	78934580	1475	*	10	1.09178e-82	1.57426e-31	3.65803e-08	1.17932e-35	0.168558	0.0898598	CHRNB4	CHRNB4
DMR_1155	chr18	61615564	61616862	1299	*	9	1.10728e-76	7.06129e-36	5.09091e-07	1.24132e-35	0.211553	0.119102	HMSD	HMSD
DMR_2090	chr13	88323266	88326918	3653	*	19	6.92573e-55	2.78765e-31	5.81894e-08	1.29556e-35	0.213573	0.057385	SLITRK5
DMR_1755	chr1	20877673	20880663	2991	*	16	1.2994e-60	2.73004e-29	5.86105e-08	1.35409e-35	0.213778	0.0524221	FAM43B	FAM43B
DMR_2156	chr17	40837037	40840485	3449	*	13	9.87232e-54	8.78049e-33	1.81863e-06	1.37243e-35	0.110608	0.0517565	CNTNAP1
DMR_1674	chrX	100805271	100806880	1610	*	9	1.66349e-62	5.0076e-39	1.93195e-06	1.37847e-35	0.172213	0.125761	ARMCX1	ARMCX1
DMR_1306	chr10	47083283	47083632	350	*	8	6.71683e-72	8.13651e-39	1.17282e-06	1.38338e-35	0.191986	0.128418	NPY4R
DMR_852	chr6	105400884	105401673	790	*	7	2.34598e-87	4.40518e-37	6.80803e-09	1.43006e-35	0.345261	0.18344	NA	DMR_852
DMR_961	chr7	151106043	151108340	2298	*	9	2.39978e-83	1.9483e-30	3.98294e-08	1.61694e-35	0.230939	0.110963	WDR86-AS1
DMR_1819	chr10	83633430	83637420	3991	*	13	1.39402e-59	4.92724e-32	4.26311e-08	1.67869e-35	0.18559	0.0674942	NRG3	NRG3
DMR_755	chr12	54088388	54091604	3217	*	14	2.22035e-92	1.55128e-28	3.70246e-08	1.8849e-35	0.299154	0.106346	NA	DMR_755
DMR_1430	chr3	158449660	158450833	1174	*	8	1.37892e-68	4.86695e-38	1.03894e-07	2.0096e-35	0.209775	0.155419	MFSD1
DMR_857	chr21	37915044	37915391	348	*	6	2.87655e-87	8.00895e-38	2.30965e-08	2.03278e-35	0.209968	0.145414	CLDN14	CLDN14
DMR_1054	chr5	54179305	54180254	950	*	7	2.62842e-80	1.9342e-37	2.08712e-08	2.27779e-35	0.191195	0.114086	NA	DMR_1054
DMR_1113	chr1	16553267	16554984	1718	*	10	2.32635e-78	3.07929e-33	4.84291e-08	2.38871e-35	0.225986	0.116608	ANO7P1	ANO7P1
DMR_1905	chr5	140479025	140481267	2243	*	14	6.0244e-58	6.22414e-38	4.54466e-06	2.41658e-35	0.181623	0.0948252	PCDHB3
DMR_645	chr8	97156397	97158052	1656	*	8	6.0795e-98	1.14617e-31	1.32721e-08	2.49684e-35	0.218445	0.134811	GDF6	GDF6
DMR_810	chr7	100768974	100770476	1503	*	9	2.69084e-89	1.63182e-30	3.2157e-08	2.53451e-35	0.184434	0.102301	SERPINE1	SERPINE1
DMR_932	chr5	161494015	161495049	1035	*	12	3.35563e-84	1.16786e-33	5.85368e-08	2.62755e-35	0.152129	0.0674445	GABRG2	GABRG2
DMR_1219	chr9	129884026	129885730	1705	*	6	1.58407e-74	1.39748e-37	1.54913e-08	2.67576e-35	0.244478	0.178288	RALGPS1
DMR_1706	chr7	97839870	97841998	2129	*	13	7.65416e-62	4.96149e-37	2.42458e-06	2.97885e-35	0.165077	-0.0446633	BHLHA15	BHLHA15
DMR_1691	chr14	29242040	29244278	2239	*	12	4.23649e-62	2.34946e-37	6.76671e-08	3.17376e-35	0.238904	0.0816573	C14orf23	C14orf23
DMR_459	chr17	35014035	35014676	642	*	5	5.71068e-110	2.8428e-37	1.33928e-09	3.32622e-35	0.236715	0.181318	NA	DMR_459
DMR_1745	chr4	23890659	23892621	1963	*	9	8.28348e-61	9.64393e-37	2.19763e-07	3.83575e-35	0.272024	0.136142	PPARGC1A	PPARGC1A
DMR_2344	chr5	157001092	157003983	2892	*	14	5.15988e-51	3.41325e-34	6.74468e-07	3.88599e-35	0.143578	0.0634598	ADAM19	ADAM19
DMR_2640	chr12	47224649	47226453	1805	*	11	2.76984e-47	4.66382e-38	3.53401e-06	4.02151e-35	0.172884	0.107794	SLC38A4	SLC38A4
DMR_516	chr5	145713607	145714533	927	*	7	5.43542e-106	1.04139e-32	6.80384e-09	4.03105e-35	0.216413	0.13181	RBM27
DMR_761	chr4	17781880	17783936	2057	*	13	3.50641e-92	1.42166e-25	2.91012e-08	4.05022e-35	0.307336	0.0819458	FAM184B	FAM184B
DMR_3900	chr19	49220102	49224454	4353	*	19	1.09314e-35	1.04047e-31	2.13029e-06	4.05051e-35	0.151057	0.0513945	MAMSTR
DMR_1288	chr11	132812607	132814660	2054	*	11	1.44687e-72	8.54073e-34	5.3606e-08	4.09065e-35	0.175647	0.0606122	OPCML	OPCML
DMR_1492	chr17	27330221	27334164	3944	*	20	5.7952e-67	4.56592e-28	1.68821e-07	4.23022e-35	0.142714	0.0430096	PIPOX
DMR_847	chr1	47009527	47010223	697	*	6	1.43391e-87	2.66539e-37	2.07563e-08	4.49074e-35	0.276838	0.1749	MKNK1-AS1	MKNK1-AS1
DMR_887	chr5	77253378	77253990	613	*	6	6.00325e-86	1.63381e-37	2.08703e-08	4.64208e-35	0.254645	0.189203	NA	DMR_887
DMR_714	chr13	22242120	22249523	7404	*	31	1.18811e-94	8.05398e-23	2.79702e-08	4.73786e-35	0.19394	0.0373013	FGF9	FGF9
DMR_1886	chr1	34628784	34633066	4283	*	27	2.18725e-58	6.47272e-29	9.32943e-07	4.7686e-35	0.184291	0.0476887	C1orf94
DMR_1455	chr2	241975035	241976658	1624	*	7	6.65383e-68	8.02746e-38	1.33522e-07	4.80386e-35	0.210989	0.140778	SNED1
DMR_2025	chr19	49991852	49994372	2521	*	14	7.94126e-56	4.49657e-35	1.89599e-05	4.94678e-35	-0.146364	-0.07318	RPL13A
DMR_830	chr2	149645394	149645934	541	*	6	1.98948e-88	2.55489e-37	1.06469e-08	5.02312e-35	0.246382	0.183738	KIF5C
DMR_1043	chr14	57283315	57284528	1214	*	7	1.56904e-80	1.25402e-36	9.7505e-09	5.16509e-35	0.189105	0.1173	OTX2-AS1
DMR_1094	chr4	123747447	123749187	1741	*	10	5.72459e-79	3.8016e-31	2.55068e-07	5.48901e-35	0.259922	0.145608	FGF2
DMR_1555	chr1	111216000	111218554	2555	*	15	1.57281e-65	2.2999e-29	2.40785e-06	5.74828e-35	0.169085	0.0836729	KCNA3	KCNA3
DMR_925	chr2	124782117	124783698	1582	*	12	1.40847e-84	7.20423e-30	9.71844e-08	5.76551e-35	0.158392	0.0863826	CNTNAP5
DMR_949	chr21	34441330	34444584	3255	*	18	1.32404e-83	4.37025e-23	7.56842e-08	6.13709e-35	0.227617	0.0539048	OLIG1
DMR_836	chr1	91194674	91196488	1815	*	11	4.86212e-88	1.20139e-30	4.47369e-08	6.15497e-35	0.247413	0.122992	NA	DMR_836
DMR_2236	chr7	24796355	24798855	2501	*	14	2.05525e-52	1.95519e-31	4.20185e-08	6.27527e-35	0.177235	0.0789047	DFNA5	DFNA5
DMR_1149	chr11	69516939	69520418	3480	*	23	6.43377e-77	8.24162e-27	2.28567e-07	6.37806e-35	0.209812	0.0635568	FGF19	FGF19
DMR_1142	chr2	121223534	121224679	1146	*	10	3.93976e-77	6.8158e-33	9.05728e-07	6.41338e-35	0.183679	0.0940911	LINC01101	LINC01101
DMR_3087	chr11	20690223	20692867	2645	*	18	1.77735e-42	6.99663e-39	2.94134e-06	6.71827e-35	0.125936	0.0700335	NELL1
DMR_1031	chr8	145033104	145033743	640	*	6	5.11679e-81	1.90499e-37	5.94989e-08	6.81249e-35	0.231967	0.187981	PLEC	PLEC
DMR_1080	chr5	10562456	10567905	5450	*	20	1.79389e-79	1.04563e-23	1.78437e-08	7.36875e-35	0.256679	0.0605194	ANKRD33B	ANKRD33B
DMR_1790	chr13	37247048	37250195	3148	*	16	4.33957e-60	1.30293e-31	1.04678e-05	7.48475e-35	0.156696	0.0646756	SERTM1	SERTM1
DMR_278	chr1	113050539	113052563	2025	*	15	1.40959e-129	1.89647e-16	7.903e-09	7.6975e-35	0.23883	0.0842088	WNT2B	WNT2B
DMR_181	chr4	11428985	11430903	1919	*	14	3.59084e-148	7.29476e-15	3.83193e-09	7.81339e-35	0.324379	0.109341	HS3ST1	HS3ST1
DMR_1623	chr2	20870087	20871401	1315	*	9	1.20392e-63	3.95919e-38	9.23472e-07	7.91108e-35	0.13641	0.106792	GDF7	GDF7
DMR_1524	chr15	89913423	89915212	1790	*	6	2.65124e-66	3.68628e-37	1.24221e-08	7.99097e-35	0.190916	0.130409	LINC00925	LINC00925
DMR_404	chr7	39647864	39649443	1580	*	7	5.43418e-115	1.243e-29	2.44687e-09	8.03455e-35	0.297576	0.149964	YAE1D1
DMR_1517	chr6	27647713	27649120	1408	*	9	1.96181e-66	7.045e-38	1.17609e-06	8.0362e-35	0.17073	0.129681	NA	DMR_1517
DMR_1772	chr13	24844846	24846221	1376	*	8	2.02008e-60	6.07385e-38	1.3793e-06	8.0608e-35	0.177873	0.147264	RP11-307N16.6
DMR_681	chr13	36728869	36729760	892	*	7	2.22448e-96	2.95598e-33	1.50995e-08	8.4615e-35	0.271015	0.163511	NA	DMR_681
DMR_1635	chr12	116996773	116997535	763	*	11	2.01721e-63	1.2269e-38	1.15612e-05	9.31499e-35	0.159911	0.114118	MAP1LC3B2	MAP1LC3B2
DMR_733	chr20	62693102	62695569	2468	*	15	9.53182e-94	3.2426e-18	1.06531e-07	9.31714e-35	0.231384	0.0781373	TCEA2	TCEA2
DMR_1390	chr2	21022431	21023697	1267	*	11	1.24429e-69	2.84447e-36	2.46632e-06	9.5255e-35	0.267054	0.129682	C2orf43	C2orf43
DMR_2663	chr22	51038379	51044053	5675	*	18	6.41215e-47	4.75516e-30	7.54601e-08	9.59657e-35	0.193939	0.0477572	MAPK8IP2
DMR_2592	chr5	50262177	50266228	4052	*	15	7.47933e-48	1.47166e-25	7.19948e-07	9.75869e-35	0.221106	0.104017	CTD-2089N3.3
DMR_2496	chr5	140792511	140794962	2452	*	10	4.52146e-49	2.49844e-38	6.36783e-06	9.82934e-35	0.17558	0.126894	PCDHGA1
DMR_1175	chr5	150324958	150326862	1905	*	13	7.64364e-76	9.83688e-33	5.85287e-07	9.87071e-35	0.181746	0.0696046	ZNF300P1	ZNF300P1
DMR_1119	chr1	1181757	1183528	1772	*	9	4.28614e-78	5.52861e-34	1.35809e-07	1.01445e-34	0.307485	0.153452	FAM132A	FAM132A
DMR_1753	chr22	19116957	19119701	2745	*	10	1.1288e-60	6.75471e-33	3.6479e-07	1.07261e-34	0.133998	0.0813557	TSSK2
DMR_866	chr16	55689324	55691102	1779	*	11	6.35072e-87	1.19896e-34	1.55198e-08	1.11434e-34	0.205925	0.0759472	SLC6A2	SLC6A2
DMR_1801	chr12	57618943	57620856	1914	*	10	8.35129e-60	7.94244e-29	1.09814e-07	1.13515e-34	0.203695	0.116838	NXPH4	NXPH4
DMR_754	chr3	157819282	157822072	2791	*	10	2.19533e-92	5.09724e-34	1.18499e-08	1.17163e-34	0.155213	0.0949892	SHOX2	SHOX2
DMR_1412	chr7	30720163	30722643	2481	*	15	7.17281e-69	2.89268e-28	2.67478e-08	1.19335e-34	0.197973	0.0646683	CRHR2	CRHR2
DMR_588	chr2	20068384	20069134	751	*	6	3.7666e-101	7.68943e-35	4.42611e-09	1.20989e-34	0.295456	0.187671	LINC00954	LINC00954
DMR_783	chr18	73166691	73168179	1489	*	6	2.14008e-91	5.00102e-36	6.37799e-09	1.21891e-34	0.266628	0.152249	NA	DMR_783
DMR_1532	chr13	102568345	102570482	2138	*	10	3.78731e-66	1.76274e-33	1.72291e-07	1.27424e-34	0.177801	0.0916407	FGF14	FGF14
DMR_1312	chr7	94953653	94955348	1696	*	10	1.10472e-71	1.63153e-33	1.10644e-06	1.39062e-34	0.221139	0.125586	PON1	PON1
DMR_982	chr2	108602361	108603244	884	*	11	1.47956e-82	3.53876e-29	2.16825e-07	1.45358e-34	0.208109	0.0890618	SLC5A7	SLC5A7
DMR_1192	chr14	38678420	38681111	2692	*	10	1.96596e-75	3.93493e-25	3.84714e-08	1.46136e-34	0.249901	0.105413	SSTR1	SSTR1
DMR_2775	chr1	32704933	32708485	3553	*	14	1.5289e-45	1.72213e-31	1.50749e-06	1.49021e-34	0.168313	0.0861964	MTMR9LP	MTMR9LP
DMR_631	chr1	48937016	48938137	1122	*	9	1.5173e-98	4.63638e-32	1.41586e-08	1.56238e-34	0.361333	0.167871	SPATA6	SPATA6
DMR_1545	chr11	66102055	66105148	3094	*	17	8.42267e-66	1.01795e-27	7.08649e-07	1.60721e-34	0.169213	0.0540741	RP11-867G23.12
DMR_1191	chr2	12856040	12859103	3064	*	22	1.90287e-75	2.2936e-19	1.17906e-06	1.6204e-34	0.240629	0.0744799	RP11-333O1.1
DMR_1553	chr1	181286640	181287967	1328	*	9	1.44159e-65	1.35063e-36	4.34529e-07	1.66093e-34	0.15387	0.0805725	NA	DMR_1553
DMR_1431	chr11	88070661	88071458	798	*	9	1.45662e-68	4.71462e-37	1.49373e-06	1.84154e-34	0.0963001	0.0649291	CTSC	CTSC
DMR_2655	chr3	173113110	173116248	3139	*	23	4.6338e-47	8.15211e-34	1.62853e-05	1.84624e-34	0.169299	0.0470194	NLGN1	NLGN1
DMR_1874	chr11	46354005	46355283	1279	*	13	1.3938e-58	1.75169e-33	1.58186e-06	1.8971e-34	0.122972	0.0614255	DGKZ	DGKZ
DMR_1537	chr12	103889042	103890789	1748	*	15	4.91196e-66	2.84921e-32	3.39421e-07	1.99298e-34	0.134808	0.0707124	C12orf42	C12orf42
DMR_1605	chr4	174436918	174440681	3764	*	15	3.35438e-64	4.32291e-27	3.48288e-07	1.99623e-34	0.184651	0.0838545	NA	DMR_1605
DMR_3096	chr16	67997858	68003907	6050	*	22	2.50483e-42	8.36529e-31	2.17728e-06	2.04417e-34	0.127621	0.0482474	SLC12A4	SLC12A4
DMR_1131	chr4	111557894	111559355	1462	*	10	1.27788e-77	8.50725e-35	1.54295e-07	2.07436e-34	0.176987	0.109789	PITX2	PITX2
DMR_1956	chr22	29875578	29876942	1365	*	9	6.64077e-57	3.92017e-37	1.3047e-06	2.12556e-34	0.180492	0.0954629	NEFH	NEFH
DMR_3643	chr4	3371236	3375144	3909	*	20	1.85653e-37	7.68974e-33	3.5048e-05	2.13439e-34	0.157695	0.0706029	RGS12	RGS12
DMR_1827	chr9	135454197	135458625	4429	*	10	2.15027e-59	1.00499e-33	2.00109e-08	2.1888e-34	0.191037	0.0811757	BARHL1	BARHL1
DMR_997	chr3	192958565	192960632	2068	*	11	4.98106e-82	5.44795e-26	2.34443e-08	2.19534e-34	0.203064	0.041965	HRASLS	HRASLS
DMR_1428	chr8	50822168	50823541	1374	*	10	1.12172e-68	1.42664e-35	5.98394e-08	2.19568e-34	0.148765	0.0773447	SNTG1	SNTG1
DMR_1037	chr16	68676451	68681018	4568	*	16	6.6676e-81	4.32634e-23	2.44292e-08	2.2403e-34	0.190549	0.0770539	CDH3
DMR_1382	chr6	100036136	100039476	3341	*	15	5.56331e-70	6.61305e-26	4.48613e-07	2.26975e-34	0.199014	0.065531	NA	DMR_1382
DMR_832	chr1	226410197	226411954	1758	*	12	3.44771e-88	7.28872e-31	2.71541e-08	2.27736e-34	0.204097	0.0653242	MIXL1	MIXL1
DMR_1469	chr3	156007787	156009680	1894	*	8	1.97312e-67	4.34368e-27	1.07346e-07	2.37317e-34	-0.172128	0.0454113	KCNAB1	KCNAB1
DMR_1735	chr12	21809973	21811034	1062	*	16	5.14871e-61	1.74894e-37	4.16675e-05	2.38644e-34	0.161512	0.0671527	LDHB	LDHB
DMR_1616	chr12	113908960	113911091	2132	*	11	6.98262e-64	2.59266e-35	3.66029e-08	2.43146e-34	0.136178	0.0533038	RP11-82C23.2
DMR_1767	chr6	3749715	3753626	3912	*	17	1.84409e-60	4.07634e-27	3.9884e-07	2.45678e-34	0.211953	0.080434	RP11-420L9.5
DMR_1511	chr5	178367423	178368620	1198	*	10	1.52789e-66	3.06698e-37	4.1278e-06	2.47463e-34	0.0971062	0.0743897	ZNF454	ZNF454
DMR_3233	chr6	32148943	32152269	3327	*	17	5.33746e-41	3.41811e-36	7.92308e-07	2.49522e-34	0.125561	0.040246	RNF5
DMR_3978	chr6	31595647	31604108	8462	*	79	3.47851e-35	9.01137e-22	7.82543e-05	2.57639e-34	-0.101554	-0.0147437	PRRC2A	PRRC2A
DMR_1125	chr17	38821155	38822469	1315	*	10	8.1257e-78	4.94397e-32	5.52195e-07	2.60622e-34	0.223913	0.134665	AC073508.1
DMR_1591	chr1	64934334	64937528	3195	*	14	1.19876e-64	5.37922e-28	1.09085e-07	2.78123e-34	0.193901	0.0661278	CACHD1	CACHD1
DMR_1493	chr20	4802684	4804718	2035	*	10	5.85152e-67	1.2409e-27	4.20719e-08	2.90828e-34	0.286021	0.101645	RASSF2	RASSF2
DMR_811	chr5	79330096	79331850	1755	*	10	3.06512e-89	2.56564e-28	8.33294e-08	2.96101e-34	0.267889	0.143727	THBS4	THBS4
DMR_1205	chr14	29253725	29255119	1395	*	7	6.22478e-75	1.54677e-36	5.13756e-08	3.08668e-34	0.191415	0.131882	C14orf23
DMR_1105	chr7	18534872	18535786	915	*	9	1.36029e-78	2.07889e-33	3.28457e-07	3.18755e-34	0.236228	0.146137	HDAC9	HDAC9
DMR_1231	chr17	800084	800749	666	*	8	3.61288e-74	2.11864e-36	1.64696e-07	3.35581e-34	0.165958	0.107571	NXN	NXN
DMR_1000	chr5	54515640	54516879	1240	*	7	5.77322e-82	3.88001e-35	5.2081e-08	3.44211e-34	0.263385	0.164688	MCIDAS	MCIDAS
DMR_934	chr6	27235820	27236866	1047	*	9	4.09816e-84	1.17954e-33	3.66346e-08	3.49117e-34	0.281213	0.134186	XXbac-BPGBPG24O18.1	XXbac-BPGBPG24O18.1
DMR_969	chr4	2625790	2627246	1457	*	10	4.22378e-83	6.94702e-33	6.71657e-08	3.59788e-34	0.1763	0.0943255	RNF4
DMR_1543	chrX	24665074	24666268	1195	*	10	7.35311e-66	7.94208e-36	2.32464e-06	3.67631e-34	0.191233	0.112047	PCYT1B	PCYT1B
DMR_596	chr1	112057879	112058750	872	*	6	1.02371e-100	1.1436e-32	6.39667e-09	3.74589e-34	0.279083	0.174874	ADORA3	ADORA3
DMR_1571	chr5	140743575	140745892	2318	*	12	4.10726e-65	3.17454e-34	7.76377e-07	3.85488e-34	0.202082	0.108341	PCDHGA1
DMR_1159	chr1	47998637	47999856	1220	*	7	1.7225e-76	2.67595e-36	3.2248e-08	3.89118e-34	0.305966	0.166808	NA	DMR_1159
DMR_1365	chr6	28574471	28574981	511	*	8	2.81315e-70	6.53674e-37	1.52077e-07	4.16888e-34	0.194594	0.132635	SCAND3	SCAND3
DMR_1050	chr17	60885250	60886284	1035	*	8	2.28709e-80	9.03408e-31	1.03728e-07	4.1968e-34	0.272275	0.154202	RP11-453A12.1
DMR_1976	chr11	20625538	20627781	2244	*	10	1.58322e-56	1.98011e-34	4.69986e-08	4.3063e-34	0.198168	0.0800764	SLC6A5	SLC6A5
DMR_929	chr5	32711429	32714525	3097	*	11	2.80464e-84	5.23322e-26	5.41485e-08	4.51309e-34	0.225886	0.114482	NPR3	NPR3
DMR_1077	chr13	44947247	44949207	1961	*	10	1.35098e-79	7.80282e-30	4.10227e-07	4.54557e-34	0.212242	0.105044	SERP2	SERP2
DMR_2167	chr6	31275148	31276797	1650	*	24	1.50454e-53	2.30229e-28	1.08469e-05	4.77089e-34	-0.182829	0.00744309	XXbac-BPG248L24.10	XXbac-BPG248L24.10
DMR_987	chr5	140749735	140750160	426	*	6	2.13915e-82	2.26649e-36	3.9376e-08	4.95494e-34	0.299366	0.213827	PCDHGA1
DMR_2591	chr1	29447700	29452103	4404	*	18	7.37956e-48	2.34256e-27	5.84728e-06	5.12468e-34	0.242308	0.0692443	TMEM200B	TMEM200B
DMR_2524	chr1	215255110	215257222	2113	*	12	8.39814e-49	3.22101e-37	4.68074e-06	5.35367e-34	0.17687	0.0757766	KCNK2	KCNK2
DMR_597	chr6	31618987	31639143	20157	*	207	1.41194e-100	6.11961e-11	4.11052e-06	5.66244e-34	0.162643	0.00826311	APOM
DMR_1577	chr5	135414858	135416613	1756	*	18	5.08301e-65	1.67949e-30	3.70531e-05	6.01582e-34	0.120225	0.0696202	VTRNA2-1	VTRNA2-1
DMR_901	chr1	146555624	146556859	1236	*	6	1.2588e-85	6.09426e-36	6.88998e-09	6.13598e-34	0.265944	0.203385	NBPF13P	NBPF13P
DMR_878	chr17	4648566	4649333	768	*	7	2.2252e-86	2.3059e-32	4.47921e-08	6.2291e-34	0.21139	0.1552	ZMYND15	ZMYND15
DMR_1066	chr5	135265753	135266896	1144	*	11	6.23291e-80	2.49073e-35	4.32224e-08	6.62382e-34	0.207088	0.0977288	FBXL21
DMR_1507	chr13	113676726	113677777	1052	*	8	1.31808e-66	8.93132e-37	8.11108e-07	6.86543e-34	0.224927	0.142073	MCF2L	MCF2L
DMR_466	chr15	68723690	68725002	1313	*	9	9.28556e-110	5.70279e-29	8.25566e-09	7.0107e-34	0.297545	0.127305	ITGA11	ITGA11
DMR_1112	chr5	175199915	175200576	662	*	7	2.21495e-78	4.27875e-36	3.2574e-08	7.11142e-34	0.218627	0.112523	NA	DMR_1112
DMR_515	chr13	24476792	24478828	2037	*	8	4.598e-106	2.85615e-27	3.79213e-09	7.44008e-34	0.229921	0.109839	C1QTNF9B	C1QTNF9B
DMR_1853	chr14	29227941	29229455	1515	*	7	7.82907e-59	3.53802e-36	5.97673e-08	7.44884e-34	0.242794	0.11536	RP11-966I7.1	RP11-966I7.1
DMR_511	chr5	151066460	151067848	1389	*	7	2.26308e-106	2.11333e-29	4.77403e-09	7.53953e-34	0.264757	0.168417	CTB-113P19.1
DMR_1199	chr7	50342300	50345049	2750	*	8	4.73359e-75	7.26376e-32	2.32344e-08	7.62752e-34	0.253285	0.136404	IKZF1	IKZF1
DMR_867	chr10	25463757	25466027	2271	*	23	7.30199e-87	5.82815e-27	2.02191e-07	7.96138e-34	0.200043	0.0558535	GPR158
DMR_1046	chr2	241458886	241460664	1779	*	8	1.88357e-80	2.13935e-33	2.6007e-08	8.31134e-34	0.236761	0.133284	ANKMY1	ANKMY1
DMR_875	chr10	125425262	125426598	1337	*	8	1.76341e-86	7.75396e-31	6.43881e-08	8.34842e-34	0.15907	0.108795	GPR26	GPR26
DMR_797	chr10	72199918	72203124	3207	*	16	3.96512e-90	2.15858e-27	4.35053e-08	8.52528e-34	0.19537	0.056096	NODAL	NODAL
DMR_1811	chr19	54369015	54371944	2930	*	18	1.04066e-59	5.76447e-27	3.20723e-07	8.60736e-34	0.210359	0.0836195	AC008440.10
DMR_1581	chr1	159140372	159141893	1522	*	10	6.73089e-65	8.14867e-35	1.03736e-07	8.77473e-34	-0.14113	0.00794575	CADM3	CADM3
DMR_1082	chr9	19788257	19789383	1127	*	6	1.85439e-79	6.52553e-36	7.82285e-09	8.79184e-34	0.213066	0.151572	NA	DMR_1082
DMR_1931	chr20	61146941	61149399	2459	*	22	1.9277e-57	5.35093e-27	6.11203e-07	9.0091e-34	0.131955	0.0346397	C20orf166
DMR_1374	chr6	127839822	127840755	934	*	9	3.82247e-70	6.68825e-35	2.63321e-07	9.04819e-34	0.159652	0.0843026	C6orf58
DMR_1425	chr10	90966221	90968091	1871	*	17	1.00889e-68	1.18355e-33	5.31103e-07	1.0073e-33	0.127925	0.0494457	CH25H	CH25H
DMR_3725	chrX	103809620	103813550	3931	*	16	6.13877e-37	7.78991e-37	3.58728e-05	1.03631e-33	0.109919	0.0612937	IL1RAPL2	IL1RAPL2
DMR_3489	chr7	157493044	157495969	2926	*	12	1.08797e-38	5.49617e-36	8.70596e-06	1.10016e-33	0.117569	0.0575568	PTPRN2	PTPRN2
DMR_1836	chr6	152957223	152959047	1825	*	17	3.6083e-59	2.61966e-35	2.60291e-06	1.10894e-33	-0.161533	0.0249007	SYNE1	SYNE1
DMR_1319	chr1	75138964	75140289	1326	*	11	1.8908e-71	4.48682e-34	5.64249e-07	1.12033e-33	0.131779	0.0374917	C1orf173	C1orf173
DMR_1274	chr4	57370492	57372597	2106	*	10	5.77847e-73	1.24076e-30	7.41449e-08	1.21213e-33	0.277951	0.174676	ARL9	ARL9
DMR_1663	chr11	94133505	94135029	1525	*	12	9.14183e-63	1.0101e-35	2.05234e-06	1.23017e-33	0.11786	0.0673983	GPR83	GPR83
DMR_1661	chr22	45071340	45073165	1826	*	10	7.73284e-63	6.68773e-36	5.5903e-07	1.271e-33	0.118748	0.0821994	PRR5	PRR5
DMR_2649	chr3	140769274	140771786	2513	*	20	3.52107e-47	4.03436e-35	4.32655e-06	1.29135e-33	0.116448	0.0461889	SPSB4	SPSB4
DMR_2787	chr11	2158555	2163808	5254	*	62	2.28658e-45	2.42583e-26	0.00037089	1.3361e-33	0.0925193	0.0186353	IGF2-AS
DMR_1792	chr10	31072771	31074432	1662	*	7	4.70434e-60	3.94318e-36	1.09461e-07	1.42426e-33	0.254047	0.14769	NA	DMR_1792
DMR_1101	chr13	36044860	36046577	1718	*	7	1.1359e-78	6.11491e-35	4.38579e-08	1.45646e-33	0.235908	0.158201	NBEA	NBEA
[truncated: 32,362 more rows]

## Sheet: EA_vs_AA_Race-Tumor
DMR	seqnames	start	end	width	strand	no.cpgs	min_smoothed_fdr	Stouffer	HMFDR	Fisher	maxdiff	meandiff	overlapping.genes	fSymb
[truncated: 7,802 more rows]
