# Supplementary material for: Race-specific coregulatory and transcriptomic profiles associated with DNA methylation and androgen receptor in prostate cancer
Source: Genome Med. 2024 Apr 2;16:52. doi: 10.1186/s13073-024-01323-6 (PMC10988846; doi:10.1186/s13073-024-01323-6)
Supplement: Supplementary file 4 — Additional File 4. [file 13073_2024_1323_MOESM4_ESM.xlsx]

## Sheet: Methyl_Expr_AA_T_vs_NT
Additional File 2 Correlation between methylation and expression
Correlation in AA men
Gene	DMR	maxdiff	meandiff	log2FoldChange	estimate.rho	P-value	RaceMeth
EPHA10	DMR_1071	0.205543	0.100918	0.782096	0.636039	8.08644e-08	AAhpMeth
AMACR	DMR_4726	-0.0689673	-0.0548387	1.70965	-0.622689	1.79752e-07	NonDM
AFAP1L2	DMR_990	0.143998	0.0574532	-0.604861	-0.614691	2.84984e-07	AAhpMeth
TDRD1	DMR_1219	-0.11876	-0.0587175	0.948446	-0.612784	3.1749e-07	EAhpMeth
PIP5K1B	DMR_14551	-0.0770573	-0.0312037	-0.624137	0.580055	1.82363e-06	NonDM
RP11-680F20.10	DMR_6000	-0.107429	-0.104069	0.785859	-0.57748	2.07586e-06	NonDM
ZIC2	DMR_936	0.157157	0.0637685	2.81349	0.566636	3.53952e-06	AAhpMeth
KLB	DMR_15571	-0.0821924	-0.0209317	1.32137	-0.558346	5.25598e-06	NonDM
SERPINB1	DMR_389	0.208366	0.110563	-0.585939	-0.554892	6.17784e-06	AAhpMeth
SIM2	DMR_23548	-0.038915	-0.0263658	0.680537	-0.545234	9.61628e-06	AAhpMeth
EPHA10	DMR_4103	-0.0830531	0.0157151	0.782096	0.530776	1.81874e-05	AAhpMeth
ONECUT2	DMR_277	0.182233	0.0641194	1.57246	0.52567	2.26215e-05	AAhpMeth
PODXL2	DMR_18800	0.0463876	0.0265324	0.58932	0.521425	2.70481e-05	AAhpMeth
RP11-627G23.1	DMR_15957	0.04044	0.0216766	1.00571	0.515949	3.39413e-05	AAhpMeth
CCDC83	DMR_13155	0.0765318	0.0166862	0.637418	0.514122	3.65819e-05	AAhpMeth
ATOH1	DMR_1005	0.116053	0.0422199	3.12808	0.503133	5.68853e-05	AAhpMeth
S100A16	DMR_2819	0.0859263	0.0724117	-0.665086	-0.500446	6.32257e-05	AAhpMeth
EPHA10	DMR_21679	-0.0476114	-0.0118411	0.782096	-0.49251	8.59461e-05	AAhpMeth
GMDS	DMR_669	0.150029	0.0998505	0.610326	0.480944	0.000132668	AAhpMeth
GMDS	DMR_13164	0.0726007	0.042726	0.610326	0.4719	0.000184321	AAhpMeth
KCNJ15	DMR_2670	0.0875864	0.0596031	-0.663327	-0.470301	0.000195175	AAhpMeth
OTX1	DMR_186	0.200741	0.0947186	1.13434	0.469662	0.000199669	AAhpMeth
ITGB4	DMR_9245	0.0568324	0.0277143	-0.602853	-0.469378	0.000201699	AAhpMeth
GLYATL1	DMR_6537	0.107314	0.0747794	1.05888	0.468086	0.000211167	AAhpMeth
CPA6	DMR_1375	0.165646	0.111941	-0.683893	-0.46704	0.000219128	NonDM
CA12	DMR_4977	0.142719	0.0624384	-0.947647	-0.464825	0.000236898	NonDM
MUC4	DMR_22379	0.0911916	0.0253405	-0.763163	-0.464702	0.000237922	AAhpMeth
GMDS	DMR_12630	-0.0974367	-0.0486758	0.610326	-0.461318	0.000267737	AAhpMeth
FEV	DMR_408	0.195396	0.154384	0.882446	0.458181	0.000298387	NonDM
LMX1B	DMR_7982	0.0810686	0.0463044	0.850154	0.456056	0.000320928	NonDM
MIPEP	DMR_15415	-0.0627945	-0.0343771	0.611339	-0.445507	0.000457487	NonDM
KCNJ15	DMR_5233	0.133146	0.106553	-0.663327	-0.444954	0.000465934	AAhpMeth
TRGV9	DMR_7095	-0.118598	-0.0840329	0.702126	-0.444277	0.00047645	NonDM
SP5	DMR_845	0.154204	0.0586636	0.674591	0.433265	0.000680721	AAhpMeth
SDC1	DMR_12280	0.0746554	0.0715406	-0.652893	-0.427112	0.000826593	NonDM
SIM2	DMR_3919	-0.0966779	-0.0290888	0.680537	-0.426743	0.000836182	AAhpMeth
C1orf106	DMR_7387	0.0942817	0.0538264	-0.98711	-0.424959	0.000883959	AAhpMeth
BEND4	DMR_5162	0.0951637	0.0828451	0.724698	0.422314	0.00095934	AAhpMeth
KRT16	DMR_10861	0.0816783	0.0559544	-0.757397	-0.421848	0.000973209	NonDM
TMEM40	DMR_4467	0.0849818	0.0665009	-1.02094	-0.421582	0.000981189	NonDM
CPNE7	DMR_3753	0.146655	0.0549655	0.694168	0.418376	0.00108228	AAhpMeth
ID1	DMR_13079	0.125371	0.0792824	-0.615569	-0.418376	0.00108228	AAhpMeth
AC144450.1	DMR_10683	0.0785201	0.0574671	1.27724	0.415584	0.00117789	AAhpMeth
MET	DMR_11767	0.0623383	0.0145079	-0.675666	-0.412716	0.00128388	NonDM
AC144450.1	DMR_4033	0.0893573	0.0416306	1.27724	0.409831	0.0013991	AAhpMeth
ITLN1	DMR_3282	0.0788058	0.0710475	-0.733459	-0.408338	0.0014623	NonDM
KCNJ15	DMR_11233	0.0708626	0.0391905	-0.663327	-0.406011	0.00156592	AAhpMeth
FOSL1	DMR_21493	0.0492122	0.0259671	-0.951066	-0.404264	0.00164798	NonDM
CYP4B1	DMR_11816	0.0850418	0.0401041	-0.790585	-0.399797	0.00187552	NonDM
ITGB4	DMR_19042	0.0282335	0.00149089	-0.602853	-0.386262	0.00274607	AAhpMeth
GJB1	DMR_8934	0.0623615	0.0276997	0.59272	0.380787	0.00318984	NonDM
TRIM63	DMR_10537	-0.0533827	0.0118044	-0.691918	-0.37728	0.00350641	AAhpMeth
RP11-627G23.1	DMR_14598	0.0535491	0.0342275	1.00571	0.377034	0.00352963	AAhpMeth
SDC1	DMR_17085	0.0505329	0.0314523	-0.652893	-0.375988	0.00362986	NonDM
AMN	DMR_4605	0.0816866	0.0480465	-0.831344	-0.374143	0.0038129	AAhpMeth
PROC	DMR_4374	-0.116333	-0.0348613	1.37403	-0.372635	0.00396838	NonDM
ATP2A1	DMR_13636	0.0486891	0.0269977	-0.734114	-0.372258	0.00400813	AAhpMeth
VTCN1	DMR_7626	0.0808206	0.0450839	-0.976248	-0.371866	0.00404985	NonDM
OBSCN	DMR_6500	0.0977453	0.0590134	-0.622311	-0.37039	0.00421041	AAhpMeth
BMP3	DMR_16806	0.0548617	0.0156595	-1.24812	-0.365283	0.00480982	NonDM
ROBO1	DMR_1475	0.129778	0.0698525	-0.684885	-0.360792	0.00539783	AAhpMeth
EPHA10	DMR_13698	0.0546625	0.0496648	0.782096	0.360731	0.0054063	AAhpMeth
KRT7	DMR_3702	0.08863	0.0632377	-0.776997	-0.354394	0.00634431	AAhpMeth
S100A16	DMR_18004	-0.0476201	-0.0258322	-0.665086	0.353102	0.00655215	AAhpMeth
SDK1	DMR_18443	0.0169303	0.00956361	1.23244	0.35058	0.00697515	AAhpMeth
B3GNT3	DMR_6053	0.113802	0.0565168	-0.617373	-0.348796	0.00728857	NonDM
ADARB2	DMR_11295	0.0739055	-0.0115139	1.12959	0.347565	0.00751183	AAhpMeth
GMDS	DMR_16918	0.0352568	0.0173281	0.610326	0.344797	0.00803607	AAhpMeth
CACNB1	DMR_10704	0.0460666	0.0447292	-0.631375	-0.339998	0.00902047	NonDM
SIM2	DMR_9196	0.111603	0.0632174	0.680537	0.338399	0.00937109	AAhpMeth
OBSCN	DMR_5978	-0.0777996	-0.0271041	-0.622311	0.337968	0.00946749	AAhpMeth
LINC00511	DMR_8723	-0.0806084	-0.0475838	-0.975526	0.334215	0.0103446	NonDM
LMX1B	DMR_4938	0.103925	0.0572487	0.850154	0.331529	0.0110149	NonDM
LINC00511	DMR_14584	0.0735602	0.0397341	-0.975526	-0.328494	0.0118169	NonDM
ADARB2	DMR_3075	0.0886845	0.0694294	1.12959	0.324864	0.012842	AAhpMeth
KRT7	DMR_4164	0.0947676	0.0725743	-0.776997	-0.324003	0.0130961	AAhpMeth
ADARB2	DMR_21834	0.0297404	0.0146326	1.12959	0.323941	0.0131144	AAhpMeth
ADARB2	DMR_5702	0.0362085	0.0235164	1.12959	0.32105	0.0140007	AAhpMeth
SLC10A5	DMR_11075	-0.0965142	-0.0549994	0.925428	-0.320373	0.0142153	NonDM
MECOM	DMR_10821	-0.0613707	-0.0592152	-0.836485	0.320311	0.014235	AAhpMeth
OBSCN	DMR_7636	-0.0411883	-0.0240428	-0.622311	0.320311	0.014235	AAhpMeth
TMTC4	DMR_25155	-0.0193477	-0.00534479	0.589285	-0.314467	0.0162119	NonDM
AMN	DMR_2914	0.0960756	0.0514899	-0.831344	-0.311944	0.017135	AAhpMeth
HRC	DMR_14289	0.051864	0.0486342	-0.844056	-0.311206	0.0174135	NonDM
ASS1	DMR_3917	0.160285	0.0915583	-0.647203	-0.31096	0.0175072	NonDM
WNT10A	DMR_2704	0.136223	0.0537102	-0.601583	-0.308622	0.0184189	AAhpMeth
EPHA2	DMR_18423	-0.0222077	0.0035091	-1.18093	0.3045	0.020125	AAhpMeth
SDK1	DMR_14809	0.0373877	0.0162556	1.23244	0.304008	0.0203374	AAhpMeth
SCGB1A1	DMR_20129	0.034807	0.0191159	-1.18143	-0.303147	0.0207137	NonDM
SDK1	DMR_12643	0.0379312	0.0239855	1.23244	0.303147	0.0207137	AAhpMeth
SLIT1	DMR_2492	0.160845	0.0247036	0.628915	0.297364	0.0233962	NonDM
SDK1	DMR_7536	0.119208	0.0451168	1.23244	0.297056	0.0235467	AAhpMeth
C2orf72	DMR_17095	-0.0521621	-0.0123823	0.865251	-0.296256	0.023942	NonDM
CSF3	DMR_10729	0.0570047	0.0383089	-0.798558	-0.293426	0.0253857	NonDM
CAMKK2	DMR_7323	-0.0817937	-0.0464735	0.684401	-0.292442	0.0259048	AAhpMeth
CYP24A1	DMR_240	0.115094	0.0495709	-1.15975	-0.291581	0.0263663	NonDM
SDK1	DMR_11538	0.109572	0.0392273	1.23244	0.291581	0.0263663	AAhpMeth
SMPDL3B	DMR_12469	0.0478473	0.0414176	0.777236	0.291335	0.0264994	NonDM
HSD17B13	DMR_17731	0.0640667	0.0536567	-1.46959	-0.288874	0.0278619	NonDM
MS4A8	DMR_16776	0.0277271	0.0272804	1.48978	0.286721	0.0291018	NonDM
ARHGAP28	DMR_6648	-0.0849092	-0.0438489	0.770752	-0.284813	0.0302383	AAhpMeth
ERN2	DMR_5879	0.0919736	0.0331679	-0.886242	-0.284321	0.0305375	AAhpMeth
CGREF1	DMR_12089	-0.047014	-0.00731223	0.732865	0.284198	0.0306127	EAhpMeth
DNAH5	DMR_21178	-0.0648552	-0.0506085	0.712289	-0.283706	0.030915	NonDM
GLYATL1	DMR_23274	0.044224	0.0378576	1.05888	0.281799	0.0321101	AAhpMeth
GMDS	DMR_25755	0.0391332	0.032822	0.610326	0.280445	0.0329815	AAhpMeth
CAMKK2	DMR_6783	0.103809	0.0765474	0.684401	0.279523	0.0335868	AAhpMeth
MS4A8	DMR_18077	-0.0298415	-0.0241981	1.48978	-0.279092	0.0338724	NonDM
ELAVL2	DMR_5285	0.102695	0.0342832	0.831613	0.278415	0.0343253	NonDM
PDLIM5	DMR_25371	0.00849535	0.00281789	0.697214	0.275155	0.0365787	NonDM
SPON2	DMR_5053	-0.112259	-0.0391179	0.665429	-0.274232	0.0372383	EAhpMeth
MUC4	DMR_2939	-0.0829134	-0.0159391	-0.763163	0.27417	0.0372826	AAhpMeth
GJB4	DMR_15910	-0.0548008	-0.0233841	-0.598791	0.270865	0.0397288	NonDM
ITGB6	DMR_2534	0.0890604	0.0304053	-1.05015	-0.270171	0.0402584	AAhpMeth
CRABP2	DMR_1830	0.161268	0.0438087	-1.36914	-0.265311	0.0441363	NonDM
SLIT1	DMR_7427	0.128162	0.102686	0.628915	0.264265	0.0450097	NonDM
REPS2	DMR_13303	-0.119815	-0.0985515	0.684463	-0.264265	0.0450097	NonDM
SYT8	DMR_1287	-0.0942136	-0.038569	-1.32322	0.263983	0.0452476	NonDM
MSLN	DMR_2274	0.0794834	0.0318417	-1.21624	-0.261513	0.047376	AAhpMeth
OBSCN	DMR_21172	-0.0237429	-0.00936892	-0.622311	0.256821	0.0516436	AAhpMeth
SLC46A2	DMR_12096	0.070678	0.0293441	-0.772526	-0.254831	0.053546	AAhpMeth
KRT13	DMR_17668	0.0579963	0.01534	-1.62766	-0.254791	0.0535849	NonDM
ROBO1	DMR_21330	0.0227931	0.0130857	-0.684885	-0.254668	0.0537044	AAhpMeth
SPTB	DMR_7680	-0.071614	-0.012532	-0.709247	0.25153	0.0568264	EAhpMeth
OBSCN	DMR_16178	0.0705535	0.0187025	-0.622311	-0.242364	0.0667965	AAhpMeth
DUSP5	DMR_3832	0.0931213	0.023909	-0.783549	-0.242179	0.0670108	AAhpMeth
WNT10A	DMR_13942	0.0566616	0.0370294	-0.601583	-0.241687	0.0675849	AAhpMeth
ADARB2	DMR_9373	0.0647117	0.0498714	1.12959	0.24101	0.0683806	AAhpMeth
SLCO4C1	DMR_55	0.185215	0.080907	-0.659616	-0.24034	0.0691765	AAhpMeth
PODXL2	DMR_22460	-0.0206225	-0.0137409	0.58932	-0.239841	0.0697728	AAhpMeth
CAPN8	DMR_3131	0.0885703	0.0308595	-1.3847	-0.237442	0.0727012	NonDM
EPHA2	DMR_2263	0.104251	0.0767334	-1.18093	-0.236642	0.0736988	AAhpMeth
NOL4	DMR_668	0.155321	0.102209	1.2283	0.236088	0.0743959	NonDM
EPHA10	DMR_19439	0.0517624	0.0277767	0.782096	0.233997	0.0770764	AAhpMeth
ADARB2	DMR_15679	0.0438979	0.0325144	1.12959	0.233566	0.0776377	AAhpMeth
HJURP	DMR_17927	0.0125562	0.0093849	0.627567	0.232459	0.0790959	NonDM
SLIT1	DMR_8783	0.088469	0.0781624	0.628915	0.224645	0.090009	NonDM
SLIT1	DMR_17923	-0.0273177	-0.015819	0.628915	-0.223846	0.0911895	NonDM
WNT10A	DMR_8202	0.0857766	0.0754662	-0.601583	-0.223107	0.0922899	AAhpMeth
ADARB2	DMR_15909	0.0411135	0.0114787	1.12959	0.221139	0.0952751	AAhpMeth
NSG1	DMR_23017	0.0487781	0.0112657	-0.718438	-0.220339	0.0965091	NonDM
PROC	DMR_2272	0.128478	0.0737405	1.37403	0.220104	0.0968735	NonDM
PTPRN	DMR_2273	0.110716	0.0387444	-1.41478	-0.218738	0.0990175	AAhpMeth
SDK1	DMR_4678	0.131191	0.0949062	1.23244	0.218678	0.0991118	AAhpMeth
RP11-223I10.1	DMR_22711	-0.0219877	-0.00626184	1.22609	-0.218163	0.0999293	NonDM
SDK1	DMR_5968	0.0508588	0.0284238	1.23244	0.217694	0.10068	AAhpMeth
ADARB2	DMR_17592	0.0384167	0.0304375	1.12959	0.217509	0.100976	AAhpMeth
SDK1	DMR_19785	0.0558052	0.0401623	1.23244	0.216771	0.102167	AAhpMeth
FEV	DMR_8205	0.0748094	0.0303948	0.882446	0.216402	0.102767	NonDM
AQP3	DMR_12928	0.0772758	0.0323911	-0.677291	-0.211172	0.111557	NonDM
LMX1B	DMR_14275	-0.0506352	-0.0234457	0.850154	-0.20977	0.114009	NonDM
FABP5	DMR_2542	0.0911981	0.0392135	1.57818	0.209696	0.114141	AAhpMeth
KLB	DMR_22285	0.0668903	0.0405179	1.32137	0.209576	0.114352	NonDM
AK5	DMR_16219	0.107806	0.0258267	0.681076	0.208896	0.115559	NonDM
SPON2	DMR_19736	0.0404352	0.0223714	0.665429	0.208711	0.115888	EAhpMeth
ADARB2	DMR_13365	0.0532868	0.0274509	1.12959	0.207727	0.117657	AAhpMeth
NTM	DMR_5598	-0.0886159	-0.0414484	0.740428	-0.204836	0.12297	AAhpMeth
CLIC5	DMR_12754	0.0411637	0.0152322	-0.591802	-0.203851	0.124819	NonDM
ADARB2	DMR_23138	-0.0193405	-0.0103596	1.12959	-0.203482	0.125518	AAhpMeth
EPHA2	DMR_18156	0.052971	0.0373902	-1.18093	-0.203175	0.126103	AAhpMeth
NTM	DMR_9316	-0.0813051	-0.0743534	0.740428	0.201944	0.128463	AAhpMeth
TMPRSS3	DMR_14137	0.0522642	0.0268537	-0.851817	-0.201636	0.129058	NonDM
PTPRN	DMR_12755	0.0416622	0.00172354	-1.41478	0.20139	0.129537	AAhpMeth
MOV10L1	DMR_18135	0.0418067	0.0191858	0.826104	0.200468	0.131339	NonDM
ERN2	DMR_7767	0.074161	0.0630587	-0.886242	-0.200221	0.131823	AAhpMeth
NTM	DMR_5085	-0.0943546	-0.0809968	0.740428	-0.199422	0.133405	AAhpMeth
CLIC5	DMR_15730	0.0426108	0.0288024	-0.591802	-0.198622	0.135001	NonDM
ADARB2	DMR_6086	0.12591	0.052839	1.12959	0.195361	0.141659	AAhpMeth
ADARB2	DMR_24765	0.0698216	0.053091	1.12959	0.195115	0.142171	AAhpMeth
SPON2	DMR_7864	-0.072305	-0.0405387	0.665429	-0.19167	0.149488	EAhpMeth
SDR16C5	DMR_2889	-0.0818837	-0.0045804	-0.749437	0.189269	0.15475	NonDM
RAB19	DMR_25324	-0.0124401	-0.0105352	0.635714	-0.187179	0.159442	NonDM
ADARB2	DMR_20628	-0.0698108	-0.0376763	1.12959	-0.184287	0.166104	AAhpMeth
NTM	DMR_24077	-0.0268572	-0.020705	0.740428	-0.183549	0.167837	AAhpMeth
EPHA6	DMR_21913	-0.0127878	-0.0042149	0.672877	-0.180842	0.174304	AAhpMeth
PTPRN	DMR_6746	0.0861322	0.0802791	-1.41478	-0.180355	0.175486	AAhpMeth
MUC4	DMR_24705	0.0305233	0.00889239	-0.763163	-0.179304	0.178058	AAhpMeth
NSG1	DMR_15307	-0.0696866	-0.0522797	-0.718438	0.17912	0.178513	NonDM
MUC4	DMR_7817	-0.0490897	-0.010279	-0.763163	-0.178812	0.179272	AAhpMeth
BAIAP2L2	DMR_6025	0.0642432	0.0401918	0.963214	0.173144	0.193683	AAhpMeth
ADARB2	DMR_15435	0.0728528	0.0586954	1.12959	0.173029	0.193983	AAhpMeth
NTM	DMR_13987	-0.0698116	-0.0689541	0.740428	-0.170384	0.200992	AAhpMeth
NSG1	DMR_2987	0.0876413	0.0241818	-0.718438	-0.169707	0.202814	NonDM
WNT10A	DMR_11677	0.0548748	0.0181164	-0.601583	-0.164724	0.216589	AAhpMeth
SYT8	DMR_7587	-0.0661709	-0.0157514	-1.32322	0.163785	0.219256	NonDM
SDC1	DMR_5985	0.133117	0.0139797	-0.652893	-0.161463	0.225949	NonDM
MUC4	DMR_25839	0.0228279	0.0082194	-0.763163	-0.15931	0.232282	AAhpMeth
OBSCN	DMR_7708	0.0584877	0.0167166	-0.622311	-0.158633	0.234297	AAhpMeth
WNT10A	DMR_16519	0.0480348	0.021471	-0.601583	-0.15728	0.238364	AAhpMeth
NTM	DMR_5783	-0.0857132	-0.0766427	0.740428	-0.155803	0.242856	AAhpMeth
ADARB2	DMR_23621	-0.045964	-0.0242616	1.12959	0.155372	0.244177	AAhpMeth
RP11-627G23.1	DMR_22391	0.0490431	0.0167075	1.00571	0.155126	0.244934	AAhpMeth
SDK1	DMR_14669	0.036269	0.019624	1.23244	0.154757	0.246072	AAhpMeth
LINC00511	DMR_4662	0.1033	0.0423388	-0.975526	-0.153404	0.250277	NonDM
BATF	DMR_2195	0.109749	0.0419266	-0.705885	0.153158	0.251047	NonDM
KRT7	DMR_439	0.175312	0.0784928	-0.776997	-0.153158	0.251047	AAhpMeth
EDN2	DMR_2912	0.0787765	0.0257398	-0.99785	-0.147498	0.269198	NonDM
DNAH5	DMR_15935	0.054128	0.0298128	0.712289	0.147067	0.270614	NonDM
ADARB2	DMR_25385	0.0666164	0.0611085	1.12959	0.146021	0.274073	AAhpMeth
SDK1	DMR_19356	0.0206182	0.0194723	1.23244	0.139254	0.297167	AAhpMeth
MECOM	DMR_24505	0.0569959	0.041321	-0.836485	-0.136977	0.305211	AAhpMeth
OTX1	DMR_743	0.106942	0.0100518	1.13434	-0.134826	0.312941	AAhpMeth
TRIM31	DMR_1576	-0.0626079	-0.000810394	-0.992839	0.134217	0.315152	NonDM
BEND4	DMR_10420	0.0803756	0.00990206	0.724698	0.134147	0.315406	AAhpMeth
MYH3	DMR_11331	0.0402794	0.0228095	-1.32241	-0.131564	0.324902	NonDM
GATA3	DMR_24296	0.042294	0.000898373	-0.791439	-0.13101	0.32696	AAhpMeth
TTC36	DMR_17680	0.0691522	0.0387034	1.36689	-0.129787	0.331533	AAhpMeth
ADARB2	DMR_2052	0.152266	0.039904	1.12959	0.128487	0.33644	AAhpMeth
NSG1	DMR_6444	-0.0698847	-0.0345919	-0.718438	0.125534	0.347756	NonDM
NTM	DMR_22700	-0.0331482	-0.0228976	0.740428	0.122335	0.360276	AAhpMeth
SPTB	DMR_12184	-0.0454672	-0.0251129	-0.709247	0.120674	0.366884	EAhpMeth
NEB	DMR_19999	0.0223819	0.0028783	-2.16822	0.119013	0.373565	NonDM
RP11-627G23.1	DMR_20618	-0.0475851	-0.0211248	1.00571	-0.117598	0.379314	AAhpMeth
GOLM1	DMR_25786	-0.0220248	-0.0165974	0.593585	-0.115568	0.387654	NonDM
ADARB2	DMR_16230	0.0951967	0.0472359	1.12959	0.112923	0.398683	AAhpMeth
TMEM213	DMR_6298	0.0725111	0.037937	-1.37669	-0.111665	0.403988	AAhpMeth
SRL	DMR_18260	-0.0459598	-0.0376607	-1.24072	0.111385	0.405179	AAhpMeth
FAM110C	DMR_2679	0.0973672	0.0488462	-1.26517	-0.111015	0.406747	AAhpMeth
GJB1	DMR_4612	-0.116167	-0.0534777	0.59272	0.110277	0.409893	NonDM
MSLN	DMR_10702	0.158379	0.0176054	-1.21624	-0.109976	0.41118	AAhpMeth
BPIFB1	DMR_2415	-0.108472	-0.0417134	-1.33445	-0.109238	0.414346	EAhpMeth
ERMN	DMR_3960	-0.0844505	-0.0250202	-0.719071	0.108432	0.417822	NonDM
SDK1	DMR_19989	0.0309755	0.0132953	1.23244	0.105478	0.430688	AAhpMeth
SDK1	DMR_24742	0.0210361	0.0141364	1.23244	0.103202	0.440756	AAhpMeth
CPNE7	DMR_21971	-0.00847548	-0.00249021	0.694168	-0.0979113	0.464658	AAhpMeth
CLEC3A	DMR_19527	-0.0504551	-0.00332688	-1.70983	0.0977487	0.465404	AAhpMeth
ADARB2	DMR_19607	0.0428801	0.0131574	1.12959	0.0938509	0.483467	AAhpMeth
MECOM	DMR_15028	0.0624096	0.0404204	-0.836485	-0.0923744	0.490405	AAhpMeth
NTM	DMR_17262	-0.0329445	-0.0287882	0.740428	0.0897905	0.50267	AAhpMeth
MCCC2	DMR_9644	0.0536785	0.0317614	0.893537	0.0870836	0.515687	NonDM
LMX1B	DMR_18330	0.0893527	0.0497312	0.850154	0.086043	0.520736	NonDM
NTRK2	DMR_8765	0.0549372	0.0209246	-0.587506	-0.0856071	0.522858	NonDM
ADARB2	DMR_22127	0.0588548	0.0297397	1.12959	-0.0841921	0.529777	AAhpMeth
SDK1	DMR_10141	0.0557867	0.0288212	1.23244	0.0782245	0.559444	AAhpMeth
APOE	DMR_19534	0.0307806	0.0100667	0.799254	0.075333	0.574096	NonDM
NOL4	DMR_17067	0.0679173	0.0342174	1.2283	0.0688732	0.607451	NonDM
NTM	DMR_14263	-0.0834781	-0.0674561	0.740428	-0.0654896	0.625251	AAhpMeth
NTM	DMR_11400	0.0437025	-0.0113301	0.740428	0.0641361	0.632432	AAhpMeth
DSG3	DMR_15979	0.061823	0.0423167	-0.730844	-0.0624135	0.641621	AAhpMeth
VGLL1	DMR_19008	-0.0607452	-0.0388969	-1.31255	0.0576852	0.667114	NonDM
NTM	DMR_3502	-0.0899513	-0.0559683	0.740428	-0.0561383	0.675538	AAhpMeth
DLX1	DMR_25005	-0.0249722	-0.0133691	3.12281	-0.0554909	0.679075	NonDM
ADARB2	DMR_20881	0.072342	0.0413265	1.12959	0.0520164	0.698176	AAhpMeth
NTM	DMR_12537	-0.0636866	-0.0627199	0.740428	-0.0487557	0.716272	AAhpMeth
NTM	DMR_3811	0.085959	0.00347928	0.740428	0.0425421	0.751182	AAhpMeth
SLIT1	DMR_21864	0.0191421	0.00683183	0.628915	0.0410656	0.759554	NonDM
ATP2A1	DMR_19153	0.0274952	0.0105654	-0.734114	0.0365152	0.785523	AAhpMeth
ADARB2	DMR_25177	0.0404687	0.0196328	1.12959	0.030853	0.818162	AAhpMeth
NTM	DMR_9336	-0.0775035	-0.0656843	0.740428	-0.0303608	0.821015	AAhpMeth
VGLL1	DMR_24941	-0.0671008	-0.0407623	-1.31255	0.0294425	0.826343	NonDM
ELAVL2	DMR_18901	0.012151	0.0121285	0.831613	-0.0272232	0.839252	NonDM
FCGBP	DMR_4012	0.0760324	0.0609067	-1.3433	-0.0251315	0.851458	AAhpMeth
OBSCN	DMR_23304	0.00596143	0.00233769	-0.622311	-0.022363	0.867665	AAhpMeth
NTM	DMR_8955	-0.0863317	-0.0124071	0.740428	-0.0221785	0.868748	AAhpMeth
SPON2	DMR_25106	0.0376318	0.0295946	0.665429	0.0212557	0.874164	EAhpMeth
NTM	DMR_12731	-0.0528024	-0.0412607	0.740428	-0.0179335	0.893707	AAhpMeth
ADARB2	DMR_23232	-0.067655	-0.0244921	1.12959	-0.0125196	0.925685	AAhpMeth
FCGBP	DMR_14234	-0.049668	-0.00767663	-1.3433	-0.0109816	0.934794	AAhpMeth
SDK1	DMR_24368	0.0306914	0.0143139	1.23244	0.00968962	0.942451	AAhpMeth
OBSCN	DMR_23503	-0.0228969	-0.0138043	-0.622311	0.0093205	0.94464	AAhpMeth
SYT4	DMR_20474	0.0407067	0.0145049	-0.88713	-0.00482943	0.971299	NonDM

## Sheet: Methyl_Expr_EA_T_vs_NT
Correlation in EA men
Gene	DMR	maxdiff	meandiff	log2FoldChange	estimate.rho	P-value	RaceMeth
TMLHE	DMR_102	0.34475	0.207084	-0.838822	-0.740159	4.16e-12	AAhpMeth
GPX7	DMR_365	0.267291	0.173905	-0.622988	-0.72163	2.51e-11	NonDM
AC104667.3	DMR_3133	-0.215169	-0.0996564	2.07468	-0.714976	4.63e-11	NonDM
PPP1R9A	DMR_5493	-0.113023	-0.014294	0.840721	-0.711262	6.46e-11	AAhpMeth
AGR2	DMR_8890	-0.155608	-0.128744	0.8959	-0.709773	7.38e-11	NonDM
FAXDC2	DMR_1328	0.317459	0.180052	-0.846059	-0.704877	1.13e-10	AAhpMeth
KLHL13	DMR_3538	0.186043	0.0298676	-0.78646	-0.697533	2.12e-10	AAhpMeth
TBX1	DMR_5952	0.172004	0.0446664	0.819742	0.695517	2.51e-10	AAhpMeth
CANT1	DMR_2142	-0.288179	-0.166076	0.753629	-0.693884	2.88e-10	NonDM
PTRF	DMR_850	0.285601	0.0760406	-0.842701	-0.692684	3.18e-10	AAhpMeth
COL4A6	DMR_781	0.324858	0.118244	-1.1012	-0.691532	3.5e-10	AAhpMeth
MCC	DMR_1352	0.282658	0.0642259	-0.748494	-0.690428	3.83e-10	AAhpMeth
AMACR	DMR_7452	-0.113388	-0.093506	1.54446	-0.689708	4.06e-10	NonDM
ST5	DMR_9501	0.0695706	0.0206596	-0.842988	-0.687932	4.69e-10	AAhpMeth
MICALL1	DMR_8067	0.16727	0.0553189	-0.623847	-0.686444	5.29e-10	AAhpMeth
CFL2	DMR_3399	0.219729	0.0331088	-0.869806	-0.685868	5.54e-10	AAhpMeth
C8orf88	DMR_2433	0.225733	0.165813	-0.913712	-0.682892	7.03e-10	NonDM
EPHA10	DMR_1731	0.265498	0.144122	1.47992	0.676795	1.13e-09	AAhpMeth
BHMT2	DMR_535	0.272503	0.132692	-1.00296	-0.674491	1.36e-09	AAhpMeth
CANT1	DMR_4522	-0.20956	-0.18858	0.753629	-0.674155	1.39e-09	NonDM
ONECUT2	DMR_356	0.272512	0.118254	1.68075	0.674203	1.39e-09	AAhpMeth
MSN	DMR_5623	0.287662	0.0798594	-0.648757	-0.674107	1.4e-09	NonDM
ID4	DMR_2792	0.166694	0.0504599	-0.790642	-0.670987	1.77e-09	AAhpMeth
NKAPL	DMR_1386	0.172326	0.0891863	-0.842487	-0.670939	1.78e-09	AAhpMeth
VSNL1	DMR_1279	0.166585	0.086857	-1.08607	-0.669883	1.93e-09	NonDM
CLIP4	DMR_168	0.323215	0.183069	-0.686732	-0.669691	1.95e-09	NonDM
LGALS1	DMR_507	0.242548	0.118044	-0.87196	-0.667243	2.35e-09	AAhpMeth
ANGPT1	DMR_1710	0.252126	0.125557	-0.914529	-0.666475	2.49e-09	NonDM
SMIM10	DMR_1078	0.246799	0.224203	-1.03538	-0.666139	2.55e-09	NonDM
KANK2	DMR_19956	0.0476388	0.0161395	-0.880941	-0.665563	2.66e-09	AAhpMeth
SDK1	DMR_17723	0.0865349	0.0401921	1.44619	0.66321	3.17e-09	AAhpMeth
CNN1	DMR_1266	0.156138	0.0951358	-1.1393	-0.662154	3.42e-09	AAhpMeth
NT5E	DMR_3406	0.150744	0.0877652	-0.893544	-0.660858	3.76e-09	EAhpMeth
C1orf54	DMR_10349	0.238398	0.132645	-0.766944	-0.660282	3.93e-09	AAhpMeth
DPYSL3	DMR_16556	0.143085	0.073787	-0.844679	-0.66009	3.98e-09	AAhpMeth
LMOD1	DMR_2817	0.136548	0.0688188	-1.09393	-0.65985	4.05e-09	NonDM
PRRT3-AS1	DMR_12287	-0.10542	-0.0403008	0.650665	-0.659514	4.15e-09	NonDM
FEV	DMR_663	0.303558	0.1625	1.11641	0.655801	5.43e-09	NonDM
HOXC4	DMR_19	0.304662	0.146889	2.69212	0.653863	6.23e-09	AAhpMeth
ANO6	DMR_17414	0.127035	0.00926931	-0.625625	-0.653754	6.28e-09	NonDM
CTNND2	DMR_2600	0.259913	0.247847	0.860483	0.65289	6.68e-09	AAhpMeth
ANXA6	DMR_4227	0.251857	0.0848374	-0.607089	-0.652746	6.74e-09	AAhpMeth
ERGIC1	DMR_9442	0.105697	0.0267891	0.775161	0.652122	7.05e-09	NonDM
SAMD13	DMR_20097	-0.0941136	-0.0354952	0.791986	-0.651882	7.17e-09	NonDM
TMEM47	DMR_7533	0.232554	0.129088	-0.750448	-0.651018	7.62e-09	NonDM
IFI27L2	DMR_3485	0.108715	0.0304279	-0.999783	-0.650442	7.93e-09	NonDM
EFNB1	DMR_6561	0.182779	0.150184	-0.861259	-0.650394	7.96e-09	AAhpMeth
INSC	DMR_2018	0.15917	0.0727587	-1.29646	-0.649803	8.3e-09	NonDM
REEP2	DMR_4346	0.140425	0.031808	-0.999915	-0.649722	8.34e-09	NonDM
DUS1L	DMR_8229	-0.129418	-0.10388	0.611684	-0.649674	8.37e-09	EAhpMeth
SLC12A8	DMR_2865	0.265763	0.217652	0.724776	0.64857	9.04e-09	NonDM
ACOT11	DMR_1392	0.25477	0.0691203	-0.879171	-0.648233	9.26e-09	AAhpMeth
ROPN1B	DMR_6523	0.151333	0.0911711	0.998	0.647737	9.58e-09	NonDM
PABPC1P4	DMR_3861	0.22414	0.123118	-0.97816	-0.647561	9.7e-09	AAhpMeth
SVIL	DMR_10202	0.118695	0.0666083	-0.85289	-0.647561	9.7e-09	AAhpMeth
CAV2	DMR_182	0.276135	0.0948668	-1.01397	-0.646649	1.03e-08	NonDM
STK33	DMR_333	0.188036	0.103311	-0.813398	-0.644249	1.22e-08	NonDM
DZIP1	DMR_2422	0.200858	0.0244086	-0.699435	-0.643193	1.31e-08	AAhpMeth
TMEM178B	DMR_18287	0.124907	0.0583363	0.67265	0.642761	1.35e-08	NonDM
LGALS1	DMR_3095	0.240815	0.161755	-0.87196	-0.641657	1.46e-08	AAhpMeth
PDPN	DMR_179	0.18663	0.0686795	-0.687382	-0.641369	1.48e-08	NonDM
ADAMTS9-AS2	DMR_656	0.239092	0.118573	-0.719738	-0.641225	1.5e-08	AAhpMeth
HOXC4	DMR_414	0.256948	0.183825	2.69212	0.640851	1.54e-08	AAhpMeth
TIMP2	DMR_1644	0.285997	0.0786923	-0.679047	-0.639497	1.68e-08	AAhpMeth
DLX6-AS1	DMR_2029	0.176978	0.141893	0.907481	0.637481	1.93e-08	AAhpMeth
GMDS	DMR_339	0.317449	0.191634	1.10926	0.637241	1.96e-08	AAhpMeth
ARHGAP23	DMR_3260	0.309736	0.125357	-1.11426	-0.637145	1.97e-08	AAhpMeth
AC092835.2	DMR_7318	0.206612	0.071446	-0.63871	-0.636521	2.06e-08	NonDM
PAX1	DMR_1737	0.177943	0.129411	0.697542	0.635567	2.19e-08	AAhpMeth
LRP4	DMR_3068	0.196919	0.08164	-0.790826	-0.635033	2.27e-08	AAhpMeth
CDH23	DMR_1177	0.346186	0.0635243	-1.06019	-0.634121	2.41e-08	AAhpMeth
MCAM	DMR_5019	0.176229	0.0247539	-1.00461	-0.633353	2.54e-08	NonDM
CDKN1C	DMR_1580	0.303681	0.0446537	-0.722055	-0.632296	2.72e-08	AAhpMeth
CACHD1	DMR_4028	0.142179	0.04357	-0.767812	-0.630952	2.97e-08	AAhpMeth
CCDC8	DMR_421	0.271265	0.168265	-0.828173	-0.630232	3.12e-08	AAhpMeth
GSTM2	DMR_380	0.264624	0.20353	-0.857877	-0.63004	3.15e-08	NonDM
BTG3	DMR_2898	0.187641	0.0580298	-0.823924	-0.629176	3.34e-08	NonDM
MXRA7	DMR_1626	0.263035	0.108121	-0.912235	-0.628312	3.53e-08	AAhpMeth
CANT1	DMR_12659	-0.104852	-0.0217472	0.753629	-0.627448	3.73e-08	NonDM
SCUBE3	DMR_3110	0.190948	0.0633787	-0.862292	-0.626968	3.85e-08	AAhpMeth
INMT	DMR_9581	0.132113	0.0544555	-0.856197	-0.625192	4.32e-08	AAhpMeth
DACT3	DMR_19036	0.0772347	0.0687448	-0.841614	-0.625048	4.36e-08	AAhpMeth
SPEG	DMR_9101	0.158124	0.0370913	-1.04032	-0.624568	4.49e-08	AAhpMeth
TCEAL7	DMR_1752	0.253864	0.134493	-0.925731	-0.624472	4.52e-08	AAhpMeth
FLNA	DMR_3473	0.293165	0.128688	-1.01489	-0.624328	4.56e-08	AAhpMeth
ARHGEF40	DMR_1941	0.260289	0.163142	-0.696929	-0.623896	4.69e-08	NonDM
PTPRN2	DMR_10064	0.127337	0.0277891	0.880325	0.623704	4.75e-08	AAhpMeth
APOBEC3C	DMR_3575	0.178457	0.160978	-0.740922	-0.622696	5.06e-08	AAhpMeth
PCDHGA1	DMR_730	0.25375	0.157937	1.12095	0.621448	5.48e-08	AAhpMeth
SLC14A1	DMR_4240	0.157272	0.09203	-1.32402	-0.620488	5.82e-08	NonDM
TMEM178B	DMR_25871	0.0597449	0.0282077	0.67265	0.620248	5.91e-08	NonDM
NRG2	DMR_1161	0.233752	0.171313	-0.913844	-0.620008	6e-08	NonDM
NHS	DMR_3010	0.29824	0.0486477	-0.89085	-0.619576	6.16e-08	NonDM
HOXC4	DMR_7565	0.21232	0.158923	2.69212	0.619052	6.37e-08	AAhpMeth
HPN	DMR_13570	-0.109456	-0.054924	1.6681	-0.618616	6.55e-08	NonDM
C2orf88	DMR_17	0.353538	0.254281	-1.12163	-0.6178	6.89e-08	NonDM
MSRB3	DMR_2106	0.182619	0.0553484	-0.917327	-0.617175	7.16e-08	AAhpMeth
MYOCD	DMR_5411	0.13478	0.0248422	-0.899008	-0.616503	7.47e-08	AAhpMeth
JPH2	DMR_1884	0.187883	0.101239	-0.997451	-0.615831	7.79e-08	NonDM
MXRA7	DMR_2450	0.262428	0.212522	-0.912235	-0.615735	7.83e-08	AAhpMeth
SVIL	DMR_6067	0.209819	0.185727	-0.85289	-0.615351	8.02e-08	AAhpMeth
CANT1	DMR_2866	-0.240025	-0.132989	0.753629	-0.615063	8.17e-08	NonDM
CHST3	DMR_5627	0.316886	0.109606	-0.889389	-0.614631	8.39e-08	AAhpMeth
PALLD	DMR_2485	0.263183	0.0320909	-0.831103	-0.614007	8.72e-08	AAhpMeth
PPM1H	DMR_16380	-0.160553	-0.0736379	0.608452	-0.613959	8.74e-08	AAhpMeth
FAM92A1	DMR_1709	0.193079	0.077788	-0.702627	-0.613191	9.17e-08	NonDM
KCNH2	DMR_77	0.332474	0.229503	-0.913849	-0.612327	9.66e-08	AAhpMeth
RBMS1	DMR_2949	0.190257	0.0708752	-0.611462	-0.611511	1.02e-07	AAhpMeth
ELAVL2	DMR_12178	0.179365	0.0583283	2.01567	0.611127	1.04e-07	NonDM
SEMA6D	DMR_5535	0.107972	0.0591587	-0.924568	-0.610983	1.05e-07	NonDM
MIR31HG	DMR_8317	0.177979	0.0761052	-1.12026	-0.610585	1.07e-07	NonDM
SCARA3	DMR_7196	0.135119	0.035207	-0.896391	-0.610071	1.11e-07	AAhpMeth
EYA4	DMR_7518	-0.130203	-0.100058	-0.726066	0.609447	1.15e-07	AAhpMeth
PTPRN2	DMR_2892	0.210032	0.0652356	0.880325	0.608919	1.19e-07	AAhpMeth
GPR160	DMR_6180	-0.189036	-0.04994	1.09165	-0.608583	1.21e-07	NonDM
STXBP5L	DMR_9812	0.189018	0.119811	-0.885729	-0.608199	1.24e-07	NonDM
BOLA3-AS1	DMR_2580	0.276704	0.0572723	-0.785429	-0.608247	1.24e-07	AAhpMeth
SNHG18	DMR_1647	0.257249	0.110993	-0.652283	-0.608247	1.24e-07	AAhpMeth
P4HB	DMR_8105	-0.189218	-0.140004	0.811677	-0.608103	1.25e-07	AAhpMeth
SLC37A1	DMR_26193	-0.0664579	-0.013303	0.68424	-0.608103	1.25e-07	AAhpMeth
COPZ2	DMR_999	0.272866	0.126966	-0.828726	-0.607287	1.31e-07	NonDM
LURAP1	DMR_2007	0.237417	0.120782	-0.881522	-0.607383	1.31e-07	NonDM
NYNRIN	DMR_1452	0.172561	0.110278	-1.08245	-0.607143	1.32e-07	AAhpMeth
SELM	DMR_15963	-0.105014	-0.00911634	-0.783476	0.606855	1.35e-07	NonDM
PTPRN2	DMR_3694	0.214671	0.132263	0.880325	0.606711	1.36e-07	AAhpMeth
TMEM173	DMR_3257	0.22528	0.073225	-0.615413	-0.606183	1.4e-07	NonDM
WWTR1	DMR_19214	0.132784	0.0525047	-0.61686	-0.605703	1.44e-07	NonDM
ERGIC1	DMR_14939	-0.12657	-0.106291	0.775161	-0.605511	1.46e-07	NonDM
MFAP4	DMR_435	0.216495	0.137122	-0.802495	-0.604743	1.53e-07	AAhpMeth
PYCR1	DMR_20497	-0.0662145	-0.00871818	1.12794	-0.604359	1.56e-07	NonDM
ITGB3	DMR_6028	0.114444	0.0559485	-0.872639	-0.604119	1.59e-07	AAhpMeth
TUBB6	DMR_19702	0.0846862	0.0439593	-0.861291	-0.603687	1.63e-07	NonDM
EFCAB1	DMR_3463	0.147272	0.0682204	-0.848444	-0.603159	1.68e-07	NonDM
TCEAL5	DMR_1251	0.221411	0.152844	-0.950436	-0.603159	1.68e-07	AAhpMeth
KANK2	DMR_7113	0.142667	0.0299497	-0.880941	-0.602919	1.7e-07	AAhpMeth
KLHL13	DMR_10458	0.14942	0.101895	-0.78646	-0.602343	1.76e-07	AAhpMeth
DCHS2	DMR_10535	-0.173863	-0.115503	-0.891386	0.602103	1.79e-07	AAhpMeth
PPARGC1A	DMR_1745	0.272024	0.136142	-1.02015	-0.601959	1.8e-07	NonDM
PTPRN2	DMR_6894	0.0704545	0.0495379	0.880325	0.601815	1.82e-07	AAhpMeth
GLI3	DMR_25466	-0.0924889	-0.0541914	-0.674878	0.601478	1.86e-07	AAhpMeth
GMDS	DMR_10495	0.130234	0.0760238	1.10926	0.601046	1.9e-07	AAhpMeth
TMEM246	DMR_4157	0.143628	0.0933824	-0.813189	-0.601046	1.9e-07	NonDM
CHST3	DMR_4399	0.167895	0.107694	-0.889389	-0.600758	1.94e-07	AAhpMeth
AP001046.5	DMR_1338	0.244722	0.157915	-1.15147	-0.600086	2.01e-07	NonDM
EVC2	DMR_444	0.31429	0.203303	-0.824473	-0.599174	2.12e-07	NonDM
RGS22	DMR_194	0.260038	0.124192	-0.837174	-0.597782	2.3e-07	AAhpMeth
RN7SL471P	DMR_13574	0.0868472	0.0599575	-0.891778	-0.597542	2.34e-07	NonDM
HLF	DMR_463	0.314528	0.143926	-0.611847	-0.59711	2.4e-07	NonDM
PROM1	DMR_55	0.303784	0.158123	-1.27501	-0.59687	2.43e-07	NonDM
RCAN1	DMR_6903	0.139881	0.0643869	-0.60352	-0.596822	2.44e-07	AAhpMeth
GJB5	DMR_2210	0.14585	0.105368	-1.27606	-0.596707	2.45e-07	NonDM
LINC00885	DMR_9567	0.106691	0.103325	-0.946541	-0.596497	2.48e-07	NonDM
RPL39L	DMR_2810	0.14111	0.0454857	-0.708237	-0.596534	2.48e-07	NonDM
TAGLN	DMR_430	0.247303	0.166034	-1.02238	-0.596438	2.49e-07	AAhpMeth
PLEKHO1	DMR_1637	0.20062	0.0670324	-0.640566	-0.596102	2.54e-07	NonDM
LMNA	DMR_2315	0.216309	0.11521	-0.708639	-0.59591	2.57e-07	AAhpMeth
MARVELD1	DMR_1239	0.243634	0.147602	-0.677678	-0.594902	2.72e-07	AAhpMeth
NEURL1B	DMR_10105	0.123867	0.0441164	-0.744886	-0.59447	2.79e-07	AAhpMeth
FGFR2	DMR_539	0.272668	0.119566	-0.932512	-0.594134	2.85e-07	AAhpMeth
PTPRN2	DMR_4696	0.165144	0.149996	0.880325	0.593462	2.96e-07	AAhpMeth
GABRB3	DMR_22272	-0.100114	-0.0555568	0.627209	-0.593126	3.02e-07	EAhpMeth
RALGAPA2	DMR_4909	0.149777	0.108799	0.823409	0.593126	3.02e-07	NonDM
ITPRIPL1	DMR_171	0.274521	0.135172	-0.717342	-0.592358	3.15e-07	NonDM
MYLK	DMR_1833	0.248065	0.0757826	-1.02384	-0.591686	3.28e-07	AAhpMeth
ESPNL	DMR_9135	0.210182	0.0508105	-0.81839	-0.590973	3.41e-07	AAhpMeth
STOM	DMR_7131	0.066621	0.0264039	-0.773615	-0.590198	3.57e-07	NonDM
NEDD4L	DMR_11686	-0.157697	-0.0823536	0.587547	-0.590054	3.6e-07	NonDM
GNAL	DMR_397	0.21425	0.123075	-0.967359	-0.58991	3.62e-07	AAhpMeth
ITIH5	DMR_911	0.251089	0.0710216	-0.930478	-0.589862	3.63e-07	AAhpMeth
PCDHGA1	DMR_10787	0.0895444	0.0841816	1.12095	0.589382	3.74e-07	AAhpMeth
IGFBP4	DMR_1308	0.204592	0.119286	-0.687059	-0.58919	3.78e-07	NonDM
GFPT2	DMR_12990	0.146244	0.0840173	-0.777346	-0.588998	3.82e-07	AAhpMeth
HJURP	DMR_6129	-0.176469	-0.0148459	1.36825	-0.588854	3.85e-07	NonDM
NEDD4L	DMR_8305	-0.124669	-0.0808812	0.587547	-0.588854	3.85e-07	NonDM
KATNAL1	DMR_13597	0.0524515	0.00569352	-0.72293	-0.588518	3.92e-07	NonDM
ROR2	DMR_13839	0.149611	0.0807672	-0.864587	-0.588518	3.92e-07	NonDM
NAALADL1	DMR_1218	0.196788	0.152564	-0.790688	-0.587942	4.05e-07	AAhpMeth
SLC2A9	DMR_7718	0.210918	0.150978	-0.655204	-0.587894	4.06e-07	NonDM
ATP1B2	DMR_703	0.289737	0.0743154	-0.92693	-0.58751	4.15e-07	NonDM
XKR4	DMR_7870	-0.205902	-0.0520768	-0.835531	0.586262	4.45e-07	NonDM
MEIS1	DMR_2285	0.166625	0.0648726	-0.791812	-0.586214	4.47e-07	AAhpMeth
TBC1D1	DMR_1658	0.270245	0.106608	-0.723421	-0.585974	4.53e-07	AAhpMeth
CAV1	DMR_24	0.232531	0.0800594	-1.09789	-0.585829	4.56e-07	NonDM
PCDHGA1	DMR_2677	0.251535	0.150442	1.12095	0.585349	4.69e-07	AAhpMeth
CRISPLD2	DMR_4092	0.203978	0.188788	-0.798793	-0.585013	4.78e-07	AAhpMeth
SPEG	DMR_21056	0.0584681	0.0231385	-1.04032	-0.584821	4.83e-07	AAhpMeth
VWA5A	DMR_23737	-0.0787952	-0.0435775	-0.70354	0.584533	4.9e-07	NonDM
PHOSPHO2	DMR_9692	-0.169559	-0.0128721	0.625358	-0.584485	4.92e-07	AAhpMeth
KCNIP3	DMR_6236	-0.133956	0.00540137	-0.918209	0.584437	4.93e-07	NonDM
ID1	DMR_13730	0.148478	0.088456	-1.08907	-0.584053	5.04e-07	AAhpMeth
ACAD8	DMR_8510	-0.112783	-0.0804657	0.910021	-0.583861	5.09e-07	NonDM
GMDS	DMR_15833	-0.158441	-0.079214	1.10926	-0.583717	5.13e-07	AAhpMeth
RNF175	DMR_323	0.232815	0.0657785	-0.759437	-0.583573	5.17e-07	NonDM
EBF2	DMR_844	0.206578	0.0777794	1.08127	0.583525	5.19e-07	AAhpMeth
ANKRD35	DMR_8294	0.173567	0.13632	-0.815193	-0.583477	5.2e-07	NonDM
NEDD4L	DMR_14622	-0.105791	-0.0177048	0.587547	-0.582997	5.34e-07	NonDM
KCTD17	DMR_3805	0.264323	0.0652756	-0.753461	-0.582853	5.38e-07	NonDM
NRG1	DMR_400	0.24533	0.120201	-1.00749	-0.582613	5.46e-07	AAhpMeth
RP11-680F20.10	DMR_6769	-0.196566	-0.186404	1.80955	-0.582513	5.49e-07	NonDM
PTPRN2	DMR_1107	0.306413	0.169309	0.880325	0.581797	5.71e-07	AAhpMeth
GJA1	DMR_1830	0.225514	0.115438	-0.870653	-0.581509	5.8e-07	NonDM
TGFB1I1	DMR_3547	0.165173	0.0506186	-1.0491	-0.580789	6.03e-07	AAhpMeth
ST5	DMR_8715	0.130486	0.0813177	-0.842988	-0.580501	6.13e-07	AAhpMeth
PTPRN2	DMR_429	0.276999	0.213266	0.880325	0.579829	6.36e-07	AAhpMeth
ARHGAP23	DMR_4132	0.229582	0.186829	-1.11426	-0.579589	6.45e-07	AAhpMeth
EPAS1	DMR_1857	0.198727	0.0788266	-0.735225	-0.579349	6.53e-07	AAhpMeth
ANXA6	DMR_12586	0.104886	0.101044	-0.607089	-0.579301	6.55e-07	AAhpMeth
PLCL2	DMR_3839	0.253992	0.0559763	-0.623687	-0.578869	6.71e-07	EAhpMeth
PAQR8	DMR_3362	0.341219	0.066479	-0.608624	-0.578821	6.72e-07	NonDM
RND2	DMR_2042	0.287129	0.0903633	-0.947679	-0.578821	6.72e-07	NonDM
SERPINB1	DMR_156	0.294195	0.205357	-0.87935	-0.578725	6.76e-07	AAhpMeth
NCS1	DMR_7813	0.220574	0.190616	-0.854202	-0.578581	6.81e-07	NonDM
RGS10	DMR_11586	0.133642	-0.017504	0.812713	-0.578389	6.88e-07	NonDM
BVES-AS1	DMR_2364	0.237205	0.07461	-1.00644	-0.577697	7.15e-07	NonDM
PTPRN2	DMR_12226	0.117917	0.0276729	0.880325	0.576805	7.5e-07	AAhpMeth
PYGM	DMR_5455	0.0886102	0.0363327	-0.73502	-0.576757	7.52e-07	AAhpMeth
ARID5A	DMR_3451	0.218705	0.122401	-0.873605	-0.576565	7.6e-07	NonDM
HOXD13	DMR_2143	0.211244	0.0690534	-1.00559	-0.576469	7.64e-07	AAhpMeth
LMNA	DMR_9294	0.181166	0.0253675	-0.708639	-0.576277	7.72e-07	AAhpMeth
RAP1GAP	DMR_2765	0.215774	0.104888	0.886269	0.576133	7.78e-07	AAhpMeth
NHS	DMR_2080	0.330043	0.164281	-0.89085	-0.575941	7.86e-07	NonDM
HVCN1	DMR_757	0.279774	0.0803827	-0.59859	-0.575845	7.9e-07	NonDM
IRAK3	DMR_1349	0.182212	0.104247	-0.690852	-0.574885	8.33e-07	EAhpMeth
MEIS1	DMR_273	0.270579	0.196189	-0.791812	-0.574501	8.5e-07	AAhpMeth
GNAZ	DMR_2443	0.200752	0.0502356	-0.923122	-0.574453	8.52e-07	AAhpMeth
CCDC178	DMR_923	0.180677	0.091495	-0.992499	-0.574357	8.57e-07	NonDM
LRCH2	DMR_1694	0.199342	0.129124	-0.609006	-0.574357	8.57e-07	AAhpMeth
CDH23	DMR_3365	0.205462	0.0943557	-1.06019	-0.574021	8.72e-07	AAhpMeth
TRIM36	DMR_14536	-0.123069	-0.0196914	0.963568	-0.573973	8.75e-07	NonDM
KCNJ8	DMR_2756	0.180892	0.0731438	-0.774768	-0.573637	8.9e-07	AAhpMeth
DST	DMR_9374	0.201972	0.107171	-0.677898	-0.573493	8.97e-07	AAhpMeth
LRRC34	DMR_3350	0.216332	0.0674096	-0.753378	-0.573301	9.07e-07	AAhpMeth
RUSC2	DMR_6860	0.267563	0.13452	-0.750471	-0.573301	9.07e-07	NonDM
TRO	DMR_1085	0.19855	0.121463	-0.818206	-0.572869	9.28e-07	NonDM
LRFN5	DMR_599	0.206208	0.0808945	-0.651931	-0.572053	9.69e-07	NonDM
B3GNT8	DMR_868	0.284223	0.101298	-0.655305	-0.571861	9.79e-07	AAhpMeth
PRSS21	DMR_4603	0.108901	0.0483691	-0.726081	-0.571792	9.83e-07	AAhpMeth
ADCY3	DMR_3705	0.132352	0.0431659	-0.593539	-0.571669	9.9e-07	AAhpMeth
PTPRN2	DMR_2500	0.156237	0.0635066	0.880325	0.571669	9.9e-07	AAhpMeth
RASIP1	DMR_7476	0.138445	0.0495454	-0.59305	-0.571237	1.01e-06	AAhpMeth
ADCY5	DMR_2397	0.188404	0.0737038	-1.01421	-0.571333	1.01e-06	AAhpMeth
AQP1	DMR_537	0.165495	0.102972	-0.606022	-0.570709	1.04e-06	AAhpMeth
FER1L5	DMR_11697	0.089983	0.0202874	-0.794311	-0.570325	1.06e-06	AAhpMeth
TBX1	DMR_2446	0.129727	0.103318	0.819742	0.570132	1.07e-06	AAhpMeth
IQCA1	DMR_2103	0.232971	0.081521	-0.703935	-0.570228	1.07e-06	NonDM
PRTFDC1	DMR_5534	0.196216	0.0356546	-0.803716	-0.570036	1.08e-06	AAhpMeth
SVIL	DMR_9610	0.175404	0.0568329	-0.85289	-0.569604	1.1e-06	AAhpMeth
PPM1L	DMR_2073	0.17396	0.0615279	-0.655626	-0.56946	1.11e-06	AAhpMeth
PRIMA1	DMR_1540	0.285133	0.0991788	-1.12482	-0.569268	1.12e-06	AAhpMeth
SALL3	DMR_11530	0.129821	0.0354792	-0.658703	-0.568836	1.15e-06	NonDM
SCD5	DMR_1056	0.199009	0.152674	-0.592493	-0.567732	1.22e-06	AAhpMeth
CTTNBP2	DMR_1882	0.184146	0.0575439	-0.810089	-0.567396	1.24e-06	NonDM
FZD7	DMR_2369	0.321661	0.0788856	-0.7188	-0.56706	1.26e-06	AAhpMeth
ARL4D	DMR_8121	0.0929805	0.0231757	-1.289	-0.567108	1.26e-06	AAhpMeth
NTN1	DMR_7652	0.145199	0.0362071	-0.917876	-0.567108	1.26e-06	AAhpMeth
SMTN	DMR_6120	0.14829	0.124489	-0.89761	-0.567156	1.26e-06	AAhpMeth
TPD52	DMR_9213	-0.211846	-0.136695	0.73813	-0.56634	1.31e-06	NonDM
RARG	DMR_2540	0.239142	0.0635312	-0.720202	-0.565764	1.35e-06	AAhpMeth
XKR4	DMR_1028	0.197443	0.115713	-0.835531	-0.56586	1.35e-06	NonDM
TPM1	DMR_17635	0.118109	0.0816212	-0.797188	-0.565572	1.37e-06	AAhpMeth
PRICKLE2	DMR_425	0.295576	0.23453	-0.856671	-0.565332	1.38e-06	NonDM
TLE2	DMR_14225	0.122783	0.0184754	-0.614495	-0.565332	1.38e-06	AAhpMeth
NCAPD3	DMR_13294	-0.0863913	-0.0832205	0.751445	-0.565188	1.39e-06	AAhpMeth
ACOT11	DMR_1423	0.240892	0.145219	-0.879171	-0.564804	1.42e-06	AAhpMeth
CRISPLD2	DMR_8059	0.165282	0.141018	-0.798793	-0.564804	1.42e-06	AAhpMeth
CORO2B	DMR_18467	-0.0848494	-0.00731092	-0.797817	0.564852	1.42e-06	NonDM
GPR173	DMR_4469	0.276355	0.122609	-0.7142	-0.56466	1.43e-06	NonDM
MCOLN2	DMR_1201	0.235246	0.0699814	0.719904	0.564708	1.43e-06	NonDM
KRT15	DMR_17384	0.108215	0.0566224	-0.941629	-0.564708	1.43e-06	NonDM
NCAPD3	DMR_15436	-0.0882177	-0.0496839	0.751445	-0.564324	1.46e-06	AAhpMeth
MAL	DMR_1058	0.158025	0.0869479	-0.997859	-0.564228	1.47e-06	AAhpMeth
TMEM178B	DMR_23847	0.0401226	0.0235355	0.67265	0.564084	1.48e-06	NonDM
PCDHGA1	DMR_63	0.256677	0.181444	1.12095	0.56394	1.49e-06	AAhpMeth
LAMB3	DMR_6542	-0.170913	-0.165211	-1.12644	0.5637	1.51e-06	EAhpMeth
GLT1D1	DMR_1684	0.189423	0.0888111	-0.72723	-0.563539	1.52e-06	NonDM
C19orf48	DMR_3188	-0.182247	-0.10679	0.798083	-0.563316	1.54e-06	NonDM
C1orf54	DMR_22358	0.118738	0.0111818	-0.766944	-0.563172	1.55e-06	AAhpMeth
MEIS1	DMR_426	0.247208	0.149924	-0.791812	-0.563172	1.55e-06	AAhpMeth
BEND4	DMR_7096	0.135288	0.0119194	1.3328	0.562836	1.58e-06	AAhpMeth
ANKRD53	DMR_748	0.263558	0.13776	-1.34602	-0.56204	1.64e-06	AAhpMeth
AFAP1L2	DMR_1150	0.230053	0.0899372	-0.59734	-0.562068	1.64e-06	AAhpMeth
TP63	DMR_14738	0.109272	0.0276277	-1.04937	-0.561396	1.7e-06	NonDM
TPM2	DMR_5553	0.189808	0.0897065	-1.05788	-0.561396	1.7e-06	NonDM
ATP8A1	DMR_10039	-0.159078	-0.0552582	0.68638	-0.561204	1.71e-06	NonDM
TBX1	DMR_1985	0.190567	0.0840672	0.819742	0.560916	1.74e-06	AAhpMeth
FILIP1	DMR_6208	0.137981	0.120774	-0.945193	-0.560484	1.78e-06	AAhpMeth
SCD5	DMR_2046	0.250744	0.0301035	-0.592493	-0.560244	1.8e-06	AAhpMeth
ITGA9	DMR_2656	0.223529	0.068309	-0.935892	-0.560004	1.82e-06	NonDM
MAP3K8	DMR_1317	0.186186	0.0738502	-0.642231	-0.560052	1.82e-06	NonDM
AKAP12	DMR_2565	0.182039	0.0923044	-0.905477	-0.559812	1.84e-06	AAhpMeth
CLIC6	DMR_498	0.36567	0.0993626	-0.887264	-0.55986	1.84e-06	AAhpMeth
RGS9	DMR_13509	-0.151084	-0.079932	-0.989463	0.55962	1.86e-06	NonDM
DMC1	DMR_2688	0.344102	0.0763916	-0.859618	-0.559476	1.87e-06	AAhpMeth
TPM1	DMR_3696	0.205051	0.0608685	-0.797188	-0.559476	1.87e-06	AAhpMeth
CGREF1	DMR_10311	-0.0829163	-0.0042423	1.49696	-0.55914	1.91e-06	EAhpMeth
DOPEY2	DMR_13377	-0.105661	-0.0595351	0.690419	-0.55914	1.91e-06	NonDM
MYL9	DMR_22586	0.0360686	0.0211313	-1.1134	-0.558564	1.96e-06	NonDM
CD40	DMR_485	0.193143	0.132762	-0.701109	-0.558516	1.97e-06	AAhpMeth
SSPN	DMR_11185	0.156524	0.0345755	-0.702479	-0.558084	2.01e-06	AAhpMeth
PALLD	DMR_17002	0.0788345	0.0659153	-0.831103	-0.55794	2.03e-06	AAhpMeth
BEND4	DMR_5137	0.141975	0.126705	1.3328	0.557508	2.07e-06	AAhpMeth
PPM1H	DMR_5463	0.292113	0.267213	0.608452	0.557412	2.08e-06	AAhpMeth
FGFR1	DMR_1569	0.277093	0.0774159	-0.82304	-0.557364	2.09e-06	AAhpMeth
LONRF3	DMR_3128	0.207404	0.0367918	-0.75939	-0.557124	2.11e-06	NonDM
BDH1	DMR_12678	0.0951197	0.0257581	0.781652	0.556788	2.15e-06	AAhpMeth
FGF2	DMR_1094	0.259922	0.145608	-0.836645	-0.556692	2.16e-06	AAhpMeth
C14orf37	DMR_11153	-0.0992712	-0.0912279	-0.647257	0.556692	2.16e-06	NonDM
PLIN4	DMR_4038	0.146212	0.0688125	-0.838013	-0.556452	2.19e-06	AAhpMeth
GFPT2	DMR_6691	-0.142774	-0.119339	-0.777346	0.556452	2.19e-06	AAhpMeth
BIK	DMR_771	0.234021	0.0273214	0.737541	0.556116	2.22e-06	AAhpMeth
NACAD	DMR_2834	0.166894	0.0548186	-0.946193	-0.556164	2.22e-06	AAhpMeth
CCDC60	DMR_18319	0.0867409	0.0460397	-0.739428	-0.555972	2.24e-06	NonDM
SLC16A5	DMR_657	0.235315	0.171902	-0.877621	-0.555732	2.27e-06	NonDM
PTPRN2	DMR_2040	0.273727	0.051017	0.880325	0.555636	2.28e-06	AAhpMeth
PTPRN2	DMR_3075	0.21981	0.0836046	0.880325	0.55554	2.29e-06	AAhpMeth
CSPG4	DMR_9962	0.0953293	0.034185	-0.992675	-0.554579	2.4e-06	NonDM
DPYSL2	DMR_2991	0.21353	0.0532198	-0.698238	-0.554291	2.44e-06	AAhpMeth
EFEMP1	DMR_254	0.288441	0.0981673	-0.906898	-0.554291	2.44e-06	AAhpMeth
CCDC181	DMR_3059	0.255632	0.207188	-1.04987	-0.553955	2.48e-06	AAhpMeth
SLIT1	DMR_5458	0.244311	0.182515	1.09051	0.553523	2.53e-06	NonDM
NRG1	DMR_2887	0.124307	0.0818395	-1.00749	-0.553523	2.53e-06	AAhpMeth
ARHGAP20	DMR_3306	0.212268	0.0577674	-0.971575	-0.553331	2.56e-06	AAhpMeth
ZFP36L1	DMR_4490	0.106009	0.019856	-0.672996	-0.552899	2.62e-06	AAhpMeth
SPON1	DMR_800	0.160695	0.0458893	-0.833925	-0.552755	2.63e-06	NonDM
EPAS1	DMR_24376	0.0388372	0.0124444	-0.735225	-0.552707	2.64e-06	AAhpMeth
MYH11	DMR_21681	0.066838	0.0483293	-1.00668	-0.552563	2.66e-06	AAhpMeth
ZEB2	DMR_2176	0.155758	0.0902807	-0.670452	-0.552467	2.67e-06	AAhpMeth
SPARCL1	DMR_1548	0.254729	0.190348	-0.684369	-0.552323	2.69e-06	AAhpMeth
CPED1	DMR_3012	0.169215	0.0855965	-0.669689	-0.552371	2.69e-06	AAhpMeth
GLI3	DMR_696	0.223963	0.0455489	-0.674878	-0.552179	2.71e-06	AAhpMeth
GRASP	DMR_727	0.356739	0.195192	-0.824054	-0.552035	2.73e-06	AAhpMeth
RASL12	DMR_2289	0.20383	0.100742	-1.08569	-0.551891	2.75e-06	NonDM
BNC2	DMR_9286	0.192283	0.132548	-0.724457	-0.551747	2.77e-06	NonDM
CACHD1	DMR_1591	0.193901	0.0661278	-0.767812	-0.551603	2.79e-06	AAhpMeth
MIR24-2	DMR_1778	0.176597	0.0696008	-0.756292	-0.551315	2.83e-06	AAhpMeth
SLC45A2	DMR_9440	-0.10283	-0.0620074	2.69225	-0.551198	2.85e-06	NonDM
PDE2A	DMR_8631	0.131873	0.0484012	-0.765375	-0.551123	2.86e-06	AAhpMeth
ITGA7	DMR_2529	0.239098	0.047913	-1.02681	-0.551075	2.87e-06	AAhpMeth
SLC2A9	DMR_669	0.304414	0.1991	-0.655204	-0.550787	2.91e-06	NonDM
TAGLN	DMR_21006	0.0678873	0.0643652	-1.02238	-0.550691	2.92e-06	AAhpMeth
NEURL1B	DMR_6913	0.21272	0.0373667	-0.744886	-0.550595	2.94e-06	AAhpMeth
SVIL	DMR_4692	0.192715	0.145127	-0.85289	-0.550499	2.95e-06	AAhpMeth
LSAMP	DMR_6815	0.133694	0.119528	-0.783689	-0.550211	2.99e-06	NonDM
COL6A2	DMR_7522	0.1552	0.0904373	-0.849283	-0.550163	3e-06	AAhpMeth
FLNA	DMR_11704	0.0850853	0.0688957	-1.01489	-0.550163	3e-06	AAhpMeth
PCYT1B	DMR_1543	0.191233	0.112047	-0.800474	-0.549875	3.04e-06	NonDM
PTRF	DMR_9724	0.150252	0.0885834	-0.842701	-0.549875	3.04e-06	AAhpMeth
KANK4	DMR_1586	0.272315	0.066401	-0.820096	-0.549587	3.09e-06	AAhpMeth
RP11-713P17.3	DMR_1859	0.26594	0.101391	-0.754967	-0.549347	3.12e-06	AAhpMeth
CLU	DMR_5313	0.189452	0.0620627	-0.971236	-0.549203	3.15e-06	AAhpMeth
ANKRD33B	DMR_1080	0.256679	0.0605194	-0.766004	-0.548963	3.18e-06	AAhpMeth
HID1	DMR_19475	0.0762594	0.0225659	0.638851	0.548723	3.22e-06	AAhpMeth
S100A2	DMR_1416	0.247256	0.14043	-1.53794	-0.548339	3.28e-06	NonDM
PALLD	DMR_10393	0.122178	0.0383206	-0.831103	-0.548291	3.29e-06	AAhpMeth
MPP2	DMR_2110	0.115316	0.0582558	-0.946129	-0.548099	3.32e-06	NonDM
CD200	DMR_1146	0.183731	0.119437	-0.966523	-0.547571	3.41e-06	NonDM
TRIM9	DMR_578	0.174714	0.0779531	-0.71316	-0.546755	3.55e-06	AAhpMeth
QPRT	DMR_3918	0.206181	0.132506	-0.61966	-0.546467	3.6e-06	AAhpMeth
MEIS2	DMR_1230	0.201971	0.0700809	-0.878467	-0.545891	3.7e-06	NonDM
PTPRN2	DMR_6328	0.0813777	0.0249533	0.880325	0.545939	3.7e-06	AAhpMeth
EVX2	DMR_129	0.240465	0.095161	-1.03908	-0.545411	3.79e-06	AAhpMeth
HOXC4	DMR_5694	0.188575	0.166754	2.69212	0.54535	3.8e-06	AAhpMeth
PCDHGA1	DMR_238	0.304355	0.208573	1.12095	0.545363	3.8e-06	AAhpMeth
PTPRN2	DMR_4397	0.176352	0.0965362	0.880325	0.544883	3.89e-06	AAhpMeth
FLRT1	DMR_10593	0.122993	0.0172369	-0.768517	-0.544817	3.9e-06	AAhpMeth
ABCA3	DMR_12254	0.109586	0.0594934	0.612126	0.544691	3.93e-06	AAhpMeth
C2orf40	DMR_1102	0.174755	0.122547	-0.934412	-0.544643	3.94e-06	AAhpMeth
CDHR1	DMR_12080	-0.132755	-0.0703083	-0.604485	0.544499	3.97e-06	EAhpMeth
PCDHGA1	DMR_987	0.299366	0.213827	1.12095	0.544499	3.97e-06	AAhpMeth
FBXO17	DMR_606	0.2451	0.172134	-0.784246	-0.544499	3.97e-06	NonDM
SPOCK1	DMR_26261	-0.100084	-0.0617039	0.628388	-0.544499	3.97e-06	AAhpMeth
GPX3	DMR_477	0.208736	0.117124	-0.764461	-0.544403	3.98e-06	NonDM
RAP1GAP	DMR_3555	0.19726	0.0812657	0.886269	0.544211	4.02e-06	AAhpMeth
SORBS1	DMR_4669	0.211932	0.18522	-0.918746	-0.544115	4.04e-06	AAhpMeth
SDK1	DMR_6173	0.0910726	0.0452962	1.44619	0.543923	4.08e-06	AAhpMeth
WFDC2	DMR_33	0.337074	0.179956	-1.22252	-0.543875	4.09e-06	AAhpMeth
KRT7	DMR_3573	0.183173	0.114034	-1.24486	-0.543731	4.12e-06	AAhpMeth
UBXN10	DMR_1539	0.225688	0.133156	-0.905849	-0.543683	4.13e-06	AAhpMeth
PTPRN2	DMR_15030	0.0337921	0.0214585	0.880325	0.543635	4.14e-06	AAhpMeth
SAMD14	DMR_7978	0.18083	0.0272255	-0.958351	-0.543299	4.21e-06	NonDM
ZNF728	DMR_2931	0.217927	0.117797	-0.967188	-0.543011	4.26e-06	AAhpMeth
SH3PXD2A	DMR_20763	0.100969	0.0206436	-0.594142	-0.542387	4.4e-06	AAhpMeth
EPHA2	DMR_4724	0.172249	0.117409	-1.78012	-0.542339	4.41e-06	AAhpMeth
TNS1	DMR_2064	0.22356	0.143362	-0.943022	-0.542291	4.42e-06	AAhpMeth
INPP1	DMR_2597	0.13663	0.0459282	-0.725779	-0.542147	4.45e-06	NonDM
COX7A1	DMR_19240	0.0879948	0.0575489	-0.928419	-0.541859	4.51e-06	AAhpMeth
B3GAT1	DMR_6098	0.100218	0.0177851	1.09812	-0.541811	4.52e-06	AAhpMeth
JAKMIP2	DMR_749	0.314404	0.182376	-0.814777	-0.541667	4.55e-06	AAhpMeth
ZEB2	DMR_16378	0.10729	0.0821703	-0.670452	-0.541523	4.58e-06	AAhpMeth
RAP1GAP	DMR_17227	-0.120078	-0.0858307	0.886269	-0.540995	4.7e-06	AAhpMeth
SCIN	DMR_13763	-0.125922	-0.0367699	0.86469	-0.540995	4.7e-06	AAhpMeth
KSR1	DMR_8743	0.173196	0.0438303	-0.882224	-0.540371	4.85e-06	EAhpMeth
PTPRN2	DMR_26976	0.0246829	0.00945498	0.880325	0.540131	4.9e-06	AAhpMeth
TRIM68	DMR_7655	-0.120951	-0.0261106	0.694033	-0.539795	4.98e-06	NonDM
MAPK8IP2	DMR_2663	0.193939	0.0477572	0.657917	0.539795	4.98e-06	AAhpMeth
SEC14L5	DMR_2024	0.231049	0.177901	1.04285	0.539699	5.01e-06	NonDM
TSPAN13	DMR_20956	-0.0913939	-0.010595	1.05921	-0.539315	5.1e-06	NonDM
QSOX1	DMR_3516	0.160669	0.047972	-0.770219	-0.539026	5.17e-06	NonDM
PLEKHH2	DMR_1209	0.232527	0.0555413	-0.863294	-0.538882	5.21e-06	AAhpMeth
ISYNA1	DMR_7747	0.0844814	0.0613502	-0.630981	-0.538786	5.23e-06	NonDM
CPA6	DMR_2306	0.217657	0.169169	-1.01766	-0.538738	5.24e-06	NonDM
SLC2A4	DMR_5975	0.13298	0.0104577	-0.678457	-0.53869	5.25e-06	NonDM
CASKIN1	DMR_14121	0.0969763	0.0273174	0.925075	0.538546	5.29e-06	NonDM
RAP1GAP2	DMR_20108	0.0932965	0.05273	0.841362	0.53845	5.32e-06	AAhpMeth
FEV	DMR_4848	0.166636	0.0480668	1.11641	0.538284	5.36e-06	NonDM
JDP2	DMR_1846	0.214364	0.0900578	-0.730663	-0.538114	5.4e-06	AAhpMeth
PPP1R18	DMR_7579	0.0821086	0.0207326	-0.624756	-0.538018	5.43e-06	AAhpMeth
OLFML2A	DMR_2795	0.167871	0.0801275	-0.920917	-0.537778	5.49e-06	NonDM
TNS4	DMR_16669	0.104228	0.0512083	-1.15529	-0.537586	5.54e-06	NonDM
SDK1	DMR_12738	0.0675047	0.0236909	1.44619	0.537106	5.67e-06	AAhpMeth
ESRP2	DMR_18745	-0.0499403	-0.020549	0.743454	-0.536578	5.81e-06	NonDM
PLLP	DMR_1346	0.207554	0.0575172	-0.861533	-0.53653	5.83e-06	AAhpMeth
NECAB1	DMR_11083	0.171906	0.12166	-0.925943	-0.536321	5.88e-06	AAhpMeth
PPP1R3C	DMR_12476	0.110494	0.0361629	-0.914649	-0.53629	5.89e-06	NonDM
ZNF423	DMR_4545	0.142096	0.0558014	-0.788973	-0.536194	5.92e-06	AAhpMeth
S100A16	DMR_2198	0.16239	0.14559	-1.04621	-0.535858	6.02e-06	AAhpMeth
FBP1	DMR_5613	-0.145806	-0.0653988	0.918091	-0.535714	6.06e-06	NonDM
SYNE1	DMR_16063	-0.121906	-0.0899322	-0.599685	0.535666	6.07e-06	AAhpMeth
CCDC181	DMR_126	0.280904	0.211875	-1.04987	-0.53557	6.1e-06	AAhpMeth
CECR2	DMR_14226	0.116868	0.0531819	0.680344	0.535138	6.22e-06	AAhpMeth
GPR156	DMR_903	0.238631	0.120929	-0.611008	-0.535042	6.25e-06	NonDM
PDGFD	DMR_495	0.192282	0.076185	-0.626439	-0.534802	6.32e-06	NonDM
HIF3A	DMR_212	0.346766	0.224085	-0.836642	-0.534658	6.37e-06	AAhpMeth
C8orf31	DMR_4714	0.118062	0.0631413	-0.876092	-0.53437	6.46e-06	AAhpMeth
TRIM36	DMR_11529	-0.166106	-0.0567039	0.963568	-0.53437	6.46e-06	NonDM
AC144450.1	DMR_9166	0.121048	0.0777381	2.03361	0.534257	6.49e-06	AAhpMeth
ST5	DMR_10402	0.125883	0.061782	-0.842988	-0.534034	6.56e-06	AAhpMeth
ACSF2	DMR_1475	0.268914	0.103979	-0.662409	-0.53389	6.6e-06	AAhpMeth
FUT2	DMR_1670	0.219956	0.102461	-0.72667	-0.533777	6.64e-06	NonDM
KIAA1614	DMR_1738	0.223117	0.109491	-0.833458	-0.533362	6.77e-06	AAhpMeth
PDE2A	DMR_4046	0.118044	0.07949	-0.765375	-0.532786	6.96e-06	AAhpMeth
NRP2	DMR_33071	0.0426968	0.0302507	-0.773776	-0.532738	6.97e-06	AAhpMeth
SNAI2	DMR_4491	0.191752	0.0474911	-0.989032	-0.53269	6.99e-06	AAhpMeth
PTPRN2	DMR_19364	0.0599995	0.0182504	0.880325	0.53269	6.99e-06	AAhpMeth
MET	DMR_7278	0.0925586	0.0165766	-0.789103	-0.532546	7.04e-06	NonDM
EFHD1	DMR_452	0.256557	0.077187	-0.78491	-0.532258	7.13e-06	AAhpMeth
PTPRN2	DMR_11066	0.12424	0.025119	0.880325	0.531874	7.26e-06	AAhpMeth
SND1	DMR_7712	0.169742	0.0198262	0.616101	0.531778	7.29e-06	AAhpMeth
FAM155B	DMR_32281	0.0141214	0.0102716	0.881156	0.531346	7.44e-06	NonDM
GLI3	DMR_5917	0.0892628	0.0616856	-0.674878	-0.53101	7.56e-06	AAhpMeth
EFNB1	DMR_11106	0.126524	0.0664147	-0.861259	-0.530962	7.58e-06	AAhpMeth
MCC	DMR_10066	0.150485	0.0743631	-0.748494	-0.530818	7.63e-06	AAhpMeth
C1QTNF1	DMR_2390	0.185224	0.0524173	-1.07963	0.530242	7.84e-06	AAhpMeth
SGCA	DMR_8714	0.0571559	0.0282442	-1.07496	-0.529714	8.03e-06	AAhpMeth
HRH2	DMR_931	0.155737	0.0658401	-0.822936	-0.529666	8.05e-06	AAhpMeth
TNS1	DMR_4032	0.172036	0.0960967	-0.943022	-0.52933	8.18e-06	AAhpMeth
NKX2-3	DMR_575	0.295917	0.119723	2.30578	0.529295	8.19e-06	AAhpMeth
PRKCB	DMR_170	0.325369	0.137926	-0.870595	-0.52909	8.27e-06	NonDM
NID1	DMR_2852	0.1486	0.0721393	-0.804046	-0.52885	8.36e-06	EAhpMeth
SYDE1	DMR_5485	0.18447	0.0383769	-0.71801	-0.528226	8.61e-06	AAhpMeth
UNC13C	DMR_13751	-0.153652	-0.0607184	-0.738511	0.528178	8.63e-06	NonDM
FABP3	DMR_457	0.268881	0.137529	-0.817316	-0.527986	8.71e-06	AAhpMeth
ANGPT1	DMR_16962	0.090181	0.0472528	-0.914529	-0.527938	8.73e-06	NonDM
RBMS1	DMR_18229	0.104729	0.0522396	-0.611462	-0.527698	8.82e-06	AAhpMeth
FER1L5	DMR_2553	0.201827	0.117164	-0.794311	-0.527602	8.86e-06	AAhpMeth
PRR19	DMR_10004	0.0824584	0.0179926	0.612846	0.527584	8.87e-06	AAhpMeth
TPD52	DMR_7268	-0.165683	-0.0328751	0.73813	-0.527506	8.9e-06	NonDM
GPRC5B	DMR_5232	0.239771	0.0450856	-0.626548	-0.52741	8.94e-06	AAhpMeth
SCRG1	DMR_8347	0.184193	0.0764786	-0.94254	-0.526834	9.18e-06	NonDM
RBMS3	DMR_4030	0.160218	0.05085	-0.604067	-0.526738	9.22e-06	AAhpMeth
SH3PXD2B	DMR_2017	0.283345	0.0446625	-0.646047	-0.526402	9.37e-06	AAhpMeth
PRKG1	DMR_1826	0.113867	0.0546162	-1.03117	-0.526354	9.39e-06	AAhpMeth
RGN	DMR_1796	0.207138	0.165129	-0.779236	-0.526354	9.39e-06	AAhpMeth
LINC00654	DMR_13611	0.139241	0.0501198	-0.666109	-0.526066	9.51e-06	EAhpMeth
MYOF	DMR_4858	0.168647	0.12418	-0.67284	-0.525922	9.58e-06	NonDM
PDIA5	DMR_7471	-0.134821	-0.0276627	0.70279	-0.525922	9.58e-06	AAhpMeth
FMN1	DMR_21831	-0.0494853	-0.0325051	0.629419	-0.525394	9.81e-06	NonDM
ZNF485	DMR_14657	-0.108342	0.0036512	0.624221	-0.525394	9.81e-06	NonDM
RAP1GAP2	DMR_17370	0.05577	0.0225495	0.841362	0.525202	9.9e-06	AAhpMeth
ISYNA1	DMR_3168	0.212495	0.0563484	-0.630981	-0.524722	1.01e-05	NonDM
TMEM40	DMR_5356	0.135999	0.109071	-1.34636	-0.524752	1.01e-05	NonDM
GNAO1	DMR_2976	0.155668	0.0405436	-0.892991	-0.524818	1.01e-05	EAhpMeth
PRDM8	DMR_10876	0.127666	0.0576194	-0.885202	-0.524818	1.01e-05	AAhpMeth
CAPG	DMR_3833	0.128986	0.0610696	-0.614135	-0.524386	1.03e-05	AAhpMeth
STOX2	DMR_17125	0.085018	0.028725	-0.868438	-0.524386	1.03e-05	AAhpMeth
STOX2	DMR_15070	0.102227	0.025941	-0.868438	-0.52405	1.04e-05	AAhpMeth
CAPN12	DMR_5906	0.261406	0.150528	-0.698366	-0.524146	1.04e-05	NonDM
DIRC3	DMR_12926	-0.122486	-0.074652	-0.843976	0.523858	1.05e-05	AAhpMeth
PTPRN2	DMR_23042	0.0262496	0.0166058	0.880325	0.523906	1.05e-05	AAhpMeth
FASN	DMR_5294	-0.0944292	-0.0536573	0.950627	-0.524002	1.05e-05	EAhpMeth
SPEG	DMR_4051	0.185551	0.12125	-1.04032	-0.523666	1.06e-05	AAhpMeth
POPDC2	DMR_5331	0.126312	0.0837356	-0.834983	-0.523474	1.07e-05	AAhpMeth
SMPDL3B	DMR_8950	0.101766	0.0149599	1.39297	0.52357	1.07e-05	NonDM
MYOF	DMR_6068	0.141916	0.112384	-0.67284	-0.523377	1.08e-05	NonDM
PTPRN2	DMR_16863	0.0622626	0.0325471	0.880325	0.523041	1.09e-05	AAhpMeth
ST5	DMR_11209	0.124085	0.066505	-0.842988	-0.523185	1.09e-05	AAhpMeth
CPNE6	DMR_3542	0.190115	0.0637099	-0.879017	-0.522993	1.1e-05	AAhpMeth
PDLIM7	DMR_8144	0.151529	0.0461074	-0.932439	-0.522993	1.1e-05	AAhpMeth
TPST1	DMR_7231	0.21145	0.0824312	-0.656097	-0.522657	1.11e-05	NonDM
KCNH2	DMR_6573	0.121738	0.0473744	-0.913849	-0.522417	1.12e-05	AAhpMeth
PFKFB3	DMR_20934	-0.118914	-0.0541347	-0.666923	0.522129	1.14e-05	AAhpMeth
RBPMS	DMR_5452	0.272236	0.0671108	-0.846015	-0.521841	1.15e-05	AAhpMeth
LPAR1	DMR_1415	0.229567	0.114412	-0.819466	-0.521697	1.16e-05	AAhpMeth
B3GAT1	DMR_4725	0.245433	0.0358827	1.09812	0.521793	1.16e-05	AAhpMeth
PDLIM4	DMR_1292	0.238879	0.138601	-0.856532	-0.521313	1.18e-05	AAhpMeth
PCSK6	DMR_7958	0.0935468	0.0406739	1.48283	0.521313	1.18e-05	AAhpMeth
PTPRN2	DMR_2854	0.196602	0.0544202	0.880325	0.520689	1.22e-05	AAhpMeth
TDRD1	DMR_2452	-0.189642	-0.122261	0.97945	-0.520449	1.23e-05	EAhpMeth
NLGN1	DMR_2655	0.169299	0.0470194	-0.810466	-0.520209	1.24e-05	AAhpMeth
SYNPO2	DMR_12558	0.0846918	0.0661146	-0.986452	-0.519969	1.26e-05	AAhpMeth
RHOJ	DMR_9418	0.105553	0.0807801	-0.724129	-0.519777	1.27e-05	NonDM
TLE2	DMR_10547	0.120373	0.0324209	-0.614495	-0.519249	1.3e-05	AAhpMeth
TPD52	DMR_8122	-0.133169	-0.00341531	0.73813	-0.519297	1.3e-05	NonDM
CNRIP1	DMR_3666	0.195935	0.0454979	-0.722485	-0.518865	1.32e-05	AAhpMeth
EPCAM	DMR_6261	-0.165849	-0.087196	1.09577	-0.518913	1.32e-05	NonDM
LSAMP	DMR_14072	-0.129677	-0.0338272	-0.783689	0.518721	1.33e-05	NonDM
AHNAK2	DMR_13463	0.0702582	0.0538082	-0.904654	-0.518481	1.34e-05	AAhpMeth
PDE1C	DMR_1114	0.157141	0.0350573	-1.17267	0.517953	1.38e-05	AAhpMeth
ZP3	DMR_4500	0.128927	0.0695608	0.811112	0.517617	1.4e-05	AAhpMeth
CDH23	DMR_4044	0.122507	0.0630934	-1.06019	-0.517233	1.42e-05	AAhpMeth
EFEMP2	DMR_8527	0.0888554	0.0368182	-0.865254	-0.517281	1.42e-05	AAhpMeth
RARG	DMR_15125	0.0721999	0.039987	-0.720202	-0.517329	1.42e-05	AAhpMeth
GSTM5	DMR_19484	0.0884917	0.0253978	-0.919238	-0.517089	1.43e-05	AAhpMeth
IRAK3	DMR_4818	0.26449	0.122824	-0.690852	-0.516753	1.45e-05	EAhpMeth
RBFOX3	DMR_8114	-0.117849	-0.0443102	-1.05363	0.516753	1.45e-05	AAhpMeth
RAP1GAP2	DMR_6983	0.111531	0.110161	0.841362	0.516561	1.46e-05	AAhpMeth
PCSK6	DMR_10554	-0.149973	-0.118151	1.48283	-0.516657	1.46e-05	AAhpMeth
RBFOX3	DMR_18366	-0.0878794	-0.0554195	-1.05363	0.516465	1.47e-05	AAhpMeth
CCND2	DMR_15	0.222233	0.0845176	-0.807793	-0.516273	1.48e-05	AAhpMeth
PDZRN4	DMR_21496	-0.087106	-0.0256701	-0.926318	0.516273	1.48e-05	AAhpMeth
CAPN12	DMR_14289	0.0566571	0.0374637	-0.698366	-0.515937	1.51e-05	NonDM
FAM83H-AS1	DMR_23717	-0.0790452	0.00306245	0.976949	-0.515745	1.52e-05	AAhpMeth
CBX8	DMR_29531	-0.0176734	-0.00725916	0.909751	-0.515553	1.53e-05	AAhpMeth
SND1	DMR_22851	0.0609615	0.0199975	0.616101	0.515601	1.53e-05	AAhpMeth
AHNAK2	DMR_14705	-0.0796903	-0.0523348	-0.904654	0.515409	1.54e-05	AAhpMeth
GJB3	DMR_2256	0.150287	0.0506705	-1.52543	-0.515457	1.54e-05	AAhpMeth
STXBP5L	DMR_5626	0.183451	0.0664538	-0.885729	-0.515265	1.55e-05	NonDM
VAMP5	DMR_1497	0.198556	0.0940059	-0.594507	-0.515361	1.55e-05	AAhpMeth
TMEM176A	DMR_431	0.198037	0.105364	-0.743259	-0.515169	1.56e-05	AAhpMeth
CASKIN1	DMR_30206	0.0157058	0.00488569	0.925075	0.514929	1.58e-05	NonDM
DAB1	DMR_71	0.244181	0.168281	-1.02503	-0.514785	1.59e-05	AAhpMeth
GPR160	DMR_19714	-0.104343	-0.0480186	1.09165	-0.514593	1.6e-05	NonDM
SDK1	DMR_3909	0.197878	0.135969	1.44619	0.514593	1.6e-05	AAhpMeth
ARHGAP10	DMR_5657	0.16692	0.0424173	-0.672188	-0.514449	1.61e-05	NonDM
BDNF	DMR_321	0.150856	0.0611288	-0.989372	-0.514353	1.62e-05	AAhpMeth
CPED1	DMR_28769	0.0371989	0.0357595	-0.669689	-0.514161	1.63e-05	AAhpMeth
PTPRN2	DMR_14288	0.074334	0.0280676	0.880325	0.514161	1.63e-05	AAhpMeth
MYH11	DMR_24862	0.0280855	0.0280501	-1.00668	-0.514065	1.64e-05	AAhpMeth
ELF4	DMR_1682	0.290006	0.128523	-0.662781	-0.513729	1.66e-05	NonDM
DCHS2	DMR_3039	0.156928	0.0614801	-0.891386	-0.513777	1.66e-05	AAhpMeth
SLC2A3	DMR_3200	0.251941	0.125146	-0.781971	-0.513681	1.67e-05	NonDM
NUP210	DMR_24020	0.0508396	0.0118116	0.837433	0.513297	1.69e-05	AAhpMeth
MCC	DMR_9142	0.209621	0.202057	-0.748494	-0.513057	1.71e-05	AAhpMeth
PRELP	DMR_16204	0.0624435	0.00562983	-0.914221	-0.512961	1.72e-05	NonDM
MAP1B	DMR_1264	0.239646	0.0579331	-0.879484	-0.512769	1.73e-05	NonDM
SLIT1	DMR_5009	0.193542	0.158507	1.09051	0.512769	1.73e-05	NonDM
GABRB3	DMR_4803	0.15309	0.0168016	0.627209	0.512817	1.73e-05	EAhpMeth
EPB41L2	DMR_3340	0.140574	0.0362252	-0.589138	-0.512817	1.73e-05	AAhpMeth
PDLIM1	DMR_8730	0.123495	0.037118	-0.895141	-0.512817	1.73e-05	NonDM
EPHA2	DMR_13039	0.124095	0.0910937	-1.78012	-0.512529	1.75e-05	AAhpMeth
GADD45A	DMR_2475	0.192169	0.0542537	-0.7673	-0.512337	1.77e-05	AAhpMeth
CLIP2	DMR_19106	-0.0496797	-0.0263635	-0.702797	0.512193	1.78e-05	AAhpMeth
COLEC11	DMR_28750	-0.0491021	-0.025226	-0.734509	0.512193	1.78e-05	AAhpMeth
APCDD1	DMR_2786	0.197854	0.0469337	-0.689401	-0.511569	1.83e-05	AAhpMeth
PLEKHA2	DMR_7670	0.140914	0.138578	-0.638745	-0.511473	1.84e-05	NonDM
PTPRN2	DMR_13587	0.0751632	0.0277085	0.880325	0.511185	1.86e-05	AAhpMeth
COL9A2	DMR_907	0.250752	0.0765378	1.06907	0.510897	1.88e-05	AAhpMeth
ATP1A2	DMR_4877	0.132129	0.0700724	-1.02222	-0.510513	1.91e-05	AAhpMeth
KLHL5	DMR_6128	-0.0890459	-0.00370095	-0.649692	-0.510321	1.93e-05	AAhpMeth
MPP2	DMR_5185	0.115285	0.0566705	-0.946129	-0.510273	1.94e-05	NonDM
SLC52A1	DMR_7766	0.145415	0.0659931	-0.829835	-0.510081	1.95e-05	NonDM
RASGRF2	DMR_1676	0.207191	0.072949	-0.586509	-0.509985	1.96e-05	NonDM
DSG3	DMR_6191	0.104451	0.0875322	-1.03	-0.509601	1.99e-05	AAhpMeth
DFNA5	DMR_2236	0.177235	0.0789047	-0.651726	-0.509649	1.99e-05	AAhpMeth
PTPRN2	DMR_12677	0.167225	0.11514	0.880325	0.509505	2e-05	AAhpMeth
RARA	DMR_301	0.264984	0.171944	-0.669337	-0.509553	2e-05	AAhpMeth
USP44	DMR_5199	0.123502	0.0612588	-0.613643	-0.509409	2.01e-05	AAhpMeth
C9orf47	DMR_5261	0.17057	0.112678	-0.755482	-0.509265	2.02e-05	NonDM
CNTN1	DMR_25487	-0.112233	-0.0459401	-0.70413	0.509313	2.02e-05	NonDM
ATP6V0A4	DMR_17024	0.075788	0.0301991	-0.848251	-0.509194	2.03e-05	AAhpMeth
P4HB	DMR_11263	-0.104125	-0.096556	0.811677	-0.508785	2.07e-05	AAhpMeth
LMNA	DMR_11766	0.154296	0.0295989	-0.708639	-0.508641	2.08e-05	AAhpMeth
TP63	DMR_15406	0.119812	0.111521	-1.04937	-0.508401	2.1e-05	NonDM
TRIB3	DMR_14630	-0.149584	-0.0860458	0.985201	-0.508449	2.1e-05	NonDM
PIGW	DMR_10618	-0.131439	-0.00963483	0.656754	-0.508305	2.11e-05	NonDM
FOXC1	DMR_3734	0.190906	0.0466544	-0.702379	-0.508161	2.12e-05	NonDM
RP11-627G23.1	DMR_6291	0.166387	0.0906585	1.05268	0.507632	2.17e-05	AAhpMeth
GRHL3	DMR_639	0.254239	0.170064	-0.991953	-0.506816	2.25e-05	EAhpMeth
KRT15	DMR_6045	0.14837	0.102326	-0.941629	-0.506672	2.26e-05	NonDM
RBM38	DMR_4315	0.165186	0.0453787	-0.744181	-0.50648	2.28e-05	AAhpMeth
LINC00857	DMR_2424	0.183414	0.149896	-0.795564	-0.506528	2.28e-05	AAhpMeth
CYBA	DMR_10977	-0.161924	-0.0544489	-0.584964	0.506528	2.28e-05	NonDM
CAPN12	DMR_13826	0.0557966	0.0524941	-0.698366	-0.506288	2.3e-05	NonDM
RBMS1	DMR_4795	0.240039	0.0369227	-0.611462	-0.506144	2.32e-05	AAhpMeth
GALNT7	DMR_15186	-0.0443012	-0.0276956	1.03439	-0.506	2.33e-05	AAhpMeth
CAMK2A	DMR_16136	-0.0578249	-0.0423829	-0.664105	0.505886	2.34e-05	AAhpMeth
DUOX1	DMR_160	0.214214	0.154168	-1.0179	-0.505952	2.34e-05	AAhpMeth
GLIS3	DMR_9122	0.222286	0.122616	-0.741338	-0.505856	2.35e-05	NonDM
PRKCB	DMR_11434	-0.14604	-0.0680517	-0.870595	0.505664	2.36e-05	NonDM
PTRF	DMR_28553	0.0143722	0.00634383	-0.842701	-0.50576	2.36e-05	AAhpMeth
LIMS2	DMR_12730	0.12417	0.0293015	-0.966203	-0.505472	2.38e-05	AAhpMeth
MARCKSL1	DMR_20386	-0.0500048	-0.025348	1.09221	-0.505328	2.4e-05	NonDM
ATP6V0A4	DMR_20667	0.0628239	0.0306299	-0.848251	-0.50537	2.4e-05	AAhpMeth
FGF7	DMR_9660	0.161071	0.0293172	-0.889187	-0.5048	2.45e-05	AAhpMeth
COL16A1	DMR_1991	0.218649	0.0954354	-0.82252	-0.504704	2.46e-05	AAhpMeth
EFNB3	DMR_6397	0.20897	0.0318825	-0.586516	-0.504704	2.46e-05	NonDM
PRELID2	DMR_7279	0.132936	0.0304454	-0.700002	-0.504752	2.46e-05	NonDM
NIPSNAP1	DMR_5118	-0.180398	-0.0206439	0.601645	-0.504656	2.47e-05	NonDM
SBK1	DMR_15102	0.0773597	0.0374635	0.905008	0.504368	2.5e-05	NonDM
B4GALNT1	DMR_4834	0.108798	0.0214755	-0.825414	-0.50408	2.53e-05	AAhpMeth
CRB3	DMR_17871	-0.0502409	-0.0110902	0.616224	-0.503792	2.56e-05	NonDM
GJB1	DMR_6043	-0.20364	-0.0896597	1.38615	-0.5036	2.58e-05	NonDM
PTPRN2	DMR_28775	0.0397408	0.0204641	0.880325	0.503648	2.58e-05	AAhpMeth
OSR2	DMR_5342	0.160173	0.0830826	-0.721464	-0.503456	2.6e-05	AAhpMeth
LAYN	DMR_49	0.308534	0.195665	-0.723351	-0.50336	2.61e-05	NonDM
C9orf152	DMR_24007	-0.0924529	-0.0735693	0.856347	-0.503168	2.63e-05	NonDM
RBFOX3	DMR_10817	-0.105033	-0.026343	-1.05363	0.503072	2.64e-05	AAhpMeth
DUS1L	DMR_3173	0.129991	-0.00119662	0.611684	-0.50312	2.64e-05	EAhpMeth
STOX2	DMR_29313	-0.0598598	-0.0365204	-0.868438	0.502784	2.68e-05	AAhpMeth
KRT18	DMR_23502	-0.0915581	-0.0552598	0.670436	-0.502496	2.71e-05	NonDM
AGR2	DMR_25619	-0.0700822	-0.0618363	0.8959	-0.5024	2.72e-05	NonDM
GBP2	DMR_5429	0.132742	0.0477059	-0.641036	-0.502448	2.72e-05	NonDM
SIK1	DMR_14732	0.0605037	0.036323	-0.916313	-0.502448	2.72e-05	NonDM
RASGRF1	DMR_862	0.24319	0.0297838	-0.89036	-0.502352	2.73e-05	NonDM
ACSF2	DMR_132	0.267791	0.195877	-0.662409	-0.502208	2.74e-05	AAhpMeth
EDNRA	DMR_3337	0.214838	0.0874991	-0.65076	-0.50192	2.78e-05	AAhpMeth
SND1	DMR_16668	0.121585	0.0607138	0.616101	0.501728	2.8e-05	AAhpMeth
ZFP36L1	DMR_5029	0.179288	0.0749975	-0.672996	-0.501632	2.81e-05	AAhpMeth
KCNMA1	DMR_567	0.270957	0.0899784	-0.702765	-0.501536	2.82e-05	AAhpMeth
MAP1A	DMR_1730	0.18995	0.123085	-0.886684	-0.501536	2.82e-05	AAhpMeth
METTL24	DMR_1757	0.226743	0.0849914	-0.688785	-0.501296	2.85e-05	NonDM
SSPN	DMR_17097	0.0681906	0.0340121	-0.702479	-0.501296	2.85e-05	AAhpMeth
FLNC	DMR_2910	0.226865	0.0726051	-1.12629	-0.5012	2.86e-05	AAhpMeth
NAV2	DMR_6975	0.1539	0.0772346	-0.875454	-0.501248	2.86e-05	AAhpMeth
HSPB8	DMR_9666	0.111263	0.0179282	-1.12422	-0.501104	2.88e-05	AAhpMeth
COL6A1	DMR_3376	0.186884	0.0519935	-0.905738	-0.500816	2.91e-05	AAhpMeth
NGFR	DMR_10958	0.0754557	0.0375856	-0.853844	-0.500672	2.93e-05	AAhpMeth
FILIP1	DMR_3579	0.187026	0.12267	-0.945193	-0.50048	2.95e-05	AAhpMeth
ZNF483	DMR_7042	0.129948	0.0670399	-0.62351	-0.500336	2.97e-05	NonDM
PTPRN2	DMR_8302	0.0720079	0.0198647	0.880325	0.499952	3.02e-05	AAhpMeth
SLC13A3	DMR_603	0.309974	0.140899	0.8568	0.499472	3.08e-05	AAhpMeth
DANCR	DMR_17159	-0.0868588	-0.00938619	0.853104	-0.49952	3.08e-05	NonDM
PDZRN4	DMR_2245	0.152466	0.0644747	-0.926318	-0.499184	3.12e-05	AAhpMeth
CABP4	DMR_7246	-0.0804637	-0.0326561	0.749612	-0.498944	3.15e-05	AAhpMeth
PCSK6	DMR_21062	0.0434807	0.0217344	1.48283	0.498992	3.15e-05	AAhpMeth
PTPRN2	DMR_2466	0.182134	0.0470955	0.880325	0.4988	3.17e-05	AAhpMeth
FAM155A	DMR_5231	0.102495	0.0467483	-0.621512	-0.4988	3.17e-05	AAhpMeth
TRHDE	DMR_1481	0.118577	0.0518809	-0.851921	-0.498848	3.17e-05	NonDM
DBNDD1	DMR_10147	0.0767312	0.0610906	0.94701	0.498656	3.19e-05	NonDM
PTPRN2	DMR_21249	0.0373978	0.020023	0.880325	0.498656	3.19e-05	AAhpMeth
MAGI2-AS3	DMR_10546	-0.112667	-0.0944161	-0.731411	0.498224	3.25e-05	AAhpMeth
ADAM33	DMR_4228	0.143415	0.0434521	-1.05145	-0.49784	3.3e-05	AAhpMeth
CES1	DMR_14313	-0.119217	-0.0659659	-0.947831	0.497792	3.31e-05	NonDM
SLIT1	DMR_3218	0.211439	0.0352182	1.09051	0.497792	3.31e-05	NonDM
ADAMTS1	DMR_4337	0.13705	0.043477	-1.01468	-0.497744	3.32e-05	NonDM
CHMP4C	DMR_12690	-0.136357	-0.0338579	0.697436	-0.497744	3.32e-05	NonDM
FASN	DMR_3628	-0.172441	-0.134348	0.950627	-0.497408	3.36e-05	EAhpMeth
FAT4	DMR_837	0.171366	0.0491975	-0.702532	-0.497312	3.38e-05	NonDM
TIMP2	DMR_15916	0.151565	0.0800669	-0.679047	-0.497312	3.38e-05	AAhpMeth
CYP27C1	DMR_3256	0.200058	0.0788508	-1.16729	-0.497155	3.4e-05	AAhpMeth
GABRE	DMR_6805	-0.226022	-0.114307	-0.926032	0.497168	3.4e-05	AAhpMeth
PTPRN2	DMR_14495	0.0916645	0.0533893	0.880325	0.496688	3.47e-05	AAhpMeth
ANXA2	DMR_1013	0.262897	0.112221	-0.644701	-0.496544	3.49e-05	NonDM
CRB1	DMR_19171	-0.0996103	-0.0692737	-0.764329	0.496472	3.5e-05	NonDM
TMEM200B	DMR_2591	0.242308	0.0692443	-0.841726	-0.495632	3.62e-05	AAhpMeth
CH25H	DMR_1425	0.127925	0.0494457	-1.02832	-0.495584	3.63e-05	NonDM
APOBEC3D	DMR_17614	0.107922	0.0579572	-0.586124	-0.495536	3.64e-05	NonDM
IVL	DMR_6374	-0.143388	-0.0769279	-1.51751	0.495301	3.67e-05	NonDM
TRGV9	DMR_6948	-0.159449	-0.100751	1.54253	-0.495296	3.68e-05	NonDM
NHSL2	DMR_5823	0.189599	0.0328427	-0.611091	-0.495152	3.7e-05	AAhpMeth
NES	DMR_2509	0.215609	0.069143	-0.756257	-0.494912	3.73e-05	AAhpMeth
PCDHGA1	DMR_5788	0.186889	0.105575	1.12095	0.49496	3.73e-05	AAhpMeth
KCNAB1	DMR_1469	-0.172128	0.0454113	-0.839385	0.49472	3.76e-05	AAhpMeth
PDLIM4	DMR_8778	0.134989	0.111484	-0.856532	-0.494672	3.77e-05	AAhpMeth
NGFR	DMR_3830	0.172946	0.135827	-0.853844	-0.494624	3.78e-05	AAhpMeth
IFFO1	DMR_4822	0.15981	0.0727239	-0.628339	-0.494576	3.79e-05	AAhpMeth
COLCA2	DMR_396	0.233694	0.108564	-0.592138	-0.494336	3.83e-05	AAhpMeth
TMEM139	DMR_4301	0.236486	0.0684455	-0.668656	-0.494135	3.86e-05	NonDM
CYBA	DMR_18	0.337226	0.241597	-0.584964	-0.494	3.88e-05	NonDM
PCDH10	DMR_1938	0.175825	0.0935907	-0.64768	-0.493712	3.93e-05	NonDM
SLC2A14	DMR_6486	0.185712	0.108842	-0.798641	-0.493616	3.94e-05	AAhpMeth
RASGRP2	DMR_1854	0.157279	0.0510659	-0.61558	-0.49352	3.96e-05	NonDM
C2orf88	DMR_12067	0.129533	0.065282	-1.12163	-0.493472	3.97e-05	NonDM
PCDHGA1	DMR_700	0.198171	0.122762	1.12095	0.492848	4.07e-05	AAhpMeth
ROR2	DMR_15906	0.102896	0.0627459	-0.864587	-0.4928	4.08e-05	NonDM
CASKIN1	DMR_17190	0.0727456	0.0218125	0.925075	0.49256	4.12e-05	NonDM
PTPRN2	DMR_18853	0.0665001	0.0267209	0.880325	0.492512	4.13e-05	AAhpMeth
PPM1N	DMR_2353	0.10801	0.041898	-0.762612	-0.492382	4.15e-05	NonDM
HOXD11	DMR_280	0.249672	0.109483	-0.941252	-0.492391	4.15e-05	AAhpMeth
HS3ST3A1	DMR_5096	0.12428	0.0478735	-0.712177	-0.491599	4.29e-05	NonDM
PTPRN2	DMR_17352	0.0401236	0.0188628	0.880325	0.491263	4.35e-05	AAhpMeth
AQP3	DMR_10529	0.133386	0.0453954	-0.720723	-0.490879	4.42e-05	NonDM
SH3BP1	DMR_10928	0.0800073	0.0568724	-0.599098	-0.490783	4.43e-05	NonDM
HSPG2	DMR_22762	0.0973602	0.0167693	-0.609452	-0.490687	4.45e-05	AAhpMeth
EFS	DMR_92	0.321328	0.234768	-0.658613	-0.490447	4.49e-05	NonDM
TRPM4	DMR_24669	0.0318566	0.0162356	0.825659	0.490495	4.49e-05	AAhpMeth
EMILIN3	DMR_2796	0.193992	0.0582694	-0.608341	-0.490351	4.51e-05	AAhpMeth
SORBS1	DMR_16644	0.0990742	0.0666362	-0.918746	-0.490255	4.53e-05	AAhpMeth
EPHA10	DMR_7630	0.1166	0.0231959	1.47992	-0.490063	4.57e-05	AAhpMeth
SPOCK3	DMR_6733	0.202141	0.0277723	-0.674255	-0.489919	4.59e-05	NonDM
TNS4	DMR_10568	0.143452	0.073509	-1.15529	-0.489679	4.64e-05	NonDM
PLK3	DMR_10680	0.0966892	0.00567438	-0.790259	-0.489487	4.68e-05	AAhpMeth
SEMA3D	DMR_7806	0.216031	0.0251391	-0.765314	-0.489391	4.69e-05	AAhpMeth
SYNE4	DMR_20261	-0.055454	-0.0243908	0.680791	-0.489439	4.69e-05	NonDM
PODN	DMR_1182	0.2918	0.106775	-0.742691	-0.489343	4.7e-05	NonDM
HHIPL2	DMR_29875	-0.0330689	-0.0133026	-1.06714	0.489349	4.7e-05	NonDM
ID3	DMR_6911	0.123467	0.0359601	-0.873126	-0.489151	4.74e-05	AAhpMeth
MAMDC2	DMR_4396	0.161277	0.113966	-0.848894	-0.489151	4.74e-05	AAhpMeth
NRP2	DMR_1966	0.235553	0.107559	-0.773776	-0.488767	4.82e-05	AAhpMeth
SDK1	DMR_2412	0.252777	0.0904713	1.44619	0.488719	4.83e-05	AAhpMeth
CHGB	DMR_2818	0.128821	0.0482205	-0.867904	-0.488431	4.88e-05	NonDM
ITGA7	DMR_18275	0.0591709	0.046821	-1.02681	-0.488143	4.94e-05	AAhpMeth
KLK4	DMR_12260	-0.131451	-0.124152	0.590074	-0.487711	5.03e-05	NonDM
MECOM	DMR_12788	-0.157843	-0.0813411	-1.02015	0.487711	5.03e-05	AAhpMeth
SHROOM4	DMR_802	0.290225	0.161125	-0.594029	-0.487615	5.05e-05	NonDM
B3GNT6	DMR_5581	0.170655	0.0573137	1.29879	0.487327	5.11e-05	NonDM
FAM189A1	DMR_12120	0.111333	0.0535396	1.25108	0.487135	5.15e-05	NonDM
NWD1	DMR_26718	-0.0380646	-0.0278459	0.724299	-0.487087	5.16e-05	NonDM
PRKCDBP	DMR_641	0.202433	0.108768	-0.899619	-0.486895	5.2e-05	AAhpMeth
PHF19	DMR_20280	-0.0791511	-0.0198306	-0.750449	0.486847	5.21e-05	AAhpMeth
ZBTB47	DMR_5448	0.152817	0.0452675	-0.636192	-0.486799	5.22e-05	AAhpMeth
EPHX3	DMR_36	0.278041	0.170911	-1.1152	-0.486724	5.24e-05	AAhpMeth
CLDN8	DMR_8285	-0.216511	-0.130745	1.2168	-0.486559	5.27e-05	NonDM
SLC47A1	DMR_3083	0.14476	0.0486353	-0.7863	-0.486271	5.33e-05	NonDM
PITPNM2	DMR_23928	-0.040032	-0.00311875	-0.624907	0.486031	5.39e-05	AAhpMeth
MAMLD1	DMR_3591	0.232092	0.0857921	-0.939746	-0.485983	5.4e-05	NonDM
NLGN1	DMR_3330	0.134931	0.067475	-0.810466	-0.485887	5.42e-05	AAhpMeth
ABO	DMR_2097	0.179925	0.0975439	-0.892813	-0.485791	5.44e-05	AAhpMeth
MFAP4	DMR_15175	0.0747115	0.0678887	-0.802495	-0.485551	5.49e-05	AAhpMeth
SDK1	DMR_13482	0.0623428	0.0110993	1.44619	0.485551	5.49e-05	AAhpMeth
PALLD	DMR_22422	0.0669279	0.0340032	-0.831103	-0.485455	5.51e-05	AAhpMeth
GATM	DMR_218	0.309262	0.130653	-0.747613	-0.485263	5.56e-05	AAhpMeth
GLI2	DMR_1614	0.188183	0.141071	-0.726742	-0.485215	5.57e-05	AAhpMeth
S100B	DMR_10183	0.126201	0.0242907	-0.997357	-0.485071	5.6e-05	AAhpMeth
FOXO6	DMR_1244	0.274503	0.100224	-0.700832	-0.484957	5.63e-05	NonDM
RBFOX3	DMR_9895	-0.122321	-0.122016	-1.05363	0.484831	5.65e-05	AAhpMeth
MYO3A	DMR_6802	0.14803	0.0355509	-0.743556	-0.484841	5.65e-05	NonDM
VCL	DMR_19973	-0.0310476	-0.000889878	-0.856913	0.484735	5.68e-05	NonDM
JPH4	DMR_6165	0.074689	0.0658119	-0.999571	-0.484543	5.72e-05	NonDM
CLIP2	DMR_13756	0.0733312	0.0229656	-0.702797	-0.484207	5.8e-05	AAhpMeth
ADCY3	DMR_21029	-0.0967149	-0.0172545	-0.593539	0.484207	5.8e-05	AAhpMeth
TMEM132C	DMR_5254	-0.232176	-0.0908073	-0.970245	0.484111	5.82e-05	AAhpMeth
RNF165	DMR_4793	0.190114	0.161313	-0.799518	-0.484015	5.84e-05	NonDM
EEF2	DMR_4036	-0.127234	-0.0870493	0.631524	-0.483967	5.86e-05	AAhpMeth
PTPRN2	DMR_26084	-0.0409845	-0.00308149	0.880325	-0.483775	5.9e-05	AAhpMeth
ADCYAP1R1	DMR_5684	-0.163446	-0.110652	-0.757206	0.483679	5.92e-05	NonDM
EPHA2	DMR_13293	0.0874698	0.0471794	-1.78012	-0.483487	5.97e-05	AAhpMeth
COL7A1	DMR_61	0.24694	0.153732	-0.8178	-0.483391	5.99e-05	AAhpMeth
SLC19A1	DMR_17663	-0.0861056	-8.25e-05	0.990189	0.483103	6.06e-05	NonDM
MRVI1	DMR_15692	0.10295	0.0597985	-0.898484	-0.483103	6.06e-05	AAhpMeth
CDH8	DMR_123	0.161696	0.091775	-0.692771	-0.483055	6.07e-05	AAhpMeth
SPDEF	DMR_15388	-0.0686881	-0.0428826	0.690424	-0.482959	6.1e-05	EAhpMeth
RBFOX3	DMR_17898	0.0827398	0.0177185	-1.05363	-0.482911	6.11e-05	AAhpMeth
ANKRD53	DMR_3804	0.135914	0.126274	-1.34602	-0.482802	6.14e-05	AAhpMeth
LPIN1	DMR_15959	0.0872319	0.0152742	-0.595347	-0.482767	6.15e-05	NonDM
RP11-474O21.5	DMR_9796	0.14398	0.0344099	-0.633907	-0.482485	6.22e-05	NonDM
PPP1R1A	DMR_31166	-0.0239596	-0.0052628	-0.924786	0.482143	6.3e-05	AAhpMeth
SMARCD3	DMR_22491	0.065717	0.00741027	-0.7998	-0.481903	6.36e-05	NonDM
GSTM5	DMR_20395	-0.0549908	-0.010262	-0.919238	0.481903	6.36e-05	AAhpMeth
KLB	DMR_21300	-0.117968	-0.014747	2.38199	-0.481206	6.54e-05	NonDM
SIK1	DMR_13450	0.0420032	0.0341099	-0.916313	-0.481231	6.54e-05	NonDM
CREB3L1	DMR_611	0.275077	0.162096	0.627033	0.481183	6.55e-05	AAhpMeth
TSPAN18	DMR_9722	-0.0727296	-0.0288182	-1.03653	0.481135	6.56e-05	AAhpMeth
EMILIN1	DMR_2587	0.119726	0.0840102	-0.663074	-0.480991	6.6e-05	AAhpMeth
FAM162B	DMR_89	0.217262	0.147935	-0.731585	-0.480943	6.61e-05	AAhpMeth
NOTCH1	DMR_12579	0.0594182	0.0251391	-0.642554	-0.480847	6.64e-05	AAhpMeth
SPDEF	DMR_20232	-0.0577987	-0.0554815	0.690424	-0.480847	6.64e-05	EAhpMeth
CCDC89	DMR_4891	0.13803	0.0842398	-0.630516	-0.480751	6.66e-05	AAhpMeth
SDK1	DMR_13274	0.0551659	0.031101	1.44619	0.480751	6.66e-05	AAhpMeth
TBC1D1	DMR_11282	0.0805724	0.0622388	-0.723421	-0.480607	6.7e-05	AAhpMeth
DGKG	DMR_3509	0.165104	0.0405598	-0.950321	-0.480559	6.71e-05	AAhpMeth
ALDH1L1-AS2	DMR_62	0.320402	0.18394	-1.0375	-0.480581	6.71e-05	AAhpMeth
C16orf45	DMR_29323	0.0149498	0.0067812	-0.747456	-0.480511	6.73e-05	NonDM
ZNF516	DMR_14423	-0.142637	-0.0304454	-0.805413	0.480511	6.73e-05	AAhpMeth
REPS2	DMR_16325	-0.146213	-0.110936	0.945979	-0.480415	6.75e-05	NonDM
RBFOX3	DMR_19367	-0.0820603	-0.0323317	-1.05363	0.480271	6.79e-05	AAhpMeth
EPB41L4B	DMR_23853	0.0895454	0.0334474	0.979683	-0.480271	6.79e-05	NonDM
KIFC1	DMR_28655	0.0255195	0.0083261	0.788346	0.480175	6.82e-05	NonDM
CYP4B1	DMR_15602	0.142863	0.066228	-1.36526	-0.479839	6.91e-05	NonDM
SORBS1	DMR_18916	0.0729735	0.0658465	-0.918746	-0.479791	6.92e-05	AAhpMeth
MYH11	DMR_8291	0.0924572	0.0190253	-1.00668	-0.479743	6.94e-05	AAhpMeth
METAP1D	DMR_7945	0.124285	0.0625854	0.667316	0.479647	6.96e-05	AAhpMeth
CAPG	DMR_17859	0.081167	0.0204637	-0.614135	-0.479359	7.04e-05	AAhpMeth
SKIDA1	DMR_3349	0.263922	0.0596613	-0.69838	-0.479023	7.14e-05	NonDM
SPEG	DMR_1716	0.190055	0.0806271	-1.04032	-0.479023	7.14e-05	AAhpMeth
PLCH2	DMR_11894	0.112563	0.0093241	-0.604786	0.478879	7.18e-05	AAhpMeth
NCAM1	DMR_24515	0.0795523	0.0614525	-1.09794	-0.478735	7.22e-05	NonDM
KANK2	DMR_8583	0.0860588	0.038626	-0.880941	-0.478639	7.25e-05	AAhpMeth
NUP210	DMR_12094	0.110374	0.0248091	0.837433	0.478591	7.26e-05	AAhpMeth
RP11-142C4.6	DMR_23889	-0.100946	-0.036569	1.02881	-0.478495	7.29e-05	NonDM
MAGI2-AS3	DMR_21	0.271269	0.101943	-0.731411	-0.478303	7.35e-05	AAhpMeth
FAM46B	DMR_6997	0.0844259	0.0775888	-0.922509	-0.478255	7.36e-05	AAhpMeth
PIP5KL1	DMR_14250	0.136347	0.0791874	-0.996032	-0.478207	7.37e-05	NonDM
SLC47A1	DMR_2429	0.126943	0.0888868	-0.7863	-0.478159	7.39e-05	NonDM
NAV3	DMR_8793	0.180183	0.058773	-0.619862	-0.478111	7.4e-05	NonDM
PCDHGA1	DMR_3491	0.246402	0.157417	1.12095	0.477919	7.46e-05	AAhpMeth
SYNM	DMR_15438	-0.0522247	-0.00283994	-0.981207	-0.477871	7.47e-05	AAhpMeth
DNAJC18	DMR_23653	0.0767612	0.0061138	-0.654688	-0.477775	7.5e-05	AAhpMeth
SYNGR2	DMR_7223	-0.140027	-0.0659381	0.595823	-0.477775	7.5e-05	NonDM
CTNND2	DMR_4789	0.188156	0.0328023	0.860483	0.477487	7.59e-05	AAhpMeth
NIPAL4	DMR_222	0.245148	0.0997102	-1.30382	-0.477439	7.6e-05	NonDM
GSTP1	DMR_312	0.276977	0.0967324	-0.968639	-0.477343	7.63e-05	AAhpMeth
LIMS2	DMR_10198	0.106867	0.0300614	-0.966203	-0.477247	7.66e-05	AAhpMeth
TMEM51	DMR_1743	0.188714	0.0282371	-0.779759	-0.477247	7.66e-05	AAhpMeth
RAP1GAP2	DMR_14326	0.110314	0.0563029	0.841362	0.477247	7.66e-05	AAhpMeth
CDH20	DMR_1138	0.214133	0.110253	-1.07799	-0.477217	7.67e-05	NonDM
TP73	DMR_10203	0.105879	0.0391281	-0.662147	-0.476767	7.81e-05	AAhpMeth
TMEM139	DMR_3318	0.148101	0.116968	-0.668656	-0.476511	7.89e-05	NonDM
PRKCA	DMR_8956	0.147269	0.0268661	-0.764615	-0.476478	7.9e-05	AAhpMeth
RP11-753H16.3	DMR_5077	0.250577	0.0584827	-0.885088	-0.476397	7.92e-05	AAhpMeth
AMN	DMR_2750	0.179098	0.0657294	-1.14503	-0.476367	7.93e-05	AAhpMeth
C11orf70	DMR_11110	0.0905658	0.0171598	-0.687349	-0.476238	7.97e-05	NonDM
HIC1	DMR_2160	0.194493	0.0546453	-0.609075	-0.476046	8.03e-05	AAhpMeth
KIF6	DMR_14329	-0.108626	-0.00417906	-0.650719	0.475973	8.05e-05	EAhpMeth
ID4	DMR_26628	0.102112	0.0355553	-0.790642	-0.475998	8.05e-05	AAhpMeth
LDB2	DMR_25342	-0.0402752	-0.0305102	-0.618304	0.475902	8.08e-05	AAhpMeth
CLDN11	DMR_560	0.244267	0.0732438	-0.62956	-0.475806	8.11e-05	AAhpMeth
PTPRN2	DMR_16999	0.041337	0.0209971	0.880325	0.475758	8.12e-05	AAhpMeth
MUC19	DMR_13604	-0.147715	-0.108676	-0.961312	0.475367	8.25e-05	NonDM
NAV2	DMR_5524	0.175121	0.0712785	-0.875454	-0.475182	8.31e-05	AAhpMeth
SEC23B	DMR_8376	-0.213584	-0.0718261	0.621847	-0.475086	8.34e-05	EAhpMeth
TNS1	DMR_4561	0.138727	0.129314	-0.943022	-0.475038	8.36e-05	AAhpMeth
DDR2	DMR_11229	0.0946671	0.0689784	-0.670855	-0.474894	8.4e-05	AAhpMeth
ADCY3	DMR_26106	0.0414325	0.0238274	-0.593539	-0.474702	8.47e-05	AAhpMeth
KNSTRN	DMR_6746	-0.124221	0.0123259	0.708393	-0.474654	8.48e-05	AAhpMeth
LFNG	DMR_6871	0.156975	0.0213384	0.815545	0.474654	8.48e-05	AAhpMeth
C4A	DMR_12048	0.0994828	0.0646343	0.746644	0.474606	8.5e-05	NonDM
RSPO3	DMR_6052	0.0706369	0.0246654	-0.622961	-0.47451	8.53e-05	NonDM
CHP2	DMR_1509	0.20299	0.0642567	-1.42064	-0.474324	8.59e-05	NonDM
SCGB3A1	DMR_135	0.330261	0.184337	-2.64765	-0.47406	8.68e-05	NonDM
LRRN3	DMR_18844	0.0749327	0.0659565	-0.822764	-0.473886	8.74e-05	AAhpMeth
ATP6V0E2	DMR_8653	-0.118454	-0.0154886	0.754895	-0.473838	8.76e-05	AAhpMeth
GPR37	DMR_5668	0.177935	0.0225407	0.784021	0.47355	8.86e-05	NonDM
TIMP2	DMR_16020	-0.102403	-0.0682913	-0.679047	0.473502	8.88e-05	AAhpMeth
ODF3L1	DMR_9126	0.0609018	0.0355528	-1.07278	-0.473366	8.92e-05	AAhpMeth
SPATA18	DMR_10444	0.15844	0.106319	-0.659963	-0.47331	8.94e-05	NonDM
MYO3A	DMR_291	0.268299	0.104742	-0.743556	-0.472839	9.11e-05	NonDM
PTPRN2	DMR_23173	-0.104008	-0.0133383	0.880325	-0.472734	9.15e-05	AAhpMeth
SEMA3D	DMR_4269	-0.188188	-0.130467	-0.765314	0.47259	9.2e-05	AAhpMeth
USP44	DMR_736	0.368688	0.124095	-0.613643	-0.47235	9.28e-05	AAhpMeth
ST5	DMR_11046	0.143286	0.1021	-0.842988	-0.472254	9.32e-05	AAhpMeth
C16orf74	DMR_4378	0.17487	0.0710108	-0.676366	-0.472158	9.35e-05	NonDM
CRTAC1	DMR_3630	0.216567	0.0399614	-0.977885	-0.472158	9.35e-05	AAhpMeth
RP11-627G23.1	DMR_11760	0.096039	0.0343045	1.05268	0.472014	9.41e-05	AAhpMeth
ZIC5	DMR_219	0.203801	0.0977407	1.87656	0.471612	9.55e-05	AAhpMeth
TPRG1	DMR_17475	-0.091218	-0.0474185	-0.598922	0.47163	9.55e-05	AAhpMeth
LPIN1	DMR_12129	-0.0858397	-0.0385329	-0.595347	0.47139	9.64e-05	NonDM
ANGPTL4	DMR_8887	0.121974	0.0394975	-0.829286	-0.471198	9.71e-05	NonDM
C1orf106	DMR_8094	0.151237	0.0901469	-1.28107	-0.47115	9.73e-05	AAhpMeth
GSN	DMR_5202	0.110652	0.0487255	-0.701438	-0.471102	9.74e-05	AAhpMeth
PIK3C2G	DMR_19281	-0.0395715	-0.0394591	-0.973201	0.471054	9.76e-05	NonDM
GLI2	DMR_9711	0.063305	0.0214905	-0.726742	-0.471006	9.78e-05	AAhpMeth
FGFR1	DMR_7415	0.124713	0.119191	-0.82304	-0.47091	9.82e-05	AAhpMeth
RP11-44N12.5	DMR_1558	0.24565	0.0642832	-0.602317	-0.470857	9.84e-05	NonDM
GLIS2	DMR_11917	0.0605728	0.0421604	-0.712859	-0.470718	9.89e-05	AAhpMeth
S1PR1	DMR_4174	0.170827	0.0421686	-0.646052	-0.47067	9.91e-05	NonDM
PCDHGA1	DMR_2368	0.200253	0.15881	1.12095	0.47067	9.91e-05	AAhpMeth
LDB3	DMR_18667	0.0417432	0.0222784	-1.06943	-0.470478	9.98e-05	AAhpMeth
MEF2C-AS1	DMR_7380	0.121989	0.0899563	-0.709079	-0.46995	0.000101897	AAhpMeth
PFKFB3	DMR_11090	0.152548	0.076621	-0.666923	-0.469854	0.000102276	AAhpMeth
KRT13	DMR_20228	0.0818941	0.039888	-2.67204	-0.469764	0.000102634	NonDM
COL4A1	DMR_30269	-0.0349654	-0.0162121	-0.631098	0.469422	0.000103998	AAhpMeth
RAP1GAP	DMR_8003	0.0777988	0.0565968	0.886269	0.469374	0.000104191	AAhpMeth
ADAMTS5	DMR_2144	0.171544	0.0672153	-0.857354	-0.469326	0.000104384	AAhpMeth
F2RL1	DMR_4861	-0.120054	-0.0248186	0.84655	-0.469326	0.000104384	AAhpMeth
ERBB3	DMR_14184	-0.0703833	-0.024851	0.668241	-0.469134	0.00010516	EAhpMeth
PTPRN2	DMR_6339	0.0923626	0.0470794	0.880325	0.469134	0.00010516	AAhpMeth
SLC16A3	DMR_2301	0.176825	0.0789069	-0.77691	-0.468798	0.000106532	AAhpMeth
KANK2	DMR_17501	0.0438023	0.0313975	-0.880941	-0.468366	0.000108319	AAhpMeth
ZIC2	DMR_481	0.239909	0.0811006	1.24736	0.46807	0.000109558	AAhpMeth
GPM6B	DMR_4597	0.169077	0.0645276	-0.660969	-0.467934	0.000110134	AAhpMeth
GALNT9	DMR_14790	-0.10602	0.00950566	-0.821845	0.467894	0.000110303	AAhpMeth
SERPINF1	DMR_2780	0.170853	0.0721141	-0.652871	-0.46779	0.000110745	NonDM
PAQR6	DMR_3250	0.175145	0.105125	0.867344	0.467694	0.000111154	AAhpMeth
GLYATL1	DMR_2797	0.204532	0.13456	1.50444	0.467646	0.000111359	AAhpMeth
PTPRN2	DMR_3841	0.154851	0.0732934	0.880325	0.46755	0.000111771	AAhpMeth
PTPRN2	DMR_28056	0.0327609	0.017931	0.880325	0.467406	0.00011239	AAhpMeth
TRPM4	DMR_7338	0.117838	0.0633361	0.825659	0.467214	0.000113221	AAhpMeth
TSTA3	DMR_21973	-0.0628243	-0.0270437	0.675277	-0.466974	0.000114267	NonDM
C7	DMR_8307	0.156949	0.0504371	-0.592121	-0.466926	0.000114478	NonDM
MZB1	DMR_26894	-0.0655713	-0.0101351	0.692517	-0.46683	0.0001149	EAhpMeth
LRRC43	DMR_6451	0.229308	0.0795619	-0.745083	-0.466686	0.000115535	AAhpMeth
KCNB1	DMR_2331	0.208281	0.0587959	-0.851242	-0.466638	0.000115748	NonDM
TSPAN18	DMR_15213	-0.138463	-0.0127123	-1.03653	0.466542	0.000116174	AAhpMeth
ATP11A	DMR_18242	-0.140116	-0.0938201	0.884078	-0.466494	0.000116387	AAhpMeth
NFASC	DMR_14625	0.0657654	0.0232942	-0.706256	-0.466254	0.000117461	NonDM
SDK1	DMR_22234	0.031408	0.0151355	1.44619	0.466254	0.000117461	AAhpMeth
AXL	DMR_12523	0.0818658	0.0284187	-0.731143	-0.465966	0.000118761	NonDM
LINC01019	DMR_5636	0.166032	0.137094	1.48772	0.465782	0.000119596	AAhpMeth
EEF1A2	DMR_15737	0.0571593	0.0222467	1.02091	0.465774	0.000119635	AAhpMeth
CSRNP1	DMR_7193	0.181442	0.0271108	-0.625794	-0.465726	0.000119854	AAhpMeth
XPNPEP2	DMR_3049	0.181433	0.0826021	-1.05772	-0.465582	0.000120515	AAhpMeth
CDH23	DMR_19079	-0.0950387	-0.0513327	-1.06019	0.465582	0.000120515	AAhpMeth
COL6A2	DMR_11907	0.0848329	0.0234566	-0.849283	-0.465534	0.000120736	AAhpMeth
NAV2	DMR_12165	0.123065	0.0880966	-0.875454	-0.465534	0.000120736	AAhpMeth
RBM38	DMR_7446	0.0685159	0.0500859	-0.744181	-0.465486	0.000120957	AAhpMeth
PTPRN2	DMR_13625	0.135024	0.0252066	0.880325	0.465486	0.000120957	AAhpMeth
EFNB1	DMR_7770	0.0780829	0.0370435	-0.861259	-0.465438	0.000121179	AAhpMeth
SLC12A8	DMR_18938	0.0540264	0.0272162	0.724776	0.465294	0.000121846	NonDM
ATRNL1	DMR_6130	0.136299	0.0379758	-0.610646	-0.465198	0.000122293	NonDM
LIPH	DMR_20602	-0.0907651	-0.0501133	0.720698	-0.465198	0.000122293	NonDM
PCDHGA1	DMR_6945	0.204798	0.173853	1.12095	0.465198	0.000122293	AAhpMeth
PITPNM2	DMR_4578	0.124228	0.034914	-0.624907	-0.465102	0.000122741	AAhpMeth
ALS2CL	DMR_20458	0.05707	0.020018	-0.83563	-0.464958	0.000123416	NonDM
CBX2	DMR_650	0.241125	0.0933265	1.20506	0.464766	0.000124322	NonDM
GNAL	DMR_23899	-0.02619	-0.019694	-0.967359	0.464622	0.000125005	AAhpMeth
OLFM4	DMR_12222	0.0653321	0.0206211	-2.03658	-0.464286	0.000126612	NonDM
STOX2	DMR_19277	-0.0585652	-0.0185287	-0.868438	0.463854	0.000128707	AAhpMeth
WFIKKN2	DMR_208	0.151395	0.0557786	-0.70161	-0.463685	0.000129532	AAhpMeth
FXYD1	DMR_704	0.163001	0.0884037	-1.1006	-0.463614	0.000129884	AAhpMeth
RADIL	DMR_3635	0.13173	0.0690689	-0.601206	-0.463614	0.000129884	AAhpMeth
SSPN	DMR_2614	0.180224	0.0832441	-0.702479	-0.463614	0.000129884	AAhpMeth
SLC9A2	DMR_19015	-0.0438756	-0.01398	0.60873	-0.463518	0.000130358	NonDM
C2orf88	DMR_11202	0.111379	0.07004	-1.12163	-0.46347	0.000130596	NonDM
FBXL22	DMR_2152	0.174247	0.102756	-0.75968	-0.46347	0.000130596	AAhpMeth
CANX	DMR_18521	0.0312838	0.0100706	0.588655	0.463134	0.000132269	AAhpMeth
DAB1	DMR_5094	0.187155	0.154172	-1.02503	-0.463086	0.00013251	AAhpMeth
MMP26	DMR_22569	0.0369049	0.01564	1.57553	0.462436	0.000135806	EAhpMeth
SMTNL2	DMR_19177	0.151181	0.0320709	-0.877918	-0.462366	0.000136168	AAhpMeth
COL4A2	DMR_8385	0.117049	0.0465313	-0.732389	-0.462222	0.000136911	AAhpMeth
TPRN	DMR_10590	-0.105661	-0.0578056	0.712985	-0.462078	0.000137657	NonDM
ADARB2	DMR_8409	0.155137	0.1231	1.42281	0.461886	0.000138658	AAhpMeth
ANO1	DMR_15825	0.08044	0.0142225	-0.585952	-0.461838	0.00013891	AAhpMeth
ST14	DMR_6959	0.128733	0.0612541	0.633588	0.461838	0.00013891	NonDM
RBFOX1	DMR_13879	-0.0917841	-0.0494223	-0.854591	0.461742	0.000139413	AAhpMeth
GATA3	DMR_13876	0.0913158	0.0255725	-1.17262	-0.461694	0.000139666	AAhpMeth
RP11-753H16.3	DMR_19815	0.0653738	0.016456	-0.885088	-0.461639	0.000139955	AAhpMeth
PTPRN2	DMR_11217	0.0425219	0.0227859	0.880325	0.461454	0.000140935	AAhpMeth
SCN4B	DMR_6477	-0.160419	-0.000729637	-0.7012	0.461406	0.00014119	NonDM
ATP2B4	DMR_14871	0.159522	0.0804711	-0.918619	-0.461358	0.000141446	AAhpMeth
PRKCA	DMR_11996	0.155611	0.0961695	-0.764615	-0.461214	0.000142215	AAhpMeth
VWCE	DMR_546	0.282265	0.104326	-0.853446	-0.460948	0.000143645	NonDM
PTPRN2	DMR_5617	0.153257	0.0579478	0.880325	0.460733	0.000144806	AAhpMeth
AP000438.2	DMR_24443	-0.0625688	-0.0423668	0.778602	-0.460659	0.000145211	NonDM
GIPR	DMR_12431	0.0482016	0.013118	-0.625802	-0.460493	0.000146118	AAhpMeth
HCG11	DMR_14290	0.0872436	0.0228251	-0.590491	-0.460493	0.000146118	NonDM
MEIS2	DMR_17377	0.0999321	0.0501287	-0.878467	-0.460301	0.000147176	NonDM
HMGCS2	DMR_18993	-0.0790045	-0.044509	0.67755	-0.460013	0.000148775	NonDM
ABCA3	DMR_21216	0.0460135	0.021465	0.612126	0.459869	0.00014958	AAhpMeth
DLX6-AS1	DMR_4323	0.177463	0.130239	0.907481	0.459869	0.00014958	AAhpMeth
RGS17	DMR_24170	0.041404	0.0174269	1.0466	-0.459821	0.00014985	NonDM
SIM2	DMR_8014	0.138447	0.0858552	1.40669	0.459677	0.000150661	AAhpMeth
LINC00856	DMR_6161	0.218515	0.0958808	-0.82391	-0.459389	0.000152295	AAhpMeth
RBPMS2	DMR_2261	0.210267	0.0645913	-0.961942	-0.459389	0.000152295	AAhpMeth
RBFOX1	DMR_19160	-0.0556402	-0.0553663	-0.854591	0.459341	0.000152569	AAhpMeth
MRPS31P5	DMR_3498	0.205133	0.0741741	0.8423	0.458909	0.000155054	AAhpMeth
CPNE4	DMR_1865	0.217339	0.120542	0.74342	0.458765	0.000155891	EAhpMeth
MTOR	DMR_23254	-0.112135	-0.0654585	0.611769	-0.458765	0.000155891	AAhpMeth
PLEKHG5	DMR_16374	-0.0984346	-0.0308573	-0.65908	0.458717	0.000156171	EAhpMeth
KLK4	DMR_3759	-0.111402	-0.0847663	0.590074	-0.458621	0.000156732	NonDM
DCHS2	DMR_14733	-0.129802	-0.106174	-0.891386	0.458573	0.000157013	AAhpMeth
TIMP2	DMR_18380	0.0755502	0.0581937	-0.679047	-0.458381	0.000158142	AAhpMeth
NTN1	DMR_21945	0.144413	0.0416394	-0.917876	-0.458333	0.000158426	AAhpMeth
STEAP1B	DMR_13132	0.141362	0.0946838	0.774013	0.458333	0.000158426	NonDM
ZNF208	DMR_4811	0.105418	0.0898194	-0.842969	-0.458285	0.00015871	AAhpMeth
INSM1	DMR_4883	0.152783	0.0566729	1.56812	0.458179	0.000159341	NonDM
LRIG1	DMR_16261	-0.0747241	-0.0438654	0.646833	-0.458141	0.000159565	NonDM
PCDHGA1	DMR_12814	0.104185	0.0719126	1.12095	0.458093	0.000159851	AAhpMeth
PLCD4	DMR_4665	0.189703	0.0795688	-0.989165	-0.458045	0.000160137	AAhpMeth
AP000662.4	DMR_5084	0.183806	0.0598251	-0.649648	-0.457997	0.000160424	AAhpMeth
TRPM3	DMR_5785	0.19643	0.134017	-0.687066	-0.457997	0.000160424	NonDM
PIP5KL1	DMR_3360	0.175251	0.054389	-0.996032	-0.457949	0.000160711	NonDM
C9orf47	DMR_13856	0.147125	0.0773322	-0.755482	-0.457709	0.000162155	NonDM
GYPC	DMR_946	0.241638	0.0938754	-0.774317	-0.457709	0.000162155	AAhpMeth
RARA	DMR_7999	0.129984	0.119426	-0.669337	-0.457661	0.000162445	AAhpMeth
MEG3	DMR_6176	-0.130967	-0.0744405	-1.00626	0.457613	0.000162735	AAhpMeth
PTPRN2	DMR_29586	0.0228594	0.0120445	0.880325	0.457565	0.000163027	AAhpMeth
EGLN3	DMR_2118	0.197302	0.0429374	-0.621879	-0.457517	0.000163318	AAhpMeth
MTMR11	DMR_6275	0.163556	0.0565263	-0.677332	-0.457517	0.000163318	AAhpMeth
SIK1	DMR_6837	0.17976	0.0472972	-0.916313	-0.457517	0.000163318	NonDM
FER1L4	DMR_3667	0.218645	0.0770463	-0.812065	-0.457181	0.000165372	NonDM
GALNT9	DMR_2620	0.140813	0.0634474	-0.821845	-0.456996	0.000166515	AAhpMeth
NRTN	DMR_5537	0.200947	0.0614697	-0.758298	-0.456867	0.000167314	NonDM
GPR37	DMR_21777	0.0791816	0.0423718	0.784021	0.456653	0.000168649	NonDM
SLCO3A1	DMR_11120	-0.072215	-0.0682862	-0.782512	0.456653	0.000168649	NonDM
RP11-170M17.1	DMR_20928	-0.100978	-0.0427563	1.10716	-0.456288	0.00017095	EAhpMeth
FHL2	DMR_4660	0.135761	0.0623501	-0.798014	-0.456173	0.000171678	NonDM
SCARB1	DMR_4613	0.144915	0.11537	0.633793	0.455933	0.000173212	AAhpMeth
FAM107A	DMR_3112	0.128589	0.105265	-0.849033	-0.455837	0.000173829	AAhpMeth
ZNF488	DMR_21319	-0.0823783	-0.0301507	-0.838974	0.455794	0.000174107	NonDM
ZNF90	DMR_10328	0.218361	0.168808	-0.692465	-0.455741	0.000174448	NonDM
TEPP	DMR_1871	0.21995	0.0823411	-0.760751	-0.455715	0.000174617	AAhpMeth
KCNB1	DMR_21237	0.0615203	0.0405438	-0.851242	-0.455645	0.000175069	NonDM
ITGB1BP2	DMR_7145	0.115285	0.0561009	-0.888731	-0.455453	0.000176317	AAhpMeth
CASQ2	DMR_26695	0.0630188	0.023526	-0.791548	-0.455405	0.00017663	NonDM
SYNPO	DMR_3758	0.112907	0.0515521	-0.800002	-0.455357	0.000176944	AAhpMeth
LINC01006	DMR_14067	0.107892	0.0769674	0.821464	0.455261	0.000177573	AAhpMeth
FAM107A	DMR_10384	0.0916311	0.035254	-0.849033	-0.455261	0.000177573	AAhpMeth
ESRP1	DMR_30706	-0.0315662	-0.00957946	0.791534	-0.455165	0.000178204	NonDM
SOX7	DMR_18907	0.0642179	0.0384611	-0.950734	-0.455165	0.000178204	NonDM
ARHGAP32	DMR_23337	-0.101925	-0.077442	0.71871	-0.455069	0.000178838	NonDM
IL1B	DMR_2718	0.20336	0.0770466	-0.725937	-0.454973	0.000179473	AAhpMeth
ITGB4	DMR_7152	0.114268	0.0443677	-0.681806	-0.454925	0.000179791	AAhpMeth
CNTN1	DMR_458	0.179912	0.0810327	-0.70413	-0.454829	0.00018043	NonDM
RIMS3	DMR_1741	0.198314	0.108179	-0.756886	-0.454781	0.00018075	AAhpMeth
PTPRN2	DMR_25027	0.028238	0.0116441	0.880325	0.454685	0.000181391	AAhpMeth
MAOB	DMR_1787	0.231067	0.135282	-0.832404	-0.454541	0.000182357	AAhpMeth
SYNC	DMR_10990	0.0817207	0.0344787	-0.819458	-0.454541	0.000182357	AAhpMeth
PCDHGA1	DMR_501	0.320104	0.190244	1.12095	0.454397	0.000183328	AAhpMeth
FOXD1	DMR_371	0.269319	0.179684	0.905272	0.454292	0.000184037	AAhpMeth
RIMS3	DMR_6413	0.12706	0.0346615	-0.756886	-0.454205	0.00018463	AAhpMeth
CAPN12	DMR_11424	0.079347	0.0584344	-0.698366	-0.454061	0.000185612	NonDM
ADAMTS9-AS1	DMR_30051	0.0548506	0.0243733	-1.1461	-0.453917	0.000186599	AAhpMeth
NCAM1	DMR_4973	0.0969947	0.0382709	-1.09794	-0.453821	0.000187259	NonDM
ADCY3	DMR_18578	0.0412215	0.0138965	-0.593539	-0.453773	0.00018759	AAhpMeth
EVA1C	DMR_3389	0.170091	0.0561233	-0.707839	-0.453773	0.00018759	NonDM
EGFLAM	DMR_241	0.276379	0.0767271	-0.605618	-0.453629	0.000188587	AAhpMeth
ABCA3	DMR_6313	0.110915	0.0419852	0.612126	0.453581	0.00018892	AAhpMeth
FAM46B	DMR_18199	0.0456173	0.0145846	-0.922509	-0.453533	0.000189254	AAhpMeth
KCNH8	DMR_10332	0.0792079	0.0267567	1.05326	-0.453485	0.000189588	NonDM
PTPRN2	DMR_26750	0.0343891	0.00833839	0.880325	0.453341	0.000190594	AAhpMeth
ACSL4	DMR_31758	0.0231399	0.0108854	-0.744774	-0.453293	0.000190931	NonDM
C3orf70	DMR_25090	0.0338424	0.00943873	-0.762582	-0.453245	0.000191268	AAhpMeth
PTCHD1	DMR_2768	0.209723	0.0756304	-0.819731	-0.453245	0.000191268	NonDM
FRMD6	DMR_30290	0.0141724	0.00241364	-0.814117	-0.453197	0.000191605	NonDM
SRRM3	DMR_4477	0.143204	0.108381	-0.623104	-0.453149	0.000191943	AAhpMeth
PTPRN2	DMR_2717	0.183667	0.0791005	0.880325	0.453005	0.000192961	AAhpMeth
CAPG	DMR_885	0.270746	0.177093	-0.614135	-0.452957	0.000193301	AAhpMeth
PAX1	DMR_4382	0.198704	0.0731969	0.697542	0.452894	0.000193751	AAhpMeth
ADAMTS8	DMR_2393	0.181776	0.0309448	-0.687325	-0.452765	0.000194668	AAhpMeth
KRT17	DMR_11755	0.0983844	0.050347	-1.29388	-0.452765	0.000194668	NonDM
LRIG1	DMR_16536	-0.135171	-0.060052	0.646833	-0.452621	0.000195698	NonDM
TNS1	DMR_22294	0.050215	0.0356843	-0.943022	-0.452621	0.000195698	AAhpMeth
ZNF804A	DMR_548	0.13682	0.0749822	-0.603359	-0.452573	0.000196043	NonDM
ABCA3	DMR_3388	0.0979207	0.0550311	0.612126	0.452429	0.000197081	AAhpMeth
KCNQ5	DMR_601	0.232539	0.0979121	-0.943052	-0.452381	0.000197427	NonDM
GALNT9	DMR_14269	0.0929747	0.0382082	-0.821845	-0.452291	0.000198077	AAhpMeth
LINC01006	DMR_19938	0.0836246	0.0419856	0.821464	0.452237	0.000198472	AAhpMeth
CTC-523E23.5	DMR_2489	0.171317	0.126417	2.11904	0.45193	0.000200711	AAhpMeth
EGFLAM	DMR_5610	0.108956	0.0623718	-0.605618	-0.451709	0.000202344	AAhpMeth
PTPRN2	DMR_11818	0.0929367	0.022412	0.880325	0.451565	0.000203411	AAhpMeth
RP11-273G15.2	DMR_14487	-0.10994	-0.0358523	-0.622367	0.451475	0.00020408	NonDM
AC144450.1	DMR_6211	0.127627	0.0661473	2.03361	0.451258	0.000205702	AAhpMeth
KCNH2	DMR_8925	0.100301	0.0602677	-0.913849	-0.451133	0.000206646	AAhpMeth
CCDC8	DMR_13488	0.0816267	0.054315	-0.828173	-0.451085	0.000207009	AAhpMeth
GPR161	DMR_13340	0.0432328	0.0149678	-0.79505	-0.451037	0.000207371	NonDM
LIMS2	DMR_24023	0.0442653	0.035999	-0.966203	-0.450941	0.000208099	AAhpMeth
PPP1R14C	DMR_1870	0.185096	0.049159	-0.685401	-0.450898	0.000208423	EAhpMeth
LMNA	DMR_13077	0.0826103	0.0526585	-0.708639	-0.450797	0.000209195	AAhpMeth
LTBP1	DMR_3727	0.195527	0.0893709	-0.710863	-0.450557	0.000211033	NonDM
PALLD	DMR_27567	0.0681917	0.0614832	-0.831103	-0.450557	0.000211033	AAhpMeth
PTCH2	DMR_1536	0.226045	0.194867	-0.642002	-0.450509	0.000211402	AAhpMeth
PMP22	DMR_22492	-0.120151	-0.0504671	-0.994653	0.450509	0.000211402	NonDM
IGSF1	DMR_4833	0.0874545	0.0385148	-0.970212	-0.450365	0.000212514	NonDM
TSPAN1	DMR_10820	0.141338	0.0569739	1.01669	0.450125	0.000214378	NonDM
RHBDL3	DMR_13235	0.0947057	0.0122599	-1.23881	-0.450077	0.000214753	NonDM
PCDH7	DMR_3779	0.128785	0.0906259	-0.766893	-0.449933	0.000215881	AAhpMeth
SLC8A1	DMR_23976	-0.0623244	0.00327752	-0.877016	-0.449933	0.000215881	NonDM
PTPRN2	DMR_9943	0.0732553	0.0241195	0.880325	0.449933	0.000215881	AAhpMeth
EVX1	DMR_3615	0.148742	0.0431133	-0.693616	-0.449501	0.000219296	NonDM
GLI3	DMR_6300	0.11528	0.0929767	-0.674878	-0.449453	0.000219679	AAhpMeth
SYNPO	DMR_3339	0.124016	0.0720531	-0.800002	-0.449453	0.000219679	AAhpMeth
ARL10	DMR_1608	0.205901	0.0709951	-0.633455	-0.449357	0.000220446	AAhpMeth
RELL2	DMR_3866	0.110377	0.0374075	0.679532	0.449309	0.00022083	NonDM
TRIP10	DMR_7642	0.118872	0.0412027	-0.700162	-0.449261	0.000221215	AAhpMeth
NR4A3	DMR_7503	0.141297	0.138532	-1.02765	-0.449165	0.000221987	NonDM
COLGALT2	DMR_3965	0.202971	0.0526342	-0.779561	-0.448733	0.000225491	NonDM
2023-03-01	DMR_14015	-0.0892379	-0.0293898	0.779618	-0.448637	0.000226277	NonDM
RARA	DMR_8425	0.126769	0.0778276	-0.669337	-0.448541	0.000227065	AAhpMeth
GFPT2	DMR_10901	0.103122	0.0460054	-0.777346	-0.448205	0.000229843	AAhpMeth
RP11-627G23.1	DMR_15502	0.074746	0.0425947	1.05268	0.448205	0.000229843	AAhpMeth
PLEKHA2	DMR_4721	0.109586	0.0427248	-0.638745	-0.448157	0.000230242	NonDM
SYNPO	DMR_3924	0.145632	0.0794859	-0.800002	-0.448061	0.000231043	AAhpMeth
VSTM2L	DMR_25890	-0.0478613	-0.00917855	1.43868	-0.448013	0.000231444	NonDM
RBPMS2	DMR_17581	0.0545441	0.0191399	-0.961942	-0.447917	0.000232248	AAhpMeth
PTPRN2	DMR_15536	0.0892642	0.0442337	0.880325	0.447869	0.000232652	AAhpMeth
FGFR2	DMR_28644	-0.0350463	-0.0259162	-0.932512	0.447821	0.000233055	AAhpMeth
PPP1R18	DMR_345	0.19497	0.0482796	-0.624756	-0.447677	0.000234271	AAhpMeth
RASGRP4	DMR_6450	0.104309	0.0998322	-0.630244	-0.447629	0.000234677	AAhpMeth
C4B	DMR_14549	0.113589	0.0960193	0.750319	0.447581	0.000235084	NonDM
GCNT1	DMR_27908	-0.0253126	-0.0067344	0.980087	-0.447533	0.000235492	NonDM
PRKCB	DMR_12510	-0.159687	-0.0835902	-0.870595	0.447485	0.0002359	NonDM
GALNT3	DMR_25501	-0.0863545	-0.0621148	0.653576	-0.447245	0.000237952	NonDM
RP11-753H16.3	DMR_8060	0.0813124	0.0366579	-0.885088	-0.447025	0.000239845	AAhpMeth
GPM6A	DMR_4978	0.11753	0.0385622	-1.39212	-0.446813	0.000241685	NonDM
PPP2R2B	DMR_229	0.176551	0.0636674	-0.749192	-0.446621	0.000243362	AAhpMeth
KANK2	DMR_28179	0.0528859	0.0506355	-0.880941	-0.446429	0.000245049	AAhpMeth
CX3CL1	DMR_746	0.198533	0.13557	-0.907668	-0.446285	0.000246322	AAhpMeth
MKI67	DMR_13257	0.0546794	0.00688936	1.10408	0.446285	0.000246322	NonDM
MAMLD1	DMR_32451	-0.0432558	-0.0212035	-0.939746	0.446141	0.0002476	NonDM
PHYHIP	DMR_4085	0.117297	0.0467117	-1.16819	-0.445997	0.000248885	AAhpMeth
C15orf41	DMR_27574	0.0873318	0.0138145	-0.749303	-0.445949	0.000249314	NonDM
ADAMTSL3	DMR_3836	0.134849	0.0558155	-0.674225	-0.445901	0.000249744	AAhpMeth
SAMD14	DMR_6453	-0.0835875	-0.020072	-0.958351	0.445901	0.000249744	NonDM
FAM212A	DMR_15251	0.0438111	0.0103192	-0.713786	-0.445853	0.000250175	NonDM
TBC1D30	DMR_244	0.318123	0.21574	0.873823	0.445853	0.000250175	NonDM
FAM189A1	DMR_10942	0.133541	0.0491545	1.25108	0.445805	0.000250607	NonDM
NRG1	DMR_8692	-0.125713	-0.0341781	-1.00749	0.445757	0.000251039	AAhpMeth
CMTM4	DMR_27489	0.0422655	0.0243428	0.960563	0.445709	0.000251472	AAhpMeth
FAM83B	DMR_2682	0.104188	0.0523576	-1.01763	-0.445661	0.000251905	NonDM
DLX6-AS1	DMR_16831	0.0790677	0.0760293	0.907481	0.445469	0.000253647	AAhpMeth
TSPAN1	DMR_19283	-0.0687654	-0.0370426	1.01669	-0.445421	0.000254084	NonDM
CNR1	DMR_1275	0.182283	0.0753573	-0.783469	-0.445373	0.000254522	NonDM
RBFOX3	DMR_18962	0.0944017	0.0322837	-1.05363	-0.445325	0.00025496	AAhpMeth
DLG4	DMR_10293	0.135805	0.0589747	-0.637462	-0.445132	0.00025672	AAhpMeth
COL14A1	DMR_1166	0.191235	0.109005	-0.75296	-0.444892	0.000258937	NonDM
ARHGEF17	DMR_4238	0.160264	0.0344452	-0.586642	-0.4447	0.000260722	AAhpMeth
TRPC3	DMR_9601	0.138363	0.0349798	-1.1969	-0.444682	0.000260897	EAhpMeth
ADARB2	DMR_13553	0.0968295	0.0418242	1.42281	0.44446	0.00026297	AAhpMeth
KRT7	DMR_243	0.276418	0.141017	-1.24486	-0.444412	0.000263422	AAhpMeth
MYLK	DMR_11115	0.0757911	0.0373419	-1.02384	-0.444412	0.000263422	AAhpMeth
MON1B	DMR_18301	-0.0609616	-0.0475537	0.930136	-0.444268	0.000264781	AAhpMeth
PLAU	DMR_6316	0.173426	0.0371046	-0.625777	-0.44422	0.000265236	NonDM
GRASP	DMR_6793	0.116137	0.032859	-0.824054	-0.444124	0.000266147	AAhpMeth
PNMAL1	DMR_2692	0.137294	0.0762993	-0.656405	-0.44398	0.000267519	NonDM
KIRREL	DMR_14036	-0.113881	-0.0643744	-0.678305	0.443932	0.000267978	NonDM
SLC24A3	DMR_5104	0.123872	0.0635658	-0.815207	-0.443788	0.000269359	NonDM
TMC5	DMR_6941	-0.142406	-0.03696	0.806803	-0.443788	0.000269359	NonDM
ASPA	DMR_16043	0.100624	0.0421748	-1.10823	-0.443692	0.000270283	AAhpMeth
LGR6	DMR_6388	0.108634	0.0463357	-1.30597	-0.443692	0.000270283	NonDM
NHS	DMR_11349	0.172778	0.0258545	-0.89085	-0.443452	0.000272606	NonDM
RCOR2	DMR_10015	0.11671	0.0267802	-0.807947	-0.443266	0.000274426	AAhpMeth
COL4A2	DMR_2730	0.125095	0.044689	-0.732389	-0.443212	0.000274947	AAhpMeth
EEF2	DMR_660	-0.19262	-0.0519522	0.631524	-0.443164	0.000275418	AAhpMeth
INSC	DMR_20794	-0.0792486	-0.044247	-1.29646	0.443062	0.000276419	NonDM
RAPGEFL1	DMR_856	0.247589	0.140583	-1.00099	-0.442972	0.000277307	AAhpMeth
C1QTNF1	DMR_4066	-0.143946	-0.037114	-1.07963	0.442972	0.000277307	AAhpMeth
FGF10	DMR_16419	-0.137992	-0.107164	-0.85626	0.442972	0.000277307	NonDM
VEGFA	DMR_24275	0.0506545	0.0170126	-0.59059	-0.4423	0.000284013	NonDM
LMX1B	DMR_559	0.263732	0.135826	1.67554	0.442262	0.000284395	NonDM
BHLHE40	DMR_13243	0.135029	0.0702044	-0.649875	-0.442252	0.000284497	NonDM
POMC	DMR_10468	0.07641	0.0291717	-0.794668	-0.441964	0.000287421	AAhpMeth
PAOX	DMR_5579	-0.154012	-0.0135662	0.664367	-0.441916	0.000287911	NonDM
DNAH5	DMR_19780	0.0289889	0.0116187	1.32419	0.441916	0.000287911	NonDM
SDK1	DMR_24208	0.0968803	0.0226676	1.44619	0.441868	0.000288401	AAhpMeth
PRDM5	DMR_6757	0.141209	0.0488281	-0.629759	-0.441724	0.000289878	AAhpMeth
FOXP2	DMR_15542	-0.115299	-0.0757065	-0.809104	0.441724	0.000289878	AAhpMeth
PRICKLE2	DMR_6822	0.132071	0.0659437	-0.856671	-0.441676	0.000290372	NonDM
RAP1GAP2	DMR_16805	-0.119396	-0.0816118	0.841362	-0.441532	0.000291858	AAhpMeth
COL7A1	DMR_16891	0.0648507	0.0353955	-0.8178	-0.441484	0.000292354	AAhpMeth
NECAB1	DMR_2290	0.124052	0.0723975	-0.925943	-0.44125	0.000294795	AAhpMeth
COLEC11	DMR_21250	0.0594907	0.0536254	-0.734509	-0.441244	0.00029485	AAhpMeth
PTPRN2	DMR_6265	0.116521	0.0336343	0.880325	0.441052	0.000296861	AAhpMeth
EMILIN1	DMR_10922	0.0852662	0.0438048	-0.663074	-0.440956	0.000297871	AAhpMeth
MAFF	DMR_1800	0.194774	0.0927169	-0.707907	-0.440956	0.000297871	NonDM
NHSL2	DMR_16957	0.0720101	0.0313067	-0.611091	-0.440956	0.000297871	AAhpMeth
RP11-273G15.2	DMR_8270	0.144999	0.142132	-0.622367	-0.440937	0.000298072	NonDM
TM7SF2	DMR_15723	-0.0659833	-0.0401256	0.666755	-0.440908	0.000298377	NonDM
RP11-22C11.2	DMR_32238	-0.0209447	-0.0115666	0.735224	-0.440812	0.000299391	NonDM
CSF1	DMR_5997	0.125234	0.0365922	-0.678006	-0.440236	0.000305546	NonDM
LGI4	DMR_19753	0.0298233	0.0138524	-0.941039	-0.44014	0.000306583	NonDM
EMCN	DMR_10746	0.135438	0.0128024	-0.590098	-0.440092	0.000307102	NonDM
IER5	DMR_9958	0.129212	0.0149829	-0.828852	-0.440044	0.000307623	NonDM
SGCB	DMR_6592	0.0907276	0.0209326	-0.657721	-0.439852	0.000309713	AAhpMeth
KLF2	DMR_3492	0.238405	0.0532407	-0.614208	-0.439756	0.000310762	EAhpMeth
BMP3	DMR_8605	0.0891012	0.0277755	-1.36274	-0.43966	0.000311816	NonDM
PRKCA	DMR_14382	0.118417	0.0687702	-0.764615	-0.439612	0.000312343	AAhpMeth
ADARB2	DMR_19400	0.114364	0.0374792	1.42281	0.439516	0.000313401	AAhpMeth
KCNMA1	DMR_12229	0.108107	0.0952219	-0.702765	-0.439036	0.00031874	AAhpMeth
EMP3	DMR_18081	-0.0412862	-0.00883822	-0.786562	0.438988	0.000319278	NonDM
PCDHGA1	DMR_7871	0.137441	0.104818	1.12095	0.438988	0.000319278	AAhpMeth
TP73	DMR_44	0.279037	0.0763394	-0.662147	-0.4387	0.000322526	AAhpMeth
ITIH5	DMR_24769	0.0658129	0.0608553	-0.930478	-0.438604	0.000323616	AAhpMeth
TINAGL1	DMR_888	0.175686	0.106407	-1.00501	-0.438556	0.000324162	NonDM
GRASP	DMR_3708	0.146989	0.0593789	-0.824054	-0.43846	0.000325256	AAhpMeth
ZBTB42	DMR_4637	0.170976	-0.00139239	0.635593	0.438412	0.000325805	NonDM
DAB1	DMR_5114	0.135159	0.10004	-1.02503	-0.438412	0.000325805	AAhpMeth
KCNMA1	DMR_9187	0.113847	0.0963498	-0.702765	-0.438316	0.000326904	AAhpMeth
SH3PXD2B	DMR_11085	0.0644512	0.0206984	-0.646047	-0.438172	0.00032856	AAhpMeth
FOXC2	DMR_1627	0.177757	0.0533408	-0.64734	-0.438086	0.000329554	NonDM
DLGAP2	DMR_21333	0.0475483	0.0218295	0.78889	0.438076	0.000329667	AAhpMeth
CFTR	DMR_287	0.294579	0.251774	-0.918813	-0.43798	0.000330779	AAhpMeth
ABCA3	DMR_12084	0.049964	0.0200133	0.612126	0.437788	0.000333012	AAhpMeth
SCGB1A1	DMR_24909	0.039862	0.00790647	-2.51325	-0.437701	0.000334027	NonDM
LRMP	DMR_11281	0.162957	0.0530736	-0.682667	-0.437692	0.000334133	AAhpMeth
TBX4	DMR_11670	0.134207	0.0719163	-0.77869	-0.437617	0.000335012	AAhpMeth
FERMT2	DMR_22629	0.076618	0.00627838	-0.807952	-0.43726	0.000339223	AAhpMeth
ARAP3	DMR_8589	0.0943766	0.0160403	-0.649305	-0.437212	0.000339793	AAhpMeth
RASGRP2	DMR_4850	0.0963118	0.0186781	-0.61558	-0.437212	0.000339793	NonDM
EVX2	DMR_4708	0.202367	0.069236	-1.03908	-0.437116	0.000340936	AAhpMeth
MYBPC1	DMR_1981	0.258758	0.163273	0.788551	0.437116	0.000340936	AAhpMeth
PTPRN2	DMR_1739	0.220508	0.0512764	0.880325	0.436636	0.0003467	AAhpMeth
AOX1	DMR_23	0.347028	0.21545	-0.587279	-0.436588	0.000347282	AAhpMeth
ATP2B4	DMR_1896	0.189841	0.0813911	-0.918619	-0.436588	0.000347282	AAhpMeth
PTPRN2	DMR_33587	0.025825	0.0152356	0.880325	0.4363	0.000350789	AAhpMeth
C1QTNF1	DMR_2292	0.187749	0.0744828	-1.07963	-0.436252	0.000351376	AAhpMeth
ZNF192P1	DMR_11890	0.097075	0.0522797	0.701035	-0.436108	0.000353144	NonDM
DOK4	DMR_26468	0.0178194	0.00330702	-0.654999	-0.435388	0.000362108	NonDM
RP11-74E22.3	DMR_2909	0.22634	0.0702819	-0.691487	-0.435326	0.000362893	NonDM
RRAD	DMR_2848	0.172899	0.079525	-0.83412	-0.435196	0.000364532	AAhpMeth
FASN	DMR_7593	-0.103264	-0.0775144	0.950627	-0.4351	0.00036575	EAhpMeth
FAM19A1	DMR_3917	0.13546	0.0998739	-0.798865	-0.435052	0.000366361	AAhpMeth
SIM2	DMR_23868	-0.10269	-0.0559097	1.40669	-0.434956	0.000367584	AAhpMeth
STAC	DMR_820	0.176203	0.0826773	-1.15779	-0.434956	0.000367584	NonDM
SSTR1	DMR_1192	0.249901	0.105413	1.67219	0.434716	0.00037066	AAhpMeth
IQCA1	DMR_28574	-0.0437738	-0.0242823	-0.703935	0.434428	0.000374381	NonDM
HPD	DMR_6657	0.131102	0.0779364	-1.3601	-0.434336	0.000375575	AAhpMeth
C16orf74	DMR_1117	0.267932	0.111245	-0.676366	-0.434284	0.000376254	NonDM
LINC00954	DMR_588	0.295456	0.187671	-0.760619	-0.43414	0.000378136	AAhpMeth
TVP23A	DMR_2037	0.197168	0.0725301	-0.86908	-0.433804	0.000382561	AAhpMeth
RP11-191G24.1	DMR_13981	0.0630039	0.00910764	0.667912	0.433185	0.000390833	AAhpMeth
PITPNM2	DMR_3310	0.122194	0.0358074	-0.624907	-0.43318	0.000390903	AAhpMeth
PCDHGA1	DMR_4407	0.15718	0.0884459	1.12095	0.433132	0.000391552	AAhpMeth
SRRM3	DMR_10668	0.188977	0.0572267	-0.623104	-0.433036	0.000392852	AAhpMeth
SOWAHB	DMR_10294	-0.111823	-0.0306551	0.663202	-0.432988	0.000393503	EAhpMeth
SEC14L6	DMR_9147	0.105463	0.0802353	-0.929702	-0.43294	0.000394155	NonDM
DSC3	DMR_705	0.177571	0.0694039	-0.919834	-0.432892	0.000394809	NonDM
RGS10	DMR_8924	-0.184187	-0.0932899	0.812713	-0.432892	0.000394809	NonDM
EEF2	DMR_6141	-0.165242	-0.113218	0.631524	-0.432844	0.000395463	AAhpMeth
REEP6	DMR_6721	-0.116453	-0.0351507	0.610727	-0.432412	0.000401398	NonDM
BCL2	DMR_215	0.227807	0.0297047	-0.601983	-0.432316	0.000402728	AAhpMeth
NR4A3	DMR_3070	0.180106	0.0748476	-1.02765	-0.431932	0.000408087	NonDM
GLIS1	DMR_8863	0.0979594	0.0506654	-1.07084	-0.431692	0.000411469	AAhpMeth
HFM1	DMR_4539	0.104858	0.0614255	-0.759512	-0.431692	0.000411469	NonDM
SMIM22	DMR_31938	-0.0652731	-0.044593	1.23468	-0.431644	0.000412149	NonDM
FZD8	DMR_15104	0.073611	0.02722	0.962437	0.431308	0.000416934	AAhpMeth
ANO1	DMR_6624	0.140744	0.0811194	-0.585952	-0.43126	0.000417622	AAhpMeth
ARHGAP32	DMR_15675	-0.114008	-0.0478191	0.71871	-0.431212	0.000418311	NonDM
RBFOX1	DMR_2094	0.16125	0.0621345	-0.854591	-0.431116	0.000419691	AAhpMeth
PTPRN2	DMR_30952	0.0197281	0.0138753	0.880325	0.431116	0.000419691	AAhpMeth
FGFR2	DMR_1320	0.165778	0.122049	-0.932512	-0.430972	0.00042177	AAhpMeth
TMEM132C	DMR_31737	-0.0296517	-0.00814863	-0.970245	0.430924	0.000422465	AAhpMeth
C12orf60	DMR_17553	-0.0798875	-0.0399716	0.91562	-0.430828	0.000423858	AAhpMeth
EPHA10	DMR_2227	0.131564	0.0404691	1.47992	0.430828	0.000423858	AAhpMeth
ZNF516	DMR_20625	-0.100022	-0.0309563	-0.805413	0.430732	0.000425255	AAhpMeth
AC005592.2	DMR_20230	0.083933	0.0456704	-0.768839	-0.430691	0.000425848	NonDM
PTPRN2	DMR_29371	0.0331646	0.00818544	0.880325	0.430684	0.000425956	AAhpMeth
GSTM5	DMR_1236	0.214429	0.16494	-0.919238	-0.430588	0.000427359	AAhpMeth
PER2	DMR_2774	0.171331	0.0491806	-0.655158	-0.430492	0.000428767	AAhpMeth
CDHR1	DMR_5188	0.162607	0.0597124	-0.604485	-0.430444	0.000429473	EAhpMeth
FAM83H-AS1	DMR_20205	0.0801379	0.00237736	0.976949	-0.430444	0.000429473	AAhpMeth
LRP1B	DMR_1294	0.158466	0.0738567	-0.620032	-0.430156	0.000433728	AAhpMeth
ADAMTS10	DMR_10888	-0.0705307	-0.0300564	-0.621257	0.430108	0.000434441	NonDM
DLC1	DMR_20904	-0.0759089	-0.0518706	-0.597091	0.429772	0.000439461	EAhpMeth
LINC00672	DMR_10570	0.140558	0.0554697	-0.806668	-0.429291	0.000446725	NonDM
KRT16	DMR_6042	0.127908	0.0972591	-1.53342	-0.429103	0.000449607	NonDM
DTNA	DMR_8577	-0.205017	-0.0272721	-0.75412	0.429099	0.00044966	AAhpMeth
AP000662.4	DMR_4467	0.160992	0.0963541	-0.649648	-0.428907	0.000452614	AAhpMeth
RBFOX3	DMR_19433	-0.0937633	-0.0355938	-1.05363	0.428907	0.000452614	AAhpMeth
COL4A2	DMR_16417	0.079558	0.0479631	-0.732389	-0.428763	0.00045484	AAhpMeth
GLOD5	DMR_18096	-0.090786	-0.0304923	1.46964	-0.428745	0.000455129	NonDM
ATP2B4	DMR_351	0.254714	0.199564	-0.918619	-0.428667	0.00045633	AAhpMeth
GIPC2	DMR_231	0.204236	0.128876	-0.809442	-0.428667	0.00045633	NonDM
MRGPRF	DMR_14823	0.0745177	0.0567827	-0.913254	-0.428619	0.000457077	AAhpMeth
PCDHGA1	DMR_709	0.272189	0.146456	1.12095	0.428427	0.000460075	AAhpMeth
SPTBN2	DMR_30270	-0.0387875	-0.0188855	0.608128	-0.428235	0.00046309	AAhpMeth
GALNT9	DMR_12530	-0.0860061	-0.0356455	-0.821845	0.428191	0.000463794	AAhpMeth
TGFB2	DMR_15706	0.0651629	0.0340259	-0.691788	-0.428043	0.000466124	AAhpMeth
ADARB2	DMR_27167	0.0551039	0.044866	1.42281	0.428043	0.000466124	AAhpMeth
EEF1A2	DMR_3611	0.180267	0.162663	1.02091	0.428043	0.000466124	AAhpMeth
THBS4	DMR_5241	-0.195678	-0.0891297	1.2026	-0.427899	0.000468411	AAhpMeth
HRASLS5	DMR_594	0.237495	0.156971	-0.95027	-0.427851	0.000469175	NonDM
RCC1	DMR_22173	0.0235606	0.00922778	0.716088	0.427851	0.000469175	NonDM
PTPRN2	DMR_2804	0.203362	0.090519	0.880325	0.427659	0.000472245	AAhpMeth
CEND1	DMR_5510	0.0824929	0.0327802	-1.08207	-0.427522	0.000474453	AAhpMeth
AC008063.2	DMR_10734	-0.155823	-0.0296215	0.6338	-0.427423	0.000476055	NonDM
PTPRN2	DMR_7026	0.16182	0.0704656	0.880325	0.427419	0.000476108	AAhpMeth
ADARB2	DMR_29196	0.0289667	0.0201503	1.42281	0.427227	0.000479219	AAhpMeth
PTPRN2	DMR_25413	0.0388417	0.0189718	0.880325	0.427179	0.00048	AAhpMeth
ACKR3	DMR_18946	-0.120124	-0.0601268	-0.943816	0.427035	0.000482348	AAhpMeth
NKD2	DMR_12294	0.132626	0.0251118	-0.796947	-0.426987	0.000483134	AAhpMeth
PTPRN2	DMR_13885	-0.112627	-0.0769115	0.880325	-0.426699	0.00048787	AAhpMeth
SORCS1	DMR_1484	0.264787	0.121341	-0.660994	-0.426699	0.00048787	NonDM
CYP2J2	DMR_31844	-0.030643	-0.00594815	1.1071	-0.426651	0.000488663	NonDM
PRSS12	DMR_5790	0.098729	0.0480046	-0.948051	-0.426651	0.000488663	EAhpMeth
ROR2	DMR_21613	-0.0742666	-0.017152	-0.864587	0.426651	0.000488663	NonDM
DENND2A	DMR_7239	0.163333	0.082764	-0.646213	-0.426603	0.000489458	AAhpMeth
GRK5	DMR_23293	0.0702722	0.0191013	-0.830805	-0.426555	0.000490253	AAhpMeth
PCDHGA1	DMR_6244	0.242322	0.150308	1.12095	0.426555	0.000490253	AAhpMeth
SLC2A9	DMR_6961	0.252733	0.203898	-0.655204	-0.426507	0.00049105	NonDM
SLC2A9	DMR_23702	-0.113149	-0.0790248	-0.655204	0.426267	0.000495053	NonDM
PPP1R18	DMR_7134	0.0946651	0.0321997	-0.624756	-0.426123	0.000497469	AAhpMeth
SMTN	DMR_7443	0.103769	0.0773163	-0.89761	-0.426123	0.000497469	AAhpMeth
MAP1A	DMR_12051	0.0640573	0.0566033	-0.886684	-0.426075	0.000498276	AAhpMeth
ADARB2	DMR_2313	0.228243	0.0700404	1.42281	0.426027	0.000499085	AAhpMeth
CCND2	DMR_18927	0.0639868	0.0224252	-0.807793	-0.425691	0.00050478	AAhpMeth
HBEGF	DMR_11707	0.134678	0.0597814	-0.787384	-0.425499	0.000508061	NonDM
NFATC2	DMR_5978	0.130527	0.0854811	-0.749393	-0.425451	0.000508884	NonDM
PCSK2	DMR_2814	0.109548	0.038889	-1.01763	-0.425424	0.000509357	AAhpMeth
IL21-AS1	DMR_16555	-0.107261	-0.0478379	-0.905309	0.425356	0.00051052	NonDM
ZNF30	DMR_8257	-0.123448	-0.0342306	1.21736	-0.425307	0.000511361	NonDM
PNCK	DMR_5864	0.182945	0.0291053	-0.796493	-0.425019	0.000516348	AAhpMeth
PTPRN2	DMR_25201	0.0197273	0.00839648	0.880325	0.424971	0.000517183	AAhpMeth
SND1	DMR_20858	0.0680819	0.034031	0.616101	0.424971	0.000517183	AAhpMeth
DAPL1	DMR_2418	0.244392	0.155644	-0.590568	-0.42495	0.000517549	NonDM
CAND2	DMR_5262	0.07026	0.0302679	-0.813793	-0.424827	0.000519697	AAhpMeth
UPK1A	DMR_8027	0.110292	0.0741999	-1.24753	-0.4248	0.00052018	NonDM
RASGRP4	DMR_4639	0.127173	0.0797156	-0.630244	-0.424779	0.000520537	AAhpMeth
EMBP1	DMR_3919	0.192122	0.0806668	0.613009	0.424683	0.000522221	NonDM
ARSJ	DMR_6170	0.210107	0.033479	-0.648934	-0.424635	0.000523065	AAhpMeth
SLC25A10	DMR_5335	-0.0858156	-0.015541	0.751344	-0.424635	0.000523065	NonDM
TENM3	DMR_1207	0.302129	0.0914757	-0.808525	-0.424539	0.000524757	AAhpMeth
ATCAY	DMR_8776	-0.117014	-0.0687848	-0.736162	0.424539	0.000524757	NonDM
EHHADH	DMR_23682	-0.0935151	-0.0240105	0.849522	-0.424395	0.000527304	AAhpMeth
INSM1	DMR_10454	0.139823	0.0457462	1.56812	0.424381	0.000527557	NonDM
NID2	DMR_167	0.233096	0.134169	-0.650607	-0.424203	0.000530718	NonDM
ATOH8	DMR_9970	0.146126	0.111153	-0.726605	-0.424107	0.000532432	AAhpMeth
FHL1	DMR_7112	0.11169	0.0493652	-1.06761	-0.424011	0.000534151	AAhpMeth
ARHGEF17	DMR_8901	0.0687877	0.0329417	-0.586642	-0.423867	0.00053674	AAhpMeth
SEL1L	DMR_12531	-0.14287	-0.0147853	0.652467	-0.423819	0.000537605	EAhpMeth
BDH2	DMR_11966	-0.160958	-0.0431128	-0.603053	0.423723	0.000539339	NonDM
ALDH3B2	DMR_13814	-0.0755635	-0.046745	1.69309	-0.423627	0.000541079	NonDM
ARHGAP24	DMR_22575	0.128113	0.0721376	-0.624775	-0.423579	0.000541951	AAhpMeth
GDF15	DMR_3610	-0.239106	-0.061979	0.737735	-0.423531	0.000542824	AAhpMeth
CYP27C1	DMR_11606	-0.183376	-0.128281	-1.16729	0.423006	0.00055246	AAhpMeth
ADRB3	DMR_2455	0.145469	0.0515368	-0.670425	-0.42297	0.000553129	AAhpMeth
CDH2	DMR_2327	0.16111	0.0435227	-1.28533	-0.422907	0.000554289	NonDM
TRIB1	DMR_15707	-0.0683791	-0.0599912	0.651565	-0.422859	0.00055518	NonDM
PTPRN2	DMR_9024	0.0870189	0.0149065	0.880325	0.422811	0.000556072	AAhpMeth
TP73	DMR_2427	0.249556	0.0822346	-0.662147	-0.422715	0.00055786	AAhpMeth
KCNJ15	DMR_6902	0.219962	0.174462	-0.945646	-0.422667	0.000558757	AAhpMeth
HSPA4L	DMR_7824	0.210691	0.0754169	-0.79503	-0.422571	0.000560553	AAhpMeth
MCF2	DMR_1242	0.275464	0.124749	-0.590048	-0.422379	0.000564161	AAhpMeth
FAM83C	DMR_2072	0.12178	0.0645162	-1.40918	-0.422278	0.000566062	NonDM
CANX	DMR_9251	0.10101	0.0343109	0.588655	0.422235	0.000566881	AAhpMeth
DKK3	DMR_258	0.239362	0.0940731	-0.712115	-0.421851	0.000574193	AAhpMeth
XXbac-BPG308K3.5	DMR_24093	0.0821671	0.00382454	1.26589	0.421847	0.000574268	NonDM
SYNM	DMR_20399	0.0413183	0.0371011	-0.981207	-0.421707	0.000576957	AAhpMeth
XKR4	DMR_19371	-0.098006	-0.0721052	-0.835531	0.421707	0.000576957	NonDM
SCN2B	DMR_7237	0.136228	0.10603	-0.69502	-0.421467	0.000581591	AAhpMeth
HR	DMR_20746	0.0692146	0.0166824	-0.973262	-0.420987	0.000590959	NonDM
CNTFR	DMR_4551	0.186316	0.184724	-0.888208	-0.420795	0.000594745	NonDM
TGM1	DMR_4860	0.128939	0.0477231	-0.629543	-0.420747	0.000595694	AAhpMeth
GJA3	DMR_3731	0.242825	0.0582759	0.915995	0.420667	0.000597276	NonDM
P2RX1	DMR_13162	0.0804076	0.0165662	-0.821857	-0.420651	0.000597598	NonDM
LINC01006	DMR_16925	0.0222106	0.0111084	0.821464	0.420603	0.000598552	AAhpMeth
TBX4	DMR_12764	0.0988576	0.0508523	-0.77869	-0.420575	0.000599105	AAhpMeth
THBS4	DMR_12560	-0.107689	-0.0544584	1.2026	-0.420363	0.000603343	AAhpMeth
ADARB2	DMR_20615	0.0680601	0.0168933	1.42281	0.420315	0.000604305	AAhpMeth
NLRP1	DMR_6429	0.0846675	0.080652	-0.781964	-0.420219	0.000606234	NonDM
ST6GALNAC2	DMR_11048	0.0570459	0.0366212	-0.732097	-0.420171	0.0006072	NonDM
C12orf60	DMR_4600	0.211858	0.0675712	0.91562	0.420075	0.000609137	AAhpMeth
GPM6B	DMR_6529	0.0987908	0.0877471	-0.660969	-0.419931	0.000612053	AAhpMeth
VWC2	DMR_255	0.306009	0.153089	-0.848239	-0.419841	0.000613885	NonDM
ST8SIA1	DMR_758	0.231862	0.064282	-0.714485	-0.419835	0.000614004	NonDM
NAV3	DMR_12462	0.104873	0.0532037	-0.619862	-0.419787	0.000614982	NonDM
TRPC6	DMR_744	0.126126	0.080446	-0.838472	-0.419595	0.000618907	AAhpMeth
UAP1	DMR_19980	-0.0375845	-0.00265341	0.855241	-0.419451	0.000621866	AAhpMeth
SDK1	DMR_21388	0.0387212	0.0129797	1.44619	0.419451	0.000621866	AAhpMeth
SCN4B	DMR_3157	0.137339	0.0340011	-0.7012	-0.419019	0.000630818	NonDM
PRICKLE2	DMR_26374	0.0591899	0.027965	-0.856671	-0.418683	0.000637862	NonDM
ACTG2	DMR_3944	0.112729	0.0744869	-1.08468	-0.418491	0.000641919	AAhpMeth
CAMKK2	DMR_12177	-0.0990911	-0.052919	1.05758	-0.418491	0.000641919	AAhpMeth
RASL12	DMR_27296	0.0383754	0.0166789	-1.08569	-0.418443	0.000642937	NonDM
PTPRN2	DMR_9665	0.0792941	0.0281016	0.880325	0.418347	0.000644977	AAhpMeth
ABCA3	DMR_14910	0.076808	0.0359603	0.612126	0.418299	0.000646	AAhpMeth
RGCC	DMR_4832	0.121314	0.041307	-0.76898	-0.418059	0.000651133	NonDM
EHD2	DMR_15491	0.0892766	0.0228932	-0.971699	-0.417963	0.000653197	NonDM
TMEM71	DMR_4965	-0.180097	-0.0277255	-0.688942	0.417915	0.000654231	NonDM
ADCYAP1R1	DMR_11738	-0.108987	-0.0736076	-0.757206	0.417867	0.000655267	NonDM
TP73	DMR_4011	0.192898	0.157906	-0.662147	-0.417531	0.000662558	AAhpMeth
PTPRN2	DMR_15220	0.0289365	0.0132714	0.880325	0.417195	0.000669922	AAhpMeth
ZNF423	DMR_26853	-0.044998	-0.0177519	-0.788973	0.417195	0.000669922	AAhpMeth
PYCRL	DMR_25332	0.0245524	0.010002	0.679217	0.417051	0.000673101	NonDM
ZNF185	DMR_24010	0.041617	0.0400118	-0.6229	-0.416907	0.000676293	NonDM
VTCN1	DMR_7128	0.146373	0.0804827	-1.68449	-0.416864	0.000677249	NonDM
CASKIN1	DMR_11843	0.068899	0.0336785	0.925075	0.416859	0.00067736	NonDM
COLEC11	DMR_1901	0.140568	0.0545112	-0.734509	-0.416763	0.000679499	AAhpMeth
RBFOX3	DMR_17479	0.119947	0.0172646	-1.05363	-0.416763	0.000679499	AAhpMeth
BEGAIN	DMR_28332	0.0397932	0.0142268	-0.73057	-0.416619	0.000682719	AAhpMeth
OBSCN	DMR_4841	0.16836	0.0379117	-0.592351	-0.416571	0.000683796	AAhpMeth
LRRC17	DMR_768	0.277404	0.193593	-0.673424	-0.416523	0.000684873	AAhpMeth
UBE2QL1	DMR_23515	0.0438532	0.0150311	-0.623808	-0.416523	0.000684873	NonDM
QSOX2	DMR_27374	0.0166457	0.0104804	0.633646	0.416427	0.000687034	NonDM
MMP26	DMR_21535	0.0703968	0.0312539	1.57553	0.416375	0.000688191	EAhpMeth
EPAS1	DMR_25174	0.0590541	0.0298142	-0.735225	-0.416283	0.000690286	AAhpMeth
MAFF	DMR_11936	0.112491	0.0583275	-0.707907	-0.416235	0.000691373	NonDM
ESRRG	DMR_65	0.26687	0.106637	0.702156	0.416235	0.000691373	AAhpMeth
PTPRN2	DMR_28398	0.0101533	0.00608065	0.880325	0.416043	0.000695738	AAhpMeth
PM20D1	DMR_3134	0.105434	0.0652381	-0.938005	-0.416031	0.000695996	NonDM
SYT2	DMR_6158	0.083674	0.025048	-0.733328	-0.416001	0.000696678	NonDM
ANKRD45	DMR_640	0.218854	0.102396	-0.808835	-0.415515	0.000707868	NonDM
FASN	DMR_3625	-0.130241	-0.104344	0.950627	-0.415371	0.00071121	EAhpMeth
ENO2	DMR_7040	-0.129665	-0.0235415	-0.893963	0.415323	0.000712327	NonDM
ADARB2	DMR_10278	0.0980995	0.0345652	1.42281	0.415275	0.000713446	AAhpMeth
RBFOX3	DMR_20157	-0.0622892	-0.0193202	-1.05363	0.415227	0.000714566	AAhpMeth
PCDHGA1	DMR_8594	0.195999	0.109056	1.12095	0.414987	0.000720191	AAhpMeth
PRDM8	DMR_9683	0.107869	0.0608261	-0.885202	-0.414843	0.000723585	AAhpMeth
TRIM29	DMR_9989	0.109429	0.0449355	-1.24666	-0.414315	0.000736154	NonDM
TG	DMR_4924	0.141522	0.0536542	-0.730713	-0.414267	0.000737306	NonDM
PTPRN2	DMR_25213	0.0345668	0.014818	0.880325	0.414075	0.000741932	AAhpMeth
GLIS1	DMR_21612	0.0971795	0.0194439	-1.07084	-0.414026	0.000743093	AAhpMeth
KRT7	DMR_8065	0.131778	0.117717	-1.24486	-0.41393	0.000745419	AAhpMeth
TBX4	DMR_624	0.278396	0.129573	-0.77869	-0.413854	0.000747269	AAhpMeth
PLAG1	DMR_19489	-0.120076	-0.0481258	-0.673876	0.413786	0.000748921	NonDM
GRID1	DMR_22867	-0.053556	-0.0519953	-0.662602	0.41369	0.000751263	AAhpMeth
NRP2	DMR_6566	0.136872	0.112942	-0.773776	-0.41369	0.000751263	AAhpMeth
SNCG	DMR_2766	0.148986	0.0695574	-1.19745	-0.413594	0.000753613	NonDM
MIR205HG	DMR_11458	0.146571	0.126958	-0.963243	-0.413306	0.000760701	NonDM
TMOD1	DMR_942	0.259863	0.0851113	-0.690896	-0.413306	0.000760701	NonDM
A1BG-AS1	DMR_19885	0.0650861	0.0172666	-0.60185	0.413306	0.000760701	NonDM
GMDS	DMR_19928	0.0503851	0.0229795	1.10926	0.413114	0.000765459	AAhpMeth
CYP4F3	DMR_10308	0.103819	0.0514085	-0.747603	-0.41297	0.000769046	NonDM
TIMP2	DMR_28222	0.0455963	0.0207782	-0.679047	-0.41297	0.000769046	AAhpMeth
ANK2	DMR_28359	-0.0512741	-0.0276046	-0.837233	0.412442	0.000782328	AAhpMeth
SLC16A3	DMR_6835	-0.0908057	-0.0286615	-0.77691	0.412442	0.000782328	AAhpMeth
HIF3A	DMR_6976	0.14783	0.0613509	-0.836642	-0.412394	0.000783545	AAhpMeth
SSPN	DMR_6909	0.161846	0.126966	-0.702479	-0.411962	0.000794582	AAhpMeth
NDRG4	DMR_10898	-0.211196	-0.0609733	-0.594689	0.411914	0.000795816	NonDM
ADRA2B	DMR_4557	0.123443	0.0328776	-0.912428	-0.411847	0.000797545	NonDM
XKR4	DMR_15503	-0.102488	-0.0418189	-0.835531	0.41177	0.000799532	NonDM
NTN1	DMR_2461	0.229886	0.194132	-0.917876	-0.411578	0.00080451	AAhpMeth
PCSK6	DMR_20571	-0.0888012	-0.0849827	1.48283	-0.411482	0.000807009	AAhpMeth
RBPMS	DMR_23750	0.0811963	0.0578561	-0.846015	-0.411434	0.000808261	AAhpMeth
PTPRN2	DMR_21859	0.0261351	0.0231196	0.880325	0.411338	0.000810771	AAhpMeth
HS3ST1	DMR_181	0.324379	0.109341	-0.752622	-0.411242	0.000813288	NonDM
MAP7D3	DMR_4519	0.142721	0.0677075	-0.709821	-0.411194	0.00081455	NonDM
LCNL1	DMR_2940	0.233732	0.118178	-0.844027	-0.410959	0.000820751	AAhpMeth
PTPRN2	DMR_24305	0.0299814	0.0134714	0.880325	0.410666	0.00082854	AAhpMeth
FASN	DMR_16381	-0.0898634	-0.0524896	0.950627	-0.410618	0.000829822	EAhpMeth
ITGB6	DMR_1334	0.188706	0.0797622	-1.11878	-0.410618	0.000829822	AAhpMeth
HSPB6	DMR_3107	0.180266	0.0748535	-1.01382	-0.410378	0.000836262	NonDM
PTP4A3	DMR_19410	0.0381158	0.0229391	1.01818	0.410378	0.000836262	EAhpMeth
GNAO1	DMR_13160	0.10023	0.038998	-0.892991	-0.410186	0.000841446	EAhpMeth
FLNC	DMR_15595	0.0955676	0.038595	-1.12629	-0.41009	0.000844049	AAhpMeth
LRRC43	DMR_18196	0.048797	0.0146624	-0.745083	-0.41009	0.000844049	AAhpMeth
MEG9	DMR_11144	-0.185657	-0.104098	-0.873674	0.410087	0.000844137	NonDM
SLC8A1	DMR_30432	0.0325607	0.0116118	-0.877016	-0.409946	0.000847967	NonDM
TNS1	DMR_23068	-0.0475308	-0.0352617	-0.943022	0.40985	0.000850589	AAhpMeth
CXCL6	DMR_1729	0.178923	0.11236	-0.889332	-0.409754	0.000853217	NonDM
EBF2	DMR_15059	0.0958249	0.0811563	1.08127	0.409754	0.000853217	AAhpMeth
NOTCH1	DMR_8807	0.0999073	0.0505672	-0.642554	-0.408986	0.000874512	AAhpMeth
SPC25	DMR_17565	0.11333	0.0984001	0.692877	0.408842	0.000878557	NonDM
PTPRZ1	DMR_19911	-0.0566176	-0.0295592	-1.33856	0.408698	0.00088262	EAhpMeth
SLC37A1	DMR_26279	-0.0460695	-0.0295479	0.68424	-0.408554	0.0008867	AAhpMeth
GLI2	DMR_19363	0.0705103	0.0604682	-0.726742	-0.40841	0.000890796	AAhpMeth
CREB5	DMR_22734	0.0389906	0.0152273	-0.712007	-0.408362	0.000892166	AAhpMeth
NHSL2	DMR_26435	0.045196	0.038461	-0.611091	-0.408362	0.000892166	AAhpMeth
PTPRN2	DMR_9783	0.192459	0.108985	0.880325	0.408362	0.000892166	AAhpMeth
AC010226.4	DMR_3329	0.170121	0.0870862	-0.604805	-0.408218	0.000896285	NonDM
FOLH1	DMR_15284	-0.104216	-0.037738	1.06755	-0.408218	0.000896285	NonDM
CRIP3	DMR_607	0.218178	0.149107	-0.68606	-0.408074	0.000900422	NonDM
PAQR6	DMR_3241	0.175089	0.0603264	0.867344	0.408026	0.000901805	AAhpMeth
SLIT3	DMR_2755	0.194557	0.0275857	-0.970366	-0.407978	0.000903189	AAhpMeth
CES1	DMR_13613	0.0665074	0.0414686	-0.947831	-0.407882	0.000905964	NonDM
ITGA8	DMR_4065	0.166176	0.0254944	-0.856827	-0.407786	0.000908747	NonDM
PDE2A	DMR_18646	0.0568953	0.0371862	-0.765375	-0.40769	0.000911537	AAhpMeth
GRIK2	DMR_4837	0.164691	0.0910745	-0.652502	-0.407354	0.000921365	NonDM
RNF122	DMR_11650	0.106424	0.0172523	-0.933756	-0.407354	0.000921365	AAhpMeth
CABP4	DMR_26411	0.047747	0.0180727	0.749612	0.40721	0.000925606	AAhpMeth
RBPMS	DMR_15599	0.0878055	0.0706619	-0.846015	-0.407018	0.000931288	AAhpMeth
LDB3	DMR_1712	0.147745	0.0792463	-1.06943	-0.406922	0.000934141	AAhpMeth
CTNND2	DMR_27670	0.0256868	0.0156325	0.860483	0.406922	0.000934141	AAhpMeth
RTN4RL2	DMR_13003	0.116254	0.0889513	0.68433	0.406778	0.000938436	NonDM
MGARP	DMR_9564	0.229899	0.068255	-0.763936	-0.40675	0.000939287	AAhpMeth
PTPRN2	DMR_4815	0.141541	0.0351971	0.880325	0.40673	0.000939871	AAhpMeth
DMKN	DMR_6138	0.10565	0.0484779	-0.787553	-0.406634	0.000942748	AAhpMeth
ANO1	DMR_7348	0.160538	0.156507	-0.585952	-0.40649	0.000947077	AAhpMeth
PTPRN2	DMR_4102	0.201326	0.0604633	0.880325	0.406394	0.000949974	AAhpMeth
COL21A1	DMR_11947	-0.174048	-0.0928478	-0.898296	0.406346	0.000951425	AAhpMeth
MARVELD1	DMR_8189	0.104583	0.0287626	-0.677678	-0.406298	0.000952879	AAhpMeth
ASB2	DMR_25674	0.0972203	0.0530653	-1.03553	-0.40625	0.000954334	AAhpMeth
CYS1	DMR_2145	0.183338	0.0606466	-0.810379	-0.406202	0.000955791	AAhpMeth
ERBB3	DMR_21115	-0.0676739	-0.0263114	0.668241	-0.406202	0.000955791	EAhpMeth
GPR160	DMR_28926	0.0274043	0.00757104	1.09165	0.406106	0.000958712	NonDM
DGKG	DMR_3518	0.136093	0.0753449	-0.950321	-0.406058	0.000960175	AAhpMeth
HOXC4	DMR_9108	0.110232	0.107541	2.69212	0.405771	0.000968954	AAhpMeth
TMSB15A	DMR_28143	-0.0368414	-0.0101652	1.2474	-0.40553	0.000976405	NonDM
NTN4	DMR_5671	0.222885	0.0463268	-0.613315	-0.40529	0.000983864	NonDM
SCN5A	DMR_15116	-0.119521	-0.0739677	-0.910077	0.405098	0.000989868	NonDM
SAMD11	DMR_11662	0.0464843	0.0312336	-0.73986	-0.405002	0.000992883	AAhpMeth
PALLD	DMR_23072	0.0483666	0.0227465	-0.831103	-0.404954	0.000994393	AAhpMeth
SLC16A3	DMR_25034	-0.0281594	-0.00358193	-0.77691	0.404954	0.000994393	AAhpMeth
GNG12-AS1	DMR_4128	0.0969647	0.0346929	0.733851	0.404858	0.00099742	AAhpMeth
SHF	DMR_13642	0.0857619	0.054948	-0.701025	-0.404762	0.00100045	NonDM
RCC1	DMR_14724	-0.0845178	-0.0265192	0.716088	-0.404714	0.00100198	NonDM
CDC25A	DMR_9925	0.0914875	0.021387	0.609982	0.404618	0.00100502	AAhpMeth
F10	DMR_16793	0.0541177	0.0158951	-0.912945	-0.404522	0.00100808	AAhpMeth
RAB3D	DMR_13465	-0.0753194	-0.0174071	0.741387	-0.404522	0.00100808	NonDM
GLI2	DMR_7396	0.111398	0.0270751	-0.726742	-0.404426	0.00101114	AAhpMeth
LINC01019	DMR_24339	0.0585556	0.0392851	1.48772	0.4044	0.00101198	AAhpMeth
ACACB	DMR_12353	0.134399	0.0515367	-0.714007	-0.404282	0.00101576	NonDM
ADCY1	DMR_31094	0.0260571	0.00865491	0.663733	0.403994	0.00102504	AAhpMeth
COL4A1	DMR_9486	0.186004	0.113007	-0.631098	-0.403658	0.00103596	AAhpMeth
ABI3BP	DMR_10508	0.119674	0.104458	-0.602579	-0.40361	0.00103753	AAhpMeth
ACSF2	DMR_15968	0.0781803	0.069989	-0.662409	-0.403514	0.00104068	AAhpMeth
CPXM1	DMR_685	0.187613	0.0979437	-0.757542	-0.403226	0.00105017	NonDM
TRPM8	DMR_26496	-0.0205676	-0.0139778	0.784865	-0.40313	0.00105335	NonDM
ADORA2B	DMR_5805	0.105301	0.0240813	-1.20837	-0.403082	0.00105494	NonDM
COL5A3	DMR_4864	0.0672359	0.0303377	-0.59009	-0.402938	0.00105973	NonDM
COLEC11	DMR_29047	-0.0541392	-0.0139066	-0.734509	0.402938	0.00105973	AAhpMeth
E2F5	DMR_15237	0.115523	0.0283462	0.98059	0.40289	0.00106133	NonDM
FOLR1	DMR_5533	0.150835	0.0497993	-0.894094	-0.402846	0.00106278	AAhpMeth
CTNND2	DMR_30137	-0.0233407	-0.00951055	0.860483	-0.402842	0.00106294	AAhpMeth
LYNX1	DMR_1454	0.161355	0.0476253	-0.736209	-0.40265	0.00106937	NonDM
PGR	DMR_3145	0.192962	0.0368891	-0.679099	-0.402602	0.00107099	AAhpMeth
LINC00908	DMR_9436	-0.121439	0.0105818	-0.743546	0.402602	0.00107099	NonDM
ALOX15	DMR_3607	0.185995	0.116217	1.23834	0.402488	0.00107481	NonDM
SLIT1	DMR_28128	0.0206016	0.011245	1.09051	0.402314	0.00108072	NonDM
PFKFB3	DMR_23664	0.106183	0.0359146	-0.666923	-0.40217	0.00108562	AAhpMeth
S1PR5	DMR_6696	0.100901	0.0496197	-1.03651	-0.401997	0.00109152	NonDM
RAP1GAP2	DMR_29298	-0.0637883	-0.0178048	0.841362	-0.401978	0.00109218	AAhpMeth
ADARB2	DMR_7107	0.0964103	0.0389656	1.42281	0.40193	0.00109383	AAhpMeth
GRK5	DMR_4614	0.150906	0.0785024	-0.830805	-0.40193	0.00109383	AAhpMeth
ADARB2	DMR_5390	0.198059	0.0691189	1.42281	0.401786	0.00109878	AAhpMeth
FBXO17	DMR_14747	-0.124843	-0.112547	-0.784246	0.401786	0.00109878	NonDM
MSLN	DMR_7201	0.25421	0.0257156	-1.91067	-0.401694	0.00110195	AAhpMeth
RFX2	DMR_16302	0.0797383	0.0497387	-0.749936	-0.401642	0.00110375	NonDM
NTRK1	DMR_11859	0.0646352	0.0198636	-0.657975	-0.40145	0.00111041	AAhpMeth
FENDRR	DMR_23198	0.0504363	0.0295921	-0.918338	-0.401114	0.00112215	NonDM
PTX3	DMR_3882	0.257174	0.0374935	-0.90004	-0.400878	0.00113044	AAhpMeth
C16orf74	DMR_18666	0.0512482	0.0246499	-0.676366	-0.400586	0.00114083	NonDM
GALNT9	DMR_14074	-0.0736089	-0.0153452	-0.821845	0.400562	0.00114169	AAhpMeth
AMN	DMR_1937	0.224828	0.102752	-1.14503	-0.400423	0.00114665	AAhpMeth
PLEKHG5	DMR_7656	0.106102	0.0303291	-0.65908	-0.400346	0.00114942	EAhpMeth
ATP2B4	DMR_25374	-0.0874387	-0.0501037	-0.918619	0.400298	0.00115114	AAhpMeth
MASP1	DMR_7292	0.145912	0.0837699	-1.00953	-0.400106	0.00115806	AAhpMeth
SLC25A10	DMR_27503	0.016312	0.01516	0.751344	0.400106	0.00115806	NonDM
MANEAL	DMR_3332	0.141474	0.0371075	0.966641	0.400058	0.00115979	AAhpMeth
PLA2G7	DMR_14785	-0.041556	-0.00942382	1.18718	-0.399866	0.00116676	NonDM
CAMK2A	DMR_18131	0.0566528	0.0525605	-0.664105	-0.399798	0.0011692	AAhpMeth
ANKRD33B	DMR_23516	-0.0592538	-0.0188127	-0.766004	0.399482	0.0011808	AAhpMeth
ZNF423	DMR_23452	-0.100265	-0.0498664	-0.788973	0.399434	0.00118256	AAhpMeth
HDC	DMR_5017	0.216146	0.0583273	-0.924714	-0.39905	0.00119677	AAhpMeth
GEM	DMR_8667	0.112237	0.0240807	-0.814652	-0.398954	0.00120035	NonDM
COL17A1	DMR_7363	0.155471	0.094819	-1.04158	-0.39881	0.00120574	NonDM
SLC8A1	DMR_2571	0.174078	0.0793729	-0.877016	-0.398618	0.00121295	NonDM
PTH1R	DMR_32172	-0.0200397	-0.00479649	-0.720843	0.398474	0.00121838	NonDM
FOXO6	DMR_21063	0.0880459	0.0196412	-0.700832	-0.398406	0.00122093	NonDM
EYA4	DMR_25101	-0.0510833	-0.0470822	-0.726066	0.398329	0.00122384	AAhpMeth
ARHGAP23	DMR_4945	0.111048	0.0431053	-1.11426	-0.397897	0.00124034	AAhpMeth
ACOT11	DMR_7745	0.0876239	0.0275959	-0.879171	-0.397609	0.00125145	AAhpMeth
SCARB1	DMR_25579	0.050515	0.01867	0.633793	0.397417	0.00125891	AAhpMeth
CORO1C	DMR_8618	0.117411	0.0625961	-0.684322	-0.397177	0.00126829	NonDM
FMO2	DMR_4885	0.193265	0.0858466	-0.599165	-0.397177	0.00126829	NonDM
ACKR3	DMR_4145	0.161113	0.0355478	-0.943816	-0.397129	0.00127017	AAhpMeth
ADARB2	DMR_26408	0.0198131	0.00907387	1.42281	0.396985	0.00127584	AAhpMeth
GPR156	DMR_22836	-0.0379068	-0.0182895	-0.611008	0.396985	0.00127584	NonDM
AQP5	DMR_917	0.303053	0.101641	-0.719143	-0.396889	0.00127965	NonDM
TMEM241	DMR_20945	-0.0590236	-0.0167173	0.833581	-0.396553	0.00129297	NonDM
MCAM	DMR_7104	0.102638	0.0457555	-1.00461	-0.396505	0.00129488	NonDM
RAP1GAP2	DMR_30259	0.0320317	0.0175346	0.841362	0.396457	0.0012968	AAhpMeth
FHL2	DMR_6497	0.231553	0.0403239	-0.798014	-0.396313	0.00130257	NonDM
GRK5	DMR_18268	0.0549948	0.0284663	-0.830805	-0.396313	0.00130257	AAhpMeth
RSPH9	DMR_2895	0.18465	0.0709199	-0.877592	-0.396284	0.00130374	AAhpMeth
GLI2	DMR_26623	0.0222421	0.00908141	-0.726742	-0.396121	0.0013103	AAhpMeth
DPT	DMR_22014	0.0534064	0.00651832	-1.06087	-0.396073	0.00131224	NonDM
DLGAP2	DMR_33506	0.02013	0.00366323	0.78889	0.395833	0.00132198	AAhpMeth
FAM84B	DMR_31600	-0.0225005	-0.0142648	0.998033	-0.395689	0.00132785	NonDM
DAAM2	DMR_3794	0.128355	0.057709	-0.782965	-0.395641	0.00132981	AAhpMeth
ARHGEF17	DMR_13969	0.088839	0.0459012	-0.586642	-0.395257	0.00134561	AAhpMeth
FAM222A	DMR_2872	0.228094	0.223112	1.51292	0.395209	0.00134759	AAhpMeth
KANK4	DMR_12033	0.078398	0.0486817	-0.820096	-0.395113	0.00135158	AAhpMeth
REEP6	DMR_29297	-0.0363067	-0.00908624	0.610727	-0.394921	0.00135957	NonDM
MYBPC1	DMR_4451	0.170352	0.113113	0.788551	0.394921	0.00135957	AAhpMeth
PTPRN2	DMR_26599	0.0195648	0.00373764	0.880325	0.394825	0.00136358	AAhpMeth
AC005592.2	DMR_25785	-0.0332503	-0.0119128	-0.768839	0.394824	0.00136363	NonDM
FOSL2	DMR_8301	0.156937	0.138045	-0.774432	-0.394729	0.0013676	AAhpMeth
PTPRZ1	DMR_13938	0.0965526	0.0256077	-1.33856	-0.394585	0.00137366	EAhpMeth
FGFRL1	DMR_10479	-0.0575163	-0.00788127	1.07943	-0.394537	0.00137568	NonDM
RP11-170M17.1	DMR_19787	0.0688767	0.0214693	1.10716	0.394514	0.00137664	EAhpMeth
TRPM8	DMR_17469	0.0921351	0.0521354	0.784865	0.394441	0.00137973	NonDM
ASPHD1	DMR_7225	0.0944775	0.025217	0.693745	0.394009	0.00139811	AAhpMeth
ARNTL2	DMR_10435	0.101594	0.0397636	-0.672104	-0.393817	0.00140635	NonDM
JDP2	DMR_24116	-0.0606065	-0.0349258	-0.730663	0.393625	0.00141464	AAhpMeth
ATOH8	DMR_5532	0.168227	0.0420335	-0.726605	-0.393481	0.00142088	AAhpMeth
PCP4	DMR_8675	0.107354	0.0275068	-0.988318	-0.393481	0.00142088	NonDM
B3GNT9	DMR_3210	0.167579	0.0739289	-0.659843	-0.393433	0.00142296	NonDM
PRDM8	DMR_1417	0.14404	0.0717999	-0.885202	-0.393145	0.00143553	AAhpMeth
PIP5KL1	DMR_14095	-0.0538173	-0.0218545	-0.996032	0.393145	0.00143553	NonDM
RP11-629O1.2	DMR_21566	0.0928602	0.0385575	-0.684139	-0.393116	0.00143681	NonDM
GLIS1	DMR_21911	0.0331651	0.0170487	-1.07084	-0.393097	0.00143764	AAhpMeth
FAM46B	DMR_7539	0.106472	0.033122	-0.922509	-0.393049	0.00143975	AAhpMeth
DLGAP2	DMR_13538	0.107007	0.0212466	0.78889	0.393001	0.00144186	AAhpMeth
SORCS3	DMR_24286	0.10717	0.053164	-0.854378	-0.392996	0.0014421	NonDM
AP000662.4	DMR_9455	0.0661756	0.0413151	-0.649648	-0.392857	0.00144821	AAhpMeth
SRRM3	DMR_13034	0.107712	0.0468782	-0.623104	-0.392713	0.00145458	AAhpMeth
RBPMS2	DMR_14401	0.0800319	0.0663308	-0.961942	-0.392665	0.00145671	AAhpMeth
GABRE	DMR_1406	0.226011	0.121026	-0.926032	-0.392425	0.0014674	AAhpMeth
RP11-710C12.1	DMR_3649	0.091118	0.0280889	-0.883256	-0.392377	0.00146955	NonDM
CYP24A1	DMR_1023	0.165942	0.0633193	-1.02478	-0.392334	0.00147149	NonDM
NRG1	DMR_10682	-0.16689	-0.102936	-1.00749	0.392329	0.0014717	AAhpMeth
PIANP	DMR_7342	0.0619555	0.0189221	-0.674675	-0.392305	0.00147279	NonDM
SLC17A8	DMR_276	0.235966	0.183246	-2.0125	-0.392273	0.00147423	AAhpMeth
ITPKA	DMR_3960	0.228708	0.0494133	-0.593431	-0.392126	0.00148082	NonDM
PDLIM4	DMR_5933	0.087078	0.00551398	-0.856532	0.391753	0.00149772	AAhpMeth
WNT6	DMR_5643	0.210547	0.0484274	-0.888376	-0.391588	0.00150524	NonDM
OSR1	DMR_1766	0.234006	0.0781462	-0.978006	-0.391129	0.00152637	AAhpMeth
KCNMA1	DMR_23189	0.0450479	0.0234395	-0.702765	-0.391033	0.00153083	AAhpMeth
IGFBP3	DMR_770	0.166359	0.0536335	-0.673335	-0.390985	0.00153306	NonDM
PTPRN2	DMR_18500	0.0334959	0.0171136	0.880325	0.390889	0.00153753	AAhpMeth
PTPRN2	DMR_12576	0.0772708	0.0485677	0.880325	0.390889	0.00153753	AAhpMeth
FBLN1	DMR_1240	0.163099	0.0729995	-0.702305	-0.390649	0.00154875	NonDM
GLIS2	DMR_8941	0.101308	0.0817478	-0.712859	-0.390649	0.00154875	AAhpMeth
NTF3	DMR_2032	0.226981	0.0851482	-0.667118	-0.390601	0.001551	AAhpMeth
ZNF737	DMR_15861	0.0386983	0.0177634	0.77581	0.390601	0.001551	NonDM
AC005592.2	DMR_1376	0.272108	0.0657849	-0.768839	-0.390599	0.00155111	NonDM
CHD5	DMR_2471	0.175891	0.047243	-0.83551	-0.390553	0.00155326	EAhpMeth
PTCH2	DMR_3266	0.19518	0.0851093	-0.642002	-0.390457	0.00155778	AAhpMeth
MLC1	DMR_784	0.200869	0.117489	-0.609237	-0.390409	0.00156005	AAhpMeth
RBFOX3	DMR_17881	-0.0807522	0.00180144	-1.05363	0.390313	0.00156459	AAhpMeth
EN2	DMR_1015	0.223805	0.164518	1.04599	0.390125	0.00157353	AAhpMeth
MORC1	DMR_18603	-0.124458	-0.0235416	-1.26983	0.389956	0.00158157	NonDM
MB21D2	DMR_21773	-0.0411845	-0.0210749	-0.645765	0.389929	0.00158287	NonDM
FOXO6	DMR_11404	0.0705074	0.0663515	-0.700832	-0.38991	0.00158379	NonDM
WNT16	DMR_363	0.207589	0.110442	-0.594568	-0.389545	0.00160133	NonDM
RP11-44F14.2	DMR_32458	-0.0310325	-0.0210522	0.771427	-0.389497	0.00160366	EAhpMeth
GAS1	DMR_13176	0.0742883	0.0396994	-0.715859	-0.389209	0.00161765	AAhpMeth
NTRK1	DMR_7583	0.105973	0.027498	-0.657975	-0.389161	0.00162	AAhpMeth
S100A16	DMR_23224	-0.0589194	-0.0299541	-1.04621	0.389113	0.00162234	AAhpMeth
FUT3	DMR_17079	0.0761921	0.0383084	-0.859895	-0.38905	0.00162545	NonDM
NFATC2	DMR_3996	0.216837	0.0733763	-0.749393	-0.389017	0.00162705	NonDM
ABCG1	DMR_16279	0.087121	0.0616113	0.752932	0.389017	0.00162705	AAhpMeth
ALDH3A1	DMR_20976	0.0851574	0.00485207	-0.937999	-0.388988	0.00162849	NonDM
PCDHGA1	DMR_3721	0.158532	0.0548503	1.12095	0.388969	0.0016294	AAhpMeth
PTPRN2	DMR_19299	0.05213	0.0303183	0.880325	0.388921	0.00163176	AAhpMeth
EPHX4	DMR_6119	0.0919878	0.0321848	-0.616207	-0.388844	0.00163557	AAhpMeth
LMNA	DMR_13924	0.0400986	0.019381	-0.708639	-0.388825	0.00163649	AAhpMeth
AC019181.2	DMR_32722	-0.0146298	-0.00606919	1.30076	-0.388777	0.00163886	NonDM
MS4A8	DMR_19546	-0.0503201	-0.0369404	2.59649	-0.388777	0.00163886	NonDM
UPK3B	DMR_28460	-0.0213787	-0.0127712	-0.58629	0.388345	0.0016603	NonDM
SOX7	DMR_21600	0.0343865	0.0288526	-0.950734	-0.388297	0.0016627	NonDM
ACAD8	DMR_23577	-0.052665	-0.04196	0.910021	-0.388201	0.00166751	NonDM
PLS3	DMR_8534	0.110572	0.0126392	-0.683545	-0.388153	0.00166992	AAhpMeth
C12orf75	DMR_26240	0.0426098	0.0216463	-0.874636	-0.388057	0.00167474	NonDM
FAP	DMR_7975	0.147364	0.0918286	0.735104	0.388057	0.00167474	AAhpMeth
BEGAIN	DMR_5086	0.127093	0.0441044	-0.73057	-0.387961	0.00167958	AAhpMeth
NR4A2	DMR_5212	0.152377	0.0480771	-0.685062	-0.387865	0.00168443	AAhpMeth
TRPV3	DMR_7110	0.0968792	0.0596071	-0.644976	-0.387865	0.00168443	AAhpMeth
SVIL	DMR_7742	0.100528	0.0935803	-0.85289	-0.387721	0.00169173	AAhpMeth
SLC17A5	DMR_10192	-0.0967192	-0.0218979	0.627947	-0.387433	0.00170642	NonDM
SOX7	DMR_26543	-0.0418923	-0.0138861	-0.950734	0.387385	0.00170888	NonDM
EPHB1	DMR_680	0.174715	0.0680901	-1.03189	-0.387289	0.0017138	AAhpMeth
PTPRN2	DMR_23745	0.0317562	0.00939893	0.880325	0.387241	0.00171627	AAhpMeth
ATP6V0D2	DMR_717	0.214118	0.145768	-0.729672	-0.386975	0.00172998	NonDM
PCDHGA1	DMR_1659	0.197279	0.11463	1.12095	0.386905	0.00173364	AAhpMeth
SGCA	DMR_32755	0.0426953	0.0281448	-1.07496	-0.386809	0.00173863	AAhpMeth
RP11-206M11.7	DMR_23067	-0.0746145	-0.00293294	0.876692	-0.386677	0.00174547	NonDM
FAM65C	DMR_7080	0.164101	0.0653809	-0.737494	-0.386617	0.00174865	NonDM
TTBK1	DMR_20884	-0.0603395	-0.0115824	-0.722931	0.386265	0.00176715	NonDM
GOLM1	DMR_31028	-0.0137899	-0.00635513	1.29993	-0.386185	0.00177138	NonDM
GABRB3	DMR_22293	-0.0657417	-0.0592785	0.627209	-0.386089	0.00177647	EAhpMeth
PCDHGA1	DMR_3065	0.186059	0.121797	1.12095	0.386089	0.00177647	AAhpMeth
GNPNAT1	DMR_21311	-0.0759732	-0.0038459	0.774523	-0.385993	0.00178157	AAhpMeth
ARHGAP23	DMR_29479	0.0320096	0.0168223	-1.11426	-0.385753	0.00179438	AAhpMeth
TBC1D1	DMR_14229	0.0833168	0.0144883	-0.723421	-0.385753	0.00179438	AAhpMeth
ZNF536	DMR_6016	0.15869	0.066133	-1.06769	-0.385705	0.00179695	AAhpMeth
DPYSL3	DMR_14341	0.0920475	0.0397964	-0.844679	-0.385657	0.00179952	AAhpMeth
WNT2B	DMR_21161	0.0726451	0.0136515	-0.815887	-0.385657	0.00179952	AAhpMeth
ROR2	DMR_14523	0.101462	0.0819145	-0.864587	-0.385513	0.00180727	NonDM
MUC2	DMR_3876	0.109889	0.0327322	1.42495	0.385339	0.00181667	AAhpMeth
CXCR2	DMR_16529	-0.0849208	0.00832123	-0.656207	0.385229	0.0018226	NonDM
GJA3	DMR_879	0.293971	0.0732861	0.915995	0.385205	0.00182391	NonDM
GLIS2	DMR_15648	-0.0809088	-0.0250983	-0.712859	0.385081	0.00183068	AAhpMeth
GLT1D1	DMR_27493	-0.0660052	-0.0303601	-0.72723	0.384941	0.00183829	NonDM
RP13-870H17.3	DMR_31952	-0.0249406	-0.0139799	0.822479	-0.384937	0.00183855	NonDM
RP11-753H16.3	DMR_16431	-0.106974	-0.0271976	-0.885088	0.384915	0.00183972	AAhpMeth
SIM2	DMR_5025	0.179286	0.0288811	1.40669	0.384553	0.00185967	AAhpMeth
ALS2CL	DMR_10274	0.0594123	0.0216419	-0.83563	-0.384457	0.00186498	NonDM
MCF2	DMR_1554	0.320518	0.246766	-0.590048	-0.384457	0.00186498	AAhpMeth
AC005592.2	DMR_13546	0.106963	0.00768109	-0.768839	-0.384357	0.00187052	NonDM
ADCY1	DMR_1223	0.275885	0.0989627	0.663733	0.384265	0.00187565	AAhpMeth
DST	DMR_31822	0.0307601	0.0188575	-0.677898	-0.383881	0.00189715	AAhpMeth
MPZL2	DMR_33165	0.0696609	0.00932317	-0.749046	-0.383881	0.00189715	AAhpMeth
SLC25A2	DMR_1234	0.205997	0.0697586	0.690862	0.383877	0.00189737	AAhpMeth
LETM2	DMR_25088	-0.0287846	-0.0149851	-0.629706	0.383689	0.00190799	NonDM
KLHL30	DMR_25797	0.0404986	0.00979736	-1.18433	-0.383611	0.00191238	AAhpMeth
ANO1	DMR_7442	0.109251	0.0259329	-0.585952	-0.383401	0.00192434	AAhpMeth
GABRA3	DMR_7510	-0.196909	-0.105412	-1.59785	0.383182	0.00193681	AAhpMeth
COL21A1	DMR_3559	0.0906278	0.0507811	-0.898296	-0.383065	0.00194358	AAhpMeth
RP11-1102P16.1	DMR_2398	0.24384	0.0837331	-0.5881	-0.383065	0.00194358	NonDM
MEG8	DMR_9899	-0.17167	-0.0877686	-0.795187	0.383019	0.00194621	NonDM
ADM2	DMR_21663	0.0899002	0.0231226	0.766839	0.383017	0.00194634	AAhpMeth
TRIP13	DMR_4809	0.149642	0.115421	0.926817	0.382969	0.00194911	NonDM
LYNX1	DMR_20924	0.0697163	0.0375007	-0.736209	-0.38268	0.00196578	NonDM
ZNF536	DMR_2871	0.173037	0.0688163	-1.06769	-0.382632	0.00196857	AAhpMeth
RASGRF2	DMR_29960	-0.00578355	-0.00567971	-0.586509	0.382632	0.00196857	NonDM
DCC	DMR_522	0.1757	0.0346767	-1.1614	-0.382325	0.00198653	AAhpMeth
TSPAN11	DMR_5687	0.137174	0.0496603	-0.709365	-0.382104	0.0019995	AAhpMeth
PTPRN2	DMR_10214	0.088453	0.0645221	0.880325	0.382104	0.0019995	AAhpMeth
PDE1B	DMR_16702	0.075459	0.023434	-0.625292	-0.382056	0.00200234	AAhpMeth
NOTCH1	DMR_16706	0.0548059	0.0203856	-0.642554	-0.381816	0.00201656	AAhpMeth
PRKG1	DMR_2305	0.131158	0.0886128	-1.03117	-0.381432	0.0020395	AAhpMeth
RGS10	DMR_13795	0.167003	0.108465	0.812713	0.381384	0.00204238	NonDM
LGI4	DMR_22006	0.053617	0.0347841	-0.941039	-0.381192	0.00205396	NonDM
RALGAPA2	DMR_19870	-0.0530895	-0.00553691	0.823409	-0.381048	0.00206268	NonDM
GALNT9	DMR_24083	-0.059097	-0.0358837	-0.821845	0.381046	0.00206281	AAhpMeth
NCKAP5	DMR_14311	-0.109594	-0.0427258	0.840091	-0.380808	0.00207728	NonDM
DSCAML1	DMR_12288	-0.0736542	-0.0376201	-0.833611	0.380741	0.0020814	AAhpMeth
ADARB2	DMR_19025	0.185217	0.0931661	1.42281	0.380712	0.00208315	AAhpMeth
EPAS1	DMR_15143	0.0831141	0.024709	-0.735225	-0.380664	0.00208609	AAhpMeth
DKK1	DMR_478	0.213852	0.0831629	-1.39219	-0.380616	0.00208903	NonDM
SGCE	DMR_28921	0.0194603	0.0153755	-0.617409	-0.380472	0.00209788	AAhpMeth
FASN	DMR_5645	-0.127981	-0.0969286	0.950627	-0.380088	0.00212165	EAhpMeth
TNFAIP3	DMR_7253	0.151255	0.0725804	-0.670475	-0.380088	0.00212165	NonDM
KCNS2	DMR_6321	0.233059	0.0633042	-1.01877	-0.379848	0.00213663	AAhpMeth
ARHGAP40	DMR_1613	0.220741	0.115755	-0.984654	-0.379781	0.00214085	NonDM
NTRK2	DMR_5762	0.126275	0.0553341	-0.801473	-0.379752	0.00214264	NonDM
DUOX1	DMR_32986	0.0214893	0.0145433	-1.0179	-0.379656	0.00214868	AAhpMeth
PLEKHB1	DMR_5849	0.137284	0.108897	0.838399	0.379416	0.00216382	AAhpMeth
GALNT9	DMR_17063	0.0530897	0.0355078	-0.821845	-0.379246	0.00217464	AAhpMeth
PYGM	DMR_18488	0.042075	0.0194765	-0.73502	-0.379176	0.00217906	AAhpMeth
TSPAN1	DMR_27393	-0.0585654	-0.0464816	1.01669	-0.379128	0.00218212	NonDM
LINC00856	DMR_7192	0.185236	0.145305	-0.82391	-0.379032	0.00218826	AAhpMeth
PAQR8	DMR_33092	-0.0531552	-0.0303653	-0.608624	0.378888	0.00219748	NonDM
SLCO3A1	DMR_3242	0.129153	0.0795481	-0.782512	-0.378648	0.00221294	NonDM
CSF3	DMR_9110	0.0900259	0.0582973	-1.31096	-0.378593	0.0022165	NonDM
DBNDD1	DMR_28340	0.0285447	0.0176151	0.94701	0.378552	0.00221914	NonDM
NDRG4	DMR_4327	0.0947677	0.0185453	-0.594689	-0.378456	0.00222537	NonDM
DZIP1	DMR_6732	0.103415	0.0735928	-0.699435	-0.378312	0.00223473	AAhpMeth
AC005592.2	DMR_14277	0.111346	0.0471122	-0.768839	-0.378115	0.00224762	NonDM
ALS2CR11	DMR_3354	0.111246	0.0608688	-1.02646	-0.377976	0.00225672	AAhpMeth
HSD17B13	DMR_16976	0.0882175	0.0689879	-2.48752	-0.377832	0.00226621	NonDM
ITIH5	DMR_18469	0.0508116	0.0166418	-0.930478	-0.377784	0.00226938	AAhpMeth
DLX6-AS1	DMR_18499	0.0917067	0.0726603	0.907481	0.377592	0.00228209	AAhpMeth
NAV2	DMR_1271	0.180538	0.0703344	-0.875454	-0.377496	0.00228847	AAhpMeth
EFHC2	DMR_14069	0.0851456	0.0416848	-0.78097	-0.377256	0.0023045	AAhpMeth
NKAIN1	DMR_18718	0.136319	0.0897658	1.42241	0.377226	0.0023065	NonDM
CRABP2	DMR_2604	0.20248	0.0641676	-1.3448	-0.37716	0.00231094	NonDM
WFDC1	DMR_29187	0.0442423	0.00346188	-1.07898	-0.377064	0.00231739	AAhpMeth
AHR	DMR_14911	0.0513015	0.0512131	-0.715306	-0.376872	0.00233035	AAhpMeth
EXOC3L4	DMR_5965	0.0731937	0.0385182	-0.69625	-0.376781	0.00233654	AAhpMeth
ADAM33	DMR_15603	-0.0827324	-0.0566319	-1.05145	0.376776	0.00233685	AAhpMeth
MYOZ3	DMR_5751	0.185643	0.0604727	-0.605391	-0.376536	0.00235317	AAhpMeth
KCNT2	DMR_2259	-0.174229	-0.00702906	-0.841153	0.37644	0.00235973	NonDM
ERN2	DMR_1343	0.157271	0.0962952	-1.61424	-0.376406	0.00236205	AAhpMeth
KITLG	DMR_24077	0.0697935	0.0113953	-0.673991	-0.3762	0.0023762	AAhpMeth
MS4A8	DMR_24011	0.0340017	0.0337366	2.59649	0.376104	0.00238282	NonDM
CTC-523E23.4	DMR_11601	0.0479432	0.0338388	0.724945	0.37596	0.00239277	AAhpMeth
B4GALNT1	DMR_2890	0.187322	0.0732804	-0.825414	-0.375864	0.00239943	AAhpMeth
MECOM	DMR_21385	0.0817352	0.0572988	-1.02015	-0.37548	0.00242623	AAhpMeth
LRIG1	DMR_18283	-0.107697	-0.0736676	0.646833	-0.375432	0.00242959	NonDM
SORBS1	DMR_13522	0.0549155	0.0292065	-0.918746	-0.375432	0.00242959	AAhpMeth
PCTP	DMR_17739	-0.0545084	-0.0110168	0.683983	0.375384	0.00243297	NonDM
GLYATL1	DMR_13675	0.0927128	0.0907802	1.50444	0.375288	0.00243972	AAhpMeth
SVIL	DMR_28628	0.0287546	0.00341516	-0.85289	-0.37524	0.00244311	AAhpMeth
TPD52	DMR_29025	-0.0597706	-0.020508	0.73813	-0.375048	0.00245669	NonDM
ATP2B4	DMR_27893	-0.0659768	-0.0314855	-0.918619	0.375048	0.00245669	AAhpMeth
ADARB2	DMR_23303	0.0787867	0.0164982	1.42281	0.375	0.00246009	AAhpMeth
HOXD10	DMR_15923	0.146897	0.0394132	-0.873884	-0.374712	0.00248062	NonDM
PDE2A	DMR_28471	0.0539856	0.0065031	-0.765375	-0.374616	0.00248749	AAhpMeth
MGARP	DMR_192	0.238776	0.122681	-0.763936	-0.374538	0.00249309	AAhpMeth
LINC00856	DMR_17568	0.0745078	0.03811	-0.82391	-0.374472	0.00249784	AAhpMeth
PTPRN2	DMR_21330	-0.0511459	-0.00107384	0.880325	-0.374376	0.00250475	AAhpMeth
PCDHGA1	DMR_2467	0.214975	0.119649	1.12095	0.374328	0.00250822	AAhpMeth
FLNC	DMR_11652	0.0528527	0.0242067	-1.12629	-0.37428	0.00251169	AAhpMeth
ISL2	DMR_795	0.192348	0.0935186	-1.01724	-0.37428	0.00251169	NonDM
PPM1H	DMR_23796	-0.0196179	-0.00941444	0.608452	-0.374232	0.00251516	AAhpMeth
RP11-863P13.4	DMR_28439	0.0408342	0.0253362	-0.977751	-0.374225	0.00251564	NonDM
ADAMTS10	DMR_26287	-0.0646076	-0.0166688	-0.621257	0.374184	0.00251864	NonDM
ABCG1	DMR_25349	0.0559107	0.00902987	0.752932	0.374088	0.00252561	AAhpMeth
TENM3	DMR_28663	-0.0309941	-0.0067652	-0.808525	0.373944	0.00253609	AAhpMeth
PDE5A	DMR_20165	0.0572315	0.0135559	-0.660078	-0.3738	0.00254662	NonDM
GALNTL6	DMR_98	0.243999	0.107116	0.837632	0.373704	0.00255366	AAhpMeth
TBX4	DMR_18562	0.0813847	0.0299163	-0.77869	-0.373674	0.00255586	AAhpMeth
GLI2	DMR_27052	0.0364634	0.00663577	-0.726742	-0.373608	0.00256071	AAhpMeth
PRRT4	DMR_4009	0.206985	0.055838	-0.789698	-0.37339	0.00257682	NonDM
SMOC1	DMR_10635	0.121702	0.0273755	-1.02504	-0.373368	0.00257843	AAhpMeth
PLIN1	DMR_24723	-0.0662629	-0.0226853	0.788845	-0.373224	0.00258911	NonDM
SPDEF	DMR_17302	-0.103734	-0.0474729	0.690424	-0.373176	0.00259268	EAhpMeth
PCDHGA1	DMR_4882	0.167791	0.0575211	1.12095	0.373128	0.00259625	AAhpMeth
E2F5	DMR_27473	0.0391978	0.0338709	0.98059	0.372792	0.00262139	NonDM
RADIL	DMR_8794	0.0980278	0.0729174	-0.601206	-0.372744	0.002625	AAhpMeth
SLC8A2	DMR_13817	0.129556	0.0342359	-0.788293	-0.372573	0.00263791	NonDM
PTK6	DMR_20056	-0.0619879	-0.0162518	0.627526	-0.372408	0.00265038	NonDM
NOX4	DMR_164	0.269124	0.145519	0.812588	0.372264	0.00266132	AAhpMeth
GJC1	DMR_8008	0.172565	0.0515094	-0.821631	-0.372168	0.00266864	NonDM
FOXP2	DMR_8740	0.169247	0.118218	-0.809104	-0.372024	0.00267966	AAhpMeth
AFF2	DMR_14187	-0.143178	-0.100861	-0.617844	0.371832	0.0026944	NonDM
NPAS4	DMR_15018	-0.115336	-0.0697803	-0.60048	0.371825	0.00269492	NonDM
TULP1	DMR_23705	-0.073073	-0.035153	-0.753765	0.371777	0.00269865	AAhpMeth
PTPRN2	DMR_21697	0.0500968	0.0310772	0.880325	0.371736	0.00270181	AAhpMeth
LRFN1	DMR_1576	0.186375	0.133569	0.775914	0.37164	0.00270923	AAhpMeth
TGM1	DMR_15719	0.0523117	0.0490522	-0.629543	-0.371448	0.00272412	AAhpMeth
GDPD1	DMR_20918	-0.0227118	-0.00187851	1.05097	-0.3714	0.00272785	EAhpMeth
IFFO1	DMR_25105	0.039006	0.0129657	-0.628339	-0.3714	0.00272785	AAhpMeth
TMEM178B	DMR_20036	-0.0678546	-0.0109128	0.67265	-0.371352	0.00273159	NonDM
BDNF	DMR_28502	0.0506455	0.00930174	-0.989372	-0.371256	0.00273908	AAhpMeth
UGT3A1	DMR_1808	0.195951	0.122999	-0.763384	-0.37097	0.0027615	NonDM
TMEM132C	DMR_8486	0.0507755	0.0320508	-0.970245	-0.370968	0.00276167	AAhpMeth
DAB1	DMR_10025	0.194592	0.134069	-1.02503	-0.37092	0.00276545	AAhpMeth
SPEG	DMR_26665	0.0360616	0.0224355	-1.04032	-0.37068	0.00278442	AAhpMeth
RAP1GAP2	DMR_4638	0.0880672	0.0377546	0.841362	0.3702	0.00282271	AAhpMeth
CLEC3A	DMR_32715	0.0132498	0.0112456	-2.09683	-0.370016	0.00283745	AAhpMeth
ZBTB47	DMR_13459	0.079644	0.0204887	-0.636192	-0.369576	0.00287318	AAhpMeth
IQSEC3	DMR_2922	0.1575	0.0450649	-0.776431	-0.36948	0.00288102	AAhpMeth
RUSC2	DMR_30765	0.0201835	0.012973	-0.750471	-0.369432	0.00288494	NonDM
PHYHIP	DMR_19065	0.053401	0.0278238	-1.16819	-0.369096	0.00291255	AAhpMeth
ZNF804B	DMR_20229	0.0301214	0.0115695	-0.956117	-0.368975	0.00292253	NonDM
SVILP1	DMR_13610	-0.0938516	-0.0234923	-0.940627	0.368952	0.00292446	NonDM
LRRC17	DMR_2465	0.236314	0.189814	-0.673424	-0.368856	0.00293242	AAhpMeth
RASGRF2	DMR_15722	-0.0690558	-0.0335444	-0.586509	0.368472	0.00296445	NonDM
ADAMTS10	DMR_23132	-0.0632955	-0.037012	-0.621257	0.36828	0.00298059	NonDM
PTPRN2	DMR_8645	0.124481	0.0904687	0.880325	0.36828	0.00298059	AAhpMeth
FAM201A	DMR_29946	0.0512444	0.0342754	0.619963	0.368088	0.0029968	NonDM
ACRV1	DMR_16012	0.102033	0.0605115	1.63748	0.367869	0.00301533	NonDM
SEMA3A	DMR_24937	0.0651407	0.0137196	-0.810936	-0.367848	0.00301718	NonDM
COL4A2	DMR_15807	-0.0873907	-0.0301652	-0.732389	0.367752	0.00302536	AAhpMeth
PCSK6	DMR_1907	0.22185	0.173649	1.48283	0.367512	0.00304591	AAhpMeth
TPRG1	DMR_19952	-0.060726	-0.0555934	-0.598922	0.367272	0.00306658	AAhpMeth
NMUR1	DMR_3788	0.0948372	0.019876	-0.727221	-0.367224	0.00307073	NonDM
RP11-753H16.3	DMR_24885	0.0684615	0.0573725	-0.885088	-0.366936	0.00309566	AAhpMeth
WNT10A	DMR_22509	0.0409998	0.0317613	-0.772287	-0.366647	0.00312091	AAhpMeth
GRIA2	DMR_906	0.168237	0.0827172	-0.972327	-0.366455	0.0031378	AAhpMeth
HSPG2	DMR_7373	0.215171	0.142684	-0.609452	-0.366455	0.0031378	AAhpMeth
TUBB4A	DMR_8264	0.14836	0.0338066	1.04288	0.366379	0.00314451	NonDM
ZNF423	DMR_9080	0.114752	0.101783	-0.788973	-0.366359	0.00314628	AAhpMeth
ERN2	DMR_4504	0.121244	0.1184	-1.61424	-0.366225	0.00315816	AAhpMeth
TRNP1	DMR_9845	0.0884764	0.0133501	-0.696378	-0.366167	0.00316329	NonDM
GNAL	DMR_31720	0.0158853	0.00400668	-0.967359	-0.366071	0.00317183	AAhpMeth
MMP26	DMR_33277	0.022008	0.0176717	1.57553	0.365694	0.00320557	EAhpMeth
NAV2	DMR_14864	-0.0981033	-0.0166837	-0.875454	0.365687	0.00320617	AAhpMeth
SYNM	DMR_7064	0.138046	0.022073	-0.981207	-0.365639	0.00321049	AAhpMeth
BCL11A	DMR_18513	0.0888084	0.023357	-0.665973	-0.365399	0.00323215	AAhpMeth
COL4A2	DMR_2989	0.167365	0.135575	-0.732389	-0.365399	0.00323215	AAhpMeth
ZNF516	DMR_28351	-0.0650255	-0.0442245	-0.805413	0.365399	0.00323215	AAhpMeth
HNF1A	DMR_29457	0.0515452	0.0176174	1.03675	-0.365325	0.00323887	NonDM
TMTC4	DMR_24082	-0.0360509	-0.0141084	0.936604	-0.365255	0.00324521	NonDM
HSD17B4	DMR_24830	-0.0329238	-0.0022519	0.608889	-0.365207	0.00324958	NonDM
PCSK6	DMR_25894	0.0213982	0.00863971	1.48283	0.365159	0.00325394	AAhpMeth
TRIM17	DMR_4540	0.118778	0.0579384	-0.849048	-0.364967	0.00327147	NonDM
STEAP1B	DMR_1993	0.192369	0.08595	0.774013	0.364871	0.00328027	NonDM
NFASC	DMR_16861	-0.0588112	-0.00237122	-0.706256	0.364823	0.00328467	NonDM
ASIC4	DMR_1564	0.217273	0.0602581	-0.853161	-0.364663	0.00329942	NonDM
PTPRN2	DMR_7400	0.0887655	0.0882627	0.880325	0.364535	0.00331121	AAhpMeth
UNC5A	DMR_15746	0.0544046	0.0223676	1.64549	0.364287	0.00333427	AAhpMeth
C2orf88	DMR_14869	0.11116	0.0435397	-1.12163	-0.364055	0.00335587	NonDM
BHMT	DMR_224	0.256673	0.134815	-0.816098	-0.363871	0.00337314	AAhpMeth
COL27A1	DMR_10197	0.138781	0.106227	-0.814182	-0.363863	0.00337389	EAhpMeth
SMTN	DMR_8363	0.0722074	0.0562147	-0.89761	-0.363863	0.00337389	AAhpMeth
PHYHIPL	DMR_14497	0.122274	0.0214502	-0.823478	-0.363815	0.00337841	AAhpMeth
EGF	DMR_29056	-0.0482667	-0.00378081	1.03474	-0.363479	0.00341017	NonDM
CDKN1A	DMR_2119	0.164298	0.0500378	-0.616856	-0.363383	0.0034193	AAhpMeth
PTPRN2	DMR_13719	0.0840411	0.0290824	0.880325	0.363239	0.00343303	AAhpMeth
FOXP2	DMR_2564	0.136159	0.0425653	-0.809104	-0.362951	0.00346063	AAhpMeth
MUC4	DMR_9885	0.104951	0.00409159	-1.49468	-0.362951	0.00346063	AAhpMeth
AOC4P	DMR_11906	0.10255	0.0466013	-0.96748	-0.362711	0.00348378	NonDM
NRCAM	DMR_4095	0.143435	0.0515446	0.74275	0.362087	0.00354463	NonDM
TNS1	DMR_21919	0.0198742	0.0102809	-0.943022	-0.361991	0.00355407	AAhpMeth
FGF10-AS1	DMR_943	0.189687	0.0660295	-0.790188	-0.361943	0.0035588	AAhpMeth
TACR2	DMR_1909	0.153323	0.0934986	-0.874433	-0.361943	0.0035588	AAhpMeth
RADIL	DMR_4568	0.124624	0.0531555	-0.601206	-0.361799	0.00357303	AAhpMeth
HSPG2	DMR_16904	0.0359065	0.0260432	-0.609452	-0.361655	0.0035873	AAhpMeth
RAB3D	DMR_21485	-0.055405	-0.0178264	0.741387	-0.361559	0.00359684	NonDM
FBXO2	DMR_25640	0.0446641	0.0275833	-0.716957	-0.361415	0.0036112	NonDM
PLLP	DMR_5571	0.163649	0.144874	-0.861533	-0.361367	0.003616	AAhpMeth
PTPRN2	DMR_7947	0.12301	0.107296	0.880325	0.361271	0.00362561	AAhpMeth
GLI2	DMR_11283	0.123346	0.0894642	-0.726742	-0.361223	0.00363043	AAhpMeth
FBXL21	DMR_1066	0.207088	0.0977288	-0.800287	-0.361192	0.00363351	AAhpMeth
KANK2	DMR_32836	0.00914603	0.00871291	-0.880941	-0.361175	0.00363525	AAhpMeth
SH3PXD2A	DMR_2165	0.214738	0.15373	-0.594142	-0.361031	0.00364974	AAhpMeth
PER1	DMR_21181	0.0487492	0.0169741	-0.709623	-0.360983	0.00365459	AAhpMeth
FGFR2	DMR_25749	0.0874033	0.0469693	-0.932512	-0.360647	0.00368865	AAhpMeth
C3orf70	DMR_30363	0.0431572	0.0188093	-0.762582	-0.360599	0.00369353	AAhpMeth
CCNA2	DMR_8408	0.117302	0.0147862	0.632133	0.360599	0.00369353	AAhpMeth
TP73	DMR_27542	-0.0488095	-0.0354367	-0.662147	0.360359	0.00371806	AAhpMeth
EPCAM	DMR_31093	-0.0688166	-0.0268924	1.09577	-0.360215	0.00373285	NonDM
PHLDB1	DMR_9727	0.0794025	0.0429974	-0.674903	-0.359831	0.00377254	AAhpMeth
RRM2	DMR_18880	0.0385134	0.00396531	1.09245	-0.359783	0.00377752	NonDM
PPP1R3C	DMR_33604	0.0140098	0.00359505	-0.914649	-0.359639	0.00379252	NonDM
FOSL1	DMR_13788	0.0805988	0.011967	-1.72055	-0.359543	0.00380255	NonDM
DES	DMR_970	0.185804	0.113093	-1.06964	-0.359207	0.00383783	AAhpMeth
C15orf48	DMR_21672	-0.0979202	-0.0137383	0.974249	-0.358871	0.0038734	NonDM
RNF112	DMR_2474	0.126142	0.0649155	-0.819924	-0.358631	0.00389898	AAhpMeth
FMN1	DMR_2365	0.200541	0.0861704	0.629419	0.358391	0.00392471	NonDM
EMP3	DMR_30560	-0.0384162	-0.0192181	-0.786562	0.358295	0.00393505	NonDM
RP11-586K2.1	DMR_2108	0.175713	0.0583129	-0.706955	-0.358138	0.00395203	NonDM
CENPM	DMR_23279	-0.0889254	-0.0184225	1.0642	-0.358059	0.00396053	NonDM
TMEM246	DMR_10957	-0.145885	-0.0474283	-0.813189	0.357911	0.00397663	NonDM
FOXP2	DMR_16246	-0.119377	-0.108565	-0.809104	0.357767	0.00399233	AAhpMeth
RASIP1	DMR_4375	0.108719	0.10269	-0.59305	-0.357527	0.00401861	AAhpMeth
RP11-713P17.3	DMR_18664	-0.0796469	-0.0323595	-0.754967	0.357527	0.00401861	AAhpMeth
MIR205HG	DMR_10376	0.146984	0.101017	-0.963243	-0.357479	0.00402388	NonDM
TIMP2	DMR_30767	0.0277862	0.0149648	-0.679047	-0.357479	0.00402388	AAhpMeth
FHL1	DMR_11538	0.0826812	0.0684205	-1.06761	-0.357431	0.00402916	AAhpMeth
RP11-395G23.3	DMR_7883	0.0938755	0.0297351	-0.746893	-0.357411	0.00403133	NonDM
TIMP3	DMR_2414	0.12796	0.0283382	-0.874271	-0.357239	0.00405034	NonDM
AC144450.1	DMR_16744	0.0670512	0.0641799	2.03361	0.357171	0.00405784	AAhpMeth
RP11-356J5.12	DMR_23346	0.0997945	0.0264902	-0.617445	-0.356951	0.0040823	AAhpMeth
GALNT9	DMR_14256	0.079426	0.0456384	-0.821845	-0.356898	0.00408823	AAhpMeth
TMEM132C	DMR_20757	-0.0554435	-0.0540319	-0.970245	0.356807	0.00409836	AAhpMeth
KIT	DMR_29871	0.0362088	0.0207274	-0.712222	-0.356759	0.00410373	NonDM
RBFOX3	DMR_19231	-0.105695	-0.0726573	-1.05363	0.356711	0.0041091	AAhpMeth
KIF5A	DMR_2362	0.14502	0.0836691	-0.755868	-0.356663	0.00411448	NonDM
C1QTNF7	DMR_10696	0.118685	0.0871962	-0.863036	-0.356615	0.00411987	AAhpMeth
HEPH	DMR_7805	0.172089	0.0742431	-0.843878	-0.356519	0.00413066	AAhpMeth
MTMR7	DMR_162	0.207166	0.110309	-0.652603	-0.356453	0.00413812	AAhpMeth
RP11-191L9.4	DMR_17596	-0.13741	-0.0841189	0.818294	-0.356452	0.00413817	NonDM
SLC16A3	DMR_9268	0.0783288	0.0407709	-0.77691	-0.356423	0.00414147	AAhpMeth
PTPRN2	DMR_22419	0.0665962	0.0249736	0.880325	0.356279	0.00415774	AAhpMeth
ANO1	DMR_4698	0.113675	0.0743892	-0.585952	-0.356279	0.00415774	AAhpMeth
PPARG	DMR_7467	0.0777035	0.0324024	-0.904709	-0.356231	0.00416317	NonDM
ZSCAN2	DMR_20252	-0.0766253	-0.00515171	0.630073	-0.356183	0.00416862	EAhpMeth
SLCO3A1	DMR_14759	-0.0959988	-0.0361994	-0.782512	0.356183	0.00416862	NonDM
SLC46A2	DMR_9628	0.105004	0.0383921	-1.34002	-0.356173	0.00416976	AAhpMeth
PRSS21	DMR_13988	0.0609415	0.0558774	-0.726081	-0.355528	0.0042435	AAhpMeth
PER1	DMR_2194	0.255639	0.174023	-0.709623	-0.355511	0.00424546	AAhpMeth
THBS4	DMR_811	0.267889	0.143727	1.2026	0.355367	0.00426209	AAhpMeth
TPM1	DMR_16750	-0.068522	-0.0314387	-0.797188	0.355127	0.00428993	AAhpMeth
NSG1	DMR_30462	-0.066865	-0.0172961	-0.710277	0.355079	0.00429552	NonDM
PTPRN2	DMR_19255	0.0335079	0.0174842	0.880325	0.355031	0.00430112	AAhpMeth
RP11-541E12.1	DMR_16254	0.0921622	0.0188896	-0.654102	-0.354903	0.00431603	AAhpMeth
TRPC1	DMR_2009	0.175124	0.0448207	-0.792876	-0.354839	0.00432356	NonDM
LINC01134	DMR_18924	0.117961	0.0181561	1.05289	0.354795	0.00432869	AAhpMeth
FOXQ1	DMR_23704	0.0617742	0.0251823	-1.36488	-0.354695	0.00434046	NonDM
LGR6	DMR_22751	0.0514061	0.0151841	-1.30597	-0.354695	0.00434046	NonDM
GRIK5	DMR_10641	-0.125793	-0.0710321	-0.771613	0.354647	0.0043461	EAhpMeth
CAMK2A	DMR_18564	0.0598937	0.0281787	-0.664105	0.354603	0.00435126	AAhpMeth
OBSCN	DMR_31201	-0.0214726	-0.0109896	-0.592351	0.354599	0.00435176	AAhpMeth
MAP1B	DMR_12363	-0.112006	-0.0625009	-0.879484	0.354503	0.00436308	NonDM
CYP2S1	DMR_4712	0.0725085	0.033474	-0.67797	-0.354411	0.00437393	NonDM
ROBO1	DMR_2515	0.174081	0.106585	-0.970482	-0.354359	0.00438012	AAhpMeth
RAB3B	DMR_4704	0.104507	0.00668386	0.763873	-0.354311	0.00438581	EAhpMeth
WIPF3	DMR_28361	0.0283855	0.00966296	-0.675452	-0.354263	0.00439151	NonDM
DNAH5	DMR_11104	-0.131719	-0.100435	1.32419	-0.354215	0.00439721	NonDM
DUSP4	DMR_25073	0.0275721	0.00716025	-0.659126	-0.354071	0.00441436	NonDM
PITX1	DMR_7270	0.115619	0.0700036	-0.965737	-0.353783	0.00444885	AAhpMeth
DLG4	DMR_19654	0.0540623	0.0238035	-0.637462	0.353783	0.00444885	AAhpMeth
2023-03-01	DMR_16414	0.087169	0.0791394	0.779618	0.353735	0.00445462	NonDM
LINC01019	DMR_22069	0.0921964	0.0604157	1.48772	0.353657	0.00446399	AAhpMeth
WI2-85898F10.1	DMR_6280	0.192515	0.147062	1.57818	0.353516	0.00448095	AAhpMeth
PLIN1	DMR_3244	0.164687	0.137654	0.788845	0.353399	0.0044952	NonDM
TMEM196	DMR_647	0.212986	0.0762078	-0.663089	-0.353253	0.00451285	AAhpMeth
MAP3K14	DMR_8657	0.153045	0.0872149	-0.585702	-0.353207	0.00451853	NonDM
MX1	DMR_561	0.343955	0.10351	-0.585116	-0.353111	0.00453024	AAhpMeth
PCDHGA1	DMR_2496	0.17558	0.126894	1.12095	0.353063	0.0045361	AAhpMeth
FGF14	DMR_1532	0.177801	0.0916407	-1.10225	-0.353032	0.0045399	AAhpMeth
PTPRN2	DMR_10288	0.132314	0.0825608	0.880325	0.352919	0.00455373	AAhpMeth
CTNND2	DMR_11570	0.101328	0.0359838	0.860483	0.352583	0.00459511	AAhpMeth
B3GNT6	DMR_29283	-0.0600974	-0.0318689	1.29879	-0.352487	0.00460699	NonDM
PKIG	DMR_19493	-0.0505764	-0.0131432	-0.7975	0.352487	0.00460699	NonDM
L1CAM	DMR_20467	0.0742366	0.0496124	-0.79386	-0.352343	0.00462486	EAhpMeth
NRG2	DMR_22541	0.0526466	0.0107954	-0.913844	-0.352103	0.00465479	NonDM
EMP3	DMR_7550	0.131284	0.0633216	-0.786562	-0.352007	0.00466681	NonDM
CDH20	DMR_16186	-0.119334	-0.0407597	-1.07799	0.351851	0.00468634	NonDM
FOXP2	DMR_23950	-0.0790641	-0.0557901	-0.809104	0.351767	0.00469697	AAhpMeth
COL4A1	DMR_32383	-0.0526305	-0.0147979	-0.631098	0.351719	0.00470302	AAhpMeth
PTPRN2	DMR_28923	0.0211636	0.0182238	0.880325	0.351623	0.00471515	AAhpMeth
MMP26	DMR_19287	0.0562513	0.021355	1.57553	0.351544	0.00472512	EAhpMeth
ATP11A	DMR_6935	0.198471	0.0809094	0.884078	0.35143	0.00473949	AAhpMeth
MX1	DMR_15215	-0.167564	-0.121944	-0.585116	0.351382	0.00474559	AAhpMeth
MS4A2	DMR_28318	-0.092205	-0.0586771	-0.61502	0.351286	0.00475782	NonDM
KLHL13	DMR_27401	0.0248618	0.00463188	-0.78646	-0.35119	0.00477007	AAhpMeth
VSTM2L	DMR_29969	0.0216713	0.00753666	1.43868	0.351142	0.00477621	NonDM
NEGR1	DMR_3680	0.124514	0.0474282	-0.659176	-0.351094	0.00478235	NonDM
GBP6	DMR_4915	0.173099	0.128537	-0.628933	-0.351074	0.00478498	AAhpMeth
S1PR5	DMR_15874	0.0753143	0.0396911	-1.03651	-0.351063	0.00478634	NonDM
STAC2	DMR_2874	0.20836	0.066702	-0.619611	-0.350854	0.00481318	NonDM
EDRF1	DMR_7395	0.0905967	0.0707248	0.613288	0.350854	0.00481318	NonDM
CCDC136	DMR_4111	0.174036	0.0463075	-0.624346	-0.350758	0.00482555	NonDM
PTPRN2	DMR_15798	-0.0626611	-0.0140524	0.880325	-0.350758	0.00482555	AAhpMeth
PLCH2	DMR_23856	-0.0602607	-0.0236124	-0.604786	0.35071	0.00483175	AAhpMeth
SLC12A8	DMR_29078	0.0286181	0.0147583	0.724776	0.35071	0.00483175	NonDM
QSOX2	DMR_25478	0.019826	0.00623996	0.633646	0.350518	0.00485662	NonDM
ADARB2	DMR_9018	0.175592	0.120443	1.42281	0.35047	0.00486286	AAhpMeth
PIK3R6	DMR_9034	0.109946	0.0692152	-0.601882	-0.350422	0.0048691	AAhpMeth
FLNC	DMR_19925	0.0271231	0.00980698	-1.12629	-0.350326	0.0048816	AAhpMeth
COL4A2	DMR_11102	0.0794937	0.0679034	-0.732389	-0.350278	0.00488787	AAhpMeth
PLCXD3	DMR_4723	0.194905	0.0401399	-0.58524	-0.350086	0.00491299	NonDM
FGF14	DMR_5808	0.13513	0.109733	-1.10225	-0.349863	0.00494234	AAhpMeth
IL1RL1	DMR_5516	0.151704	0.140708	-0.842057	-0.349702	0.00496358	AAhpMeth
CTB-107G13.1	DMR_3319	0.191171	0.0467571	1.09885	0.349431	0.00499959	AAhpMeth
AXL	DMR_13057	-0.0638809	-0.00892882	-0.731143	0.349366	0.00500822	NonDM
NTF3	DMR_12005	0.111344	0.0592688	-0.667118	-0.349174	0.00503389	AAhpMeth
DLGAP2	DMR_9551	0.0823538	0.0350428	0.78889	0.349078	0.00504677	AAhpMeth
HAO1	DMR_7555	-0.177318	-0.0564377	1.4663	-0.349038	0.00505217	NonDM
TTBK1	DMR_5897	-0.134229	-0.0116747	-0.722931	0.349006	0.00505646	NonDM
ITPKA	DMR_7238	0.139057	0.0653395	-0.593431	-0.349005	0.00505659	NonDM
ROBO3	DMR_1656	0.158107	0.0925484	-0.692428	-0.348982	0.00505967	AAhpMeth
ADARB2	DMR_26190	0.015619	0.00582759	1.42281	0.348934	0.00506614	AAhpMeth
MTOR	DMR_26450	-0.01959	-0.0118208	0.611769	-0.348694	0.00509857	AAhpMeth
ST6GALNAC1	DMR_12405	-0.0701844	-0.0614227	0.885081	-0.348598	0.00511159	EAhpMeth
RTN4RL2	DMR_4126	0.128689	0.0939606	0.68433	0.348502	0.00512464	NonDM
BIRC5	DMR_32506	0.0342905	0.0223016	1.17732	0.348406	0.00513772	NonDM
HOXD10	DMR_11442	0.0706908	0.0410757	-0.873884	-0.348358	0.00514428	NonDM
QPRT	DMR_20780	-0.0957282	-0.0621163	-0.61966	0.348358	0.00514428	AAhpMeth
RP11-713P17.3	DMR_21257	0.0722307	0.0493941	-0.754967	-0.348166	0.00517056	AAhpMeth
LINC01006	DMR_21579	-0.0852618	0.00855638	0.821464	0.34807	0.00518374	AAhpMeth
ST14	DMR_22461	0.0691827	0.0169517	0.633588	0.34783	0.00521683	NonDM
FGFR2	DMR_23236	0.0483674	0.0343957	-0.932512	-0.347734	0.00523012	AAhpMeth
DNASE1L3	DMR_12903	0.0897497	0.0535627	-0.804495	-0.347686	0.00523678	NonDM
LGR6	DMR_21196	0.0468143	0.0177445	-1.30597	-0.347686	0.00523678	NonDM
KCNH2	DMR_5052	0.112743	0.0624594	-0.913849	-0.347494	0.00526348	AAhpMeth
COL28A1	DMR_6364	0.182107	0.162	1.15049	0.347446	0.00527017	NonDM
ARHGAP23	DMR_13302	0.0427929	0.0209017	-1.11426	-0.347158	0.00531048	AAhpMeth
PLAC9	DMR_11280	0.112495	0.0801221	-0.874061	-0.34711	0.00531723	AAhpMeth
RBFOX1	DMR_19743	-0.0838376	-0.0267192	-0.854591	0.347014	0.00533074	AAhpMeth
CDH23	DMR_6331	0.138268	0.0691639	-1.06019	-0.346966	0.00533751	AAhpMeth
ZNF695	DMR_20947	-0.090354	-0.0152434	1.06923	-0.34687	0.00535107	NonDM
OBSCN	DMR_17064	-0.0549216	-0.0238635	-0.592351	0.34687	0.00535107	AAhpMeth
PLCE1	DMR_2771	0.130282	0.0795762	-0.793833	-0.346774	0.00536466	NonDM
DLX6-AS1	DMR_4688	0.179311	0.106446	0.907481	0.346582	0.00539193	AAhpMeth
LY75	DMR_3286	0.216133	0.105231	-0.679368	-0.346486	0.00540561	NonDM
ATP11A	DMR_9730	-0.186679	-0.148281	0.884078	-0.346246	0.00543995	AAhpMeth
GABRB3	DMR_28468	-0.0253097	-0.00116508	0.627209	0.346102	0.00546064	EAhpMeth
CIDEC	DMR_27927	0.0273337	0.0201813	-0.626808	-0.345882	0.00549238	NonDM
CHD5	DMR_33555	-0.0351555	-0.0319918	-0.83551	0.345862	0.00549528	EAhpMeth
WDR49	DMR_21900	-0.117019	-0.0364064	-0.916235	0.34567	0.00552314	NonDM
EBF2	DMR_12767	0.119486	0.0718897	1.08127	0.345382	0.00556515	AAhpMeth
DUOXA2	DMR_117	0.242107	0.103878	-0.64299	-0.345017	0.00561874	AAhpMeth
FOXF1	DMR_3500	0.187087	0.0295987	-1.08462	-0.34495	0.0056287	NonDM
GDPD3	DMR_15029	-0.0768907	-0.010518	-0.678036	0.34495	0.0056287	NonDM
ERGIC1	DMR_15441	0.0708592	0.0100305	0.775161	0.344854	0.00564291	NonDM
OSR1	DMR_22780	0.11395	0.0546843	-0.978006	-0.34471	0.00566428	AAhpMeth
TMEM45B	DMR_10453	-0.0920045	-0.0757388	0.818942	-0.344566	0.00568572	NonDM
TMEM132C	DMR_12835	-0.0824813	-0.054591	-0.970245	0.344518	0.00569288	AAhpMeth
VSTM4	DMR_3605	0.154185	0.0616874	-0.705655	-0.344326	0.00572162	NonDM
NLGN3	DMR_5894	0.109224	0.0428915	-0.745232	-0.34423	0.00573603	AAhpMeth
PEX10	DMR_2912	-0.109815	-0.0286727	1.34211	-0.34423	0.00573603	EAhpMeth
SEMA3B	DMR_7828	0.100024	0.0617142	-0.83275	-0.34399	0.0057722	AAhpMeth
PLCH2	DMR_27676	-0.080653	-0.0370162	-0.604786	0.34399	0.0057722	AAhpMeth
MCC	DMR_24778	0.0396855	0.00770012	-0.748494	-0.343942	0.00577946	AAhpMeth
PTH1R	DMR_3450	0.178013	0.125889	-0.720843	-0.343846	0.005794	NonDM
SDK1	DMR_24766	0.0218552	0.00171601	1.44619	0.343846	0.005794	AAhpMeth
TSPYL2	DMR_23552	0.052503	0.0322212	-0.729725	-0.343606	0.0058305	NonDM
CCDC158	DMR_3378	0.13236	0.0776205	-0.721133	-0.343558	0.00583782	NonDM
SDK1	DMR_32588	0.0227211	0.0164889	1.44619	0.343558	0.00583782	AAhpMeth
CLDN16	DMR_23085	0.0571081	0.0196829	-0.689573	-0.343478	0.00584997	NonDM
CDH23	DMR_22855	0.0429909	0.0171956	-1.06019	-0.343462	0.0058525	AAhpMeth
SOSTDC1	DMR_551	0.30102	0.195499	-0.613215	-0.343462	0.0058525	AAhpMeth
GMDS	DMR_23931	0.0600617	0.0332322	1.10926	0.343414	0.00585984	AAhpMeth
IQSEC3	DMR_10638	0.194042	0.0749727	-0.776431	-0.343366	0.0058672	AAhpMeth
TNFAIP3	DMR_31398	0.00866198	0.00506788	-0.670475	-0.343366	0.0058672	NonDM
PTPRN2	DMR_4339	0.147232	0.0553097	0.880325	0.34327	0.00588193	AAhpMeth
SH3PXD2B	DMR_15437	0.103912	0.0808386	-0.646047	-0.343222	0.00588932	AAhpMeth
LINC00511	DMR_14112	0.133674	0.0711088	-0.876901	-0.34303	0.00591892	NonDM
DLC1	DMR_20689	-0.0920152	-0.0232078	-0.597091	0.34303	0.00591892	EAhpMeth
SLC10A5	DMR_16082	-0.112736	-0.0735047	1.4056	-0.342742	0.00596356	NonDM
[truncated: 782 more rows]
