# Supplementary material for: Race-specific coregulatory and transcriptomic profiles associated with DNA methylation and androgen receptor in prostate cancer
Source: Genome Med. 2024 Apr 2;16:52. doi: 10.1186/s13073-024-01323-6 (PMC10988846; doi:10.1186/s13073-024-01323-6)
Supplement: Supplementary file 5 — Additional File 5. [file 13073_2024_1323_MOESM5_ESM.xlsx]

## Sheet: AA_TumVsNonTum
Additional File 3 Differentially expressed genes in prostate tumors and adjacent non tumor tissues of AA and EA men
Fil	Symbol	baseMean	log2FoldChange	lfcSE	stat	P-value	Padj
ENSG00000169129.14	AFAP1L2	425.401	-0.70411	0.0972055	-7.24352	4.37189e-13	9.89271e-09
ENSG00000144355.14	DLX1	29.2531	4.0674	0.573227	7.09563	1.28768e-12	1.05857e-08
ENSG00000225937.1	PCA3	3317.04	2.87137	0.405348	7.08371	1.40344e-12	1.05857e-08
ENSG00000087253.12	LPCAT2	408.295	-0.611372	0.0918943	-6.65299	2.87191e-11	1.62464e-07
ENSG00000242110.7	AMACR	548.351	1.85594	0.283087	6.55607	5.52459e-11	2.50021e-07
ENSG00000146555.18	SDK1	626.143	1.30712	0.200405	6.52238	6.91993e-11	2.60974e-07
ENSG00000101871.14	MID1	894.327	-0.645045	0.099878	-6.45832	1.05871e-10	2.66183e-07
ENSG00000169851.15	PCDH7	1514.57	-0.728257	0.112603	-6.46749	9.9641e-11	2.66183e-07
ENSG00000197674.5	OR51C1P	186.729	2.57286	0.396769	6.48451	8.9019e-11	2.66183e-07
ENSG00000147394.18	ZNF185	720.342	-0.611888	0.095533	-6.40499	1.50376e-10	3.40272e-07
ENSG00000107242.17	PIP5K1B	92.3205	-0.812951	0.127623	-6.36993	1.89113e-10	3.89023e-07
ENSG00000260597.1	AC012531.25	22.3157	3.11434	0.494023	6.30403	2.90002e-10	5.46847e-07
ENSG00000203635.2	AC144450.2	108.742	1.66602	0.26496	6.28783	3.21928e-10	5.60352e-07
ENSG00000274326.1	AL359314.1	28.7366	2.80203	0.452758	6.1888	6.0625e-10	9.79873e-07
ENSG00000169855.19	ROBO1	1808.18	-0.753891	0.122901	-6.13411	8.56393e-10	1.2919e-06
ENSG00000143153.12	ATP1B1	1263.93	-0.886196	0.144798	-6.12024	9.34348e-10	1.3214e-06
ENSG00000144339.11	TMEFF2	6119.13	1.33661	0.220722	6.05565	1.39855e-09	1.86156e-06
ENSG00000143320.8	CRABP2	161.036	-1.33779	0.222492	-6.01273	1.82423e-09	2.29326e-06
ENSG00000131149.18	GSE1	1318.52	0.383064	0.0642961	5.95781	2.55634e-09	3.04446e-06
ENSG00000164175.14	SLC45A2	35.5042	2.17396	0.365864	5.94197	2.81614e-09	3.18618e-06
ENSG00000148053.15	NTRK2	332.173	-0.871939	0.147177	-5.92443	3.1338e-09	3.37674e-06
ENSG00000169604.19	ANTXR1	2430.21	-0.647954	0.109524	-5.9161	3.29668e-09	3.39079e-06
ENSG00000152661.7	GJA1	2422.21	-0.75932	0.128709	-5.89953	3.6453e-09	3.43691e-06
ENSG00000197757.7	HOXC6	47.1741	2.54639	0.43156	5.90043	3.62559e-09	3.43691e-06
ENSG00000138193.15	PLCE1	419.297	-0.690729	0.118772	-5.81561	6.04136e-09	5.42862e-06
ENSG00000140945.16	CDH13	114.224	-0.920031	0.158346	-5.81026	6.23759e-09	5.42862e-06
ENSG00000255545.7	RP11-627G23.1	300.901	2.03913	0.354161	5.75765	8.52943e-09	7.1483e-06
ENSG00000127824.13	TUBA4A	317.077	-0.584866	0.101708	-5.75041	8.90257e-09	7.19455e-06
ENSG00000166840.13	GLYATL1	760.195	1.70631	0.29736	5.73821	9.56813e-09	7.21692e-06
ENSG00000188001.9	TPRG1	58.4604	-0.528334	0.0920561	-5.73926	9.50912e-09	7.21692e-06
ENSG00000120690.14	ELF1	1875.94	-0.321916	0.0564105	-5.70666	1.15215e-08	8.40997e-06
ENSG00000134398.13	ERN2	53.8087	-1.64924	0.290343	-5.68032	1.34442e-08	9.50676e-06
ENSG00000019186.9	CYP24A1	64.9552	-1.93692	0.341508	-5.67168	1.41405e-08	9.69612e-06
ENSG00000084207.15	GSTP1	1522.81	-0.745981	0.131857	-5.65751	1.53585e-08	9.92947e-06
ENSG00000101746.15	NOL4	55.3496	1.36926	0.241895	5.66057	1.50874e-08	9.92947e-06
ENSG00000105971.14	CAV2	864.648	-0.856181	0.15218	-5.62611	1.84322e-08	1.15857e-05
ENSG00000090487.10	SPG21	1125.75	0.346618	0.0617793	5.61059	2.01642e-08	1.16994e-05
ENSG00000124570.17	SERPINB6	2133.22	0.316316	0.0562993	5.61847	1.92655e-08	1.16994e-05
ENSG00000161249.20	DMKN	151.512	-0.872849	0.155469	-5.61429	1.97366e-08	1.16994e-05
ENSG00000074410.13	CA12	230.142	-1.01965	0.182257	-5.59457	2.21171e-08	1.25117e-05
ENSG00000175040.5	CHST2	181.131	-0.730735	0.130916	-5.58169	2.38191e-08	1.31458e-05
ENSG00000225339.3	RP11-513I15.6	39.2279	0.587497	0.105435	5.57215	2.51612e-08	1.35559e-05
ENSG00000089250.18	NOS1	111.118	-1.25661	0.226848	-5.53944	3.03446e-08	1.56054e-05
ENSG00000204128.5	C2orf72	771.61	1.59339	0.287512	5.54199	2.99051e-08	1.56054e-05
ENSG00000228613.1	AC144450.1	35.087	1.8265	0.330622	5.52444	3.30545e-08	1.66213e-05
ENSG00000224593.1	RP11-30B1.1	45.5587	1.11109	0.201299	5.51959	3.39791e-08	1.67148e-05
ENSG00000173320.10	STOX2	335.832	-0.735958	0.133715	-5.50394	3.71393e-08	1.78806e-05
ENSG00000165795.22	NDRG2	1415.78	-0.504067	0.0917434	-5.49432	3.92227e-08	1.84902e-05
ENSG00000188092.14	GPR89B	467.293	0.378272	0.0693825	5.45198	4.98125e-08	2.2546e-05
ENSG00000212993.4	POU5F1B	60.8377	1.27334	0.233556	5.45196	4.98189e-08	2.2546e-05
ENSG00000109819.8	PPARGC1A	284.219	-0.849427	0.156154	-5.43968	5.33769e-08	2.36826e-05
ENSG00000125247.15	TMTC4	636.094	0.713014	0.13127	5.43168	5.58269e-08	2.40425e-05
ENSG00000250767.1	RP11-1084J3.3	12.0919	2.63256	0.484807	5.43013	5.6313e-08	2.40425e-05
ENSG00000139438.5	FAM222A	73.832	1.28088	0.236395	5.41842	6.01292e-08	2.41729e-05
ENSG00000171208.9	NETO2	91.1817	0.815951	0.150906	5.40703	6.40796e-08	2.41729e-05
ENSG00000184905.8	TCEAL2	200.306	-0.834328	0.153989	-5.41811	6.02336e-08	2.41729e-05
ENSG00000215158.9	RP11-1023L17.1	763.567	0.438729	0.0810877	5.41054	6.28344e-08	2.41729e-05
ENSG00000236044.1	FABP5P2	6.46715	1.91751	0.354424	5.41021	6.29525e-08	2.41729e-05
ENSG00000253438.2	PCAT1	116.423	1.55749	0.288052	5.40698	6.40963e-08	2.41729e-05
ENSG00000281398.2	SNHG4	56.9189	1.09814	0.202534	5.42202	5.89286e-08	2.41729e-05
ENSG00000138119.16	MYOF	3553.07	-0.651721	0.120637	-5.40235	6.57722e-08	2.43983e-05
ENSG00000142627.12	EPHA2	248.604	-1.29327	0.239939	-5.38998	7.04656e-08	2.57177e-05
ENSG00000115641.18	FHL2	881.639	-0.597706	0.110999	-5.3848	7.25262e-08	2.60496e-05
ENSG00000172425.10	TTC36	10.1352	1.48536	0.275997	5.38179	7.37496e-08	2.60751e-05
ENSG00000142973.12	CYP4B1	307.829	-1.33378	0.248252	-5.37268	7.7575e-08	2.64956e-05
ENSG00000165078.11	CPA6	176.886	-1.36304	0.253782	-5.37093	7.83312e-08	2.64956e-05
ENSG00000280927.1	CTBP1-AS	132.346	1.49917	0.279142	5.37065	7.84518e-08	2.64956e-05
ENSG00000141179.13	PCTP	434.695	0.557397	0.104086	5.35514	8.54905e-08	2.84482e-05
ENSG00000110931.18	CAMKK2	2540.44	0.869232	0.162441	5.35106	8.744e-08	2.86753e-05
ENSG00000067191.15	CACNB1	79.9656	-0.758782	0.142039	-5.34206	9.18973e-08	2.97065e-05
ENSG00000065154.11	OAT	1740.08	-0.508193	0.0955906	-5.31634	1.05874e-07	3.11431e-05
ENSG00000071282.11	LMCD1	328.395	-0.916164	0.171942	-5.32833	9.91174e-08	3.11431e-05
ENSG00000088756.12	ARHGAP28	685.524	0.819743	0.15415	5.31782	1.05015e-07	3.11431e-05
ENSG00000105976.14	MET	693.787	-0.800724	0.150475	-5.3213	1.0303e-07	3.11431e-05
ENSG00000112414.14	ADGRG6	495.643	-0.92381	0.173763	-5.31648	1.05792e-07	3.11431e-05
ENSG00000115221.10	ITGB6	465.318	-1.17208	0.220475	-5.31617	1.05976e-07	3.11431e-05
ENSG00000138356.13	AOX1	1791.92	-0.783605	0.147335	-5.31851	1.04618e-07	3.11431e-05
ENSG00000125170.10	DOK4	225.957	-0.506885	0.0954883	-5.30834	1.10626e-07	3.16865e-05
ENSG00000128050.8	PAICS	1689.59	0.497457	0.0936775	5.31032	1.09436e-07	3.16865e-05
ENSG00000139292.12	LGR5	43.9184	-1.16627	0.220613	-5.28651	1.24674e-07	3.35849e-05
ENSG00000149150.8	SLC43A1	476.284	0.898588	0.169838	5.29086	1.2174e-07	3.35849e-05
ENSG00000159674.11	SPON2	5080.74	1.07314	0.202925	5.28837	1.23412e-07	3.35849e-05
ENSG00000166743.9	ACSM1	737.051	1.26836	0.239692	5.29165	1.21216e-07	3.35849e-05
ENSG00000234964.4	FABP5P7	268.535	1.48737	0.281189	5.28959	1.22594e-07	3.35849e-05
ENSG00000187801.14	ZFP69B	61.674	0.683815	0.129516	5.27976	1.29356e-07	3.4436e-05
ENSG00000164687.10	FABP5	209.675	1.43777	0.273045	5.26568	1.39675e-07	3.63282e-05
ENSG00000243406.6	MRPS31P5	49.8184	1.01504	0.192721	5.26686	1.3878e-07	3.63282e-05
ENSG00000176697.18	BDNF	62.6099	-0.995785	0.189603	-5.25193	1.5051e-07	3.87016e-05
ENSG00000265369.3	PCAT18	352.828	1.60318	0.305508	5.24758	1.54111e-07	3.91824e-05
ENSG00000074590.13	NUAK1	300.383	-0.534165	0.102016	-5.23611	1.63995e-07	4.07788e-05
ENSG00000163497.2	FEV	41.3311	1.45166	0.277162	5.23758	1.62692e-07	4.07788e-05
ENSG00000089053.12	ANAPC5	2185.88	0.315342	0.0602793	5.23134	1.68285e-07	4.13909e-05
ENSG00000157985.18	AGAP1	753.057	0.401178	0.0769431	5.21395	1.84857e-07	4.49779e-05
ENSG00000226237.1	GAS1RR	66.834	-0.838531	0.160899	-5.21155	1.87268e-07	4.50797e-05
ENSG00000179862.6	CITED4	79.7232	-0.722857	0.138792	-5.20819	1.90688e-07	4.54199e-05
ENSG00000119681.11	LTBP2	1207.1	-0.6394	0.122857	-5.20443	1.94594e-07	4.58674e-05
ENSG00000107438.8	PDLIM1	682.924	-0.682482	0.131217	-5.20118	1.98031e-07	4.61964e-05
ENSG00000131778.17	CHD1L	772.283	0.348297	0.067008	5.19784	2.01615e-07	4.65525e-05
ENSG00000283236.1	AC074141.3	583.24	1.07186	0.206443	5.19203	2.08012e-07	4.75443e-05
ENSG00000260896.5	PRCAT47	798.953	1.95181	0.376373	5.18584	2.15044e-07	4.86601e-05
ENSG00000100714.15	MTHFD1	617.231	0.240912	0.0464917	5.18183	2.19719e-07	4.91789e-05
ENSG00000249267.6	LINC00939	102.404	1.4988	0.289335	5.18017	2.21683e-07	4.91789e-05
ENSG00000184349.12	EFNA5	254.138	-0.696869	0.134797	-5.16976	2.34401e-07	5.14954e-05
ENSG00000107104.18	KANK1	2227.67	-0.398474	0.0771983	-5.16169	2.4473e-07	5.2243e-05
ENSG00000167107.12	ACSF2	227.04	-0.676281	0.130941	-5.16479	2.40704e-07	5.2243e-05
ENSG00000248429.5	RP11-597D13.9	161.466	0.831045	0.160979	5.16243	2.43762e-07	5.2243e-05
ENSG00000085276.17	MECOM	522.849	-0.900647	0.174912	-5.14914	2.61688e-07	5.49091e-05
ENSG00000244509.3	APOBEC3C	402.077	-0.726892	0.141175	-5.14886	2.62073e-07	5.49091e-05
ENSG00000179195.15	ZNF664	3457.8	0.291766	0.0567168	5.14426	2.68571e-07	5.57543e-05
ENSG00000070731.10	ST6GALNAC2	112.484	-0.86964	0.169109	-5.14249	2.71124e-07	5.57727e-05
ENSG00000184731.5	FAM110C	167.901	-1.36288	0.265525	-5.13275	2.85536e-07	5.82081e-05
ENSG00000152785.6	BMP3	72.072	-1.26897	0.247867	-5.11957	3.06241e-07	6.18716e-05
ENSG00000231806.2	PCAT7	23.7311	1.73232	0.338759	5.11373	3.15864e-07	6.29765e-05
ENSG00000280997.1	CCAT2	17.5518	1.32758	0.259655	5.11288	3.17276e-07	6.29765e-05
ENSG00000188643.10	S100A16	243.566	-0.867238	0.170055	-5.09975	3.40104e-07	6.69206e-05
ENSG00000182648.11	LINC01006	131.417	0.47724	0.0936397	5.09656	3.45879e-07	6.74703e-05
ENSG00000113580.14	NR3C1	2497.79	-0.405382	0.0795759	-5.09428	3.50077e-07	6.77055e-05
ENSG00000166979.12	EVA1C	359.714	-0.550185	0.108321	-5.07919	3.79043e-07	7.20862e-05
ENSG00000280032.1	RP11-832A4.7	96.8137	-1.31272	0.258451	-5.07916	3.79099e-07	7.20862e-05
ENSG00000245888.6	FLJ21408	22.0029	0.687499	0.135413	5.07706	3.83328e-07	7.22828e-05
ENSG00000127241.16	MASP1	1308.84	-1.14104	0.22506	-5.06995	3.97911e-07	7.44126e-05
ENSG00000198945.7	L3MBTL3	502.313	0.318103	0.0628134	5.06425	4.10006e-07	7.60461e-05
ENSG00000165185.14	KIAA1958	473.644	0.450035	0.0890566	5.05336	4.34103e-07	7.98609e-05
ENSG00000141404.15	GNAL	492.62	-0.607245	0.12024	-5.05028	4.41157e-07	8.04045e-05
ENSG00000211695.2	TRGV9	454.04	1.7213	0.340925	5.0489	4.4437e-07	8.04045e-05
ENSG00000231324.1	AP000696.2	18.0005	1.73462	0.343661	5.04746	4.47718e-07	8.04045e-05
ENSG00000137274.12	BPHL	247.174	0.498078	0.0987454	5.04406	4.55751e-07	8.12026e-05
ENSG00000156096.12	UGT2B4	98.3772	2.6744	0.530902	5.03747	4.71734e-07	8.2283e-05
ENSG00000177191.2	B3GNT8	17.0199	-0.804656	0.159747	-5.03707	4.72724e-07	8.2283e-05
ENSG00000219481.10	NBPF1	2538.85	0.356111	0.0706883	5.03776	4.71003e-07	8.2283e-05
ENSG00000076706.15	MCAM	1291.08	-0.829255	0.164911	-5.0285	4.94338e-07	8.52184e-05
ENSG00000132326.11	PER2	845.146	-0.442671	0.0880513	-5.02742	4.9712e-07	8.52184e-05
ENSG00000089685.14	BIRC5	28.0308	0.907236	0.180572	5.02422	5.05477e-07	8.53578e-05
ENSG00000105974.11	CAV1	2692.81	-0.762949	0.151833	-5.02494	5.03595e-07	8.53578e-05
ENSG00000168824.14	NSG1	131.284	-1.17726	0.234482	-5.02067	5.14904e-07	8.63055e-05
ENSG00000137288.9	UQCC2	432.053	0.231044	0.0460849	5.01344	5.34665e-07	8.89588e-05
ENSG00000124145.6	SDC4	1514.66	-0.559482	0.11166	-5.01059	5.42641e-07	8.89774e-05
ENSG00000132470.13	ITGB4	724.439	-0.832349	0.166085	-5.01158	5.39839e-07	8.89774e-05
ENSG00000261236.6	BOP1	212.199	0.446776	0.0892233	5.00739	5.5173e-07	8.98169e-05
ENSG00000163378.13	EOGT	1042.22	-0.478932	0.0957073	-5.00413	5.61139e-07	9.01228e-05
ENSG00000178773.14	CPNE7	38.8659	1.31064	0.261991	5.00262	5.65558e-07	9.01228e-05
ENSG00000236972.2	FABP5P1	46.7039	1.46087	0.29196	5.00367	5.62497e-07	9.01228e-05
ENSG00000073146.15	MOV10L1	32.6879	1.0495	0.210142	4.99426	5.90615e-07	9.34576e-05
ENSG00000112902.11	SEMA5A	773.412	-0.661431	0.132684	-4.98502	6.19545e-07	9.73546e-05
ENSG00000159263.15	SIM2	830.412	1.95964	0.393391	4.98139	6.31279e-07	9.85143e-05
ENSG00000103460.16	TOX3	94.474	0.852118	0.171281	4.97498	6.52528e-07	0.000100445
ENSG00000275832.4	ARHGAP23	287.351	-0.911591	0.183208	-4.97571	6.50098e-07	0.000100445
ENSG00000125968.8	ID1	1073.55	-1.08796	0.218834	-4.97164	6.63886e-07	0.000101503
ENSG00000112667.12	DNPH1	235.497	0.453957	0.0913862	4.96746	6.78359e-07	0.000103019
ENSG00000143845.14	ETNK2	149.461	-0.533438	0.10744	-4.96499	6.87042e-07	0.000103643
ENSG00000102007.10	PLP2	330.385	-0.563091	0.113445	-4.96356	6.92114e-07	0.000103716
ENSG00000272664.1	OR51C4P	6.4918	2.21498	0.447044	4.95473	7.24313e-07	0.000107827
ENSG00000260920.2	RP1-228H13.5	40.1409	0.710035	0.143362	4.95274	7.31751e-07	0.000108223
ENSG00000102024.17	PLS3	1560.3	-0.540689	0.109426	-4.94112	7.76753e-07	0.000113504
ENSG00000184584.12	TMEM173	285.522	-0.574733	0.116321	-4.94093	7.7749e-07	0.000113504
ENSG00000185619.18	PCGF3	1162.59	0.258854	0.0525623	4.92471	8.44851e-07	0.000121805
ENSG00000211689.7	TRGC1	6358.1	1.34122	0.272349	4.92465	8.45118e-07	0.000121805
ENSG00000166833.19	NAV2	485.273	-0.752427	0.152887	-4.92147	8.58954e-07	0.000122901
ENSG00000278540.4	ACACA	6869.01	0.470733	0.0956692	4.92042	8.63587e-07	0.000122901
ENSG00000077232.16	DNAJC10	5091.46	0.437032	0.0889083	4.91554	8.854e-07	0.000124128
ENSG00000138028.14	CGREF1	197.689	1.23309	0.250893	4.91481	8.88666e-07	0.000124128
ENSG00000257800.1	FNBP1P1	72.0856	0.49359	0.100401	4.91617	8.8255e-07	0.000124128
ENSG00000172785.18	CBWD1	1379.27	0.253501	0.0516044	4.91239	8.99714e-07	0.0001249
ENSG00000039139.9	DNAH5	2226.96	1.32567	0.270253	4.9053	9.32824e-07	0.000125877
ENSG00000117115.12	PADI2	136.855	-0.872432	0.177868	-4.90494	9.34565e-07	0.000125877
ENSG00000119147.9	C2orf40	163.274	-0.922249	0.18796	-4.90662	9.26597e-07	0.000125877
ENSG00000213988.9	ZNF90	69.8023	-0.697635	0.142113	-4.90901	9.15369e-07	0.000125877
ENSG00000225091.3	SNORA71A	358.952	0.976924	0.199118	4.90626	9.28304e-07	0.000125877
ENSG00000198546.14	ZNF511	189.317	0.464456	0.0947313	4.90288	9.44428e-07	0.000126453
ENSG00000165138.17	ANKS6	281.548	0.433846	0.0885874	4.89738	9.71253e-07	0.000129279
ENSG00000084674.14	APOB	48.2702	-1.04087	0.212942	-4.88804	1.01845e-06	0.000133986
ENSG00000189377.8	CXCL17	83.406	-1.74265	0.35646	-4.88876	1.01473e-06	0.000133986
ENSG00000261829.1	RP11-223I10.1	6.1325	2.04832	0.419482	4.88297	1.04499e-06	0.000136683
ENSG00000229332.2	PGBD4P8	11.4155	2.52906	0.51851	4.87755	1.07412e-06	0.000139685
ENSG00000267041.5	ZNF850	311.18	0.596541	0.122428	4.87259	1.10144e-06	0.000142419
ENSG00000171791.12	BCL2	1304.44	-0.515961	0.106009	-4.86714	1.13226e-06	0.000143938
ENSG00000173681.16	CXorf23	834.522	0.175355	0.0360163	4.86878	1.1229e-06	0.000143938
ENSG00000205978.5	NYNRIN	322.671	-0.783895	0.161042	-4.86764	1.12936e-06	0.000143938
ENSG00000138386.16	NAB1	1130.53	-0.412289	0.0847966	-4.86209	1.1615e-06	0.000146014
ENSG00000188191.14	PRKAR1B	181.724	-0.418121	0.0859774	-4.86315	1.1553e-06	0.000146014
ENSG00000108244.16	KRT23	327.571	-1.53052	0.315469	-4.85157	1.22491e-06	0.000150637
ENSG00000167191.11	GPRC5B	439.122	-0.70485	0.145257	-4.85244	1.21952e-06	0.000150637
ENSG00000196141.13	SPATS2L	1245.19	-0.226303	0.0466219	-4.854	1.20996e-06	0.000150637
ENSG00000256812.1	CAPNS2	32.2643	-1.36784	0.281914	-4.85197	1.22241e-06	0.000150637
ENSG00000250786.1	SNHG18	154.017	-0.771923	0.159257	-4.84703	1.25325e-06	0.000153289
ENSG00000068366.19	ACSL4	1230.14	-0.594197	0.122653	-4.84454	1.26902e-06	0.000154161
ENSG00000233041.8	PHGR1	19.3814	2.46094	0.508173	4.84271	1.28082e-06	0.000154161
ENSG00000233878.1	AC073133.1	19.9382	1.10969	0.229135	4.84294	1.27934e-06	0.000154161
ENSG00000151689.12	INPP1	201.639	-0.730025	0.151031	-4.83361	1.34077e-06	0.000158016
ENSG00000163815.5	CLEC3B	66.8112	-1.01232	0.209347	-4.83558	1.32756e-06	0.000158016
ENSG00000168491.9	CCDC110	115.408	0.772518	0.15973	4.8364	1.32213e-06	0.000158016
ENSG00000175084.11	DES	18339.7	-0.893553	0.184854	-4.83383	1.33933e-06	0.000158016
ENSG00000150977.10	RILPL2	419.681	-0.366194	0.0757963	-4.83129	1.3565e-06	0.000159041
ENSG00000169891.17	REPS2	3689.76	0.883567	0.183029	4.82747	1.38275e-06	0.000160906
ENSG00000198363.16	ASPH	1697.8	-0.521772	0.108096	-4.82692	1.38663e-06	0.000160906
ENSG00000154640.14	BTG3	326.741	-0.51944	0.107671	-4.82434	1.40471e-06	0.000161349
ENSG00000215218.3	UBE2QL1	89.5707	-0.648178	0.134329	-4.82531	1.39789e-06	0.000161349
ENSG00000197168.11	NEK5	183.446	1.19411	0.247679	4.82118	1.42711e-06	0.000163094
ENSG00000185650.9	ZFP36L1	2818.87	-0.538484	0.11174	-4.81907	1.44232e-06	0.000164004
ENSG00000249721.1	RP11-83M16.4	4.89392	-1.99334	0.413901	-4.81599	1.46473e-06	0.000165719
ENSG00000159921.14	GNE	2074.49	0.411175	0.0856308	4.80172	1.57309e-06	0.000176662
ENSG00000188158.14	NHS	378.553	-0.62609	0.130402	-4.80121	1.57706e-06	0.000176662
ENSG00000134258.16	VTCN1	99.867	-1.64407	0.342785	-4.79621	1.61695e-06	0.000180238
ENSG00000123485.11	HJURP	26.098	1.23295	0.257467	4.78876	1.67818e-06	0.000185765
ENSG00000150938.9	CRIM1	2155.65	-0.466368	0.0974195	-4.78721	1.69116e-06	0.000185765
ENSG00000274253.4	RP11-566K19.6	24.2514	-1.04505	0.218259	-4.78813	1.6834e-06	0.000185765
ENSG00000109667.11	SLC2A9	93.3943	-0.682071	0.142594	-4.78332	1.72423e-06	0.000188483
ENSG00000154358.20	OBSCN	699.785	-0.804173	0.168231	-4.78018	1.75135e-06	0.000190527
ENSG00000166444.18	ST5	656.93	-0.485399	0.101608	-4.77717	1.77781e-06	0.000191839
ENSG00000234715.1	CTB-107G13.1	72.1071	1.50338	0.314721	4.77688	1.78037e-06	0.000191839
ENSG00000117262.18	GPR89A	464.75	0.337836	0.0708	4.77169	1.82686e-06	0.000195915
ENSG00000130203.9	APOE	445.558	1.01847	0.213577	4.76862	1.85492e-06	0.000197987
ENSG00000260228.5	RP11-483P21.2	16.9949	1.19794	0.251423	4.76464	1.89189e-06	0.000200985
ENSG00000173457.10	PPP1R14B	330.528	0.533765	0.112267	4.75442	1.99013e-06	0.000209454
ENSG00000184828.9	ZBTB7C	113.825	-0.838887	0.176442	-4.75445	1.98986e-06	0.000209454
ENSG00000136541.14	ERMN	9.12135	-1.18276	0.24885	-4.7529	2.00523e-06	0.000210066
ENSG00000139793.18	MBNL2	2512.19	-0.497556	0.104774	-4.74883	2.04597e-06	0.000213347
ENSG00000165152.8	TMEM246	283.683	-0.636458	0.134117	-4.74554	2.0795e-06	0.000215848
ENSG00000254221.2	PCDHGB1	94.2929	0.814059	0.171691	4.74143	2.1221e-06	0.000219264
ENSG00000129474.15	AJUBA	252.346	-0.577501	0.121836	-4.73998	2.13741e-06	0.000219842
ENSG00000133067.17	LGR6	75.1219	-1.34915	0.285129	-4.73173	2.22616e-06	0.000227934
ENSG00000173638.18	SLC19A1	214.574	0.801556	0.169557	4.72737	2.27452e-06	0.000231837
ENSG00000149573.8	MPZL2	2018.88	-0.615783	0.130291	-4.72622	2.28733e-06	0.000232098
ENSG00000168661.14	ZNF30	178.616	0.679389	0.143786	4.72499	2.30121e-06	0.000232464
ENSG00000136944.17	LMX1B	7.40276	1.33538	0.283019	4.71835	2.37771e-06	0.000239123
ENSG00000170915.8	PAQR8	246.532	-0.540088	0.114497	-4.71706	2.39277e-06	0.000239574
ENSG00000134138.19	MEIS2	1447.19	-0.601938	0.127759	-4.71151	2.45885e-06	0.000245105
ENSG00000176371.13	ZSCAN2	222.695	0.440624	0.0935941	4.70782	2.50379e-06	0.00024849
ENSG00000157168.18	NRG1	130.833	-0.985001	0.209394	-4.70405	2.55048e-06	0.000250923
ENSG00000235947.1	EGOT	30.5868	-1.38021	0.293392	-4.70432	2.54709e-06	0.000250923
ENSG00000214944.9	ARHGEF28	430.494	-0.600914	0.127795	-4.70218	2.57397e-06	0.000252138
ENSG00000074527.11	NTN4	1428.37	-0.66636	0.141752	-4.70088	2.59039e-06	0.000252653
ENSG00000235609.7	AF127936.9	189.111	0.404459	0.0860982	4.69765	2.63173e-06	0.000255583
ENSG00000139278.9	GLIPR1	782.26	-0.436494	0.0929809	-4.69445	2.6732e-06	0.000257812
ENSG00000282961.1	PRNCR1	342.156	0.951978	0.202802	4.69413	2.67747e-06	0.000257812
ENSG00000130208.9	APOC1	99.1851	1.27119	0.271042	4.69	2.732e-06	0.000261948
ENSG00000189007.15	ADAT2	212.935	0.484678	0.103363	4.68907	2.74449e-06	0.000262035
ENSG00000120885.20	CLU	5037.59	-0.834865	0.17812	-4.68711	2.77096e-06	0.000262348
ENSG00000274979.1	RP11-1143G9.5	43.8181	1.63236	0.348222	4.68771	2.7628e-06	0.000262348
ENSG00000276115.1	RP11-817I4.2	64.1599	0.948829	0.202568	4.68401	2.81316e-06	0.000265234
ENSG00000093217.9	XYLB	109.297	0.498105	0.106385	4.68209	2.83969e-06	0.000265522
ENSG00000232057.1	AC093390.1	9.67227	-2.10722	0.450038	-4.68232	2.83644e-06	0.000265522
ENSG00000108342.12	CSF3	69.9122	-1.81128	0.387192	-4.67799	2.89697e-06	0.000268694
ENSG00000181449.3	SOX2	64.9649	-0.97138	0.20765	-4.67797	2.89736e-06	0.000268694
ENSG00000087077.12	TRIP6	385.644	-0.567166	0.121273	-4.67677	2.91425e-06	0.000269157
ENSG00000260401.1	RP11-800A3.4	13.4907	-1.01627	0.217477	-4.67302	2.96799e-06	0.000273007
ENSG00000152104.11	PTPN14	2091.97	-0.307764	0.0659053	-4.6698	3.015e-06	0.000276208
ENSG00000232677.6	LINC00665	345.135	0.775099	0.166241	4.66249	3.12402e-06	0.000285042
ENSG00000231890.7	DARS-AS1	32.9198	0.57965	0.124344	4.66166	3.13672e-06	0.000285051
ENSG00000102678.6	FGF9	11.5	-1.26156	0.270701	-4.66036	3.1566e-06	0.00028571
ENSG00000148175.12	STOM	2911.52	-0.684603	0.146983	-4.6577	3.19764e-06	0.000288272
ENSG00000003096.13	KLHL13	310.773	-0.427803	0.0919859	-4.65075	3.30729e-06	0.000294635
ENSG00000101443.17	WFDC2	267.987	-0.882407	0.189716	-4.65121	3.29999e-06	0.000294635
ENSG00000139211.6	AMIGO2	278.936	-0.738441	0.158774	-4.65089	3.3051e-06	0.000294635
ENSG00000183873.15	SCN5A	29.4528	-0.873913	0.187989	-4.64874	3.33975e-06	0.000296361
ENSG00000137699.16	TRIM29	781.138	-1.24315	0.267584	-4.64583	3.38705e-06	0.000299384
ENSG00000185736.15	ADARB2	37.294	1.31469	0.283146	4.64314	3.43153e-06	0.000302135
ENSG00000105855.9	ITGB8	2182.3	-0.536418	0.115573	-4.64138	3.46098e-06	0.000302374
ENSG00000115507.9	OTX1	48.5893	1.64327	0.354037	4.64152	3.45848e-06	0.000302374
ENSG00000180867.10	PDIA3P1	219.156	0.370307	0.079808	4.63998	3.48443e-06	0.000303253
ENSG00000082497.11	SERTAD4	177.521	-0.537178	0.115846	-4.63699	3.5352e-06	0.000306492
ENSG00000132321.16	IQCA1	49.6023	-0.872481	0.18829	-4.63371	3.59168e-06	0.000310201
ENSG00000154856.12	APCDD1	931.656	-0.567485	0.122571	-4.62983	3.65964e-06	0.000313774
ENSG00000168994.13	PXDC1	365.189	-0.483365	0.104421	-4.62901	3.67417e-06	0.000313774
ENSG00000176463.13	SLCO3A1	163.022	-0.63379	0.136918	-4.62898	3.67465e-06	0.000313774
ENSG00000134716.9	CYP2J2	173.444	0.690712	0.149309	4.62606	3.72691e-06	0.000316631
ENSG00000200959.1	SNORA74A	896.612	0.833161	0.180122	4.62555	3.7361e-06	0.000316631
ENSG00000084731.14	KIF3C	116.321	-0.408962	0.0884712	-4.62254	3.79064e-06	0.000318093
ENSG00000125257.13	ABCC4	16693.5	0.995182	0.21529	4.62252	3.79099e-06	0.000318093
ENSG00000283064.1	RP1-221C16.8	5.68906	1.35188	0.29247	4.62228	3.79552e-06	0.000318093
ENSG00000167332.7	OR51E2	4883.39	1.57325	0.340801	4.61634	3.90565e-06	0.000326114
ENSG00000006210.6	CX3CL1	510.427	-0.663187	0.143713	-4.61467	3.93712e-06	0.000326732
ENSG00000058668.14	ATP2B4	3852.7	-0.611261	0.132468	-4.61442	3.94193e-06	0.000326732
ENSG00000180801.13	ARSJ	372.368	-0.485625	0.105327	-4.61062	4.0147e-06	0.00033155
ENSG00000121064.12	SCPEP1	1320.25	-0.367455	0.0797229	-4.60916	4.04305e-06	0.000332677
ENSG00000020129.15	NCDN	395.987	0.306321	0.0665283	4.60437	4.13706e-06	0.000339179
ENSG00000204673.10	AKT1S1	278.544	0.24917	0.054184	4.5986	4.25343e-06	0.000347461
ENSG00000072864.13	NDE1	293.672	-0.388687	0.0845685	-4.59612	4.30429e-06	0.000348019
ENSG00000135318.11	NT5E	614.399	-0.603599	0.131352	-4.59528	4.32178e-06	0.000348019
ENSG00000144645.13	OSBPL10	714.036	-0.355777	0.0774009	-4.59654	4.29559e-06	0.000348019
ENSG00000227191.8	TRGC2	1167.33	1.11938	0.243555	4.59601	4.30668e-06	0.000348019
ENSG00000156218.12	ADAMTSL3	641.025	-0.704293	0.153452	-4.58967	4.43953e-06	0.000354396
ENSG00000169071.14	ROR2	435.073	-0.688915	0.150114	-4.58927	4.44796e-06	0.000354396
ENSG00000249601.2	LINC01187	12.5385	-2.20779	0.481021	-4.5898	4.43677e-06	0.000354396
ENSG00000065618.17	COL17A1	499.579	-1.24078	0.270864	-4.58082	4.63154e-06	0.000365314
ENSG00000101773.17	RBBP8	516.878	-0.329984	0.0720267	-4.58141	4.61844e-06	0.000365314
ENSG00000107485.15	GATA3	117.489	-1.13985	0.248836	-4.58074	4.63342e-06	0.000365314
ENSG00000103175.10	WFDC1	683.101	-0.876428	0.191362	-4.57995	4.65096e-06	0.000365424
ENSG00000139112.10	GABARAPL1	1611.3	-0.302844	0.0661457	-4.57844	4.68447e-06	0.000366783
ENSG00000196878.13	LAMB3	694.514	-1.23301	0.269365	-4.57746	4.70645e-06	0.000367233
ENSG00000138442.9	WDR12	484.907	0.255741	0.0559001	4.57496	4.76306e-06	0.000370373
ENSG00000168209.4	DDIT4	1329.06	-0.669258	0.146317	-4.57403	4.78421e-06	0.000370744
ENSG00000218549.1	OR4K12P	40.0622	2.74777	0.600861	4.57305	4.80673e-06	0.000371217
ENSG00000105655.18	ISYNA1	180.079	-0.616136	0.134774	-4.57164	4.83917e-06	0.000371402
ENSG00000142494.13	SLC47A1	111.112	-0.804861	0.17606	-4.57152	4.84194e-06	0.000371402
ENSG00000149021.6	SCGB1A1	240.042	-1.83218	0.400965	-4.56944	4.89035e-06	0.000373847
ENSG00000101493.10	ZNF516	768.654	-0.557686	0.122143	-4.56586	4.9746e-06	0.000379007
ENSG00000166869.2	CHP2	37.8589	-1.34197	0.294156	-4.56209	5.06458e-06	0.000384568
ENSG00000005884.17	ITGA3	769.392	-0.625963	0.137272	-4.56003	5.11459e-06	0.000384814
ENSG00000170509.11	HSD17B13	185.134	-1.8101	0.397026	-4.55916	5.13584e-06	0.000384814
ENSG00000204789.4	ZNF204P	320.253	-0.559866	0.122788	-4.55961	5.12486e-06	0.000384814
ENSG00000207187.1	SNORA64	42.3273	0.850355	0.186472	4.56022	5.10996e-06	0.000384814
ENSG00000173040.12	EVC2	159.349	-0.534533	0.117358	-4.55472	5.24564e-06	0.000391127
ENSG00000274964.1	RP11-817I4.1	90.472	0.854613	0.187647	4.55435	5.25467e-06	0.000391127
ENSG00000132535.18	DLG4	134.987	-0.563723	0.123824	-4.5526	5.29868e-06	0.00039311
ENSG00000064666.14	CNN2	976.64	-0.434425	0.0954715	-4.55032	5.35656e-06	0.000396105
ENSG00000158352.15	SHROOM4	293.717	-0.622358	0.136885	-4.54659	5.45232e-06	0.000401873
ENSG00000003249.13	DBNDD1	95.0807	0.939036	0.206654	4.54401	5.51937e-06	0.000405494
ENSG00000239672.7	NME1	298.751	0.432347	0.0951633	4.54321	5.54035e-06	0.000405719
ENSG00000198217.3	OR51H2P	13.4431	1.96766	0.433255	4.54157	5.58356e-06	0.000407564
ENSG00000102287.17	GABRE	566.575	-0.812716	0.179054	-4.53894	5.65374e-06	0.000411359
ENSG00000119547.5	ONECUT2	82.7882	1.26869	0.279911	4.53249	5.82923e-06	0.000420076
ENSG00000122778.9	KIAA1549	485.313	0.432163	0.0953402	4.53286	5.81911e-06	0.000420076
ENSG00000161551.13	ZNF577	665.175	0.713206	0.15735	4.53262	5.82572e-06	0.000420076
ENSG00000145386.9	CCNA2	51.6683	0.523657	0.115665	4.52736	5.97255e-06	0.000429037
ENSG00000124233.11	SEMG1	94.3303	-1.5495	0.34269	-4.52158	6.13796e-06	0.000439525
ENSG00000176641.10	RNF152	1210.1	-0.473669	0.104784	-4.52042	6.17166e-06	0.000440544
ENSG00000207217.1	SNORA42	51.4832	0.765661	0.169461	4.5182	6.23661e-06	0.00044378
ENSG00000148655.14	C10orf11	181.641	0.527027	0.116681	4.5168	6.27809e-06	0.000444725
ENSG00000172201.11	ID4	780.178	-0.741109	0.164114	-4.51581	6.30746e-06	0.000444725
ENSG00000226242.1	RPS17P8	25.6071	1.81585	0.402113	4.51577	6.30886e-06	0.000444725
ENSG00000261116.1	RP3-523K23.2	80.27	-0.983871	0.217911	-4.51502	6.33109e-06	0.000444907
ENSG00000156298.12	TSPAN7	150.297	-0.693827	0.153773	-4.51202	6.42146e-06	0.00044986
ENSG00000137872.16	SEMA6D	278.818	-0.75416	0.167231	-4.5097	6.49189e-06	0.00045339
ENSG00000177469.12	PTRF	4468.22	-0.634474	0.140741	-4.50811	6.54077e-06	0.000455398
ENSG00000224652.1	LINC00885	15.3357	-0.845297	0.187555	-4.50693	6.57714e-06	0.000455586
ENSG00000272732.1	RP5-1159O4.2	139.359	1.33185	0.295526	4.50672	6.58373e-06	0.000455586
ENSG00000188042.7	ARL4C	473.7	-0.439885	0.097628	-4.50573	6.61453e-06	0.000456322
ENSG00000141570.10	CBX8	71.4637	0.717248	0.159319	4.50196	6.73294e-06	0.000463079
ENSG00000278522.4	POTEB3	379.1	2.3351	0.5188	4.50096	6.76463e-06	0.000463848
ENSG00000184216.12	IRAK1	994.619	0.332953	0.0740295	4.49758	6.87324e-06	0.000469872
ENSG00000160293.16	VAV2	446.665	0.375668	0.0835487	4.49639	6.91163e-06	0.000471073
ENSG00000176900.2	OR51T1	17.0121	1.85903	0.413571	4.49505	6.95524e-06	0.000472622
ENSG00000196844.8	PATE2	11.6058	1.72021	0.382791	4.49385	6.99455e-06	0.00047387
ENSG00000129682.14	FGF13	515.261	0.28197	0.062808	4.4894	7.14254e-06	0.000482322
ENSG00000154080.13	CHST9	282.838	-1.08556	0.241836	-4.48882	7.16193e-06	0.000482322
ENSG00000142583.17	SLC2A5	508.884	-1.16403	0.259427	-4.48691	7.22632e-06	0.000485214
ENSG00000128011.4	LRFN1	22.8241	0.761081	0.169673	4.48558	7.27153e-06	0.000486805
ENSG00000102030.15	NAA10	229.341	0.188104	0.0419712	4.48173	7.40387e-06	0.000494203
ENSG00000138271.5	GPR87	79.7795	-1.36995	0.305857	-4.47906	7.4972e-06	0.000497497
ENSG00000172366.19	MCRIP2	176.517	0.374458	0.0835957	4.47939	7.48563e-06	0.000497497
ENSG00000122376.11	FAM35A	1441.74	0.302383	0.0675261	4.47801	7.53431e-06	0.000498498
ENSG00000142619.4	PADI3	21.1296	-2.39692	0.53567	-4.47462	7.65465e-06	0.000504984
ENSG00000160325.14	CACFD1	238.204	0.37663	0.0842326	4.47131	7.77414e-06	0.000511375
ENSG00000185238.12	PRMT3	429.765	0.229591	0.0513854	4.46801	7.89492e-06	0.000517815
ENSG00000176022.4	B3GALT6	177.667	0.338771	0.0758769	4.46474	8.01653e-06	0.000524272
ENSG00000158258.16	CLSTN2	1099.04	-1.32291	0.29649	-4.46191	8.12323e-06	0.000529719
ENSG00000280724.1	RP11-11H9.2	18.8931	2.26831	0.508777	4.45835	8.25919e-06	0.000537037
ENSG00000175591.11	P2RY2	29.4546	-0.97736	0.219309	-4.45655	8.32887e-06	0.000538473
ENSG00000189339.11	SLC35E2B	1520.91	0.302206	0.0678036	4.45708	8.30837e-06	0.000538473
ENSG00000188848.15	BEND4	1456.73	1.1558	0.259405	4.4556	8.36595e-06	0.00053933
ENSG00000152137.6	HSPB8	1665.5	-0.892625	0.200367	-4.45495	8.39133e-06	0.000539429
ENSG00000135925.8	WNT10A	17.105	-1.08038	0.242799	-4.44971	8.59861e-06	0.000551188
ENSG00000100281.13	HMGXB4	587.896	0.205582	0.0462247	4.44746	8.68915e-06	0.000554996
ENSG00000131844.15	MCCC2	5165.36	0.7671	0.172521	4.44642	8.73142e-06	0.000554996
ENSG00000184924.5	PTRHD1	254.036	0.514807	0.11578	4.44641	8.73159e-06	0.000554996
ENSG00000274265.4	CH17-189H20.1	79.6839	0.404653	0.0910358	4.44499	8.78955e-06	0.000557115
ENSG00000117318.8	ID3	822.32	-0.72171	0.162468	-4.44217	8.90574e-06	0.000562902
ENSG00000128591.15	FLNC	5000.91	-0.89358	0.201284	-4.4394	9.02087e-06	0.000565441
ENSG00000166959.7	MS4A8	83.1085	1.3932	0.313764	4.44029	8.98396e-06	0.000565441
ENSG00000171401.14	KRT13	585.729	-2.05003	0.461753	-4.43967	9.00965e-06	0.000565441
ENSG00000184719.11	RNLS	185.601	0.384797	0.0867759	4.43438	9.2339e-06	0.000576668
ENSG00000249242.7	TMEM150C	725.236	0.46222	0.104245	4.43398	9.25095e-06	0.000576668
ENSG00000107105.14	ELAVL2	47.0285	1.49606	0.337801	4.42883	9.47465e-06	0.00058899
ENSG00000105707.13	HPN	772.611	1.56023	0.352369	4.42782	9.51885e-06	0.000590116
ENSG00000115844.10	DLX2	4.8107	2.86091	0.646219	4.42714	9.54891e-06	0.000590362
ENSG00000100033.16	PRODH	26.7596	-0.891794	0.201492	-4.42595	9.60202e-06	0.000590862
ENSG00000101017.13	CD40	163.414	-0.666692	0.150658	-4.4252	9.63532e-06	0.000590862
ENSG00000163362.10	C1orf106	127.119	-1.2172	0.275049	-4.42537	9.62751e-06	0.000590862
ENSG00000116254.17	CHD5	30.9251	-0.873373	0.197648	-4.41883	9.92348e-06	0.000606888
ENSG00000162493.16	PDPN	237.82	-0.528238	0.119568	-4.41791	9.96606e-06	0.000607849
ENSG00000112699.10	GMDS	482.944	0.794286	0.179971	4.41342	1.01752e-05	0.00061728
ENSG00000158042.8	MRPL17	508.872	0.501955	0.113729	4.41361	1.01661e-05	0.00061728
ENSG00000140254.12	DUOXA1	147.13	-1.29892	0.294487	-4.41079	1.02992e-05	0.000623129
ENSG00000095383.19	TBC1D2	191.283	-0.59383	0.134692	-4.40879	1.03948e-05	0.000627237
ENSG00000136193.16	SCRN1	1853.28	-0.367463	0.0833812	-4.40702	1.04801e-05	0.00063062
ENSG00000175556.16	LONRF3	126.289	-0.636518	0.144451	-4.40648	1.05066e-05	0.00063062
ENSG00000111432.4	FZD10	69.0044	-0.758573	0.172395	-4.40019	1.08155e-05	0.000645732
ENSG00000137975.7	CLCA2	184.691	-1.86434	0.423643	-4.40074	1.07882e-05	0.000645732
ENSG00000204713.10	TRIM27	1254.55	0.269978	0.0613796	4.39851	1.08999e-05	0.000649059
ENSG00000136859.9	ANGPTL2	465.312	-0.825561	0.187936	-4.39277	1.11917e-05	0.000663679
ENSG00000255240.5	RP11-142C4.6	190.99	1.08988	0.24812	4.39253	1.12041e-05	0.000663679
ENSG00000187323.11	DCC	42.2467	-1.39526	0.317874	-4.38937	1.1368e-05	0.000671632
ENSG00000143401.14	ANP32E	784.696	-0.55156	0.125726	-4.38701	1.14922e-05	0.000677202
ENSG00000163584.17	RPL22L1	399.945	0.559434	0.127588	4.38469	1.16153e-05	0.000682679
ENSG00000182771.18	GRID1	73.9905	-0.573219	0.130814	-4.38192	1.17637e-05	0.00068961
ENSG00000021355.12	SERPINB1	475.854	-0.783772	0.178896	-4.38116	1.1805e-05	0.000690242
ENSG00000154319.14	FAM167A	35.7956	-0.924917	0.211207	-4.3792	1.19115e-05	0.000694671
ENSG00000105668.7	UPK1A	98.3176	-1.30407	0.297881	-4.37781	1.19879e-05	0.000695545
ENSG00000139679.15	LPAR6	1367.48	-0.336044	0.0767568	-4.37804	1.19751e-05	0.000695545
ENSG00000118596.11	SLC16A7	448.091	-0.584023	0.133445	-4.3765	1.20599e-05	0.00069615
ENSG00000279814.1	RP11-399K21.12	35.6402	0.706906	0.161505	4.37699	1.20327e-05	0.00069615
ENSG00000035141.7	FAM136A	504.582	0.321147	0.0734046	4.37503	1.21418e-05	0.000697324
ENSG00000236423.5	LINC01134	10.9524	0.881489	0.201478	4.3751	1.21375e-05	0.000697324
ENSG00000215018.9	COL28A1	469.786	1.22672	0.280485	4.37359	1.22222e-05	0.000700161
ENSG00000130176.7	CNN1	6667.37	-0.79902	0.18276	-4.37197	1.23129e-05	0.000702694
ENSG00000139144.9	PIK3C2G	92.2188	-1.36533	0.312349	-4.37115	1.23596e-05	0.000702694
ENSG00000167987.10	VPS37C	486.264	0.31226	0.0714363	4.37117	1.23582e-05	0.000702694
ENSG00000180723.6	OR51A9P	4.9405	1.75316	0.401132	4.37054	1.2394e-05	0.000702885
ENSG00000204590.12	GNL1	825.539	-0.225875	0.051717	-4.36752	1.25666e-05	0.000710891
ENSG00000132970.12	WASF3	698.18	0.354311	0.0813634	4.35467	1.33268e-05	0.000752016
ENSG00000053747.15	LAMA3	1260.77	-0.563469	0.129433	-4.35337	1.3406e-05	0.000753517
ENSG00000154277.12	UCHL1	134.945	-0.827728	0.190145	-4.35314	1.342e-05	0.000753517
ENSG00000176225.12	RTTN	329.899	-0.290768	0.0668043	-4.35253	1.34576e-05	0.000753757
ENSG00000133706.17	LARS	3368.62	0.206742	0.047527	4.34999	1.36147e-05	0.000758861
ENSG00000136059.14	VILL	307.331	-0.798889	0.183677	-4.34943	1.36493e-05	0.000758861
ENSG00000156050.8	FAM161B	197.378	-0.282327	0.064911	-4.34945	1.36479e-05	0.000758861
ENSG00000139514.12	SLC7A1	1472.46	0.577954	0.132921	4.34809	1.37328e-05	0.000761633
ENSG00000073282.12	TP63	776.188	-1.14397	0.26317	-4.34688	1.38089e-05	0.000763978
ENSG00000256276.1	RP5-916L7.2	5.06253	1.51828	0.349508	4.34405	1.39882e-05	0.000772013
ENSG00000095627.9	TDRD1	352.765	1.78149	0.410205	4.34294	1.40591e-05	0.000774038
ENSG00000091972.18	CD200	199.37	-0.922974	0.2127	-4.33933	1.42919e-05	0.000777399
ENSG00000119938.8	PPP1R3C	530.955	-0.710344	0.163656	-4.34048	1.42175e-05	0.000777399
ENSG00000133104.12	SPG20	2009.89	-0.53133	0.12244	-4.33952	1.42793e-05	0.000777399
ENSG00000163110.14	PDLIM5	21732.9	0.933927	0.215193	4.33995	1.42518e-05	0.000777399
ENSG00000173258.12	ZNF483	983.053	-0.495282	0.114109	-4.34043	1.42204e-05	0.000777399
ENSG00000187122.16	SLIT1	119.337	1.39387	0.321295	4.33828	1.43604e-05	0.000779251
ENSG00000280623.1	PCAT14	4247.32	1.73451	0.399869	4.33769	1.43988e-05	0.000779465
ENSG00000125733.17	TRIP10	437.352	-0.451314	0.104081	-4.3362	1.44967e-05	0.0007809
ENSG00000171444.17	MCC	1278.33	-0.59016	0.13612	-4.33559	1.45372e-05	0.0007809
ENSG00000186575.17	NF2	861.357	0.186367	0.0429894	4.33519	1.45634e-05	0.0007809
ENSG00000267508.5	ZNF285	199.392	0.391052	0.0901956	4.3356	1.45362e-05	0.0007809
ENSG00000171385.9	KCND3	1802.64	0.320585	0.0740043	4.33198	1.47772e-05	0.000790491
ENSG00000196924.14	FLNA	39212.1	-0.696269	0.160754	-4.33128	1.48248e-05	0.000791168
ENSG00000138685.12	FGF2	884.891	-0.691111	0.159644	-4.32909	1.49728e-05	0.000795313
ENSG00000169562.9	GJB1	360.195	0.977239	0.225735	4.32915	1.49686e-05	0.000795313
ENSG00000027001.9	MIPEP	1199.78	1.07936	0.24962	4.32401	1.53218e-05	0.000801642
ENSG00000088726.15	TMEM40	22.1638	-1.43652	0.332153	-4.32488	1.52616e-05	0.000801642
ENSG00000107938.17	EDRF1	1042.09	0.474865	0.10976	4.32638	1.51582e-05	0.000801642
ENSG00000113790.10	EHHADH	554.463	0.695647	0.160924	4.32283	1.54042e-05	0.000801642
ENSG00000133169.5	BEX1	49.6402	-0.915753	0.211783	-4.32401	1.5322e-05	0.000801642
ENSG00000148908.14	RGS10	545.865	0.478218	0.110617	4.3232	1.5378e-05	0.000801642
ENSG00000183317.16	EPHA10	65.0882	0.987924	0.228393	4.32555	1.5215e-05	0.000801642
ENSG00000243824.1	RPL12P6	543.572	0.31593	0.0730858	4.32273	1.54107e-05	0.000801642
ENSG00000258652.3	OR4Q1P	4.89918	2.41832	0.558995	4.32619	1.51712e-05	0.000801642
ENSG00000145113.21	MUC4	469.795	-1.67221	0.386951	-4.3215	1.54969e-05	0.000804274
ENSG00000159267.14	HLCS	1295.18	0.35692	0.0826973	4.31598	1.58897e-05	0.000822776
ENSG00000197121.14	PGAP1	1288.93	-0.49639	0.115113	-4.31219	1.61645e-05	0.000835093
ENSG00000134107.4	BHLHE40	2115.54	-0.733838	0.170243	-4.31054	1.62855e-05	0.000835619
ENSG00000154188.9	ANGPT1	1169.63	-0.755224	0.175182	-4.31109	1.6245e-05	0.000835619
ENSG00000154760.13	SLFN13	145.954	-0.479763	0.111298	-4.31062	1.62796e-05	0.000835619
ENSG00000151746.13	BICD1	1001.64	0.661147	0.153451	4.30851	1.64359e-05	0.000841427
ENSG00000018625.14	ATP1A2	887.75	-0.879212	0.204334	-4.30282	1.68637e-05	0.000854588
ENSG00000108852.14	MPP2	141.594	-0.712075	0.165537	-4.30159	1.69573e-05	0.000854588
ENSG00000129194.7	SOX15	25.4192	-0.861244	0.200101	-4.30405	1.67707e-05	0.000854588
ENSG00000134905.16	CARS2	559.965	0.15169	0.0352576	4.30233	1.69011e-05	0.000854588
ENSG00000135324.5	MRAP2	169.117	-0.598229	0.139015	-4.30333	1.68251e-05	0.000854588
ENSG00000154655.15	L3MBTL4	163.643	-0.645972	0.150079	-4.30421	1.67586e-05	0.000854588
ENSG00000169100.13_PAR_Y	SLC25A6	1495.44	0.330819	0.0768978	4.30206	1.69214e-05	0.000854588
ENSG00000169499.14	PLEKHA2	858.66	-0.46404	0.10798	-4.29746	1.72767e-05	0.000868748
ENSG00000161055.3	SCGB3A1	160.81	-1.83628	0.427478	-4.29562	1.74208e-05	0.000874054
ENSG00000131620.17	ANO1	476.151	-0.612943	0.142712	-4.29496	1.74722e-05	0.000874691
ENSG00000148218.15	ALAD	979.731	-0.426538	0.0994579	-4.28863	1.7978e-05	0.000896048
ENSG00000227418.6	PCGEM1	769.048	1.46818	0.342311	4.28901	1.79468e-05	0.000896048
ENSG00000134184.12	GSTM1	307.518	-0.589623	0.137538	-4.28699	1.81109e-05	0.000900688
ENSG00000108984.13	MAP2K6	314.206	0.586832	0.137016	4.28296	1.84424e-05	0.00090671
ENSG00000130731.15	C16orf13	258.048	0.353398	0.0825196	4.2826	1.84724e-05	0.00090671
ENSG00000157540.19	DYRK1A	2503.77	-0.0892727	0.0208435	-4.283	1.84387e-05	0.00090671
ENSG00000183723.12	CMTM4	1681.65	0.59846	0.139701	4.28387	1.83672e-05	0.00090671
ENSG00000258710.7	LINC01193	30.06	1.93989	0.452845	4.28379	1.8374e-05	0.00090671
ENSG00000261716.1	RP11-196G18.22	266.769	0.586184	0.136804	4.28486	1.82858e-05	0.00090671
ENSG00000116016.13	EPAS1	3269.53	-0.570361	0.133238	-4.28078	1.86241e-05	0.000910207
ENSG00000163431.12	LMOD1	3730.43	-0.771658	0.180255	-4.28092	1.86124e-05	0.000910207
ENSG00000140545.14	MFGE8	751.818	-0.476582	0.111428	-4.27705	1.8939e-05	0.000923601
ENSG00000266094.7	RASSF5	338.243	-0.481268	0.112563	-4.27555	1.90665e-05	0.00092782
ENSG00000170577.7	SIX2	26.8317	-1.07484	0.251461	-4.27437	1.91675e-05	0.000930737
ENSG00000024422.11	EHD2	457.942	-0.701689	0.164207	-4.2732	1.92684e-05	0.000933632
ENSG00000142910.15	TINAGL1	584.061	-0.748313	0.175154	-4.27232	1.93447e-05	0.000935324
ENSG00000168309.16	FAM107A	1016.26	-0.700295	0.163999	-4.27011	1.95375e-05	0.000942633
ENSG00000169100.13	SLC25A6	1501.79	0.335981	0.0787133	4.26842	1.96862e-05	0.000947785
ENSG00000144668.11	ITGA9	1198.68	-0.680434	0.15944	-4.26766	1.97538e-05	0.00094902
ENSG00000157557.11	ETS2	2369.43	-0.660863	0.154885	-4.2668	1.98298e-05	0.000950654
ENSG00000114054.13	PCCB	745.43	0.261022	0.0612074	4.26455	2.00304e-05	0.000958239
ENSG00000090889.11	KIF4A	27.8109	0.97292	0.228397	4.25977	2.04635e-05	0.0009702
ENSG00000171056.7	SOX7	54.1928	-0.814919	0.191265	-4.26068	2.03809e-05	0.0009702
ENSG00000184384.13	MAML2	1267.42	-0.403988	0.0948309	-4.26009	2.04341e-05	0.0009702
ENSG00000185532.15	PRKG1	699.186	-0.821319	0.192824	-4.25943	2.04948e-05	0.0009702
ENSG00000200087.1	SNORA73B	13858	0.644241	0.151193	4.26105	2.03467e-05	0.0009702
ENSG00000183853.17	KIRREL	588.784	-0.50175	0.117811	-4.25896	2.0538e-05	0.000970218
ENSG00000016602.9	CLCA4	158.812	-1.80923	0.425053	-4.25648	2.07668e-05	0.000978983
ENSG00000184254.16	ALDH1A3	13526.2	0.538788	0.126595	4.256	2.08118e-05	0.000979065
ENSG00000189334.8	S100A14	77.3789	-1.3909	0.326857	-4.25537	2.08708e-05	0.0009798
ENSG00000010704.18	HFE	257.389	-0.492993	0.115876	-4.2545	2.09515e-05	0.000981555
ENSG00000213977.7	TAX1BP3	139.853	-0.352002	0.0827594	-4.25332	2.10626e-05	0.000984719
ENSG00000071537.13	SEL1L	7320.75	0.464718	0.1093	4.25176	2.12095e-05	0.000985161
ENSG00000079308.16	TNS1	9103.58	-0.582481	0.137025	-4.25092	2.12897e-05	0.000985161
ENSG00000128886.11	ELL3	23.6203	0.823425	0.193642	4.25229	2.11592e-05	0.000985161
ENSG00000168427.8	KLHL30	16.3854	-1.17672	0.276814	-4.25095	2.1287e-05	0.000985161
ENSG00000183624.13	HMCES	388.895	-0.224809	0.0528728	-4.25188	2.11981e-05	0.000985161
ENSG00000159251.6	ACTC1	332.055	-1.31644	0.309791	-4.24945	2.14297e-05	0.00098894
ENSG00000242125.3	SNHG3	451.219	0.598336	0.140813	4.24915	2.14588e-05	0.00098894
ENSG00000167291.15	TBC1D16	1255.76	0.351786	0.0828008	4.24859	2.15124e-05	0.000989396
ENSG00000108679.12	LGALS3BP	2797	-0.490839	0.115635	-4.24471	2.18878e-05	0.000996844
ENSG00000147036.11	LANCL3	41.736	-0.67443	0.15889	-4.24464	2.18946e-05	0.000996844
ENSG00000174776.10	WDR49	51.8266	-0.775238	0.182601	-4.24553	2.1808e-05	0.000996844
ENSG00000175785.12	PRIMA1	120.223	-0.843186	0.198597	-4.24571	2.17903e-05	0.000996844
ENSG00000185339.8	TCN2	232.529	-0.509683	0.120069	-4.24491	2.18686e-05	0.000996844
ENSG00000036672.15	USP2	63.129	-1.20296	0.283477	-4.24358	2.19981e-05	0.000999545
ENSG00000176951.6	OR51N1P	18.851	1.92059	0.452691	4.2426	2.20945e-05	0.00099991
ENSG00000185090.14	MANEAL	148.428	0.595946	0.140455	4.24296	2.20591e-05	0.00099991
ENSG00000137691.12	C11orf70	66.0512	-0.635888	0.149991	-4.2395	2.2402e-05	0.0010118
ENSG00000043355.11	ZIC2	7.69781	2.80051	0.660939	4.23717	2.26356e-05	0.00101923
ENSG00000101349.16	PAK5	23.4906	-0.910311	0.214855	-4.23687	2.26655e-05	0.00101923
ENSG00000231482.2	AC141930.2	4.06913	2.47334	0.583814	4.23651	2.27017e-05	0.00101923
ENSG00000267500.1	ZNF887P	9.16276	0.763177	0.180281	4.23327	2.30318e-05	0.00103201
ENSG00000126822.16	PLEKHG3	544.698	-0.425374	0.10051	-4.23216	2.31453e-05	0.001033
ENSG00000188372.14	ZP3	50.9183	0.677397	0.16005	4.23241	2.31196e-05	0.001033
ENSG00000115963.13	RND3	1564.03	-0.746408	0.176434	-4.23052	2.33148e-05	0.00103852
ENSG00000116678.18	LEPR	836.099	-0.487229	0.115272	-4.22678	2.3706e-05	0.00105311
ENSG00000141968.7	VAV1	109.199	-0.522806	0.123697	-4.2265	2.37354e-05	0.00105311
ENSG00000125780.11	TGM3	57.3748	1.43862	0.340419	4.22601	2.37867e-05	0.00105332
ENSG00000120907.17	ADRA1A	281.806	-0.913069	0.216257	-4.22215	2.4198e-05	0.00106404
ENSG00000136444.9	RSAD1	383.738	0.239812	0.0568069	4.22154	2.4264e-05	0.00106404
ENSG00000151914.19	DST	14943.1	-0.479138	0.113473	-4.22249	2.41623e-05	0.00106404
ENSG00000164418.19	GRIK2	122.471	-0.655085	0.155131	-4.22277	2.41315e-05	0.00106404
ENSG00000181195.10	PENK	168.085	-1.15837	0.274392	-4.22157	2.42602e-05	0.00106404
ENSG00000135678.11	CPM	1812.41	-0.689889	0.163593	-4.21712	2.47444e-05	0.00108301
ENSG00000173267.13	SNCG	164.291	-0.944236	0.223995	-4.21544	2.49292e-05	0.00108899
ENSG00000167700.8	MFSD3	173.741	0.567895	0.134739	4.21479	2.5001e-05	0.00109002
ENSG00000187699.10	C2orf88	369.597	-0.917978	0.217895	-4.21294	2.52072e-05	0.0010969
ENSG00000105643.9	ARRDC2	420.679	-0.411551	0.0977309	-4.21106	2.54171e-05	0.00110391
ENSG00000234753.5	FOXP4-AS1	6.64614	1.27411	0.302674	4.20952	2.55919e-05	0.00110937
ENSG00000271601.3	LIX1L	839.119	-0.307862	0.0731464	-4.20884	2.56682e-05	0.00111056
ENSG00000233917.8	POTEB	123.723	2.1424	0.50912	4.20805	2.57587e-05	0.00111235
ENSG00000072952.18	MRVI1	1619.93	-0.647272	0.153844	-4.20733	2.58405e-05	0.00111375
ENSG00000260209.1	RP11-680F20.10	14.3448	1.43143	0.340532	4.2035	2.62816e-05	0.00113061
ENSG00000264885.1	RP11-815I9.4	137.408	-0.281309	0.066937	-4.20259	2.63877e-05	0.00113302
ENSG00000143196.4	DPT	532.174	-1.03424	0.246173	-4.20126	2.65434e-05	0.00113755
ENSG00000123243.14	ITIH5	1143.39	-0.637314	0.151727	-4.2004	2.66446e-05	0.00113972
ENSG00000109846.7	CRYAB	747.996	-1.00362	0.239062	-4.19815	2.69104e-05	0.00114892
ENSG00000235162.8	C12orf75	707.553	-0.714956	0.170407	-4.19559	2.72162e-05	0.00115979
ENSG00000179604.9	CDC42EP4	1084.34	-0.374468	0.0892629	-4.19511	2.72736e-05	0.00116005
ENSG00000065717.14	TLE2	338.528	-0.479405	0.11434	-4.19281	2.7552e-05	0.0011681
ENSG00000134324.11	LPIN1	836.582	-0.465289	0.110987	-4.19227	2.76178e-05	0.0011681
ENSG00000172375.12	C2CD2L	151.065	0.32509	0.0775438	4.19234	2.76097e-05	0.0011681
ENSG00000102934.9	PLLP	78.0876	-0.706565	0.168736	-4.18739	2.8218e-05	0.00118905
ENSG00000151502.10	VPS26B	1166.29	0.318879	0.0761484	4.1876	2.81922e-05	0.00118905
ENSG00000172878.13	METAP1D	159.289	0.357221	0.0853207	4.1868	2.82915e-05	0.00118992
ENSG00000072195.14	SPEG	437.146	-0.714771	0.17081	-4.18461	2.85659e-05	0.00119748
ENSG00000119522.16	DENND1A	474.175	0.247889	0.0592395	4.18452	2.8577e-05	0.00119748
ENSG00000166347.18	CYB5A	1248.85	0.547968	0.13102	4.18231	2.88558e-05	0.00120693
ENSG00000176928.5	GCNT4	161.026	-0.739094	0.176836	-4.17955	2.92088e-05	0.00121944
ENSG00000167658.15	EEF2	32145.4	0.368093	0.0881039	4.17794	2.94159e-05	0.00122582
ENSG00000112511.17	PHF1	642.945	-0.217505	0.0520774	-4.17656	2.95951e-05	0.00123103
ENSG00000106546.12	AHR	1206.53	-0.543781	0.130225	-4.17571	2.97059e-05	0.00123214
ENSG00000141469.16	SLC14A1	1828.73	-1.33577	0.319904	-4.17552	2.97307e-05	0.00123214
ENSG00000102034.16	ELF4	160.369	-0.560473	0.134366	-4.17125	3.02933e-05	0.00125087
ENSG00000122367.19	LDB3	482.075	-0.991524	0.237683	-4.17161	3.0245e-05	0.00125087
ENSG00000196372.12	ASB13	257.835	0.251148	0.0602305	4.16978	3.04887e-05	0.00125665
ENSG00000197984.3	OR51A8P	22.7779	1.51913	0.364413	4.1687	3.06339e-05	0.00126034
ENSG00000180447.6	GAS1	390.443	-0.627693	0.150656	-4.16641	3.09434e-05	0.00126845
ENSG00000205038.11	PKHD1L1	99.3178	-0.751146	0.180285	-4.16644	3.09397e-05	0.00126845
ENSG00000135363.11	LMO2	138.309	-0.45512	0.109274	-4.16493	3.11451e-05	0.00127441
ENSG00000203697.11	CAPN8	57.3875	-1.41224	0.339195	-4.1635	3.13411e-05	0.00128012
ENSG00000144712.11	CAND2	144.287	-0.619468	0.14886	-4.16141	3.16284e-05	0.00128953
ENSG00000086015.20	MAST2	828.363	0.352958	0.0848499	4.1598	3.18532e-05	0.00129403
ENSG00000196458.10	ZNF605	822.449	0.310094	0.074543	4.15993	3.18348e-05	0.00129403
ENSG00000141052.17	MYOCD	746.345	-0.609159	0.146527	-4.15731	3.2202e-05	0.00130119
ENSG00000167112.9	TRUB2	471.906	0.342936	0.0824889	4.15736	3.21951e-05	0.00130119
ENSG00000182511.11	FES	209.532	-0.542544	0.130487	-4.15784	3.21276e-05	0.00130119
ENSG00000272425.1	RP11-363E6.4	8.93871	1.58052	0.380378	4.15513	3.25101e-05	0.0013113
ENSG00000147231.13	CXorf57	48.9454	-0.598653	0.144145	-4.15314	3.27945e-05	0.00132042
ENSG00000172638.12	EFEMP2	459.567	-0.552554	0.133157	-4.14966	3.32972e-05	0.0013359
ENSG00000254786.1	RP11-142C4.5	46.7048	1.04131	0.250932	4.14978	3.32788e-05	0.0013359
ENSG00000135046.13	ANXA1	3970.5	-0.466551	0.112466	-4.14839	3.34829e-05	0.00133624
ENSG00000138760.8	SCARB2	11219.4	0.234321	0.0564801	4.14873	3.34325e-05	0.00133624
ENSG00000245571.6	AP001258.4	261.145	0.693503	0.167166	4.1486	3.34517e-05	0.00133624
ENSG00000102243.12	VGLL1	9.81152	-1.5658	0.377593	-4.1468	3.37162e-05	0.00134319
ENSG00000104998.3	IL27RA	80.9194	-0.493467	0.119031	-4.14571	3.38766e-05	0.0013472
ENSG00000110811.19	P3H3	276.29	-0.588089	0.141963	-4.14253	3.4349e-05	0.00136359
ENSG00000258647.5	LINC00930	61.2893	1.10838	0.267614	4.1417	3.44745e-05	0.00136618
ENSG00000178038.16	ALS2CL	160.262	-0.653598	0.1579	-4.13933	3.48326e-05	0.00137796
ENSG00000134940.13	ACRV1	4.07023	2.45642	0.593836	4.13653	3.52603e-05	0.00139244
ENSG00000127418.14	FGFRL1	404.127	0.570794	0.138029	4.13534	3.54437e-05	0.00139482
ENSG00000134569.9	LRP4	230.332	-0.525469	0.127064	-4.13546	3.54239e-05	0.00139482
ENSG00000251615.3	RP11-774O3.3	284.228	0.389987	0.0943318	4.1342	3.56186e-05	0.00139927
ENSG00000106443.15	PHF14	1481.82	0.251718	0.0609165	4.13219	3.59327e-05	0.00140114
ENSG00000107957.16	SH3PXD2A	1435.21	-0.508695	0.123114	-4.13191	3.59758e-05	0.00140114
ENSG00000145217.13	SLC26A1	6.29016	1.15836	0.28032	4.13228	3.59184e-05	0.00140114
ENSG00000166068.12	SPRED1	1240.42	-0.342014	0.08275	-4.1331	3.57908e-05	0.00140114
ENSG00000173406.15	DAB1	112.566	-0.748712	0.181146	-4.1332	3.5774e-05	0.00140114
ENSG00000102760.12	RGCC	243.132	-0.469472	0.113675	-4.12994	3.62857e-05	0.00140354
ENSG00000136603.13	SKIL	3478.44	-0.350579	0.0848796	-4.13031	3.62276e-05	0.00140354
ENSG00000143164.15	DCAF6	2744.21	0.261976	0.063432	4.13003	3.62721e-05	0.00140354
ENSG00000172403.10	SYNPO2	25707.5	-0.712362	0.172448	-4.13088	3.61384e-05	0.00140354
ENSG00000103490.13	PYCARD	70.5849	-0.583707	0.141435	-4.12703	3.67483e-05	0.00141497
ENSG00000123933.15	MXD4	1007.93	0.313766	0.0760279	4.12699	3.67544e-05	0.00141497
ENSG00000198932.12	GPRASP1	1273.14	-0.399223	0.0967368	-4.1269	3.67686e-05	0.00141497
ENSG00000108823.15	SGCA	116.041	-0.8485	0.205846	-4.12201	3.75579e-05	0.00144044
ENSG00000167799.9	NUDT8	124.946	1.09697	0.266104	4.12234	3.75042e-05	0.00144044
ENSG00000101335.9	MYL9	8799.31	-0.735983	0.178594	-4.12097	3.77273e-05	0.00144205
ENSG00000204802.3	RP11-111F5.4	102.653	0.514659	0.124883	4.12112	3.77032e-05	0.00144205
ENSG00000073910.19	FRY	931.577	-0.488129	0.118482	-4.11985	3.7912e-05	0.00144667
ENSG00000010310.8	GIPR	22.7732	-0.925948	0.224811	-4.11878	3.80878e-05	0.00145093
ENSG00000109113.18	RAB34	511.075	-0.524194	0.127334	-4.11669	3.84346e-05	0.00146168
ENSG00000158050.4	DUSP2	175.68	-0.819327	0.199074	-4.1157	3.86007e-05	0.00146553
ENSG00000184307.13	ZDHHC23	327.681	0.475498	0.115566	4.11452	3.87988e-05	0.00147058
ENSG00000161896.11	IP6K3	110.9	-1.1117	0.270292	-4.11297	3.90602e-05	0.00147802
ENSG00000133256.12	PDE6B	34.2856	-0.571573	0.139009	-4.11177	3.92642e-05	0.00148078
ENSG00000146674.14	IGFBP3	1083.88	-0.676765	0.16458	-4.11208	3.92104e-05	0.00148078
ENSG00000065882.15	TBC1D1	1166.39	-0.469409	0.114208	-4.11011	3.95464e-05	0.00148239
ENSG00000069702.10	TGFBR3	1701.7	-0.602681	0.146733	-4.10732	4.00273e-05	0.00148239
ENSG00000081791.8	KIAA0141	974.364	0.133075	0.032381	4.10966	3.96238e-05	0.00148239
ENSG00000086570.12	FAT2	535.569	-1.22834	0.298964	-4.10867	3.97947e-05	0.00148239
ENSG00000137857.17	DUOX1	259.636	-1.15313	0.280605	-4.10943	3.96636e-05	0.00148239
ENSG00000168143.8	FAM83B	224.212	-0.960781	0.233912	-4.10746	4.0004e-05	0.00148239
ENSG00000174099.10	MSRB3	2274.57	-0.63294	0.154026	-4.10931	3.96849e-05	0.00148239
ENSG00000177030.16	DEAF1	359.68	0.331393	0.0806463	4.10921	3.9701e-05	0.00148239
ENSG00000182963.9	GJC1	610.155	-0.593969	0.144591	-4.10792	3.99237e-05	0.00148239
ENSG00000185252.18	ZNF74	207.022	0.328012	0.0798419	4.10827	3.98631e-05	0.00148239
ENSG00000198793.12	MTOR	2978.16	0.443942	0.108036	4.1092	3.97026e-05	0.00148239
ENSG00000042493.15	CAPG	507.163	-0.594617	0.144848	-4.1051	4.04135e-05	0.00148251
ENSG00000058866.14	DGKG	114.83	-0.742018	0.180709	-4.10614	4.02326e-05	0.00148251
ENSG00000106258.13	CYP3A5	1416.01	-1.14537	0.27904	-4.10467	4.04892e-05	0.00148251
ENSG00000135272.9	MDFIC	640.976	-0.351448	0.0856011	-4.10565	4.03187e-05	0.00148251
ENSG00000138639.17	ARHGAP24	196.967	-0.390514	0.0951236	-4.10534	4.03726e-05	0.00148251
ENSG00000145936.8	KCNMB1	407.61	-0.686276	0.167111	-4.10672	4.01315e-05	0.00148251
ENSG00000186832.8	KRT16	30.2902	-1.40734	0.34285	-4.10481	4.04642e-05	0.00148251
ENSG00000142556.18	ZNF614	1149.66	0.414326	0.100989	4.10268	4.08395e-05	0.00149217
ENSG00000170786.12	SDR16C5	9.39278	-1.76544	0.43034	-4.10242	4.0885e-05	0.00149217
ENSG00000170477.12	KRT4	138.108	-1.73952	0.424509	-4.09771	4.17256e-05	0.00151795
ENSG00000196793.13	ZNF239	169.893	0.365666	0.0892309	4.09798	4.16774e-05	0.00151795
ENSG00000166949.15	SMAD3	1079.22	-0.386418	0.0943949	-4.09363	4.24673e-05	0.00154246
ENSG00000004139.13	SARM1	455.172	0.243656	0.0595301	4.09298	4.25856e-05	0.00154427
ENSG00000065308.4	TRAM2	465.808	0.359056	0.0877526	4.09169	4.28245e-05	0.00154798
ENSG00000153253.15	SCN3A	32.6123	-0.859147	0.209972	-4.09172	4.28184e-05	0.00154798
ENSG00000157335.20	CLEC18C	15.5665	0.883544	0.216008	4.09033	4.30758e-05	0.00155458
ENSG00000154102.10	C16orf74	18.9505	-0.8398	0.205356	-4.08949	4.3232e-05	0.00155773
ENSG00000056972.18	TRAF3IP2	495.252	-0.348683	0.0852877	-4.08831	4.34521e-05	0.00156163
ENSG00000185585.19	OLFML2A	323.663	-0.546825	0.133758	-4.08817	4.34782e-05	0.00156163
ENSG00000145703.15	IQGAP2	4869.22	0.469874	0.114979	4.08662	4.37707e-05	0.00156964
ENSG00000116221.15	MRPL37	493.44	0.224462	0.0549313	4.08623	4.38446e-05	0.0015698
ENSG00000165186.10	PTCHD1	243.653	-0.678026	0.166045	-4.08338	4.43845e-05	0.00158662
ENSG00000157368.10	IL34	39.637	-0.43922	0.107627	-4.08094	4.4854e-05	0.00159836
ENSG00000167346.7	MMP26	21.0384	1.47868	0.362327	4.08106	4.483e-05	0.00159836
ENSG00000001036.13	FUCA2	732.038	0.290428	0.0711968	4.07923	4.51859e-05	0.00160618
ENSG00000160781.15	PAQR6	75.4156	0.730151	0.178999	4.07907	4.52156e-05	0.00160618
ENSG00000168032.8	ENTPD3	111.75	-0.636467	0.156082	-4.07777	4.54702e-05	0.0016127
ENSG00000198721.12	ECI2	1000.52	0.434124	0.106492	4.07658	4.57022e-05	0.0016177
ENSG00000279529.1	CTD-3222D19.8	30.8675	0.549672	0.134845	4.07632	4.57544e-05	0.0016177
ENSG00000116406.18	EDEM3	3914.34	0.38217	0.0937816	4.07511	4.5993e-05	0.0016236
ENSG00000136156.12	ITM2B	9118.21	-0.207523	0.0509492	-4.07314	4.63831e-05	0.00163482
ENSG00000226124.6	FTCDNL1	52.4208	0.611774	0.15024	4.07196	4.66184e-05	0.00164056
ENSG00000169306.9	IL1RAPL1	63.3476	1.03273	0.253671	4.07113	4.67852e-05	0.00164388
ENSG00000095637.21	SORBS1	5999.12	-0.623082	0.153167	-4.06799	4.74194e-05	0.00166341
ENSG00000164091.11	WDR82	2170.04	-0.195216	0.0479923	-4.06766	4.74881e-05	0.00166341
ENSG00000092096.15	SLC22A17	310.738	-0.510921	0.125649	-4.06624	4.77779e-05	0.00166667
ENSG00000181908.5	AP003774.4	18.0457	1.05524	0.25952	4.06612	4.78023e-05	0.00166667
ENSG00000226525.5	RPS7P10	1050.76	0.261942	0.0644187	4.06624	4.7777e-05	0.00166667
ENSG00000143179.13	UCK2	361.042	0.442068	0.108762	4.06454	4.81281e-05	0.00167013
ENSG00000163017.13	ACTG2	15192.1	-0.726854	0.178818	-4.06478	4.80783e-05	0.00167013
ENSG00000171723.15	GPHN	530.129	0.176337	0.0433858	4.0644	4.81565e-05	0.00167013
ENSG00000244005.12	NFS1	327.662	0.19911	0.0489912	4.0642	4.81967e-05	0.00167013
ENSG00000185479.5	KRT6B	24.1498	-1.06589	0.262291	-4.06375	4.82896e-05	0.00167079
ENSG00000065320.8	NTN1	120.396	-0.816622	0.201005	-4.0627	4.85087e-05	0.00167423
ENSG00000270504.1	RP11-420L9.5	36.1693	-0.406851	0.100147	-4.06256	4.85369e-05	0.00167423
ENSG00000133392.17	MYH11	71983.8	-0.673096	0.165731	-4.06139	4.87824e-05	0.00168013
ENSG00000079435.9	LIPE	30.5218	-0.657246	0.161847	-4.06091	4.88821e-05	0.00168101
ENSG00000133019.11	CHRM3	255.299	0.720089	0.177348	4.06031	4.90082e-05	0.00168279
ENSG00000135722.8	FBXL8	162.753	0.631947	0.155655	4.05993	4.90875e-05	0.00168296
ENSG00000235098.8	ANKRD65	93.4088	-0.516468	0.127227	-4.05942	4.91951e-05	0.00168409
ENSG00000165752.16	STK32C	54.6068	0.421444	0.103895	4.05644	4.98253e-05	0.00170309
ENSG00000137936.16	BCAR3	246.469	-0.3876	0.0956245	-4.05335	5.04896e-05	0.0017232
ENSG00000167772.11	ANGPTL4	181.567	-0.795903	0.196391	-4.05264	5.06433e-05	0.00172584
ENSG00000182985.16	CADM1	1426.9	0.549383	0.13562	4.0509	5.10209e-05	0.00173609
ENSG00000244067.2	GSTA2	22.0244	-1.79427	0.443155	-4.04886	5.14681e-05	0.00174868
ENSG00000176153.11	GPX2	64.088	-1.50908	0.372902	-4.04686	5.19096e-05	0.00176103
ENSG00000100628.11	ASB2	331.047	-0.7369	0.182128	-4.04605	5.2088e-05	0.00176415
ENSG00000110318.13	CEP126	258.609	-0.533615	0.131912	-4.04523	5.2272e-05	0.00176415
ENSG00000131016.16	AKAP12	4940.92	-0.643753	0.159134	-4.04535	5.2245e-05	0.00176415
ENSG00000159131.16	GART	994.742	0.228143	0.0564005	4.04504	5.23131e-05	0.00176415
ENSG00000109685.17	WHSC1	1129.79	0.227085	0.0561508	4.04421	5.25006e-05	0.00176746
ENSG00000184575.11	XPOT	2419.01	0.286877	0.0709527	4.04321	5.27238e-05	0.00176746
ENSG00000185842.14	DNAH14	777.531	0.321845	0.0795886	4.04386	5.25776e-05	0.00176746
ENSG00000203867.7	RBM20	44.5224	-0.537965	0.133051	-4.04329	5.27066e-05	0.00176746
ENSG00000103512.14	NOMO1	1487.01	0.183704	0.0454401	4.04278	5.28215e-05	0.00176812
ENSG00000130826.16	DKC1	703.474	0.247192	0.0611565	4.04196	5.30056e-05	0.00177166
ENSG00000107984.9	DKK1	197.761	-1.30671	0.323392	-4.04064	5.33049e-05	0.00177903
ENSG00000162390.17	ACOT11	287.231	-0.626946	0.155237	-4.03865	5.37604e-05	0.00179159
ENSG00000102554.13	KLF5	1320.69	-0.858837	0.212715	-4.0375	5.40248e-05	0.00179775
ENSG00000168936.10	TMEM129	539.537	0.202846	0.0502681	4.03528	5.45367e-05	0.00181212
ENSG00000105722.9	ERF	284.641	-0.37729	0.0935517	-4.03296	5.50792e-05	0.00182747
ENSG00000158966.13	CACHD1	478.444	-0.599733	0.148758	-4.03159	5.54001e-05	0.00183316
ENSG00000186160.4	CYP4Z1	15.4923	-0.787279	0.19528	-4.03154	5.54129e-05	0.00183316
ENSG00000148541.12	FAM13C	1600.06	0.459502	0.114025	4.02985	5.58134e-05	0.00184372
ENSG00000125848.9	FLRT3	775.06	-0.798293	0.198319	-4.0253	5.69031e-05	0.00187454
ENSG00000164070.11	HSPA4L	558.348	-0.570385	0.141701	-4.02526	5.69123e-05	0.00187454
ENSG00000138092.10	CENPO	102.406	0.379303	0.0942396	4.02488	5.70047e-05	0.00187486
ENSG00000022267.16	FHL1	4914.5	-0.920119	0.228855	-4.02054	5.80655e-05	0.00190698
ENSG00000133789.14	SWAP70	1288.78	-0.238452	0.0593423	-4.01824	5.86346e-05	0.00192288
ENSG00000082014.16	SMARCD3	241.945	-0.523053	0.130309	-4.01395	5.97122e-05	0.00195294
ENSG00000166313.18	APBB1	424.433	-0.393509	0.0980492	-4.01338	5.98553e-05	0.00195294
ENSG00000198890.7	PRMT6	430.258	0.381012	0.0949323	4.01351	5.98217e-05	0.00195294
ENSG00000204779.2	FOXD4L5	4.18146	1.59243	0.396797	4.01322	5.98967e-05	0.00195294
ENSG00000047644.18	WWC3	832.363	-0.268489	0.0669138	-4.01246	6.00889e-05	0.00195639
ENSG00000050165.17	DKK3	1908.68	-0.619176	0.154339	-4.01178	6.02622e-05	0.00195762
ENSG00000101665.8	SMAD7	318.253	-0.404887	0.100947	-4.0109	6.04881e-05	0.00195762
ENSG00000147526.19	TACC1	6473.17	-0.431332	0.107554	-4.01038	6.06204e-05	0.00195762
ENSG00000183011.13	NAA38	519.586	0.224817	0.0560556	4.01062	6.05608e-05	0.00195762
ENSG00000196090.12	PTPRT	247.912	1.20342	0.300084	4.01028	6.06456e-05	0.00195762
ENSG00000197956.9	S100A6	2569.87	-0.757962	0.188974	-4.01094	6.04769e-05	0.00195762
ENSG00000206549.12	PRSS50	10.4367	-1.13112	0.28209	-4.00978	6.07752e-05	0.00195901
ENSG00000167081.16	PBX3	1142.65	0.241215	0.0602414	4.00414	6.22422e-05	0.00200344
ENSG00000144476.5	ACKR3	168.578	-0.946925	0.236535	-4.00332	6.2461e-05	0.00200762
ENSG00000228594.3	FNDC10	13.0005	0.967315	0.241733	4.00158	6.29196e-05	0.0020195
ENSG00000065989.15	PDE4A	151.128	-0.653177	0.163363	-3.99832	6.37949e-05	0.00202539
ENSG00000109654.14	TRIM2	2712.96	-0.407068	0.101753	-4.00054	6.31981e-05	0.00202539
ENSG00000124107.5	SLPI	174.159	-1.30303	0.325807	-3.99939	6.35053e-05	0.00202539
ENSG00000129480.12	DTD2	346.593	0.195502	0.04889	3.99881	6.36622e-05	0.00202539
ENSG00000154734.14	ADAMTS1	5075.5	-0.764734	0.191244	-3.99874	6.36816e-05	0.00202539
ENSG00000170271.10	FAXDC2	515.584	-0.580893	0.145282	-3.99838	6.37784e-05	0.00202539
ENSG00000186205.12	MARC1	1341.86	0.572259	0.143091	3.99927	6.35381e-05	0.00202539
ENSG00000206075.13	SERPINB5	302.955	-1.16518	0.291424	-3.99823	6.38192e-05	0.00202539
ENSG00000128266.8	GNAZ	205.994	-0.601454	0.150458	-3.99749	6.40172e-05	0.00202599
ENSG00000183605.16	SFXN4	278.676	0.313001	0.078299	3.99751	6.40131e-05	0.00202599
ENSG00000119986.6	AVPI1	163.349	-0.601146	0.150405	-3.99685	6.41914e-05	0.00202866
ENSG00000010404.17	IDS	1595.34	-0.244341	0.0612087	-3.99194	6.55363e-05	0.00206578
ENSG00000189014.7	FAM35DP	111.278	0.295444	0.074011	3.99189	6.55486e-05	0.00206578
ENSG00000155755.18	TMEM237	561.514	-0.350989	0.087982	-3.98933	6.62615e-05	0.00208535
ENSG00000149294.16	NCAM1	519.829	-0.92269	0.231457	-3.98644	6.70724e-05	0.00210754
ENSG00000175130.6	MARCKSL1	1309.42	0.652839	0.163777	3.98615	6.71528e-05	0.00210754
ENSG00000198832.10	SELM	746.881	-0.512624	0.128618	-3.98564	6.72995e-05	0.00210921
ENSG00000137960.5	GIPC2	100.076	-0.746837	0.187407	-3.98511	6.74499e-05	0.002111
ENSG00000142632.16	ARHGEF19	92.1371	-0.763237	0.19156	-3.98433	6.76718e-05	0.00211502
ENSG00000159063.12	ALG8	514.743	0.343266	0.0861665	3.98375	6.78353e-05	0.00211721
ENSG00000196236.12	XPNPEP3	671.127	0.164135	0.0412048	3.98339	6.7938e-05	0.00211749
ENSG00000111674.8	ENO2	215.705	-0.579685	0.14558	-3.9819	6.83671e-05	0.00212794
ENSG00000205363.5	C15orf59	104.301	-0.649304	0.163147	-3.97988	6.89514e-05	0.00214318
ENSG00000144824.19	PHLDB2	1510.19	-0.538262	0.135272	-3.97912	6.91705e-05	0.00214704
ENSG00000135480.14	KRT7	473.687	-1.34359	0.33775	-3.97805	6.9482e-05	0.00215375
ENSG00000168702.17	LRP1B	323.459	-0.725865	0.182525	-3.97681	6.98473e-05	0.00216211
ENSG00000158246.7	FAM46B	162.48	-0.788595	0.198377	-3.97523	7.03098e-05	0.00217143
ENSG00000171951.4	SCG2	68.5602	-0.986275	0.248111	-3.97513	7.03403e-05	0.00217143
ENSG00000106628.10	POLD2	672.055	0.312597	0.0786689	3.97357	7.08025e-05	0.00217975
ENSG00000196466.10	ZNF799	211.438	0.275117	0.0692312	3.97389	7.07095e-05	0.00217975
ENSG00000005436.13	GCFC2	970.165	0.373122	0.093987	3.96993	7.18935e-05	0.00220136
ENSG00000140526.17	ABHD2	15352.3	0.603144	0.151905	3.97052	7.17164e-05	0.00220136
ENSG00000196730.12	DAPK1	759.973	0.526629	0.132633	3.97058	7.16979e-05	0.00220136
ENSG00000241935.8	HOGA1	20.7965	-0.95712	0.241078	-3.97017	7.18223e-05	0.00220136
ENSG00000132763.14	MMACHC	168.335	0.30703	0.0773508	3.96931	7.208e-05	0.00220409
ENSG00000013364.18	MVP	946.522	-0.365077	0.0920066	-3.96795	7.24945e-05	0.00221377
ENSG00000105220.14	GPI	2099.86	0.214361	0.054035	3.96707	7.2761e-05	0.00221892
ENSG00000095970.16	TREM2	31.6936	0.629884	0.158856	3.96512	7.336e-05	0.00223353
ENSG00000105677.11	TMEM147	448.302	0.19089	0.0481454	3.96486	7.34376e-05	0.00223353
ENSG00000230937.10	MIR205HG	776.412	-1.11719	0.281804	-3.96442	7.35733e-05	0.00223465
ENSG00000160216.18	AGPAT3	1111.75	0.274986	0.069389	3.96296	7.40251e-05	0.00224236
ENSG00000229043.2	AC091729.9	30.4585	0.489354	0.12348	3.96302	7.40061e-05	0.00224236
ENSG00000258837.1	CTD-2566J3.1	10.319	-1.70453	0.43024	-3.96181	7.43851e-05	0.00225025
ENSG00000167676.4	PLIN4	309.139	-0.620174	0.156553	-3.96144	7.44997e-05	0.00225071
ENSG00000172943.19	PHF8	1366.8	0.38048	0.096096	3.95938	7.51449e-05	0.00226717
ENSG00000134897.13	BIVM	434.155	0.177083	0.0447361	3.95839	7.54559e-05	0.00227352
ENSG00000259447.1	RP11-462P6.1	19.8618	-1.2388	0.313116	-3.95638	7.60948e-05	0.00228973
ENSG00000099954.18	CECR2	270.999	0.631009	0.159562	3.95464	7.66512e-05	0.00230341
ENSG00000127129.9	EDN2	28.358	-1.07696	0.272434	-3.95312	7.71402e-05	0.00231196
ENSG00000184949.15	FAM227A	120.626	0.554419	0.140239	3.95338	7.70545e-05	0.00231196
ENSG00000089876.11	DHX32	1056.36	0.35232	0.0891429	3.9523	7.74027e-05	0.0023137
ENSG00000120832.9	MTERF2	411.635	0.183977	0.0465472	3.95247	7.73474e-05	0.0023137
ENSG00000107796.13	ACTA2	19524.8	-0.649789	0.164422	-3.95197	7.75108e-05	0.00231387
ENSG00000103226.17	NOMO3	1225.05	0.196488	0.0497322	3.95093	7.78492e-05	0.00231754
ENSG00000147883.10	CDKN2B	172.55	-0.502366	0.127161	-3.95064	7.7941e-05	0.00231754
ENSG00000157693.14	C9orf91	1136.01	0.356918	0.0903356	3.95102	7.78187e-05	0.00231754
ENSG00000165689.16	SDCCAG3	262.995	0.271744	0.0687966	3.94996	7.8165e-05	0.00231811
ENSG00000198483.12	ANKRD35	101.811	-0.532925	0.134909	-3.95024	7.80721e-05	0.00231811
ENSG00000160789.19	LMNA	2576.94	-0.526913	0.133431	-3.94895	7.84942e-05	0.00231876
ENSG00000166794.4	PPIB	4319.38	0.308056	0.0780075	3.94906	7.84593e-05	0.00231876
ENSG00000262814.7	MRPL12	69.8288	0.415077	0.105105	3.94915	7.84304e-05	0.00231876
ENSG00000123131.12	PRDX4	985.691	0.486516	0.123322	3.94509	7.97698e-05	0.00235337
ENSG00000006747.14	SCIN	692.973	0.973218	0.246717	3.94468	7.99069e-05	0.00235434
ENSG00000168386.18	FILIP1L	2042.8	-0.663041	0.1681	-3.94433	8.00235e-05	0.00235471
ENSG00000122863.5	CHST3	627.651	-0.601664	0.152593	-3.94293	8.04922e-05	0.00236502
ENSG00000158528.11	PPP1R9A	1468.48	0.626643	0.158977	3.94173	8.08966e-05	0.00236502
ENSG00000171357.5	LURAP1	82.6462	-0.725221	0.183966	-3.94215	8.07537e-05	0.00236502
ENSG00000196693.14	ZNF33B	1722.89	0.237527	0.0602582	3.94182	8.08645e-05	0.00236502
ENSG00000236552.2	RPL13AP5	8600.46	0.270456	0.0685976	3.94265	8.05863e-05	0.00236502
ENSG00000136048.13	DRAM1	301.45	-0.398246	0.101047	-3.94121	8.10705e-05	0.00236705
ENSG00000006530.15	AGK	511.734	0.181748	0.0461266	3.9402	8.14128e-05	0.00236792
ENSG00000114021.11	NIT2	800.461	0.263509	0.0668726	3.94046	8.13256e-05	0.00236792
ENSG00000272993.1	RP11-196G18.24	42.8132	0.669922	0.170022	3.9402	8.14144e-05	0.00236792
ENSG00000133740.10	E2F5	165.013	0.492211	0.12493	3.93989	8.15196e-05	0.00236794
ENSG00000167741.10	GGT6	114.569	-1.04185	0.264532	-3.93847	8.20041e-05	0.00237591
ENSG00000187513.8	GJA4	56.8801	-0.630566	0.160097	-3.93864	8.19432e-05	0.00237591
ENSG00000168575.9	SLC20A2	714.746	-0.266117	0.0676081	-3.93618	8.27902e-05	0.00239562
ENSG00000082175.14	PGR	924.503	-0.467672	0.118841	-3.93527	8.3102e-05	0.00239978
ENSG00000197321.14	SVIL	5003.64	-0.596079	0.151476	-3.93515	8.31461e-05	0.00239978
ENSG00000064300.8	NGFR	144.141	-0.613942	0.156044	-3.93442	8.33984e-05	0.002404
ENSG00000197943.9	PLCG2	211.556	-0.490802	0.124772	-3.93359	8.36875e-05	0.00240926
ENSG00000160200.17	CBS	443.396	0.613596	0.156002	3.93326	8.38015e-05	0.00240948
ENSG00000256229.7	ZNF486	220.355	-0.651422	0.165654	-3.93243	8.40904e-05	0.00241472
ENSG00000176925.6	OR51F2	20.4625	1.71437	0.436031	3.93177	8.43231e-05	0.00241833
ENSG00000163032.11	VSNL1	59.0788	-1.12576	0.286383	-3.93095	8.46126e-05	0.00242356
ENSG00000129116.17	PALLD	7520.8	-0.593277	0.150953	-3.9302	8.4875e-05	0.002428
ENSG00000101152.10	DNAJC5	1211.59	0.197772	0.0503276	3.92969	8.50566e-05	0.00243013
ENSG00000233695.2	GAS6-AS1	65.501	0.867029	0.220702	3.92851	8.54743e-05	0.00243898
ENSG00000174705.12	SH3PXD2B	809.365	-0.476819	0.121391	-3.92796	8.56682e-05	0.00244144
ENSG00000088882.7	CPXM1	123.405	-0.845604	0.215311	-3.92735	8.58853e-05	0.00244147
ENSG00000214128.10	TMEM213	6.62739	-1.74275	0.443734	-3.92746	8.58483e-05	0.00244147
ENSG00000057019.15	DCBLD2	1213.58	-0.262829	0.066939	-3.9264	8.62266e-05	0.0024481
ENSG00000230943.1	RP11-367G18.1	7.59267	-1.25329	0.319241	-3.92583	8.64297e-05	0.00245079
ENSG00000183087.14	GAS6	833.546	-0.565026	0.143961	-3.92486	8.6779e-05	0.00245762
ENSG00000164035.9	EMCN	408.914	-0.509247	0.129759	-3.92456	8.6888e-05	0.00245763
ENSG00000198046.11	ZNF667	289.353	0.261547	0.0666782	3.92252	8.76264e-05	0.00247233
ENSG00000219932.6	RPL12P8	316.415	0.294081	0.0749671	3.9228	8.75274e-05	0.00247233
ENSG00000198467.13	TPM2	9751.77	-0.710881	0.18143	-3.91821	8.92071e-05	0.0025138
ENSG00000142149.8	HUNK	41.2466	-0.675449	0.172411	-3.91766	8.94118e-05	0.00251643
ENSG00000169991.10	IFFO2	313.554	-0.411129	0.104965	-3.91682	8.97238e-05	0.0025198
ENSG00000185973.10	TMLHE	227.001	-0.527722	0.134735	-3.91674	8.97544e-05	0.0025198
ENSG00000006625.17	GGCT	459.696	0.459686	0.11738	3.91623	8.99434e-05	0.00252198
ENSG00000123415.15	SMUG1	312.099	0.31113	0.0794537	3.91586	9.00813e-05	0.00252272
ENSG00000132821.11	VSTM2L	213.372	0.90439	0.231002	3.91507	9.03789e-05	0.00252762
ENSG00000137440.4	FGFBP1	31.4801	-1.60566	0.410152	-3.9148	9.04795e-05	0.00252762
ENSG00000128059.8	PPAT	329.831	0.415408	0.106155	3.91321	9.10772e-05	0.00253702
ENSG00000137267.5	TUBB2A	511.871	0.800576	0.20457	3.91346	9.09818e-05	0.00253702
ENSG00000229689.3	AC009237.8	103.547	0.468997	0.119856	3.91301	9.11525e-05	0.00253702
ENSG00000100027.14	YPEL1	142.39	0.545753	0.139518	3.91171	9.16463e-05	0.00253828
ENSG00000167114.12	SLC27A4	270.927	0.393031	0.100466	3.91209	9.15022e-05	0.00253828
ENSG00000173641.17	HSPB7	221.533	-0.935357	0.239104	-3.91192	9.15642e-05	0.00253828
ENSG00000228477.1	RP3-342P20.2	285.286	0.345618	0.0883547	3.91171	9.16455e-05	0.00253828
ENSG00000134532.15	SOX5	218.502	-0.467466	0.119573	-3.90947	9.24993e-05	0.00255877
ENSG00000143867.6	OSR1	91.155	-0.764248	0.195506	-3.90909	9.26464e-05	0.00255971
ENSG00000237172.3	B3GNT9	217.511	-0.549846	0.140724	-3.90727	9.33451e-05	0.00257587
ENSG00000188352.12	FOCAD	1723.59	0.223921	0.0573132	3.90697	9.34618e-05	0.00257595
ENSG00000183206.17	POTEC	495.201	1.69943	0.435027	3.90649	9.36471e-05	0.00257791
ENSG00000155393.12	HEATR3	382.639	0.277422	0.0710342	3.90547	9.40409e-05	0.00258561
ENSG00000154678.16	PDE1C	232.395	-1.07948	0.276449	-3.90479	9.43075e-05	0.00258979
ENSG00000136698.8	CFC1	99.1723	-1.20983	0.309912	-3.9038	9.46952e-05	0.00259729
ENSG00000185567.6	AHNAK2	1968.83	-0.653474	0.167412	-3.90339	9.48548e-05	0.00259852
ENSG00000139629.15	GALNT6	56.9067	-0.602861	0.154518	-3.90157	9.5572e-05	0.00261408
ENSG00000168398.6	BDKRB2	164.899	-0.934407	0.239508	-3.90136	9.5654e-05	0.00261408
ENSG00000166126.10	AMN	8.44621	-1.13954	0.292137	-3.90071	9.59116e-05	0.00261544
ENSG00000277639.2	RP11-467J12.4	74.0853	-1.01694	0.260712	-3.90065	9.59349e-05	0.00261544
ENSG00000151150.21	ANK3	3571.66	0.342195	0.0877397	3.90012	9.61465e-05	0.00261772
ENSG00000165480.15	SKA3	16.0535	0.802632	0.205811	3.89986	9.62501e-05	0.00261772
ENSG00000123240.16	OPTN	901.078	-0.412051	0.105758	-3.89618	9.77229e-05	0.00265047
ENSG00000128422.15	KRT17	1077.45	-1.07114	0.274936	-3.89597	9.78056e-05	0.00265047
ENSG00000169760.17	NLGN1	311.123	-0.602589	0.154667	-3.89603	9.77825e-05	0.00265047
ENSG00000156011.16	PSD3	1917.41	0.413738	0.106214	3.89531	9.80716e-05	0.0026545
ENSG00000178460.17	MCMDC2	53.3144	0.589077	0.151309	3.89321	9.89268e-05	0.00267445
ENSG00000143797.11	MBOAT2	4917.13	0.563218	0.144684	3.89276	9.91115e-05	0.00267625
ENSG00000114353.16	GNAI2	1745.66	-0.300567	0.0772313	-3.89178	9.95114e-05	0.00268149
ENSG00000160305.17	DIP2A	1898.64	0.371657	0.0954997	3.8917	9.95428e-05	0.00268149
ENSG00000066468.21	FGFR2	1063.87	-0.64596	0.166076	-3.88955	0.000100429	0.00270216
ENSG00000133687.15	TMTC1	868.975	-0.480893	0.123667	-3.8886	0.000100823	0.00270954
ENSG00000154380.17	ENAH	4486.57	-0.32618	0.0839271	-3.88646	0.000101715	0.00272467
ENSG00000180611.6	MB21D2	89.3498	-0.519485	0.133668	-3.88639	0.000101748	0.00272467
ENSG00000183010.16	PYCR1	928.452	0.779526	0.20055	3.88695	0.000101512	0.00272467
ENSG00000124839.12	RAB17	177.412	1.02856	0.264801	3.88426	0.000102641	0.00274535
ENSG00000105866.13	SP4	762.787	-0.203233	0.0523349	-3.88332	0.000103041	0.00274955
ENSG00000162616.8	DNAJB4	800.923	-0.685118	0.176422	-3.88341	0.000103003	0.00274955
ENSG00000120314.18	WDR55	572.425	0.204703	0.0527239	3.88256	0.000103363	0.00275432
ENSG00000135549.14	PKIB	183.88	0.652485	0.168066	3.88232	0.000103464	0.00275432
ENSG00000274750.2	HIST1H3E	227.352	0.498851	0.128517	3.88159	0.000103775	0.00275937
ENSG00000213160.9	KLHL23	867.673	0.336192	0.0866364	3.88049	0.000104248	0.00276868
ENSG00000051341.13	POLQ	32.9306	0.593463	0.15301	3.87859	0.000105064	0.00277668
ENSG00000114631.10	PODXL2	573.979	0.799471	0.206119	3.87869	0.000105021	0.00277668
ENSG00000140682.18	TGFB1I1	415.034	-0.648072	0.167116	-3.87798	0.000105326	0.00277668
ENSG00000147162.13	OGT	8794.97	0.368863	0.0950928	3.87898	0.000104896	0.00277668
ENSG00000158106.13	RHPN1	131.956	0.573524	0.147921	3.87723	0.000105653	0.00277668
ENSG00000163947.11	ARHGEF3	927.838	-0.349195	0.0900372	-3.87834	0.000105174	0.00277668
ENSG00000172548.14	NIPAL4	20.0566	-1.01318	0.261244	-3.87828	0.000105196	0.00277668
ENSG00000188732.10	FAM221A	393.614	0.572252	0.147589	3.87733	0.000105607	0.00277668
ENSG00000213326.4	RPS7P11	208.268	0.327534	0.0844647	3.87777	0.000105419	0.00277668
ENSG00000187908.15	DMBT1	50.997	-1.44053	0.371571	-3.87686	0.000105813	0.00277765
ENSG00000114487.9	MORC1	7.07609	-1.31018	0.337991	-3.87637	0.000106027	0.00278005
ENSG00000106624.9	AEBP1	2373.61	-0.463116	0.119509	-3.87515	0.000106559	0.00279076
ENSG00000095059.15	DHPS	542.007	0.193741	0.0500256	3.87283	0.000107577	0.00281368
ENSG00000170542.5	SERPINB9	319.592	-0.553931	0.143039	-3.87259	0.000107683	0.00281368
ENSG00000114790.12	ARHGEF26	1241.49	0.589132	0.152148	3.87208	0.000107908	0.00281632
ENSG00000176895.8	OR51A7	12.8889	1.53157	0.395627	3.87123	0.000108288	0.00282296
ENSG00000141068.13	KSR1	197.866	-0.49329	0.127463	-3.87006	0.00010881	0.00282726
ENSG00000150687.11	PRSS23	2495.04	-0.409095	0.105699	-3.87038	0.000108666	0.00282726
ENSG00000173334.3	TRIB1	2251.73	0.767664	0.198362	3.87002	0.000108827	0.00282726
ENSG00000256040.2	PAPPA-AS1	72.6338	0.609924	0.157647	3.86894	0.000109312	0.00283659
ENSG00000181218.5	HIST3H2A	142.257	0.803664	0.207739	3.86862	0.000109455	0.00283706
ENSG00000178202.12	KDELC2	1374.32	-0.351023	0.0907484	-3.86809	0.000109689	0.00283988
ENSG00000173546.7	CSPG4	588.249	-0.739234	0.191125	-3.86781	0.000109819	0.00283998
ENSG00000173473.10	SMARCC1	3206.3	0.212382	0.0549289	3.86648	0.000110417	0.00284893
ENSG00000222041.10	LINC00152	50.2341	-0.535213	0.138415	-3.86672	0.000110311	0.00284893
ENSG00000163810.11	TGM4	12456.9	-1.84623	0.477553	-3.86602	0.000110628	0.00285112
ENSG00000157110.15	RBPMS	951.351	-0.505173	0.130685	-3.86558	0.000110826	0.00285299
ENSG00000260337.3	RP11-386M24.6	218.146	0.895804	0.231821	3.86421	0.000111449	0.00286575
ENSG00000135052.16	GOLM1	9854.03	0.94123	0.243761	3.86128	0.000112796	0.00289433
ENSG00000143314.12	MRPL24	447.237	0.23055	0.059709	3.86123	0.000112816	0.00289433
ENSG00000178662.15	CSRNP3	498.375	-0.49444	0.128072	-3.86065	0.000113088	0.00289802
ENSG00000141576.14	RNF157	223.677	1.08803	0.281892	3.85973	0.000113513	0.00290562
ENSG00000094755.16	GABRP	329.152	-1.20195	0.311447	-3.85925	0.000113736	0.00290732
ENSG00000122861.15	PLAU	152.39	-0.596456	0.154561	-3.85903	0.000113836	0.00290732
ENSG00000161714.11	PLCD3	146.796	-0.570883	0.148063	-3.85568	0.000115411	0.00294421
ENSG00000234949.2	AC104667.3	11.2992	1.61888	0.419903	3.85536	0.000115562	0.00294474
ENSG00000241644.2	INMT	761.77	-0.637214	0.165368	-3.85331	0.000116531	0.00296611
ENSG00000198740.8	ZNF652	3870.96	0.426185	0.110643	3.8519	0.000117205	0.00297991
ENSG00000185885.15	IFITM1	451.259	-0.481225	0.12498	-3.85041	0.000117919	0.00299469
ENSG00000163468.14	CCT3	2877.53	0.277717	0.0721727	3.84795	0.000119109	0.00301813
ENSG00000282692.1	CTD-3212A4.2	9.21078	1.26133	0.327784	3.84807	0.000119053	0.00301813
ENSG00000076351.12	SLC46A1	583.754	0.302744	0.0787003	3.84679	0.000119673	0.00302646
ENSG00000119771.14	KLHL29	249.605	-0.394667	0.102609	-3.84633	0.0001199	0.00302646
ENSG00000149485.17	FADS1	1056.7	-0.503337	0.130855	-3.84654	0.000119798	0.00302646
ENSG00000163346.16	PBXIP1	2111	-0.256332	0.0666478	-3.84607	0.00012003	0.00302646
ENSG00000258712.2	CXADRP2	157.685	1.31958	0.343114	3.84591	0.000120106	0.00302646
ENSG00000068654.15	POLR1A	819.793	0.250906	0.0652465	3.84551	0.000120304	0.00302807
ENSG00000132122.11	SPATA6	461.546	-0.487475	0.126788	-3.84482	0.000120643	0.00302988
ENSG00000179909.15	ZNF154	304.228	-0.579723	0.150774	-3.84498	0.000120561	0.00302988
ENSG00000181991.15	MRPS11	289.982	0.180829	0.047037	3.8444	0.000120849	0.00303167
ENSG00000114315.3	HES1	1324.34	-0.558995	0.145452	-3.84316	0.00012146	0.00304364
ENSG00000111490.12	TBC1D30	385.79	0.568737	0.148038	3.84184	0.000122115	0.00305666
ENSG00000198931.10	APRT	651.388	0.406474	0.105855	3.83991	0.000123078	0.00307736
ENSG00000174059.16	CD34	388.615	-0.484187	0.126142	-3.83842	0.000123828	0.0030927
ENSG00000137513.9	NARS2	428.843	0.220193	0.0573804	3.83743	0.000124331	0.00310182
ENSG00000121552.3	CSTA	120.869	-0.726929	0.189469	-3.83665	0.000124722	0.00310473
ENSG00000164597.13	COG5	3089.78	0.321853	0.0838888	3.83666	0.000124717	0.00310473
ENSG00000261324.2	RP11-174G6.5	882.79	0.800774	0.208794	3.83523	0.000125447	0.00311935
ENSG00000197157.10	SND1	4565.62	0.339285	0.088501	3.83369	0.000126237	0.00313556
ENSG00000197694.14	SPTAN1	6046.72	-0.225118	0.0587272	-3.83328	0.000126445	0.00313727
ENSG00000160870.12	CYP3A7	3.65437	-2.02387	0.528018	-3.83296	0.000126612	0.00313797
ENSG00000153250.18	RBMS1	1424.11	-0.510946	0.133339	-3.83194	0.000127137	0.00314753
ENSG00000185278.15	ZBTB37	2100.21	0.260451	0.0679825	3.83114	0.00012755	0.00315431
ENSG00000180884.9	ZNF792	266.523	0.364082	0.0950725	3.82952	0.000128395	0.00317046
ENSG00000198093.10	ZNF649	1645.55	0.521686	0.136234	3.82935	0.000128483	0.00317046
ENSG00000138741.10	TRPC3	17.1949	-0.8618	0.225077	-3.82892	0.000128709	0.00317258
ENSG00000276600.4	RAB7B	96.4343	-0.551584	0.144132	-3.82693	0.000129753	0.00319483
ENSG00000100350.14	FOXRED2	391.429	0.38262	0.100038	3.82475	0.000130904	0.00321966
ENSG00000175984.14	DENND2C	222.435	-0.429638	0.112363	-3.82366	0.000131486	0.00323048
ENSG00000120251.18	GRIA2	46.9009	-1.04835	0.274218	-3.82306	0.000131808	0.00323487
ENSG00000149596.6	JPH2	604.569	-0.685067	0.179213	-3.82264	0.000132032	0.00323686
ENSG00000050628.20	PTGER3	228.147	-0.615763	0.161164	-3.82072	0.000133063	0.00325507
ENSG00000269190.5	FBXO17	186.238	-0.53691	0.140524	-3.82076	0.000133041	0.00325507
ENSG00000172348.14	RCAN2	622.776	-0.727991	0.190562	-3.82023	0.000133326	0.00325798
ENSG00000112782.15	CLIC5	129.559	-0.705279	0.184706	-3.81839	0.000134328	0.00327893
ENSG00000176046.8	NUPR1	1386.18	0.367206	0.0962082	3.81678	0.000135202	0.00329672
ENSG00000106462.10	EZH2	99.3093	0.478502	0.125402	3.81576	0.000135767	0.00330227
ENSG00000153029.14	MR1	667.753	-0.335236	0.0878612	-3.81551	0.0001359	0.00330227
ENSG00000166860.2	ZBTB39	311.406	0.227016	0.0594897	3.81607	0.000135596	0.00330227
ENSG00000169550.12	MUC15	36.9746	-1.41685	0.37136	-3.81531	0.000136013	0.00330227
ENSG00000113805.8	CNTN3	675.444	0.301555	0.0790506	3.81471	0.000136345	0.00330676
ENSG00000231365.5	RP11-418J17.1	183.471	0.398584	0.104513	3.81372	0.000136892	0.00331294
ENSG00000233485.1	RP3-467K16.2	29.7177	-0.936855	0.245638	-3.81397	0.000136752	0.00331294
ENSG00000154330.12	PGM5	4425.4	-0.651294	0.170813	-3.81292	0.000137337	0.00331822
ENSG00000183049.12	CAMK1D	351.355	-0.507864	0.1332	-3.8128	0.000137404	0.00331822
ENSG00000168874.12	ATOH8	234.084	-0.539334	0.141479	-3.8121	0.000137793	0.00332078
ENSG00000200354.1	SNORA71D	126.243	0.69897	0.183357	3.81208	0.000137803	0.00332078
ENSG00000133835.14	HSD17B4	4653.21	0.388177	0.10185	3.81126	0.000138263	0.00332831
ENSG00000084234.16	APLP2	14211.8	0.230193	0.0604046	3.81086	0.000138485	0.00333012
ENSG00000234289.5	H2BFS	180.541	0.344796	0.090492	3.81024	0.000138835	0.00333498
ENSG00000144642.21	RBMS3	1390.08	-0.511863	0.134418	-3.80799	0.000140102	0.00336186
ENSG00000213366.12	GSTM2	478.311	-0.536795	0.140986	-3.80742	0.000140424	0.00336246
ENSG00000279518.1	AC083843.4	30.7192	0.642846	0.168837	3.80749	0.000140382	0.00336246
ENSG00000089486.16	CDIP1	252.171	-0.413686	0.108674	-3.80667	0.000140853	0.00336915
ENSG00000132773.11	TOE1	141.092	-0.309909	0.0814382	-3.80546	0.000141543	0.00338113
ENSG00000188559.13	RALGAPA2	3620.72	0.428247	0.112541	3.80527	0.000141652	0.00338113
ENSG00000151093.7	OXSM	168.633	0.331103	0.0870266	3.80462	0.00014202	0.00338633
ENSG00000128512.19	DOCK4	1479.96	0.330177	0.0868068	3.80358	0.000142618	0.00339343
ENSG00000164088.17	PPM1M	252.687	-0.301452	0.0792545	-3.8036	0.000142611	0.00339343
ENSG00000267506.5	RP11-13K12.1	76.5048	-0.958847	0.252232	-3.80145	0.000143851	0.00341917
ENSG00000145675.14	PIK3R1	4407.74	-0.350207	0.0921462	-3.80056	0.00014437	0.00342792
ENSG00000106665.15	CLIP2	275.255	-0.439174	0.115564	-3.80025	0.00014455	0.00342859
ENSG00000182253.14	SYNM	10516.1	-0.653565	0.171993	-3.79995	0.000144726	0.00342917
ENSG00000140859.15	KIFC3	202.472	-0.530119	0.139518	-3.79965	0.000144898	0.00342965
ENSG00000175336.9	APOF	35.6617	1.22926	0.323595	3.79875	0.000145425	0.00343853
ENSG00000131711.14	MAP1B	6781.83	-0.685518	0.180501	-3.79787	0.000145945	0.00344574
ENSG00000198788.8	MUC2	44.7949	1.69377	0.445998	3.79772	0.000146034	0.00344574
ENSG00000064961.18	HMG20B	1552.04	0.458604	0.120796	3.79653	0.000146738	0.00345873
ENSG00000149451.17	ADAM33	369.201	-0.63256	0.166639	-3.79599	0.000147058	0.00346262
ENSG00000168264.10	IRF2BP2	2974.47	-0.30431	0.0801717	-3.79573	0.000147209	0.00346262
ENSG00000123473.15	STIL	176.062	0.553646	0.145966	3.79299	0.000148846	0.0034975
ENSG00000155254.12	MARVELD1	366.78	-0.47143	0.124311	-3.79234	0.000149233	0.00350296
ENSG00000229659.1	RP11-345K20.2	313.317	0.345989	0.0912518	3.79159	0.000149687	0.00350996
ENSG00000128829.11	EIF2AK4	2124.38	0.224848	0.0593102	3.79106	0.000150008	0.00351023
ENSG00000197565.15	COL4A6	708.194	-0.802318	0.211626	-3.79121	0.000149915	0.00351023
ENSG00000186834.3	HEXIM1	920.959	-0.208939	0.0551197	-3.79065	0.000150256	0.00351238
ENSG00000150281.6	CTF1	37.222	-0.690993	0.182321	-3.78997	0.000150664	0.00351711
ENSG00000165323.15	FAT3	2963.57	-0.789991	0.208466	-3.78954	0.000150924	0.00351711
ENSG00000188277.9	C15orf62	6.93438	-1.33629	0.352614	-3.78966	0.000150853	0.00351711
ENSG00000197958.12	RPL12	3788.85	0.316092	0.083422	3.78907	0.000151213	0.00352021
ENSG00000130600.16	H19	585.354	-1.64972	0.435449	-3.78856	0.000151525	0.00352023
ENSG00000204054.13	LINC00963	902.821	0.233187	0.0615496	3.7886	0.000151497	0.00352023
ENSG00000184564.8	SLITRK6	422.565	-0.752436	0.198644	-3.78785	0.000151954	0.00352658
ENSG00000136542.8	GALNT5	173.631	-0.75915	0.200479	-3.78669	0.000152668	0.00353606
ENSG00000232316.1	RP1-124C6.1	9.20259	-1.47701	0.390053	-3.78668	0.000152675	0.00353606
ENSG00000170122.5	FOXD4	4.58889	1.11119	0.293506	3.78592	0.000153142	0.00354325
ENSG00000100285.9	NEFH	10017.8	-1.06063	0.280273	-3.78428	0.000154153	0.00355158
ENSG00000112214.10	FHL5	96.5814	-0.722099	0.190797	-3.78464	0.000153933	0.00355158
ENSG00000132031.12	MATN3	37.9305	-0.623677	0.164777	-3.78497	0.000153725	0.00355158
ENSG00000181264.8	TMEM136	328.734	0.301007	0.0795459	3.78407	0.000154287	0.00355158
ENSG00000274276.4	CBSL	369.079	0.618725	0.16349	3.78449	0.000154025	0.00355158
ENSG00000147065.16	MSN	2452.98	-0.484427	0.128053	-3.78301	0.000154944	0.00356309
ENSG00000144749.13	LRIG1	4387.09	0.361173	0.0955071	3.78163	0.000155804	0.00357656
ENSG00000244038.9	DDOST	2344.85	0.23335	0.0617073	3.78156	0.000155846	0.00357656
ENSG00000123739.10	PLA2G12A	2119.52	0.30761	0.081374	3.7802	0.0001567	0.00359251
ENSG00000256269.6	HMBS	117.326	0.369496	0.0977527	3.7799	0.000156891	0.00359326
ENSG00000103184.11	SEC14L5	53.7831	0.787786	0.208435	3.77952	0.00015713	0.00359334
ENSG00000110002.15	VWA5A	690.356	-0.526054	0.139195	-3.77925	0.000157299	0.00359334
ENSG00000180011.6	ZADH2	1050.02	0.246787	0.0653023	3.77914	0.000157371	0.00359334
ENSG00000140455.16	USP3	1368.97	0.173566	0.0459341	3.77859	0.000157718	0.00359763
ENSG00000064989.12	CALCRL	630.432	-0.416263	0.110204	-3.7772	0.000158601	0.00360788
ENSG00000120992.17	LYPLA1	2301.77	0.523923	0.138693	3.77758	0.00015836	0.00360788
ENSG00000126950.7	TMEM35A	269.822	-0.645984	0.171059	-3.77638	0.000159124	0.00360788
ENSG00000173272.14	MZT2A	362.614	0.314941	0.0833945	3.77652	0.000159032	0.00360788
ENSG00000196338.12	NLGN3	156.672	-0.491157	0.130046	-3.7768	0.000158855	0.00360788
ENSG00000242612.6	DECR2	168.953	0.360874	0.0955478	3.7769	0.000158795	0.00360788
ENSG00000269086.2	CTC-523E23.5	23.6037	1.20455	0.319011	3.77589	0.000159437	0.00361134
ENSG00000198780.11	FAM169A	701.59	-0.380015	0.100683	-3.77439	0.000160398	0.00362949
ENSG00000077943.7	ITGA8	2822.44	-0.883788	0.234297	-3.77209	0.000161886	0.00363408
ENSG00000106571.12	GLI3	442.161	-0.407748	0.108078	-3.77274	0.000161465	0.00363408
ENSG00000162882.14	HAAO	95.6867	-0.571273	0.151398	-3.77332	0.000161087	0.00363408
ENSG00000196562.14	SULF2	593.213	-0.547464	0.1451	-3.77302	0.000161286	0.00363408
ENSG00000198353.7	HOXC4	26.7201	1.65915	0.43967	3.77363	0.000160887	0.00363408
ENSG00000226950.6	DANCR	437.005	0.531048	0.140737	3.77335	0.000161073	0.00363408
ENSG00000263266.2	RPS7P1	2133.97	0.255694	0.0677811	3.77236	0.000161713	0.00363408
ENSG00000280241.3	RP11-290O12.2	32.2296	-0.705786	0.187105	-3.77213	0.000161859	0.00363408
ENSG00000181982.18	CCDC149	669.63	0.218177	0.0578465	3.77165	0.000162168	0.00363682
ENSG00000157625.15	TAB3	1881.2	0.221162	0.058647	3.77106	0.000162554	0.00364185
ENSG00000116661.9	FBXO2	74.2918	-0.602777	0.159869	-3.77045	0.000162953	0.00364718
ENSG00000166228.8	PCBD1	660.642	0.332846	0.0883007	3.76946	0.000163603	0.00365812
ENSG00000068615.17	REEP1	225.841	-0.622956	0.165314	-3.76831	0.000164357	0.00366821
ENSG00000165819.11	METTL3	1021.51	0.242607	0.0643984	3.76729	0.00016503	0.00366821
ENSG00000170190.15	SLC16A5	170.588	-0.83555	0.221819	-3.7668	0.000165352	0.00366821
ENSG00000180530.10	NRIP1	4884.35	0.28205	0.0748667	3.76736	0.000164986	0.00366821
ENSG00000227646.7	STEAP2-AS1	43.5736	0.881392	0.2339	3.76824	0.0001644	0.00366821
ENSG00000229619.3	MBNL1-AS1	383.814	-0.637941	0.169319	-3.7677	0.00016476	0.00366821
ENSG00000232021.6	LEF1-AS1	6.1309	0.954212	0.253287	3.76732	0.000165009	0.00366821
ENSG00000275835.4	TUBGCP5	706.636	0.125354	0.0332775	3.76692	0.000165271	0.00366821
ENSG00000087085.13	ACHE	41.7135	-0.904783	0.240281	-3.76552	0.000166206	0.00368355
ENSG00000132517.14	SLC52A1	12.6759	-0.947648	0.251684	-3.76523	0.000166394	0.00368411
ENSG00000109956.12	B3GAT1	286.586	0.921894	0.244896	3.76444	0.000166924	0.00369223
ENSG00000088035.15	ALG6	326.992	0.336028	0.089291	3.76329	0.000167694	0.00370565
ENSG00000232474.1	NCKAP5-IT1	5.16993	1.10009	0.292376	3.76259	0.000168165	0.00371242
ENSG00000172159.15	FRMD3	183.493	-0.490376	0.13034	-3.76227	0.000168379	0.00371354
ENSG00000117707.15	PROX1	103.219	-0.682967	0.181615	-3.76051	0.000169565	0.00373241
ENSG00000183722.7	LHFP	421.718	-0.338246	0.0899411	-3.76075	0.000169404	0.00373241
ENSG00000173041.11	ZNF680	1224.96	0.361133	0.0960514	3.75979	0.000170058	0.00373962
ENSG00000109919.9	MTCH2	1181.73	0.200401	0.0533119	3.75904	0.000170567	0.00374149
ENSG00000127328.21	RAB3IP	1704.42	0.432446	0.115051	3.75873	0.000170778	0.00374149
ENSG00000171766.15	GATM	360.071	-0.589234	0.15676	-3.75884	0.000170702	0.00374149
ENSG00000226887.7	ERVMER34-1	38.2035	0.79431	0.211332	3.75858	0.00017088	0.00374149
ENSG00000244274.7	DBNDD2	37.0679	-0.639135	0.170053	-3.75845	0.00017097	0.00374149
ENSG00000132329.10	RAMP1	1041	0.578021	0.153835	3.7574	0.000171689	0.00374367
ENSG00000171124.12	FUT3	10.4522	-1.31117	0.348912	-3.75788	0.000171359	0.00374367
ENSG00000178127.12	NDUFV2	400.926	0.284553	0.0757327	3.75734	0.000171731	0.00374367
ENSG00000230031.10	POTEB2	139.286	1.85891	0.494726	3.75746	0.000171649	0.00374367
ENSG00000115738.9	ID2	1353.94	-0.534888	0.142372	-3.75696	0.000171988	0.00374553
ENSG00000167644.11	C19orf33	33.2066	-0.940701	0.250404	-3.75673	0.000172147	0.00374553
ENSG00000164542.12	KIAA0895	301.022	0.265977	0.0708222	3.75556	0.000172957	0.00375591
ENSG00000184557.4	SOCS3	1744.77	-0.97134	0.258635	-3.75564	0.000172898	0.00375591
ENSG00000171812.11	COL8A2	187.798	-0.52143	0.138924	-3.75334	0.00017449	0.00378559
ENSG00000188783.5	PRELP	1196.04	-0.603611	0.16085	-3.75262	0.000174994	0.00379288
ENSG00000100426.6	ZBED4	431.795	0.249741	0.0665673	3.75171	0.000175634	0.00380182
ENSG00000139154.14	AEBP2	1177.02	-0.200972	0.0535705	-3.75155	0.000175743	0.00380182
ENSG00000277147.4	LINC00869	320.211	0.303454	0.0808993	3.75101	0.000176126	0.00380647
ENSG00000159176.13	CSRP1	12874	-0.579691	0.154557	-3.75066	0.000176371	0.00380814
ENSG00000170312.15	CDK1	71.9112	0.625876	0.166882	3.75041	0.000176545	0.00380825
ENSG00000165794.9	SLC39A2	59.1172	-1.62909	0.434575	-3.7487	0.000177755	0.00381254
ENSG00000180822.11	PSMG4	235.184	0.242014	0.0645393	3.74988	0.000176921	0.00381254
ENSG00000183508.4	FAM46C	1382.49	-0.459226	0.122497	-3.74888	0.000177628	0.00381254
ENSG00000234456.7	MAGI2-AS3	868.774	-0.517587	0.138065	-3.74886	0.000177642	0.00381254
ENSG00000252213.1	SNORA74	55.4833	0.847202	0.225952	3.74948	0.000177203	0.00381254
ENSG00000275563.1	CTD-2311B13.5	1413.11	0.990305	0.26414	3.74917	0.000177418	0.00381254
ENSG00000256771.2	ZNF253	563.299	0.282811	0.0754502	3.74832	0.000178026	0.00381475
ENSG00000161558.10	TMEM143	40.7554	-0.321613	0.0858265	-3.74725	0.000178787	0.00382736
ENSG00000169062.14	UPF3A	797.019	0.198756	0.0530439	3.74701	0.000178953	0.00382736
ENSG00000107819.13	SFXN3	397.181	-0.351452	0.0938123	-3.74633	0.000179438	0.00383308
ENSG00000235834.1	RP1-60N8.1	13.018	-0.786846	0.210041	-3.74616	0.000179559	0.00383308
ENSG00000189157.13	FAM47E	184.291	0.487808	0.130249	3.74519	0.000180257	0.00384435
ENSG00000163590.13	PPM1L	1097.79	-0.543181	0.145044	-3.74493	0.000180444	0.0038447
ENSG00000131746.12	TNS4	279.965	-1.15156	0.307551	-3.7443	0.000180898	0.00384948
ENSG00000157551.17	KCNJ15	130.778	-0.817662	0.218384	-3.74415	0.000181008	0.00384948
ENSG00000035862.12	TIMP2	3188.51	-0.525691	0.14044	-3.74318	0.000181705	0.00385705
ENSG00000130997.16	POLN	116.669	0.421695	0.112656	3.74322	0.000181678	0.00385705
ENSG00000037042.8	TUBG2	157.473	-0.311842	0.083356	-3.74108	0.000183228	0.00387646
ENSG00000106692.13	FKTN	892.814	0.197994	0.0529175	3.74156	0.000182878	0.00387646
ENSG00000249859.8	PVT1	264.084	0.503633	0.134613	3.74134	0.00018304	0.00387646
ENSG00000253598.1	SLC10A5	115.77	0.905622	0.242082	3.74098	0.000183304	0.00387646
ENSG00000137478.14	FCHSD2	610.896	-0.377207	0.10087	-3.73954	0.000184358	0.00387718
ENSG00000150907.7	FOXO1	1188.38	-0.367184	0.0981899	-3.73953	0.000184367	0.00387718
ENSG00000151948.11	GLT1D1	13.9135	-0.868255	0.232146	-3.74013	0.000183923	0.00387718
ENSG00000156127.6	BATF	37.5942	-0.8197	0.219185	-3.73977	0.000184192	0.00387718
ENSG00000182752.9	PAPPA	213.047	-0.64119	0.171429	-3.74027	0.00018382	0.00387718
ENSG00000240225.10	ZNF542P	734.514	0.274824	0.0734716	3.74054	0.000183622	0.00387718
ENSG00000235529.1	AGAP1-IT1	10.9261	0.767024	0.20515	3.73884	0.000184871	0.00388419
ENSG00000174326.11	SLC16A11	11.4037	-0.989634	0.264747	-3.73803	0.000185467	0.00389308
ENSG00000140299.11	BNIP2	2280.9	-0.355082	0.0950415	-3.73608	0.000186912	0.00391979
ENSG00000203797.9	DDO	51.7067	-0.535018	0.143226	-3.73548	0.000187356	0.00392546
ENSG00000172819.16	RARG	208.019	-0.566772	0.151767	-3.73448	0.000188103	0.00393747
ENSG00000165863.16	C10orf82	24.9686	-0.87344	0.233925	-3.73384	0.000188581	0.00394296
ENSG00000170873.18	MTSS1	677.516	-0.34862	0.0933721	-3.73366	0.000188714	0.00394296
ENSG00000091129.19	NRCAM	324.251	0.893447	0.239351	3.73279	0.000189373	0.00395307
ENSG00000155093.17	PTPRN2	1905.18	0.649277	0.173973	3.73205	0.000189924	0.00396093
ENSG00000076555.15	ACACB	740.649	-0.418661	0.112226	-3.73051	0.000191095	0.00397801
ENSG00000104524.13	PYCRL	142.14	0.404209	0.108349	3.73063	0.000191003	0.00397801
ENSG00000107130.9	NCS1	806.413	-0.565008	0.151495	-3.72955	0.000191824	0.00398951
ENSG00000104755.14	ADAM2	22.4232	1.82223	0.488646	3.72914	0.000192135	0.00399232
ENSG00000106348.16	IMPDH1	548.201	0.294614	0.079038	3.7275	0.000193389	0.00399378
ENSG00000115468.11	EFHD1	116.702	-0.569581	0.152784	-3.72801	0.000192997	0.00399378
ENSG00000132950.18	ZMYM5	589.539	-0.157262	0.0421867	-3.72776	0.000193189	0.00399378
ENSG00000137077.7	CCL21	82.5479	-0.724792	0.194393	-3.72849	0.000192629	0.00399378
ENSG00000173588.14	CEP83	464.62	0.264211	0.0708641	3.72842	0.000192682	0.00399378
ENSG00000241556.1	RP11-490G8.1	686.233	0.312249	0.0837707	3.72743	0.000193441	0.00399378
ENSG00000268659.2	RP11-310J24.3	22.6488	0.711743	0.190915	3.72806	0.000192956	0.00399378
ENSG00000128268.11	MGAT3	21.5162	-0.701205	0.188199	-3.72586	0.000194647	0.00401257
ENSG00000184992.10	BRI3BP	563.349	0.326728	0.0876937	3.72579	0.000194706	0.00401257
ENSG00000113300.11	CNOT6	1421.25	0.188516	0.0506149	3.72452	0.000195688	0.00402548
ENSG00000162520.14	SYNC	281.675	-0.723246	0.194184	-3.72453	0.000195678	0.00402548
ENSG00000116584.17	ARHGEF2	429.755	-0.483151	0.129787	-3.72265	0.000197146	0.00404824
ENSG00000154529.14	CNTNAP3B	382.246	-0.56075	0.150632	-3.72264	0.000197152	0.00404824
ENSG00000119705.9	SLIRP	405.452	0.242225	0.0650783	3.72205	0.000197613	0.00405401
ENSG00000089009.15	RPL6	9976.53	0.244483	0.0656984	3.72129	0.000198207	0.00406143
ENSG00000180155.18	LYNX1	209.4	-0.530027	0.142437	-3.72112	0.00019834	0.00406143
ENSG00000224259.6	LINC01133	21.231	-1.07629	0.289254	-3.7209	0.000198512	0.00406143
ENSG00000084092.6	NOA1	431.458	0.34585	0.0929713	3.71996	0.000199252	0.00407014
ENSG00000166886.12	NAB2	336.602	-0.38467	0.103415	-3.71968	0.000199478	0.00407014
ENSG00000178055.11	PRSS42	3.70172	-1.41547	0.380513	-3.71989	0.000199312	0.00407014
ENSG00000069011.15	PITX1	91.3652	-0.736073	0.197917	-3.7191	0.000199937	0.00407584
ENSG00000168453.14	HR	80.6844	-0.658528	0.177123	-3.71791	0.000200881	0.00409139
ENSG00000276888.1	RP11-244H18.1	1612.55	0.994957	0.267649	3.71739	0.000201291	0.00409606
ENSG00000175470.18	PPP2R2D	708.263	0.179468	0.0482843	3.7169	0.000201681	0.00410029
ENSG00000101158.13	NELFCD	881.314	0.195674	0.0526528	3.7163	0.000202158	0.00410631
ENSG00000111728.10	ST8SIA1	428.046	-0.547172	0.147274	-3.71533	0.000202938	0.00410661
ENSG00000148429.14	USP6NL	699.857	0.159322	0.042889	3.71474	0.00020341	0.00410661
ENSG00000161638.10	ITGA5	2137.97	-0.659786	0.17758	-3.71544	0.000202851	0.00410661
ENSG00000196917.5	HCAR1	144.952	1.15752	0.31154	3.71549	0.000202812	0.00410661
ENSG00000216425.4	AC004066.2	6.55331	1.30742	0.351958	3.7147	0.000203443	0.00410661
ENSG00000234444.9	ZNF736	849.404	0.27328	0.0735638	3.71487	0.000203311	0.00410661
ENSG00000279549.1	AP000437.3	32.4965	0.635126	0.170976	3.71472	0.000203431	0.00410661
ENSG00000166509.10	CLEC3A	59.3227	-1.73408	0.466897	-3.71405	0.000203966	0.0041103
ENSG00000182718.16	ANXA2	5733.35	-0.499156	0.134398	-3.71402	0.000203989	0.0041103
ENSG00000072571.19	HMMR	40.1334	0.876086	0.235943	3.71313	0.000204708	0.0041174
ENSG00000144681.10	STAC	271.04	-1.04473	0.281394	-3.71269	0.000205069	0.0041174
ENSG00000165949.12	IFI27	205.739	-0.482756	0.13001	-3.71322	0.000204641	0.0041174
ENSG00000167635.11	ZNF146	2538.11	0.188808	0.0508524	3.71286	0.000204932	0.0041174
ENSG00000170962.12	PDGFD	485.849	-0.511444	0.137818	-3.71102	0.000206425	0.00413751
ENSG00000173715.15	C11orf80	337.016	0.329678	0.0888379	3.71101	0.000206436	0.00413751
ENSG00000152784.15	PRDM8	684.962	-0.824933	0.222334	-3.71034	0.000206981	0.00414461
ENSG00000168077.13	SCARA3	502.975	-0.556039	0.149871	-3.71012	0.000207157	0.00414461
ENSG00000272894.5	RP5-1159O4.1	77.6971	0.789358	0.212833	3.70881	0.000208238	0.00416256
ENSG00000019485.12	PRDM11	351.39	-0.439083	0.118401	-3.70844	0.000208542	0.00416269
ENSG00000116898.11	MRPS15	478.903	0.198408	0.0535029	3.70835	0.000208613	0.00416269
ENSG00000135447.16	PPP1R1A	42.9981	-1.03238	0.278445	-3.70768	0.00020917	0.00417014
ENSG00000245750.7	DRAIC	206.929	0.821878	0.221683	3.70745	0.000209356	0.00417017
ENSG00000184454.6	NCMAP	126.406	-0.66499	0.179446	-3.70579	0.000210731	0.00419386
ENSG00000175175.5	PPM1E	535.275	0.86907	0.234542	3.7054	0.000211058	0.00419668
ENSG00000156886.11	ITGAD	4.05071	1.20138	0.32425	3.70511	0.0002113	0.00419779
ENSG00000105819.13	PMPCB	1268.17	0.236052	0.0637318	3.70384	0.000212359	0.00421265
ENSG00000111700.12	SLCO1B3	11.8534	2.21201	0.597233	3.70377	0.00021242	0.00421265
ENSG00000067992.12	PDK3	306.062	-0.306907	0.082911	-3.70165	0.000214203	0.0042443
ENSG00000134962.6	KLB	19.0933	1.13923	0.307799	3.70122	0.000214569	0.00424783
ENSG00000166033.11	HTRA1	763.079	-0.465875	0.125883	-3.70084	0.000214887	0.00424838
ENSG00000175356.12	SCUBE2	1550.78	-0.910261	0.245967	-3.70074	0.000214972	0.00424838
ENSG00000138764.13	CCNG2	3249.03	0.382282	0.103334	3.69947	0.000216053	0.004266
ENSG00000224961.1	RP1-278O22.1	24.4691	-0.813143	0.219817	-3.69919	0.000216292	0.00426701
ENSG00000149591.16	TAGLN	20179.6	-0.639996	0.173043	-3.69848	0.000216898	0.00427151
ENSG00000174151.14	CYB561D1	148.88	0.264957	0.0716363	3.69863	0.000216764	0.00427151
ENSG00000130402.11	ACTN4	3336.74	-0.264496	0.0715389	-3.69724	0.000217959	0.00428867
ENSG00000236666.1	POTEH-AS1	1461.27	0.980837	0.265308	3.69698	0.000218183	0.00428934
ENSG00000167971.15	CASKIN1	24.1022	0.93466	0.252875	3.69614	0.000218907	0.00429819
ENSG00000225431.1	AP001626.1	9.96939	-1.43596	0.388515	-3.69601	0.000219013	0.00429819
ENSG00000102780.16	DGKH	943.795	-0.465618	0.126019	-3.69482	0.000220042	0.00431099
ENSG00000148773.13	MKI67	256.685	0.747366	0.202274	3.69482	0.000220046	0.00431099
ENSG00000257743.8	MGAM2	20.8994	-1.09493	0.296382	-3.69433	0.00022047	0.00431557
ENSG00000114019.14	AMOTL2	803.093	-0.401165	0.108626	-3.69307	0.000221563	0.00433321
ENSG00000134198.9	TSPAN2	419.782	-0.459416	0.124416	-3.69259	0.000221983	0.00433768
ENSG00000063660.8	GPC1	807.671	-0.487609	0.132111	-3.6909	0.000223466	0.00434313
ENSG00000110237.3	ARHGEF17	765.018	-0.372212	0.100853	-3.69062	0.000223706	0.00434313
ENSG00000121075.9	TBX4	130.5	-1.73157	0.469221	-3.6903	0.00022399	0.00434313
ENSG00000130054.4	FAM155B	63.1736	0.619618	0.167837	3.69178	0.000222694	0.00434313
ENSG00000136274.8	NACAD	56.1029	-0.625732	0.169525	-3.69109	0.000223296	0.00434313
ENSG00000178826.10	TMEM139	9.53116	-0.887327	0.240411	-3.69088	0.000223478	0.00434313
ENSG00000186081.11	KRT5	1845.66	-1.13929	0.308683	-3.69081	0.000223542	0.00434313
ENSG00000201512.1	SNORA71C	21.9127	0.817258	0.22146	3.69032	0.000223973	0.00434313
ENSG00000233056.2	ERVH48-1	35.4654	1.43674	0.389189	3.69163	0.000222818	0.00434313
ENSG00000124243.17	BCAS4	185.456	-0.314649	0.0852792	-3.68963	0.000224577	0.00435042
ENSG00000165646.11	SLC18A2	455.462	-0.803987	0.217916	-3.68944	0.00022475	0.00435042
ENSG00000185630.18	PBX1	3680.79	-0.27107	0.0734776	-3.68915	0.000225	0.00435108
ENSG00000247011.2	RP11-700H6.1	19.0626	0.985884	0.267252	3.68896	0.000225169	0.00435108
ENSG00000136098.16	NEK3	315.575	0.421014	0.11415	3.68825	0.000225802	0.00435552
ENSG00000137106.17	GRHPR	1059.45	0.172955	0.0468909	3.68847	0.00022561	0.00435552
ENSG00000157227.12	MMP14	1115.97	-0.38765	0.10511	-3.68805	0.000225976	0.00435552
ENSG00000171621.13	SPSB1	351.438	-0.55093	0.149401	-3.68758	0.000226393	0.00435986
ENSG00000152767.16	FARP1	3677.45	0.420595	0.114075	3.68699	0.000226918	0.00436352
ENSG00000171488.14	LRRC8C	293.48	-0.370953	0.100613	-3.68694	0.000226969	0.00436352
ENSG00000184113.9	CLDN5	156.371	-0.626341	0.169915	-3.6862	0.00022763	0.00437251
ENSG00000153814.11	JAZF1	742.641	-0.580338	0.157508	-3.6845	0.00022915	0.00439798
ENSG00000081189.14	MEF2C	944.256	-0.554115	0.150403	-3.68421	0.000229415	0.00439933
ENSG00000108622.10	ICAM2	95.897	-0.427983	0.116183	-3.68371	0.000229865	0.0044005
ENSG00000162601.9	MYSM1	2449.97	0.268926	0.073001	3.68387	0.000229723	0.0044005
ENSG00000168765.15	GSTM4	251.666	-0.374604	0.1017	-3.68343	0.000230116	0.00440158
ENSG00000145545.11	SRD5A1	277.718	0.375068	0.101833	3.68316	0.000230359	0.0044025
ENSG00000126787.12	DLGAP5	24.7561	0.803694	0.218248	3.68247	0.000230982	0.00441068
ENSG00000140839.11	CLEC18B	10.2297	0.870604	0.236459	3.68184	0.000231556	0.00441627
ENSG00000180855.15	ZNF443	262.917	0.321432	0.0873049	3.68172	0.000231665	0.00441627
ENSG00000143337.18	TOR1AIP1	2460.91	-0.262047	0.0711851	-3.68121	0.000232133	0.00442148
ENSG00000107372.12	ZFAND5	4339.85	-0.35866	0.0974887	-3.67899	0.000234162	0.00445636
ENSG00000120279.6	MYCT1	117.662	-0.464426	0.12625	-3.67861	0.000234504	0.00445913
ENSG00000185432.11	METTL7A	2196.98	-0.36366	0.0988754	-3.67796	0.000235105	0.0044668
ENSG00000152380.9	FAM151B	73.2452	0.282694	0.0768716	3.67749	0.000235545	0.00446858
ENSG00000170852.10	KBTBD2	925.935	-0.225248	0.0612515	-3.67743	0.000235594	0.00446858
ENSG00000174804.3	FZD4	1562.05	0.44329	0.120579	3.67634	0.000236601	0.00448393
ENSG00000116132.11	PRRX1	1697.49	-0.45057	0.122589	-3.67545	0.000237434	0.00449594
ENSG00000233406.5	RP11-296A18.5	187.37	0.46386	0.126241	3.67439	0.000238418	0.00451081
ENSG00000166501.12	PRKCB	615.666	-0.751896	0.204661	-3.67387	0.000238907	0.00451629
ENSG00000035403.16	VCL	6498.3	-0.602442	0.16418	-3.66939	0.000243127	0.00459222
ENSG00000102178.12	UBL4A	459.957	0.203549	0.0554919	3.66809	0.000244373	0.00459928
ENSG00000102837.6	OLFM4	5215.51	-1.53386	0.418127	-3.66841	0.000244062	0.00459928
ENSG00000164045.11	CDC25A	51.44	0.418747	0.114156	3.66819	0.000244269	0.00459928
ENSG00000170876.7	TMEM43	1434.76	-0.304193	0.0829331	-3.66794	0.000244517	0.00459928
ENSG00000196972.8	SMIM10L2B	63.5716	-0.605975	0.165186	-3.66843	0.000244043	0.00459928
ENSG00000100335.13	MIEF1	638.875	0.181302	0.0494426	3.66692	0.000245486	0.00461199
ENSG00000147180.16	ZNF711	218.173	-0.567324	0.154719	-3.6668	0.000245601	0.00461199
ENSG00000130449.5	ZSWIM6	748.682	-0.322262	0.0879028	-3.66611	0.000246265	0.00462063
ENSG00000251429.1	RP11-597D13.7	13.8734	1.03941	0.28361	3.66493	0.000247411	0.00463829
ENSG00000123096.11	SSPN	1230.69	-0.43407	0.11845	-3.66459	0.000247733	0.00464048
ENSG00000140479.16	PCSK6	294.636	0.770216	0.210218	3.66389	0.000248413	0.00464938
ENSG00000133943.20	C14orf159	610.664	-0.38816	0.105951	-3.66357	0.000248727	0.00465141
ENSG00000136816.15	TOR1B	479.431	0.283787	0.0774668	3.66334	0.000248952	0.00465176
ENSG00000121022.13	COPS5	966.687	0.153459	0.0418987	3.66262	0.000249652	0.00465715
ENSG00000224321.1	RPL12P14	373.849	0.358092	0.0977686	3.66265	0.000249623	0.00465715
ENSG00000166086.12	JAM3	1129.58	-0.634705	0.17337	-3.66098	0.00025125	0.00467924
ENSG00000253910.2	PCDHGB2	132.517	0.521964	0.142572	3.66105	0.00025118	0.00467924
ENSG00000081320.10	STK17B	2383.34	-0.254705	0.0695923	-3.65996	0.000252256	0.00469086
ENSG00000189120.4	SP6	44.5746	-0.733859	0.200512	-3.65993	0.000252288	0.00469086
ENSG00000259207.7	ITGB3	91.3862	-0.672916	0.183877	-3.6596	0.000252607	0.00469292
ENSG00000196305.17	IARS	3042.22	0.173905	0.0475249	3.65924	0.000252965	0.00469573
ENSG00000179715.12	PCED1B	31.0431	-0.455591	0.124516	-3.6589	0.000253297	0.00469804
ENSG00000271270.5	TMCC1-AS1	106.196	0.461954	0.126265	3.65862	0.000253577	0.00469937
ENSG00000142794.18	NBPF3	354.344	0.257546	0.0704018	3.65823	0.00025396	0.00470235
ENSG00000180739.13	S1PR5	21.8086	-0.96697	0.264341	-3.65804	0.000254153	0.00470235
ENSG00000261584.1	RP11-457M11.5	57.2032	0.436408	0.11932	3.65744	0.000254745	0.00470945
ENSG00000222014.5	RAB6C	103.066	0.534584	0.146207	3.65635	0.000255837	0.00472192
ENSG00000232855.6	AF131217.1	1398.47	-0.738915	0.20208	-3.65655	0.000255631	0.00472192
ENSG00000229847.8	EMX2OS	40.3962	-1.30016	0.355634	-3.65591	0.000256273	0.00472613
ENSG00000183023.18	SLC8A1	3436.81	-0.583756	0.159706	-3.6552	0.000256979	0.00473142
ENSG00000267194.1	RP1-193H18.2	119.163	0.525716	0.143824	3.65527	0.000256908	0.00473142
ENSG00000158104.11	HPD	13.9459	-1.0056	0.275186	-3.65424	0.000257948	0.0047454
ENSG00000167968.12	DNASE1L2	16.9133	0.844283	0.231097	3.65338	0.000258813	0.00475744
ENSG00000122390.17	NAA60	437.993	0.240413	0.0658159	3.6528	0.000259394	0.00476093
ENSG00000221818.8	EBF2	52.3884	1.09285	0.299185	3.65277	0.000259423	0.00476093
ENSG00000182534.13	MXRA7	3087.38	-0.487736	0.133539	-3.65239	0.000259813	0.00476422
ENSG00000116260.16	QSOX1	991.332	-0.667887	0.182885	-3.65195	0.000260252	0.00476841
ENSG00000196277.15	GRM7	39.6876	-0.952572	0.260855	-3.65172	0.000260485	0.00476881
ENSG00000121316.10	PLBD1	220.857	-0.479438	0.131306	-3.65131	0.000260907	0.00477269
ENSG00000161091.12	MFSD12	346.798	0.348947	0.0956047	3.6499	0.000262344	0.00479122
ENSG00000196636.7	SDHAF3	195.593	0.331153	0.0907269	3.65	0.00026224	0.00479122
ENSG00000077348.8	EXOSC5	90.2826	0.38158	0.104572	3.64896	0.000263304	0.00480486
ENSG00000007908.15	SELE	1151.45	-1.18896	0.325951	-3.64766	0.000264641	0.00482539
ENSG00000163453.11	IGFBP7	5266.92	-0.361351	0.0990768	-3.64718	0.000265131	0.00482653
ENSG00000173442.12	EHBP1L1	863.045	-0.431882	0.118409	-3.64736	0.000264944	0.00482653
ENSG00000100522.8	GNPNAT1	1643.16	0.451159	0.123722	3.64656	0.000265772	0.00483432
ENSG00000163637.11	PRICKLE2	1175.82	-0.629447	0.172636	-3.6461	0.000266247	0.00483907
ENSG00000032389.12	TSSC1	251.375	0.229927	0.0630741	3.64534	0.000267035	0.00484949
ENSG00000002587.9	HS3ST1	87.048	-0.589488	0.161758	-3.64426	0.000268158	0.00486396
ENSG00000272316.1	XXbac-BPGBPG55C20.2	528.415	0.260009	0.0713493	3.64416	0.000268262	0.00486396
ENSG00000187398.11	LUZP2	887.531	1.03504	0.28408	3.64348	0.000268975	0.00486993
ENSG00000234814.8	SVILP1	58.1025	-0.632335	0.173554	-3.64344	0.000269021	0.00486993
ENSG00000201302.1	SNORA65	66.5359	0.618918	0.169924	3.64232	0.000270194	0.00488724
ENSG00000198015.12	MRPL42	2088.28	0.182272	0.0500513	3.6417	0.00027084	0.00489502
ENSG00000110148.9	CCKBR	9.67447	-1.35423	0.371985	-3.64054	0.000272068	0.00490987
ENSG00000117616.17	RSRP1	2648.26	0.261253	0.0717628	3.64051	0.000272096	0.00490987
ENSG00000198853.11	RUSC2	393.161	-0.440578	0.121028	-3.64029	0.000272334	0.00491026
ENSG00000108187.15	PBLD	229.276	0.323411	0.0888843	3.63856	0.000274166	0.0049377
ENSG00000183856.10	IQGAP3	31.8048	0.706115	0.194071	3.63844	0.000274292	0.0049377
ENSG00000204618.8	RNF39	30.3839	-0.87081	0.239378	-3.63781	0.000274965	0.00494588
ENSG00000129197.14	RPAIN	608.476	0.234554	0.0645021	3.63638	0.000276492	0.00496939
ENSG00000171885.13	AQP4	21.4427	-0.731379	0.201152	-3.63596	0.000276949	0.00497365
ENSG00000100234.11	TIMP3	7548.83	-0.668719	0.183967	-3.63501	0.000277975	0.00498811
ENSG00000008382.15	MPND	179.113	0.309181	0.0850704	3.63441	0.000278618	0.0049957
ENSG00000101844.17	ATG4A	258.661	0.239278	0.0658617	3.63304	0.000280099	0.0050143
ENSG00000204335.3	SP5	47.9076	0.840915	0.231462	3.63306	0.00028008	0.0050143
ENSG00000150403.17	TMCO3	1151.38	0.25497	0.0701912	3.6325	0.000280687	0.00501688
ENSG00000260633.1	RP11-375I20.6	4.10677	-1.19444	0.328809	-3.63262	0.000280558	0.00501688
ENSG00000153208.16	MERTK	895.528	0.309998	0.0853533	3.63194	0.000281302	0.00502392
ENSG00000124783.12	SSR1	4854.59	0.171545	0.0472614	3.6297	0.000283756	0.00505723
ENSG00000169180.11	XPO6	1285.36	0.229718	0.0632897	3.62962	0.000283838	0.00505723
ENSG00000237440.8	ZNF737	802.389	0.418342	0.115247	3.62997	0.000283456	0.00505723
ENSG00000154736.5	ADAMTS5	555.042	-0.743515	0.204996	-3.62698	0.000286756	0.00510119
ENSG00000226015.2	CCT8P1	47.6321	0.717547	0.197832	3.62706	0.000286668	0.00510119
ENSG00000070808.15	CAMK2A	20.7279	-1.36341	0.376008	-3.62602	0.000287826	0.00511298
ENSG00000254877.1	RP11-142C4.4	33.2249	0.901318	0.248572	3.62598	0.000287871	0.00511298
ENSG00000128915.11	ICE2	1786.27	0.111674	0.0308021	3.62552	0.00028838	0.00511399
ENSG00000177732.8	SOX12	139.105	0.364502	0.100533	3.62571	0.000288165	0.00511399
ENSG00000139926.15	FRMD6	1724.94	-0.505048	0.139355	-3.62419	0.000289872	0.00513643
ENSG00000180871.7	CXCR2	27.7826	-0.879546	0.242709	-3.62388	0.000290219	0.00513857
ENSG00000181072.11	CHRM2	43.8486	-2.17178	0.599444	-3.62299	0.000291215	0.00515216
ENSG00000130768.14	SMPDL3B	137.95	1.02793	0.283818	3.62179	0.000292573	0.00516811
ENSG00000136160.14	EDNRB	1104.65	-0.727348	0.200818	-3.62192	0.000292422	0.00516811
ENSG00000178726.6	THBD	347.746	-0.792426	0.218858	-3.62073	0.000293771	0.00518521
ENSG00000168447.10	SCNN1B	41.7758	-1.03264	0.285254	-3.62007	0.000294525	0.00519448
ENSG00000136842.13	TMOD1	219.314	-0.683018	0.188725	-3.61913	0.000295596	0.0052093
ENSG00000150756.13	FAM173B	350.931	0.207849	0.0574414	3.61845	0.000296373	0.00521893
ENSG00000159792.9	PSKH1	321.131	0.230643	0.0637681	3.61691	0.000298141	0.00524599
ENSG00000128791.11	TWSG1	2142.26	-0.25094	0.0694152	-3.61506	0.000300282	0.00527955
ENSG00000054219.10	LY75	67.0235	-0.53283	0.147468	-3.6132	0.000302436	0.00530918
ENSG00000105137.12	SYDE1	156.172	-0.480313	0.132929	-3.61331	0.000302313	0.00530918
ENSG00000167037.18	SGSM1	115.388	-0.491765	0.13616	-3.61166	0.000304244	0.00533263
ENSG00000177000.10	MTHFR	858.327	0.242937	0.0672641	3.61168	0.00030422	0.00533263
ENSG00000272419.5	RP11-403I13.8	159.236	0.342971	0.0949826	3.61088	0.000305156	0.00534448
ENSG00000106263.17	EIF3B	1968.74	0.208389	0.0577206	3.6103	0.000305842	0.00534499
ENSG00000137074.18	APTX	398.16	0.144124	0.039923	3.61006	0.00030613	0.00534499
ENSG00000137492.7	THAP12	1559.04	0.311695	0.0863336	3.61036	0.000305774	0.00534499
ENSG00000150760.12	DOCK1	2767.07	-0.11468	0.0317665	-3.61008	0.000306098	0.00534499
ENSG00000278175.2	GLIDR	138.906	0.443919	0.122975	3.60985	0.000306379	0.00534521
ENSG00000138166.5	DUSP5	522.789	-0.84219	0.233357	-3.60902	0.000307359	0.00535817
ENSG00000198732.10	SMOC1	911.871	-0.866466	0.240151	-3.60801	0.00030856	0.00537498
ENSG00000106034.17	CPED1	2254.22	-0.512419	0.142118	-3.60559	0.000311439	0.00542096
ENSG00000089289.15	IGBP1	913.633	0.257127	0.0713202	3.60524	0.00031186	0.00542169
ENSG00000170891.10	CYTL1	66.9628	-0.72833	0.202024	-3.60516	0.00031196	0.00542169
ENSG00000178035.11	IMPDH2	1903.21	0.386715	0.107324	3.60327	0.000314241	0.00545713
ENSG00000124067.16	SLC12A4	732.265	-0.39284	0.109058	-3.60211	0.00031564	0.00547723
ENSG00000101856.9	PGRMC1	2754.74	-0.2916	0.0809652	-3.60155	0.000316325	0.00548491
ENSG00000065534.18	MYLK	27727.1	-0.637196	0.176962	-3.60074	0.000317309	0.00549355
ENSG00000124157.6	SEMG2	52.1083	-1.31494	0.365174	-3.60087	0.000317153	0.00549355
ENSG00000112280.15	COL9A1	708.79	-1.3337	0.37054	-3.59934	0.000319022	0.00551899
ENSG00000170006.11	TMEM154	203.049	-0.548553	0.152434	-3.59861	0.000319919	0.00553027
ENSG00000261211.1	RP1-80N2.3	19.1232	0.945697	0.262823	3.59823	0.000320395	0.00553427
ENSG00000163121.9	NEURL3	27.3401	-0.965447	0.268353	-3.59768	0.000321068	0.00554167
ENSG00000189433.5	GJB4	17.9616	-1.4609	0.406159	-3.59687	0.000322064	0.00555462
ENSG00000111186.12	WNT5B	416.012	-0.358607	0.0997211	-3.5961	0.000323024	0.00556694
ENSG00000089157.15	RPLP0	14198.3	0.295343	0.0821354	3.5958	0.000323393	0.00556905
ENSG00000070669.16	ASNS	347.577	0.242369	0.0674116	3.59535	0.000323951	0.00557443
ENSG00000272871.1	RP11-408A13.4	26.4382	0.445214	0.123848	3.59483	0.000324608	0.00558148
ENSG00000196628.14	TCF4	2651.65	-0.268205	0.0746373	-3.59345	0.000326329	0.00560681
ENSG00000005156.11	LIG3	1894.4	0.291643	0.0812211	3.59073	0.000329758	0.00562733
ENSG00000110171.18	TRIM3	335.99	0.270684	0.0753843	3.59072	0.000329761	0.00562733
ENSG00000113578.17	FGF1	52.8636	-0.546122	0.152051	-3.5917	0.000328524	0.00562733
ENSG00000134215.15	VAV3	262.718	-0.482495	0.134364	-3.59094	0.000329488	0.00562733
ENSG00000140992.18	PDPK1	1305.67	0.1951	0.0543258	3.59129	0.000329045	0.00562733
ENSG00000167641.10	PPP1R14A	74.431	-0.646563	0.179992	-3.59217	0.000327937	0.00562733
ENSG00000167862.9	MRPL58	193.559	0.26596	0.074066	3.59085	0.000329605	0.00562733
ENSG00000244879.5	GABPB1-AS1	1136.88	0.448211	0.12481	3.59116	0.000329206	0.00562733
ENSG00000267405.1	CTC-296K1.4	100.915	-0.780519	0.217309	-3.59175	0.00032847	0.00562733
ENSG00000131781.12	FMO5	610.437	0.733134	0.204203	3.59023	0.000330391	0.00563382
ENSG00000161011.19	SQSTM1	3842.71	-0.198483	0.0552965	-3.58943	0.000331408	0.00564252
ENSG00000164379.6	FOXQ1	102.602	-0.885029	0.246579	-3.58924	0.000331649	0.00564252
ENSG00000261373.1	VPS9D1-AS1	35.7907	1.11448	0.310496	3.58937	0.000331476	0.00564252
ENSG00000004776.11	HSPB6	138.475	-0.810148	0.225782	-3.58819	0.000332979	0.00565368
ENSG00000175063.16	UBE2C	11.5289	1.05031	0.292691	3.58845	0.000332647	0.00565368
ENSG00000197043.13	ANXA6	2399.35	-0.511588	0.142578	-3.58813	0.000333055	0.00565368
ENSG00000198010.12	DLGAP2	64.3695	0.832838	0.232129	3.58782	0.000333449	0.00565613
ENSG00000124374.8	PAIP2B	930.431	0.409519	0.114175	3.58677	0.000334799	0.00567478
ENSG00000021645.18	NRXN3	294.94	-0.5255	0.146521	-3.58652	0.00033512	0.00567597
ENSG00000127528.5	KLF2	210.376	-0.579592	0.161626	-3.586	0.000335786	0.00568299
ENSG00000075035.9	WSCD2	123.827	-0.805152	0.224584	-3.58509	0.000336966	0.0056964
ENSG00000107738.19	C10orf54	430.902	-0.452478	0.126214	-3.585	0.000337082	0.0056964
ENSG00000254286.5	RP11-89K10.1	26.1613	0.740989	0.206728	3.58436	0.000337901	0.00570599
ENSG00000103241.6	FOXF1	577.872	-0.745923	0.208156	-3.58348	0.000339048	0.00571683
ENSG00000135828.11	RNASEL	474.999	-0.222904	0.0622012	-3.58359	0.000338903	0.00571683
ENSG00000140463.13	BBS4	849.215	0.404405	0.112876	3.58273	0.000340019	0.00572893
ENSG00000240038.6	AMY2B	480.308	-0.467833	0.130594	-3.58234	0.000340524	0.00573316
ENSG00000204922.4	UQCC3	204.776	0.383159	0.106999	3.58097	0.000342315	0.00575477
ENSG00000258590.5	NBEAP1	180.695	1.12858	0.31515	3.58109	0.000342167	0.00575477
ENSG00000069966.18	GNB5	458.09	-0.34699	0.0969111	-3.58049	0.000342945	0.00576107
ENSG00000105514.7	RAB3D	2537.55	0.492976	0.13773	3.5793	0.000344515	0.00577886
ENSG00000168389.17	MFSD2A	38.2118	-1.04812	0.292823	-3.57937	0.000344421	0.00577886
ENSG00000170633.16	RNF34	350.419	-0.219697	0.0613844	-3.57904	0.000344863	0.00578024
ENSG00000243989.8	ACY1	63.9069	0.470288	0.131407	3.57885	0.000345108	0.00578024
ENSG00000102743.14	SLC25A15	79.529	0.42027	0.117472	3.57761	0.000346751	0.00580347
ENSG00000038274.16	MAT2B	1213.74	-0.183299	0.0512492	-3.57662	0.000348066	0.00582117
ENSG00000146223.14	RPL7L1	2555.89	0.185965	0.0520035	3.576	0.000348887	0.00583059
ENSG00000050748.17	MAPK9	1010.03	0.175067	0.0489639	3.57544	0.000349637	0.00583451
ENSG00000138801.8	PAPSS1	1706.37	0.267956	0.0749402	3.5756	0.000349423	0.00583451
ENSG00000272746.1	RP11-53B2.6	28.5551	-0.633871	0.177304	-3.57506	0.000350153	0.00583881
ENSG00000111058.7	ACSS3	565.078	-0.501629	0.140345	-3.57427	0.000351203	0.00585201
ENSG00000057663.13	ATG5	855.531	-0.23855	0.066767	-3.57287	0.000353089	0.00587805
ENSG00000164530.13	PI16	329.869	-1.36363	0.381678	-3.57272	0.000353286	0.00587805
ENSG00000163794.6	UCN	7.29373	0.746816	0.209048	3.57247	0.000353635	0.00587953
ENSG00000177311.11	ZBTB38	3556.06	-0.19523	0.0546812	-3.57032	0.000356541	0.0059235
ENSG00000161040.16	FBXL13	62.8211	-0.38562	0.108041	-3.56919	0.000358085	0.00594479
ENSG00000156804.7	FBXO32	3365.78	-0.28251	0.0791717	-3.56833	0.000359268	0.00596006
ENSG00000104341.16	LAPTM4B	766.247	-0.491602	0.13786	-3.56596	0.00036253	0.00598406
ENSG00000124177.14	CHD6	4473.04	0.217858	0.0610959	3.56584	0.000362698	0.00598406
ENSG00000153406.13	NMRAL1	485.503	0.2955	0.0828669	3.56596	0.000362522	0.00598406
ENSG00000163565.18	IFI16	1147.96	-0.503613	0.141198	-3.56672	0.000361471	0.00598406
ENSG00000196843.15	ARID5A	304.069	-0.700892	0.196563	-3.56574	0.00036283	0.00598406
ENSG00000223400.1	AP006748.1	4.75222	2.2722	0.637199	3.56592	0.000362578	0.00598406
ENSG00000247596.8	TWF2	246.515	-0.311718	0.0874161	-3.56591	0.000362596	0.00598406
ENSG00000277972.1	CISD3	227.508	0.258348	0.0724355	3.56659	0.000361657	0.00598406
ENSG00000207344.1	SNORA22	63.8803	0.555494	0.155805	3.56531	0.00036343	0.00598862
ENSG00000235552.4	RPL6P27	653.814	0.265554	0.0744859	3.56516	0.000363637	0.00598862
ENSG00000121577.13	POPDC2	261.115	-0.643855	0.18062	-3.56469	0.000364282	0.00599489
ENSG00000124102.4	PI3	20.9498	-1.81914	0.510495	-3.56349	0.00036596	0.00601812
ENSG00000143811.17	PYCR2	434.192	-0.206588	0.0579948	-3.56218	0.000367789	0.00604381
ENSG00000278318.4	ZNF229	303.181	0.342233	0.0960881	3.56166	0.000368523	0.00605149
ENSG00000108370.16	RGS9	105.564	-0.630815	0.177152	-3.56086	0.000369636	0.00606536
ENSG00000164764.10	SBSPON	694.636	-1.02036	0.286667	-3.5594	0.000371707	0.00608664
ENSG00000175792.11	RUVBL1	392.218	0.244309	0.0686418	3.55918	0.000372009	0.00608664
ENSG00000187091.13	PLCD1	253.36	-0.282437	0.0793503	-3.55937	0.000371743	0.00608664
ENSG00000189292.15	FAM150B	16.4518	-0.952921	0.267701	-3.55965	0.000371353	0.00608664
ENSG00000152093.7	CFC1B	79.9876	-1.14813	0.322617	-3.55879	0.000372561	0.00608686
ENSG00000173918.14	C1QTNF1	353.398	-0.771815	0.216874	-3.55881	0.000372537	0.00608686
ENSG00000018408.14	WWTR1	2406.3	-0.441868	0.124179	-3.55832	0.000373235	0.00609252
ENSG00000041880.14	PARP3	192.744	-0.3778	0.106178	-3.55817	0.000373446	0.00609252
ENSG00000163071.10	SPATA18	213.509	-0.547413	0.153972	-3.55527	0.000377584	0.00615443
ENSG00000245149.3	RNF139-AS1	53.0115	0.380799	0.107112	3.55514	0.000377784	0.00615443
ENSG00000170558.8	CDH2	173.56	-1.01156	0.284642	-3.5538	0.000379714	0.00618141
ENSG00000113360.16	DROSHA	971.278	0.13679	0.0384959	3.55337	0.000380334	0.00618706
ENSG00000106526.10	ACTR3C	260.963	0.386484	0.108807	3.55202	0.000382285	0.00620987
ENSG00000198121.13	LPAR1	879.161	-0.518892	0.146082	-3.55205	0.00038224	0.00620987
ENSG00000125630.15	POLR1B	588.765	0.246166	0.0693117	3.55159	0.000382916	0.00621176
ENSG00000176422.13	SPRYD4	359.642	0.222993	0.0627874	3.55155	0.000382966	0.00621176
ENSG00000262211.1	CTD-2031P19.5	4.05811	1.26961	0.357499	3.55137	0.000383225	0.00621176
ENSG00000140474.12	ULK3	486.688	0.291139	0.0820183	3.54968	0.000385693	0.00624729
ENSG00000130675.14	MNX1	7.65885	2.2085	0.622375	3.54851	0.000387417	0.00627072
ENSG00000088727.12	KIF9	77.677	0.345656	0.0974473	3.54711	0.000389481	0.00629695
ENSG00000136813.14	KIAA0368	4614.94	0.167355	0.0471816	3.54703	0.000389594	0.00629695
ENSG00000078618.20	NRDC	2922.08	0.175977	0.0496195	3.54654	0.000390327	0.00630043
ENSG00000251301.6	RP11-81H14.2	5.59865	-1.01281	0.285581	-3.54651	0.000390366	0.00630043
ENSG00000105193.8	RPS16	2670.31	0.220462	0.0621675	3.54625	0.000390751	0.00630215
ENSG00000118257.16	NRP2	794.561	-0.616541	0.17389	-3.54559	0.000391737	0.00631355
ENSG00000182853.11	VMO1	11.4799	-0.668864	0.188673	-3.5451	0.000392463	0.00632075
ENSG00000148120.15	C9orf3	904.657	-0.350595	0.0989141	-3.54444	0.000393446	0.00632758
ENSG00000260923.5	AC137934.1	105.093	0.495891	0.139903	3.54455	0.000393288	0.00632758
ENSG00000102226.9	USP11	789.138	-0.329196	0.0928885	-3.54399	0.000394123	0.00633396
ENSG00000160183.13	TMPRSS3	18.8633	-1.11887	0.315731	-3.54376	0.000394471	0.00633505
ENSG00000242265.5	PEG10	250.388	-0.61266	0.172894	-3.54355	0.000394776	0.00633546
ENSG00000168079.16	SCARA5	115.508	-1.31202	0.370419	-3.54199	0.000397114	0.00636846
ENSG00000068831.18	RASGRP2	126.673	-0.400624	0.11312	-3.54158	0.000397737	0.00637361
ENSG00000249885.1	ARHGEF38-IT1	26.5965	0.811121	0.229039	3.54141	0.000397998	0.00637361
ENSG00000007306.14	CEACAM7	18.9265	-2.11463	0.597288	-3.54039	0.000399538	0.00638744
ENSG00000147955.16	SIGMAR1	530.006	0.190354	0.0537681	3.54028	0.000399709	0.00638744
ENSG00000166750.9	SLFN5	2142.3	-0.287368	0.0811684	-3.5404	0.000399526	0.00638744
ENSG00000185624.14	P4HB	10688	0.423772	0.119744	3.53899	0.00040166	0.00641409
ENSG00000141378.14	PTRH2	300.317	0.286562	0.0810115	3.5373	0.000404239	0.00643711
ENSG00000153246.12	PLA2R1	849.632	0.249267	0.0704659	3.53742	0.000404057	0.00643711
ENSG00000213088.9	ACKR1	280.134	-0.860472	0.243249	-3.53741	0.000404068	0.00643711
ENSG00000238961.1	SNORA47	297.119	0.253408	0.0716324	3.53762	0.000403749	0.00643711
ENSG00000160539.4	PLPP7	41.107	-0.725651	0.205164	-3.53693	0.0004048	0.0064415
ENSG00000250237.1	CTC-498J12.1	20.826	0.918397	0.259692	3.53649	0.000405481	0.00644781
ENSG00000168061.14	SAC3D1	46.1286	0.32558	0.0920759	3.536	0.000406238	0.00645274
ENSG00000278972.1	CTD-3022L24.1	13.0368	0.923889	0.261287	3.53592	0.000406362	0.00645274
ENSG00000136840.18	ST6GALNAC4	65.7856	-0.558561	0.158001	-3.53517	0.000407506	0.00646637
ENSG00000187479.5	C11orf96	504.471	-0.845399	0.239183	-3.53453	0.000408503	0.00647766
ENSG00000152503.9	TRIM36	1121.98	0.758032	0.214497	3.534	0.000409326	0.00648616
ENSG00000115295.19	CLIP4	1155.58	-0.407891	0.115438	-3.53342	0.000410218	0.00649274
ENSG00000167653.4	PSCA	681.523	-1.26675	0.358531	-3.53317	0.000410602	0.00649274
ENSG00000171346.14	KRT15	1872.63	-1.00035	0.283125	-3.53325	0.000410477	0.00649274
ENSG00000136146.14	MED4	665.579	-0.192477	0.0544864	-3.53257	0.000411542	0.00649852
ENSG00000206633.1	SNORA80B	282.962	0.829921	0.234926	3.53269	0.00041136	0.00649852
ENSG00000144815.15	NXPE3	599.192	-0.378451	0.107146	-3.5321	0.000412266	0.00650541
ENSG00000116668.12	SWT1	537.472	0.202355	0.0572977	3.53165	0.000412971	0.00651199
ENSG00000102172.15	SMS	4934.47	0.537588	0.152257	3.53078	0.000414333	0.00652892
ENSG00000078018.19	MAP2	1337.75	0.617489	0.174961	3.52929	0.000416678	0.00655693
ENSG00000232721.2	RP11-403I13.5	19.5203	0.587799	0.166549	3.52928	0.00041669	0.00655693
ENSG00000002726.20	AOC1	461.968	-1.36721	0.387433	-3.52889	0.000417303	0.00655746
ENSG00000164976.8	KIAA1161	165.741	-0.55688	0.157805	-3.52891	0.000417273	0.00655746
ENSG00000108602.17	ALDH3A1	13.1407	-1.05025	0.29767	-3.52822	0.000418359	0.00656949
ENSG00000174791.10	RIN1	46.1869	-0.671396	0.190326	-3.52761	0.000419323	0.00658005
ENSG00000237457.6	LINC01351	11.9831	0.91127	0.258482	3.52547	0.00042273	0.00662893
ENSG00000166351.10	POTED	7.79952	1.39972	0.397096	3.52488	0.00042367	0.00663906
ENSG00000011426.10	ANLN	91.3781	0.484966	0.137623	3.52386	0.000425308	0.00666012
ENSG00000134909.18	ARHGAP32	2032.98	0.371847	0.105542	3.52321	0.000426347	0.00667178
ENSG00000213062.4	RP1-206D15.6	28.1202	0.369447	0.104879	3.5226	0.000427336	0.00667801
ENSG00000279329.1	CTD-2553L13.9	58.897	0.339084	0.0962558	3.52274	0.000427108	0.00667801
ENSG00000154743.17	TSEN2	293.071	0.20231	0.0574477	3.52163	0.000428895	0.00669774
ENSG00000152642.10	GPD1L	3053.58	-0.403531	0.114604	-3.52111	0.000429749	0.00670646
ENSG00000168306.12	ACOX2	206.545	-0.578534	0.164321	-3.52075	0.000430329	0.00671087
ENSG00000162244.10	RPL29	4062.26	0.285468	0.081113	3.51939	0.000432538	0.00673964
ENSG00000163479.13	SSR2	2123.59	0.240575	0.0683641	3.51902	0.000433147	0.00673964
ENSG00000169083.15	AR	4703.12	0.197242	0.0560641	3.51816	0.000434556	0.00673964
ENSG00000169621.9	APLF	317.704	-0.460051	0.130744	-3.51873	0.000433621	0.00673964
ENSG00000214367.7	HAUS3	663.017	0.161017	0.0457654	3.51831	0.000434298	0.00673964
ENSG00000250328.5	MGC32805	19.6272	-1.10383	0.313739	-3.51831	0.000434311	0.00673964
ENSG00000273329.1	RP11-448A19.1	155.283	0.358722	0.101947	3.51872	0.00043364	0.00673964
ENSG00000283563.1	RP11-9J18.1	53.3663	-0.504129	0.143282	-3.51844	0.000434086	0.00673964
ENSG00000254027.1	RP11-363E6.3	4.00652	1.57293	0.447197	3.5173	0.000435961	0.0067568
ENSG00000108830.9	RND2	63.4005	-0.557126	0.158407	-3.51704	0.000436385	0.00675754
ENSG00000124766.6	SOX4	1138.47	0.392661	0.111649	3.51691	0.000436606	0.00675754
ENSG00000158270.11	COLEC12	1688.42	0.601633	0.171109	3.51609	0.000437956	0.00676917
ENSG00000186847.5	KRT14	385.15	-1.04136	0.296163	-3.51617	0.000437825	0.00676917
ENSG00000101098.12	RIMS4	81.2466	-0.81409	0.231587	-3.51526	0.000439317	0.00678557
ENSG00000116649.9	SRM	224.034	0.307072	0.087362	3.51494	0.000439848	0.00678914
ENSG00000149328.14	GLB1L2	1367.97	0.498551	0.141847	3.5147	0.000440249	0.0067907
ENSG00000137094.14	DNAJB5	397.349	-0.645147	0.183587	-3.51413	0.000441198	0.00679623
ENSG00000174403.15	C20orf166-AS1	63.2109	-0.672861	0.191473	-3.51412	0.000441208	0.00679623
ENSG00000135540.11	NHSL1	150.073	0.378004	0.107582	3.51364	0.000442018	0.00680407
ENSG00000134871.17	COL4A2	4779.78	-0.466444	0.132763	-3.51336	0.000442482	0.00680658
ENSG00000183807.7	FAM162B	50.0226	-0.523722	0.149096	-3.51266	0.00044364	0.00681513
ENSG00000250903.8	GMDS-AS1	553.319	0.331847	0.0944689	3.51277	0.000443465	0.00681513
ENSG00000128710.5	HOXD10	133.592	-0.755535	0.215115	-3.51223	0.000444363	0.0068216
ENSG00000124787.13	RPP40	55.3569	0.420601	0.119784	3.51132	0.000445892	0.00684043
ENSG00000005243.9	COPZ2	176.797	-0.483102	0.137663	-3.50931	0.000449269	0.00687001
ENSG00000150471.16	ADGRL3	259.109	-0.816365	0.232643	-3.50909	0.000449635	0.00687001
ENSG00000150594.6	ADRA2A	77.7827	0.587342	0.167353	3.50959	0.000448793	0.00687001
ENSG00000164736.5	SOX17	77.6051	-0.88938	0.253398	-3.50981	0.000448429	0.00687001
ENSG00000167566.16	NCKAP5L	220.093	-0.50576	0.144128	-3.50909	0.000449641	0.00687001
ENSG00000265190.6	ANXA8	88.6116	-1.10127	0.313761	-3.50992	0.000448243	0.00687001
ENSG00000102878.16	HSF4	321.099	0.4442	0.12663	3.50786	0.000451733	0.00689732
ENSG00000103710.10	RASL12	762.587	-0.733521	0.209174	-3.50675	0.00045362	0.00692145
ENSG00000257704.3	INAFM1	43.1901	-0.371031	0.105829	-3.50594	0.000455003	0.00693788
ENSG00000196923.13	PDLIM7	753.535	-0.552559	0.157693	-3.50402	0.000458283	0.00698318
ENSG00000071073.12	MGAT4A	1835.52	0.328066	0.0936422	3.5034	0.000459358	0.00698444
ENSG00000136111.12	TBC1D4	2562.65	0.41195	0.117605	3.50282	0.000460363	0.00698444
ENSG00000138326.18	RPS24	14608.9	0.249611	0.0712621	3.50272	0.000460526	0.00698444
ENSG00000149243.15	KLHL35	7.76913	0.74177	0.211764	3.50281	0.000460377	0.00698444
ENSG00000157103.10	SLC6A1	24.4458	-0.717891	0.204924	-3.5032	0.000459698	0.00698444
ENSG00000173535.13	TNFRSF10C	33.5056	-0.669006	0.190985	-3.50292	0.000460187	0.00698444
ENSG00000176014.12	TUBB6	783.369	-0.568867	0.162388	-3.50315	0.000459798	0.00698444
ENSG00000177181.14	RIMKLA	139.819	0.583702	0.166686	3.5018	0.000462126	0.007004
ENSG00000137821.11	LRRC49	365.577	-0.248467	0.0709727	-3.50088	0.000463728	0.00701614
ENSG00000155636.14	RBM45	310.355	0.209414	0.0598189	3.5008	0.000463857	0.00701614
ENSG00000187243.16	MAGED4B	126.649	-0.59783	0.170756	-3.50109	0.000463361	0.00701614
ENSG00000091592.15	NLRP1	474.911	-0.549745	0.15707	-3.50001	0.000465248	0.00701841
ENSG00000139531.12	SUOX	690.261	0.27684	0.0790932	3.50017	0.000464957	0.00701841
ENSG00000187634.11	SAMD11	132.141	-0.540901	0.154537	-3.50014	0.000465009	0.00701841
ENSG00000188373.4	C10orf99	4.46322	-2.27015	0.648525	-3.50048	0.000464426	0.00701841
ENSG00000114698.14	PLSCR4	507.275	-0.420465	0.120141	-3.49977	0.000465652	0.00701984
ENSG00000132819.16	RBM38	203.161	-0.469947	0.134288	-3.49954	0.00046607	0.00702145
ENSG00000069535.13	MAOB	1058.27	-0.584733	0.167146	-3.49833	0.000468182	0.00704858
ENSG00000134762.16	DSC3	833.626	-0.986243	0.281946	-3.49798	0.000468794	0.00705259
ENSG00000211445.11	GPX3	733.84	-0.705536	0.201707	-3.49782	0.000469071	0.00705259
ENSG00000112320.11	SOBP	339.793	-0.46868	0.134023	-3.49702	0.000470492	0.00706819
ENSG00000115935.17	WIPF1	768.573	-0.372788	0.106606	-3.49688	0.000470733	0.00706819
ENSG00000240771.6	ARHGEF25	443.894	-0.481466	0.137697	-3.49655	0.000471316	0.00707223
ENSG00000125676.19	THOC2	3225.61	0.169323	0.0484321	3.49609	0.000472135	0.00707984
ENSG00000167333.12	TRIM68	639.091	0.500432	0.143151	3.49584	0.000472573	0.00708171
ENSG00000147100.10	SLC16A2	353.776	-0.330527	0.0945711	-3.49501	0.000474047	0.00709216
ENSG00000270605.1	RP5-1092A3.4	49.1762	0.863442	0.247044	3.49509	0.000473903	0.00709216
ENSG00000270882.2	HIST2H4A	388.065	0.383577	0.109753	3.49492	0.000474211	0.00709216
ENSG00000076067.11	RBMS2	853.02	-0.331557	0.0948836	-3.49436	0.000475208	0.00710238
ENSG00000183773.15	AIFM3	13.28	-0.640819	0.183404	-3.49402	0.000475798	0.0071065
ENSG00000256751.5	PLBD1-AS1	14.8804	-0.831729	0.23812	-3.4929	0.000477801	0.00713172
ENSG00000004866.19	ST7	433.37	0.178891	0.0512181	3.49272	0.000478125	0.00713184
ENSG00000126947.12	ARMCX1	680.248	-0.457909	0.131143	-3.49167	0.000480016	0.00715062
ENSG00000129757.12	CDKN1C	202.12	-0.460725	0.131945	-3.4918	0.000479773	0.00715062
ENSG00000164434.11	FABP7	4.52662	-1.73623	0.497324	-3.49115	0.000480948	0.00715509
ENSG00000224163.4	RP11-309L24.6	47.2562	-0.769034	0.220278	-3.49119	0.000480873	0.00715509
ENSG00000006118.14	TMEM132A	144.052	0.620339	0.177788	3.4892	0.000484461	0.00718573
ENSG00000034971.15	MYOC	79.4414	-1.11814	0.32046	-3.48917	0.000484529	0.00718573
ENSG00000083168.9	KAT6A	2805.2	-0.123521	0.0354016	-3.48913	0.000484595	0.00718573
ENSG00000103196.11	CRISPLD2	5262.13	-0.636569	0.182422	-3.48954	0.000483852	0.00718573
ENSG00000179913.10	B3GNT3	63.0395	-1.14291	0.3275	-3.48981	0.000483361	0.00718573
ENSG00000115211.15	EIF2B4	590.432	0.177379	0.0508623	3.48743	0.000487695	0.00722696
ENSG00000086548.8	CEACAM6	166.681	-1.08576	0.311366	-3.48707	0.000488337	0.00722864
ENSG00000111817.16	DSE	847.855	-0.383124	0.109872	-3.48701	0.000488447	0.00722864
ENSG00000166526.16	ZNF3	656.8	0.16872	0.0483934	3.48642	0.000489533	0.00723997
ENSG00000099999.14	RNF215	213.517	0.220196	0.0631746	3.48551	0.000491192	0.00725976
ENSG00000081026.18	MAGI3	1123.58	0.354841	0.101849	3.48399	0.000494006	0.00726626
ENSG00000106018.13	VIPR2	119.748	-0.550978	0.158149	-3.48393	0.000494116	0.00726626
ENSG00000141101.12	NOB1	347.784	0.197237	0.056609	3.48421	0.0004936	0.00726626
ENSG00000153230.4	OR14K1	5.86069	1.23798	0.355306	3.48427	0.000493478	0.00726626
ENSG00000156709.13	AIFM1	454.941	0.256146	0.0735089	3.48456	0.00049295	0.00726626
ENSG00000164342.12	TLR3	449.593	-0.408045	0.117122	-3.48392	0.00049412	0.00726626
ENSG00000172345.13	STARD5	174.46	-0.275619	0.0790968	-3.48458	0.000492903	0.00726626
ENSG00000204628.11	RACK1	11327.7	0.268337	0.0770225	3.48388	0.000494201	0.00726626
ENSG00000131759.17	RARA	306.684	-0.486831	0.13977	-3.4831	0.000495648	0.00728281
ENSG00000147082.17	CCNB3	20.7609	0.572613	0.164466	3.48165	0.000498335	0.00731482
ENSG00000276386.1	CNTNAP3P2	17.731	-0.558684	0.160469	-3.48158	0.000498473	0.00731482
ENSG00000132932.16	ATP8A2	95.8826	1.14085	0.327761	3.48073	0.000500048	0.00733318
ENSG00000116962.14	NID1	1511.41	-0.537786	0.154535	-3.48003	0.000501352	0.00733803
ENSG00000154545.16	MAGED4	117.968	-0.588081	0.168981	-3.48016	0.000501123	0.00733803
ENSG00000253368.3	TRNP1	72.6265	-0.509965	0.146528	-3.48032	0.000500809	0.00733803
ENSG00000137261.13	KIAA0319	56.6809	-0.775611	0.222921	-3.47931	0.00050271	0.00735315
ENSG00000055118.14	KCNH2	181.57	-0.556015	0.159845	-3.47846	0.000504302	0.00737167
ENSG00000075426.11	FOSL2	2939.43	-0.547314	0.157353	-3.47825	0.000504705	0.0073728
ENSG00000153446.15	C16orf89	50.912	-0.928056	0.266869	-3.47757	0.000505986	0.00737863
ENSG00000217094.2	PPIAP31	383.183	0.208838	0.0600531	3.47756	0.000506007	0.00737863
ENSG00000243135.6	UGT1A3	19.6327	1.86442	0.536136	3.47752	0.000506083	0.00737863
ENSG00000213080.3	RP11-312J18.5	111.187	0.611378	0.175836	3.47698	0.0005071	0.00738871
ENSG00000164825.3	DEFB1	28.409	-1.04401	0.300305	-3.4765	0.000507998	0.00739703
ENSG00000046889.18	PREX2	1020.16	-0.493276	0.141905	-3.4761	0.000508763	0.0074034
ENSG00000013306.15	SLC25A39	866.078	0.273421	0.0786653	3.47575	0.000509427	0.0074083
ENSG00000066248.14	NGEF	22.1938	-0.65718	0.189107	-3.47517	0.000510526	0.00741952
ENSG00000176454.13	LPCAT4	82.9205	-0.466475	0.134253	-3.47458	0.00051165	0.00743108
ENSG00000213463.4	SYNJ2BP	2493.3	0.187044	0.0538369	3.47427	0.000512252	0.00743504
ENSG00000173846.12	PLK3	112.037	-0.651284	0.187486	-3.47377	0.000513192	0.00744261
ENSG00000242299.1	RP11-234A1.1	107.467	0.328454	0.0945559	3.47365	0.000513431	0.00744261
ENSG00000049130.13	KITLG	1162.58	-0.452214	0.130219	-3.47271	0.000515228	0.00744957
ENSG00000135074.15	ADAM19	296.226	-0.518035	0.149171	-3.47277	0.000515121	0.00744957
ENSG00000166510.13	CCDC68	354.255	-0.51746	0.148993	-3.47304	0.000514593	0.00744957
ENSG00000173253.15	DMRT2	3.87092	-1.67245	0.481534	-3.47316	0.000514365	0.00744957
ENSG00000171714.10	ANO5	632.585	-0.61948	0.178408	-3.47226	0.000516093	0.00745462
ENSG00000178878.12	APOLD1	1316.33	-0.535706	0.154285	-3.47219	0.000516236	0.00745462
ENSG00000233008.5	RP11-475O6.1	96.8117	0.429325	0.123655	3.47197	0.000516653	0.00745588
ENSG00000128274.15	A4GALT	222.518	-0.451332	0.130003	-3.4717	0.000517182	0.00745876
ENSG00000146955.10	RAB19	28.6825	0.746239	0.214968	3.4714	0.000517752	0.00746222
ENSG00000164574.15	GALNT10	864.904	0.275104	0.079262	3.47082	0.000518872	0.00746509
ENSG00000166250.11	CLMP	568.015	-0.519924	0.149789	-3.47104	0.000518454	0.00746509
ENSG00000239900.12	ADSL	644.586	0.208963	0.0602092	3.47061	0.000519271	0.00746509
ENSG00000257556.1	RP11-44N21.1	10.7543	-0.757943	0.218384	-3.47069	0.000519132	0.00746509
ENSG00000214870.8	AC004540.5	9.08226	0.668815	0.192768	3.46953	0.000521377	0.00749062
ENSG00000075651.15	PLD1	350.595	-0.453417	0.13071	-3.46888	0.000522631	0.00750387
ENSG00000149575.5	SCN2B	40.6026	-0.870083	0.250899	-3.46786	0.000524615	0.00752758
ENSG00000130707.17	ASS1	552.631	-0.754273	0.217527	-3.4675	0.000525331	0.00753307
ENSG00000134864.10	GGACT	105.109	0.398299	0.114902	3.46644	0.000527408	0.00755806
ENSG00000133800.8	LYVE1	285.834	-0.791905	0.228512	-3.46548	0.00052928	0.0075801
ENSG00000152527.13	PLEKHH2	466.02	-0.531131	0.153293	-3.46481	0.000530602	0.00759422
ENSG00000182362.13	YBEY	139.121	0.297236	0.085798	3.46437	0.000531476	0.00760192
ENSG00000244398.1	RP11-466H18.1	2668.2	0.289989	0.0837212	3.46375	0.000532706	0.00761471
ENSG00000153898.12	MCOLN2	93.8566	0.48479	0.140027	3.46213	0.000535913	0.00765203
ENSG00000157404.15	KIT	623.269	-0.485833	0.140329	-3.46209	0.000535994	0.00765203
ENSG00000138135.6	CH25H	81.4001	-0.946342	0.273373	-3.46173	0.000536715	0.00765267
ENSG00000248283.2	CCNL2P1	40.4426	0.598357	0.172841	3.46189	0.000536403	0.00765267
ENSG00000171243.7	SOSTDC1	22.8904	-0.976221	0.282022	-3.46151	0.000537164	0.00765425
ENSG00000160584.15	SIK3	755.654	-0.240764	0.0695737	-3.46056	0.000539045	0.00767622
ENSG00000085063.14	CD59	5000.6	-0.256285	0.0740682	-3.46011	0.000539946	0.00768406
ENSG00000112144.15	ICK	1517.62	0.19586	0.0566079	3.45995	0.000540275	0.00768406
ENSG00000078401.6	EDN1	121.113	-0.707026	0.204447	-3.45824	0.000543716	0.00771975
ENSG00000111912.19	NCOA7	1368.66	-0.632992	0.183059	-3.45786	0.00054449	0.00771975
ENSG00000137634.9	NXPE4	67.5246	-1.36885	0.395845	-3.45805	0.000544094	0.00771975
ENSG00000175920.15	DOK7	15.8954	-0.689599	0.199423	-3.45797	0.000544252	0.00771975
ENSG00000176771.15	NCKAP5	253.825	0.538289	0.155663	3.45803	0.000544134	0.00771975
ENSG00000180287.16	PLD5	35.8128	-0.93589	0.270676	-3.4576	0.000545014	0.00772234
ENSG00000138606.19	SHF	78.7945	-0.51246	0.14824	-3.45697	0.000546279	0.00773542
ENSG00000148700.14	ADD3	2949.48	-0.301935	0.0873517	-3.45654	0.000547158	0.00774302
ENSG00000276649.1	RP5-858L17.1	15.1867	-0.645095	0.186658	-3.45602	0.00054821	0.00774822
ENSG00000281903.2	AF127936.7	19.9416	0.650426	0.188199	3.45605	0.000548149	0.00774822
ENSG00000197888.2	UGT2B17	12.2044	-1.67393	0.484439	-3.4554	0.000549479	0.0077613
ENSG00000189431.7	RASSF10	17.1018	-0.997714	0.288786	-3.45486	0.000550582	0.00777203
ENSG00000246082.2	NUDT16P1	126.267	0.483737	0.140032	3.45448	0.000551356	0.0077781
ENSG00000157601.13	MX1	653.949	-0.408373	0.118256	-3.45331	0.000553759	0.00780714
ENSG00000101004.14	NINL	374.327	-0.478588	0.138632	-3.45221	0.000556016	0.00783407
ENSG00000007202.14	KIAA0100	3019.52	0.209466	0.0606877	3.45153	0.000557412	0.00784398
ENSG00000130772.13	MED18	173.057	0.192197	0.0556841	3.45156	0.000557346	0.00784398
ENSG00000177548.12	RABEP2	667.004	0.467727	0.135571	3.45005	0.000560476	0.00788219
ENSG00000100139.13	MICALL1	447.351	-0.340348	0.0986577	-3.44979	0.000561018	0.00788491
ENSG00000075234.16	TTC38	861.314	0.377216	0.109352	3.44954	0.00056154	0.00788735
ENSG00000106278.11	PTPRZ1	162.999	-0.682925	0.198125	-3.44693	0.000566995	0.00795904
ENSG00000188910.7	GJB3	41.5135	-1.26995	0.368508	-3.4462	0.000568527	0.00797559
ENSG00000122574.10	WIPF3	111.695	-0.465482	0.13509	-3.44573	0.000569526	0.0079792
ENSG00000157184.6	CPT2	543.94	0.270182	0.0784155	3.44552	0.000569969	0.0079792
ENSG00000173221.13	GLRX	346.935	-0.425468	0.123478	-3.44569	0.000569599	0.0079792
ENSG00000230124.6	ACBD6	499.953	0.144013	0.0417985	3.44541	0.000570195	0.0079792
ENSG00000000971.15	CFH	1478.62	-0.658746	0.191258	-3.44429	0.000572571	0.00799761
ENSG00000160908.14	ZNF394	553.606	-0.176099	0.0511242	-3.44452	0.000572066	0.00799761
ENSG00000225968.7	ELFN1	15.6676	-0.66469	0.192975	-3.44444	0.00057225	0.00799761
ENSG00000160404.17	TOR2A	87.9892	0.32122	0.0932723	3.4439	0.000573395	0.00800418
ENSG00000275395.4	FCGBP	1839.29	-0.995847	0.2892	-3.44345	0.000574338	0.00801241
ENSG00000164236.11	ANKRD33B	192.494	-0.54534	0.158438	-3.44197	0.000577493	0.00805145
ENSG00000137033.11	IL33	900.565	-0.563211	0.163657	-3.4414	0.000578711	0.00806347
ENSG00000253953.2	PCDHGB4	136.375	0.399571	0.116122	3.44097	0.000579638	0.00807141
ENSG00000161526.14	SAP30BP	617.542	-0.137759	0.0400379	-3.44071	0.00058018	0.008074
ENSG00000173930.8	SLCO4C1	8.96327	-1.17468	0.341456	-3.44019	0.000581302	0.00808463
ENSG00000176597.11	B3GNT5	713.062	-0.624765	0.18163	-3.43977	0.000582202	0.00809218
ENSG00000188338.14	SLC38A3	7.11459	-1.04136	0.302798	-3.43912	0.000583598	0.00810163
ENSG00000252690.3	SCARNA15	109.753	0.426678	0.124063	3.43919	0.000583456	0.00810163
ENSG00000201457.1	SNORA55	23.6857	0.62221	0.180931	3.43893	0.000584011	0.00810239
ENSG00000166289.5	PLEKHF1	152.466	-0.373528	0.108656	-3.4377	0.000586677	0.00813439
ENSG00000133640.18	LRRIQ1	257.243	0.711285	0.206968	3.43669	0.000588871	0.00815981
ENSG00000196357.11	ZNF565	135.588	0.200674	0.0584019	3.43609	0.000590173	0.00817284
ENSG00000111344.11	RASAL1	8.10287	-1.16263	0.338406	-3.43561	0.000591223	0.00818238
ENSG00000166963.12	MAP1A	651.311	-0.593921	0.172899	-3.43507	0.000592407	0.00818875
ENSG00000280143.1	AP000892.6	1092.22	-0.600008	0.174664	-3.43522	0.000592075	0.00818875
ENSG00000105127.8	AKAP8	553.889	-0.131013	0.0381423	-3.43486	0.000592869	0.00819013
ENSG00000206530.9	CFAP44	238.124	0.354627	0.103253	3.43454	0.000593567	0.00819478
ENSG00000169084.13	DHRSX	169.4	0.173187	0.0504305	3.43417	0.000594364	0.00820078
ENSG00000143158.10	MPC2	3136.52	0.466185	0.135761	3.43386	0.000595056	0.00820335
ENSG00000145362.17	ANK2	936.812	-0.674304	0.196375	-3.43376	0.000595276	0.00820335
ENSG00000178752.15	ERFE	5.30442	-1.12908	0.328869	-3.43321	0.000596478	0.00821492
ENSG00000125149.11	C16orf70	588.134	0.372169	0.108416	3.43278	0.000597431	0.00821818
ENSG00000269997.1	RP11-214K3.21	26.5854	0.476551	0.138824	3.43277	0.000597441	0.00821818
ENSG00000158604.14	TMED4	1922.93	0.147474	0.0429737	3.43173	0.000599748	0.00824489
ENSG00000110799.13	VWF	2079.66	-0.503028	0.1466	-3.4313	0.000600688	0.0082528
ENSG00000168497.4	SDPR	1352.68	-0.556293	0.16215	-3.43072	0.000601974	0.00826151
ENSG00000179456.10	ZBTB18	735.182	0.320735	0.0934901	3.43069	0.000602052	0.00826151
ENSG00000239713.7	APOBEC3G	181.944	-0.402458	0.117333	-3.43004	0.000603503	0.0082764
ENSG00000124422.11	USP22	3709.39	0.175415	0.0511567	3.42897	0.000605884	0.00830402
ENSG00000213742.6	ZNF337-AS1	124.53	0.283118	0.0825818	3.42833	0.0006073	0.00831839
ENSG00000196754.10	S100A2	121.51	-1.18267	0.345014	-3.4279	0.000608266	0.00832381
ENSG00000254670.1	CTC-497E21.3	3.9647	-0.967056	0.282119	-3.42783	0.000608431	0.00832381
ENSG00000087903.12	RFX2	86.0258	-0.592007	0.17275	-3.42695	0.000610391	0.00834557
ENSG00000115380.19	EFEMP1	1893.62	-0.674318	0.19681	-3.42625	0.000611985	0.00836232
ENSG00000113369.8	ARRDC3	4115.1	-0.374001	0.109212	-3.42453	0.000615853	0.00840502
ENSG00000133627.17	ACTR3B	144.739	0.211726	0.0618256	3.42457	0.00061578	0.00840502
ENSG00000171992.12	SYNPO	647.638	-0.56746	0.16575	-3.42359	0.000618008	0.00842935
ENSG00000160194.17	NDUFV3	857.127	0.0979232	0.0286071	3.42304	0.000619254	0.00843347
ENSG00000162105.17	SHANK2	1047.27	0.502015	0.146661	3.42296	0.000619428	0.00843347
ENSG00000186073.11	C15orf41	201.608	-0.458301	0.133888	-3.42303	0.000619282	0.00843347
ENSG00000083223.17	ZCCHC6	5359.76	0.441232	0.128926	3.42236	0.00062079	0.00844693
ENSG00000198825.12	INPP5F	628.779	-0.31448	0.091904	-3.42183	0.000622008	0.00845842
ENSG00000012171.18	SEMA3B	303.885	-0.472881	0.138284	-3.41963	0.000627064	0.00851022
ENSG00000109771.15	LRP2BP	58.1634	0.410214	0.119946	3.41999	0.000626242	0.00851022
ENSG00000110536.13	PTPMT1	303.053	0.225713	0.0660061	3.41959	0.000627167	0.00851022
ENSG00000171680.20	PLEKHG5	178.811	-0.463844	0.135646	-3.41952	0.000627322	0.00851022
ENSG00000161888.11	SPC24	22.1807	0.606407	0.177439	3.41755	0.000631875	0.00856685
ENSG00000125388.19	GRK4	71.0448	0.382707	0.111996	3.41715	0.000632793	0.00857415
ENSG00000253250.2	C8orf88	208.838	-0.544064	0.159263	-3.41614	0.000635151	0.00860095
ENSG00000113231.13	PDE8B	1331.1	-0.592962	0.173588	-3.41591	0.000635688	0.00860158
ENSG00000203727.3	SAMD5	357.617	0.602421	0.176363	3.4158	0.000635957	0.00860158
ENSG00000260852.1	FBXL19-AS1	43.1645	0.544797	0.159504	3.41558	0.000636469	0.00860336
ENSG00000154274.14	C4orf19	54.5307	-1.01203	0.296383	-3.4146	0.000638764	0.00862923
ENSG00000134684.10	YARS	778.29	0.220285	0.0645158	3.41443	0.000639153	0.00862933
ENSG00000163520.13	FBLN2	961.203	-0.738917	0.216491	-3.41315	0.000642168	0.00866487
ENSG00000145832.12	SLC25A48	18.907	0.94797	0.277771	3.41277	0.000643063	0.00866661
ENSG00000158747.13	NBL1	1021.86	-0.386668	0.113297	-3.41287	0.000642833	0.00866661
ENSG00000172005.10	MAL	41.2026	-1.01161	0.296473	-3.41214	0.000644553	0.00868151
ENSG00000132613.14	MTSS1L	472.428	-0.304973	0.0893847	-3.41192	0.000645078	0.00868342
ENSG00000074370.17	ATP2A3	403.728	-0.584386	0.171291	-3.41166	0.000645676	0.00868513
ENSG00000165966.14	PDZRN4	621.35	-0.629162	0.184422	-3.41154	0.000645973	0.00868513
ENSG00000167601.11	AXL	938.907	-0.440129	0.129032	-3.41102	0.000647207	0.00869655
ENSG00000101938.14	CHRDL1	3446.46	-0.720988	0.211398	-3.41058	0.000648256	0.00870032
ENSG00000214765.8	SEPT7P2	291.947	0.2539	0.0744428	3.41068	0.00064802	0.00870032
ENSG00000135069.13	PSAT1	374.003	0.44326	0.13003	3.40892	0.000652209	0.00873888
ENSG00000213339.8	QTRT1	281.51	0.279861	0.0820902	3.40919	0.000651555	0.00873888
ENSG00000259673.5	IQCH-AS1	151.1	0.270011	0.0792079	3.40889	0.000652288	0.00873888
ENSG00000144935.14	TRPC1	506.844	-0.543789	0.159578	-3.40767	0.0006552	0.0087727
ENSG00000107581.12	EIF3A	6467.4	0.156771	0.0460235	3.40632	0.00065844	0.00879933
ENSG00000113657.12	DPYSL3	5250.87	-0.46394	0.136199	-3.40635	0.000658381	0.00879933
ENSG00000140015.19	KCNH5	42.3029	-1.38742	0.407302	-3.40636	0.000658354	0.00879933
ENSG00000181409.11	AATK	46.5112	-0.60405	0.177355	-3.40588	0.000659522	0.00879933
ENSG00000202337.1	RNU6-8	43.8867	0.643468	0.188926	3.40593	0.00065938	0.00879933
ENSG00000204381.11	LAYN	184.088	-0.420901	0.123579	-3.40593	0.000659389	0.00879933
ENSG00000186148.12	AC013271.3	6.99034	-0.849465	0.249431	-3.40561	0.000660164	0.00880271
ENSG00000184194.5	GPR173	32.5329	-0.484919	0.14241	-3.40509	0.000661433	0.00880924
ENSG00000204592.8	HLA-E	5651.81	-0.317403	0.0932107	-3.40522	0.000661117	0.00880924
ENSG00000242071.3	RPL7AP6	3434.61	0.260657	0.076572	3.40408	0.000663871	0.00883651
ENSG00000137752.22	CASP1	216.181	-0.371261	0.109072	-3.40383	0.000664486	0.0088395
ENSG00000026559.13	KCNG1	69.5648	-0.54561	0.160332	-3.403	0.000666502	0.00886111
ENSG00000117036.11	ETV3	1113.47	-0.238984	0.0702449	-3.40215	0.000668575	0.00887957
ENSG00000145087.12	STXBP5L	338.158	-0.651716	0.191562	-3.40211	0.000668676	0.00887957
ENSG00000147364.16	FBXO25	2441.3	0.379105	0.111447	3.40166	0.000669779	0.00888901
ENSG00000168487.17	BMP1	251.825	-0.335239	0.0985818	-3.40062	0.000672326	0.00891759
ENSG00000073067.13	CYP2W1	6.29071	-1.23264	0.362567	-3.39975	0.000674483	0.00894095
ENSG00000104435.13	STMN2	67.8196	-1.23274	0.36271	-3.3987	0.000677078	0.00895411
ENSG00000104870.12	FCGRT	837.684	-0.312588	0.0919726	-3.39871	0.000677055	0.00895411
ENSG00000120645.11	IQSEC3	31.8996	-0.635229	0.186914	-3.39851	0.000677547	0.00895411
ENSG00000124279.11	FASTKD3	210.031	0.217008	0.0638412	3.39918	0.000675876	0.00895411
ENSG00000141401.11	IMPA2	237.242	0.312521	0.0919615	3.39838	0.00067785	0.00895411
ENSG00000169282.17	KCNAB1	464.365	-0.689671	0.202904	-3.399	0.000676322	0.00895411
ENSG00000123892.11	RAB38	34.7865	-0.599962	0.176576	-3.39776	0.000679389	0.00896397
ENSG00000181616.8	OR52H1	6.33881	0.891373	0.262336	3.39783	0.000679219	0.00896397
ENSG00000108176.14	DNAJC12	101.044	0.533144	0.156934	3.39726	0.000680644	0.00896608
ENSG00000171462.14	DLK2	46.4653	-1.02127	0.300597	-3.39747	0.000680114	0.00896608
ENSG00000278041.1	RP5-984P4.6	4.10219	1.79795	0.529241	3.39722	0.000680737	0.00896608
ENSG00000268686.1	AC010524.2	9.84077	1.09635	0.322778	3.3966	0.000682286	0.00898125
ENSG00000141622.13	RNF165	73.4433	-0.729975	0.214944	-3.39612	0.000683481	0.00898836
ENSG00000168781.21	PPIP5K1	584.1	0.195151	0.0574637	3.39607	0.00068362	0.00898836
ENSG00000170989.8	S1PR1	352.426	-0.578244	0.170287	-3.39571	0.000684502	0.00899472
ENSG00000103485.17	QPRT	96.2797	-0.646252	0.190337	-3.3953	0.000685531	0.00899779
ENSG00000126603.8	GLIS2	111.445	-0.568206	0.167344	-3.39544	0.000685185	0.00899779
ENSG00000168675.18	LDLRAD4	1570.69	-0.4083	0.120263	-3.39506	0.000686135	0.0090005
ENSG00000111716.12	LDHB	2972.35	-0.356615	0.105055	-3.39457	0.000687374	0.00901153
ENSG00000101350.7	KIF3B	1495.13	0.156359	0.0460647	3.39434	0.000687938	0.0090137
ENSG00000134490.13	TMEM241	127.428	0.41589	0.122552	3.39359	0.00068983	0.00902871
ENSG00000142089.15	IFITM3	1491.79	-0.323299	0.095268	-3.39357	0.000689882	0.00902871
ENSG00000116120.9	FARSB	603.813	0.190226	0.0560619	3.39315	0.00069095	0.00903414
ENSG00000136930.12	PSMB7	882.85	0.169048	0.0498213	3.39309	0.000691095	0.00903414
ENSG00000147255.18	IGSF1	94.1963	-0.727347	0.214381	-3.39278	0.000691863	0.00903896
ENSG00000248508.6	SRP14-AS1	79.9209	0.264822	0.0780634	3.39239	0.000692846	0.00904658
ENSG00000103034.14	NDRG4	53.7195	-0.75055	0.221321	-3.39123	0.000695793	0.00907219
ENSG00000106089.11	STX1A	35.8734	-0.431243	0.127162	-3.39128	0.000695658	0.00907219
ENSG00000188227.12	ZNF793	426.345	0.2387	0.0703926	3.39099	0.000696411	0.00907219
ENSG00000214491.8	SEC14L6	28.8049	-0.742978	0.219098	-3.39107	0.000696195	0.00907219
ENSG00000146414.15	SHPRH	1993.17	0.167053	0.0492793	3.38993	0.000699111	0.00910212
ENSG00000171303.6	KCNK3	380.016	-0.83906	0.24758	-3.38904	0.000701373	0.00912527
ENSG00000259494.1	MRPL46	188.041	0.161954	0.0477893	3.38892	0.000701696	0.00912527
ENSG00000142541.16	RPL13A	8534.31	0.276926	0.0817219	3.38863	0.000702421	0.00912946
ENSG00000174370.9	C11orf45	27.4898	-0.491868	0.145172	-3.38818	0.000703569	0.00913912
ENSG00000142156.14	COL6A1	3445.85	-0.588363	0.173701	-3.38721	0.000706065	0.00916628
ENSG00000234080.3	RP11-183G22.1	72.753	0.335453	0.0990677	3.3861	0.000708947	0.00919842
ENSG00000237943.6	PRKCQ-AS1	31.3495	-0.449254	0.132685	-3.38588	0.000709495	0.00920026
ENSG00000103495.13	MAZ	2038.28	0.422855	0.124905	3.38541	0.000710727	0.00921007
ENSG00000164056.10	SPRY1	1162.02	-0.50772	0.149979	-3.38528	0.000711065	0.00921007
ENSG00000073712.14	FERMT2	2775.42	-0.502838	0.148547	-3.38503	0.000711698	0.00921299
ENSG00000132718.8	SYT11	636.546	-0.502492	0.148482	-3.3842	0.000713862	0.00923571
ENSG00000272482.1	RP11-474O21.5	9.72298	-0.660434	0.195192	-3.38351	0.000715649	0.00925354
ENSG00000104177.17	MYEF2	853.811	0.310211	0.0916922	3.38318	0.000716525	0.00925958
ENSG00000248663.6	LINC00992	19.9845	1.05531	0.311945	3.38299	0.000717023	0.00926072
ENSG00000136960.12	ENPP2	706.926	-0.49145	0.1453	-3.38231	0.000718787	0.00927821
ENSG00000118407.14	FILIP1	442.197	-0.813566	0.240701	-3.37999	0.00072488	0.00935154
ENSG00000197557.6	TTC30A	461.059	0.320179	0.0947374	3.37964	0.000725798	0.00935804
ENSG00000185052.11	SLC24A3	252.694	-0.4578	0.135495	-3.37873	0.00072822	0.00938392
ENSG00000196440.11	ARMCX4	661.009	-0.365747	0.108269	-3.37814	0.000729787	0.00939876
ENSG00000132507.17	EIF5A	2246.84	0.213999	0.0633594	3.37754	0.000731382	0.00940051
ENSG00000146112.11	PPP1R18	357.561	-0.496779	0.14708	-3.37761	0.000731198	0.00940051
ENSG00000163933.9	RFT1	332.533	0.169577	0.0502083	3.37746	0.000731585	0.00940051
ENSG00000182175.13	RGMA	92.9681	-0.435339	0.128884	-3.37776	0.000730784	0.00940051
ENSG00000134917.9	ADAMTS8	103.736	-0.570255	0.168888	-3.37653	0.00073407	0.00942594
ENSG00000137265.14	IRF4	88.3287	-0.621022	0.18393	-3.37641	0.000734397	0.00942594
ENSG00000101255.10	TRIB3	201.888	0.454591	0.134647	3.37617	0.000735026	0.00942866
ENSG00000137727.12	ARHGAP20	292.597	-0.486102	0.143987	-3.37601	0.00073545	0.00942877
ENSG00000166557.12	TMED3	1713.38	0.403667	0.119612	3.37479	0.000738709	0.00945983
ENSG00000185760.15	KCNQ5	75.1445	-0.648923	0.192281	-3.37487	0.000738511	0.00945983
ENSG00000165895.17	ARHGAP42	388.933	-0.289345	0.0857913	-3.37266	0.000744455	0.00952801
ENSG00000231768.1	LINC01354	31.3007	-0.478033	0.141753	-3.37229	0.000745467	0.00953018
ENSG00000236699.8	ARHGEF38	2216	0.834411	0.247431	3.3723	0.000745422	0.00953018
ENSG00000183963.18	SMTN	1710.94	-0.542314	0.160894	-3.37063	0.000749967	0.0095823
ENSG00000130414.11	NDUFA10	1187.77	0.0977186	0.0289941	3.3703	0.000750875	0.00958849
ENSG00000023608.4	SNAPC1	234.394	-0.266062	0.0789756	-3.36892	0.000754636	0.00963108
ENSG00000154447.14	SH3RF1	1973.42	0.489677	0.145447	3.36671	0.00076072	0.00969779
ENSG00000182809.10	CRIP2	248.753	-0.452786	0.134484	-3.36684	0.000760339	0.00969779
ENSG00000186314.11	PRELID2	107.983	-0.393666	0.116967	-3.36563	0.000763683	0.00973007
ENSG00000092295.11	TGM1	31.7736	-0.791524	0.235194	-3.3654	0.000764319	0.00973075
ENSG00000109099.13	PMP22	872.758	-0.66229	0.196799	-3.3653	0.000764596	0.00973075
ENSG00000256591.5	RP11-286N22.8	32.0351	0.400625	0.119052	3.36511	0.000765129	0.00973206
ENSG00000100823.11	APEX1	983.181	0.211755	0.0629392	3.36443	0.000767009	0.00973462
ENSG00000196782.12	MAML3	879.364	0.278684	0.0828324	3.36443	0.000767025	0.00973462
ENSG00000198624.12	CCDC69	580.007	-0.562235	0.167112	-3.36442	0.000767051	0.00973462
ENSG00000235749.2	RP11-634B7.4	27.28	0.917327	0.272623	3.36482	0.000765927	0.00973462
ENSG00000070756.14	PABPC1	13186.4	0.249676	0.0742366	3.36324	0.000770321	0.00977064
ENSG00000272864.1	RP11-17E13.2	13.9982	-0.791299	0.235299	-3.36295	0.000771147	0.00977564
ENSG00000144488.14	ESPNL	19.0943	-0.886159	0.263639	-3.36126	0.00077588	0.00983013
ENSG00000247137.8	RP11-727A23.5	116.808	0.273279	0.0813168	3.36067	0.000777523	0.00984543
ENSG00000105929.15	ATP6V0A4	17.759	-1.72294	0.5127	-3.36052	0.000777972	0.00984561
ENSG00000086696.10	HSD17B2	19.6285	-1.29018	0.383998	-3.35986	0.00077983	0.00985304
ENSG00000107968.9	MAP3K8	253.203	-0.530171	0.157818	-3.35938	0.000781172	0.00985304
ENSG00000137331.11	IER3	395.966	-0.822196	0.244691	-3.36014	0.000779041	0.00985304
ENSG00000168918.13	INPP5D	372.697	-0.420613	0.125205	-3.35938	0.000781164	0.00985304
ENSG00000213398.7	LCAT	59.6547	-0.430727	0.128201	-3.35977	0.000780085	0.00985304
ENSG00000278535.4	DHRS11	93.0003	0.256934	0.0764806	3.35947	0.000780917	0.00985304
ENSG00000116039.11	ATP6V1B1	16.2133	-1.13774	0.338757	-3.35858	0.000783453	0.00987081
ENSG00000154822.16	PLCL2	353.133	-0.487794	0.145235	-3.35866	0.000783226	0.00987081
ENSG00000163069.12	SGCB	1203.86	-0.462439	0.137721	-3.35778	0.000785707	0.00989369
ENSG00000182871.14	COL18A1	1348.22	-0.391626	0.116639	-3.35758	0.000786272	0.00989531
ENSG00000066926.10	FECH	1189.03	0.450072	0.134084	3.35664	0.000788954	0.00992354
ENSG00000280367.1	RP11-121L10.2	11.9057	0.621708	0.185236	3.35631	0.000789914	0.00993009
ENSG00000069206.15	ADAM7	33.654	1.92778	0.574454	3.35584	0.000791251	0.00994138
ENSG00000116717.11	GADD45A	239.818	-0.578641	0.172454	-3.35533	0.000792716	0.00994874
ENSG00000204954.9	C12orf73	68.6264	0.293438	0.0874511	3.35545	0.000792355	0.00994874
ENSG00000179869.14	ABCA13	12.9354	-0.854015	0.254538	-3.35515	0.000793209	0.00994941
ENSG00000175065.11	DSG4	7.26426	-2.11739	0.631159	-3.35476	0.000794325	0.00995788
ENSG00000179240.9	RP11-111M22.2	72.8521	0.416841	0.124261	3.35457	0.000794892	0.00995947
ENSG00000152818.18	UTRN	18143	0.222505	0.0663403	3.354	0.000796528	0.00996552
ENSG00000163171.7	CDC42EP3	2979.42	-0.394672	0.117666	-3.35416	0.000796056	0.00996552
ENSG00000171889.3	MIR31HG	7.39341	-1.02522	0.305676	-3.35394	0.000796696	0.00996552
ENSG00000102753.9	KPNA3	930.126	-0.31346	0.0934845	-3.35307	0.000799192	0.00999029
ENSG00000104324.15	CPQ	949.555	-0.310926	0.0927347	-3.35286	0.00079982	0.00999029
ENSG00000139117.13	CPNE8	234.678	-0.444953	0.132711	-3.35279	0.0008	0.00999029
ENSG00000162627.16	SNX7	338.408	-0.416976	0.124377	-3.35252	0.000800792	0.00999466
ENSG00000111275.12	ALDH2	1298.07	-0.340599	0.101609	-3.35206	0.000802121	0.0100002
ENSG00000163531.15	NFASC	786.428	-0.481741	0.143712	-3.35212	0.000801963	0.0100002
ENSG00000270069.1	MIR222HG	205.91	-0.741691	0.221295	-3.3516	0.000803468	0.0100115
ENSG00000137672.12	TRPC6	183.858	-0.549171	0.164019	-3.34822	0.00081333	0.0101288
ENSG00000163597.14	SNHG16	1744.61	0.325286	0.0971688	3.34764	0.000815019	0.0101443
ENSG00000130939.18	UBE4B	1283.32	0.121045	0.0361708	3.34649	0.000818416	0.0101753
ENSG00000184371.13	CSF1	291.546	-0.359005	0.107276	-3.34655	0.00081823	0.0101753
ENSG00000178761.14	FAM219B	1344.15	0.145356	0.0434384	3.34626	0.000819098	0.0101782
ENSG00000196586.13	MYO6	4200.65	0.568755	0.169977	3.34607	0.000819651	0.0101795
ENSG00000104833.11	TUBB4A	16.0518	1.27641	0.381524	3.34555	0.000821188	0.010193
ENSG00000128052.8	KDR	1000.09	-0.533552	0.159524	-3.34464	0.000823898	0.010212
ENSG00000214756.7	METTL12	93.5532	0.313598	0.0937631	3.34458	0.00082407	0.010212
ENSG00000225194.2	LINC00092	17.1922	-0.644634	0.192733	-3.3447	0.00082371	0.010212
ENSG00000130700.6	GATA5	39.0684	-1.03029	0.308105	-3.34397	0.000825877	0.0102232
ENSG00000172269.17	DPAGT1	424.274	0.265634	0.0794347	3.34406	0.000825631	0.0102232
ENSG00000162645.12	GBP2	1219.39	-0.407844	0.121971	-3.34379	0.000826437	0.0102245
ENSG00000132475.9	H3F3B	6392.08	-0.206409	0.061735	-3.34347	0.000827375	0.0102305
ENSG00000100422.13	CERK	424.02	-0.424036	0.126832	-3.34328	0.000827928	0.0102318
ENSG00000232533.1	AC093673.5	26.6359	-0.482727	0.144435	-3.34216	0.000831276	0.0102675
ENSG00000187079.15	TEAD1	2493.17	-0.346999	0.103839	-3.3417	0.00083268	0.0102793
ENSG00000174780.15	SRP72	2130.83	0.196496	0.0588065	3.3414	0.00083356	0.0102845
ENSG00000088298.12	EDEM2	352.9	0.228087	0.0682793	3.3405	0.000836274	0.0103124
ENSG00000126602.10	TRAP1	746.475	0.206842	0.0619224	3.34034	0.000836767	0.0103128
ENSG00000132274.15	TRIM22	1527.59	-0.330494	0.0989538	-3.33988	0.000838135	0.0103241
ENSG00000073536.17	NLE1	205.432	0.266845	0.0799093	3.33935	0.000839753	0.0103384
ENSG00000042088.13	TDP1	272.717	0.212465	0.0636389	3.3386	0.000842003	0.0103456
ENSG00000126249.7	PDCD2L	47.9076	0.325154	0.0974122	3.33792	0.000844091	0.0103456
ENSG00000130958.11	SLC35D2	294.445	0.178542	0.0534896	3.33788	0.000844195	0.0103456
ENSG00000132254.12	ARFIP2	1369.95	0.322871	0.0967125	3.33846	0.000842438	0.0103456
ENSG00000172123.12	SLFN12	165.325	-0.400517	0.119968	-3.33853	0.000842244	0.0103456
ENSG00000179603.17	GRM8	9.86099	-0.811332	0.243047	-3.33817	0.000843318	0.0103456
ENSG00000184347.14	SLIT3	586.344	-0.788436	0.236136	-3.33891	0.000841069	0.0103456
ENSG00000185164.14	NOMO2	1506.14	0.182227	0.054595	3.3378	0.000844455	0.0103456
ENSG00000196361.9	ELAVL3	4.42002	-1.03556	0.31022	-3.33815	0.000843377	0.0103456
ENSG00000019505.7	SYT13	167.789	-0.861009	0.257971	-3.33762	0.000844991	0.0103466
ENSG00000144868.13	TMEM108	19.2451	-0.91831	0.275157	-3.33741	0.000845642	0.0103489
ENSG00000132256.18	TRIM5	682.831	0.174583	0.0523333	3.33599	0.000849968	0.0103826
ENSG00000165246.12	NLGN4Y	559.058	-0.263723	0.0790535	-3.33601	0.000849899	0.0103826
ENSG00000172935.8	MRGPRF	321.239	-0.509985	0.152878	-3.3359	0.000850231	0.0103826
ENSG00000215375.6	MYL5	126.941	0.380116	0.113933	3.33631	0.000848999	0.0103826
ENSG00000099725.14	PRKY	297.882	-0.439186	0.131696	-3.33484	0.000853475	0.0104011
ENSG00000108352.11	RAPGEFL1	113.355	-0.709635	0.212803	-3.3347	0.000853915	0.0104011
ENSG00000139874.5	SSTR1	53.3072	0.870066	0.260889	3.33501	0.000852968	0.0104011
ENSG00000148671.13	ADIRF	2471.37	-0.436905	0.131	-3.33516	0.000852517	0.0104011
ENSG00000198901.13	PRC1	124.756	0.33091	0.0992335	3.33466	0.00085404	0.0104011
ENSG00000164808.16	SPIDR	1138.27	0.131047	0.0393013	3.33442	0.00085477	0.0104044
ENSG00000148600.14	CDHR1	31.7934	-0.778114	0.233405	-3.33375	0.000856835	0.0104127
ENSG00000184785.5	SMIM10	140.349	-0.599441	0.179799	-3.33395	0.000856231	0.0104127
ENSG00000270276.2	HIST2H4B	407.499	0.358328	0.10748	3.33389	0.000856411	0.0104127
ENSG00000074696.12	HACD3	2500.02	0.239354	0.0718127	3.33303	0.000859051	0.0104284
ENSG00000131471.6	AOC3	886.375	-0.528719	0.15863	-3.33304	0.000859039	0.0104284
ENSG00000150510.16	FAM124A	194.933	-0.411669	0.123525	-3.33267	0.000860174	0.0104365
ENSG00000137642.12	SORL1	6146.32	-0.327228	0.0981975	-3.33235	0.000861173	0.010443
ENSG00000198342.9	ZNF442	200.048	-0.267016	0.0801455	-3.33164	0.000863351	0.0104638
ENSG00000140873.15	ADAMTS18	23.9035	-1.64901	0.495048	-3.33101	0.000865309	0.0104742
ENSG00000162144.9	CYB561A3	519.034	0.329822	0.0990145	3.33104	0.000865212	0.0104742
ENSG00000166598.13	HSP90B1	20345.5	0.285322	0.0856585	3.33092	0.000865595	0.0104742
ENSG00000238009.6	RP11-34P13.7	108.222	0.477335	0.143313	3.33072	0.000866224	0.010475
ENSG00000265158.1	LRRC37A7P	34.2798	-0.544404	0.163455	-3.3306	0.000866591	0.010475
ENSG00000166813.14	KIF7	141.423	-0.477399	0.143349	-3.33033	0.000867444	0.0104797
ENSG00000100321.14	SYNGR1	417.179	-0.298571	0.0897019	-3.32848	0.000873197	0.0105326
ENSG00000124212.5	PTGIS	1207.72	-0.668008	0.200692	-3.32851	0.000873103	0.0105326
ENSG00000145736.14	GTF2H2	494.23	0.202781	0.060923	3.32848	0.00087322	0.0105326
ENSG00000183032.11	SLC25A21	45.7803	0.384955	0.115691	3.32743	0.000876502	0.0105666
ENSG00000103111.14	MON1B	2694.79	0.744185	0.223722	3.32638	0.000879818	0.0106009
ENSG00000162618.12	ADGRL4	365.14	-0.444157	0.133535	-3.32615	0.000880551	0.0106041
ENSG00000227036.6	LINC00511	60.7586	-0.83687	0.251662	-3.32537	0.000883002	0.010628
ENSG00000213152.5	RPL7AP60	33.2961	0.484961	0.145853	3.325	0.000884193	0.0106366
ENSG00000198208.11	RPS6KL1	37.8849	-0.614508	0.184824	-3.32482	0.000884762	0.0106378
ENSG00000123570.3	RAB9B	312.345	-0.57181	0.172002	-3.32444	0.000885956	0.0106409
ENSG00000166483.10	WEE1	977.332	-0.333105	0.100195	-3.32455	0.000885598	0.0106409
ENSG00000105176.17	URI1	1989.27	0.197329	0.0593623	3.32415	0.0008869	0.0106466
ENSG00000152779.13	SLC16A12	32.7676	-0.61081	0.183792	-3.32338	0.000889323	0.01067
ENSG00000186204.14	CYP4F12	102.203	-0.662558	0.19938	-3.3231	0.000890229	0.0106727
ENSG00000204394.12	VARS	527.918	0.270621	0.0814382	3.32302	0.000890495	0.0106727
ENSG00000104723.20	TUSC3	2089.02	0.300415	0.0904339	3.32193	0.000893958	0.0107086
ENSG00000107959.15	PITRM1	1535.97	0.137587	0.0414308	3.32089	0.000897298	0.0107315
ENSG00000150045.11	KLRF1	6.77096	-0.957299	0.288253	-3.32103	0.000896847	0.0107315
ENSG00000237161.4	RP11-32B5.1	119.924	0.74325	0.223808	3.32093	0.000897171	0.0107315
ENSG00000090776.5	EFNB1	272.187	-0.458611	0.138113	-3.32055	0.000898405	0.0107391
ENSG00000106479.10	ZNF862	403.555	0.295995	0.0891563	3.31996	0.000900315	0.0107506
ENSG00000155090.14	KLF10	1217.18	-0.661473	0.199233	-3.32009	0.000899881	0.0107506
ENSG00000183691.4	NOG	7.54928	-0.943161	0.284102	-3.3198	0.00090082	0.0107509
ENSG00000071994.10	PDCD2	777.476	0.205506	0.061907	3.3196	0.000901473	0.010753
ENSG00000107077.17	KDM4C	472.236	0.155261	0.0467795	3.31901	0.000903383	0.010762
ENSG00000136682.14	CBWD2	862.247	0.14042	0.0423108	3.31878	0.000904129	0.010762
ENSG00000148948.7	LRRC4C	27.8214	-0.638842	0.19248	-3.31901	0.000903384	0.010762
ENSG00000156671.12	SAMD8	1357.38	-0.214409	0.0646041	-3.31881	0.000904016	0.010762
ENSG00000061794.12	MRPS35	946.118	0.215281	0.0648841	3.31794	0.000906851	0.0107664
ENSG00000105088.8	OLFM2	112.577	0.435934	0.131387	3.31793	0.000906872	0.0107664
ENSG00000117152.13	RGS4	107.64	-0.565426	0.170396	-3.31831	0.000905643	0.0107664
ENSG00000164733.20	CTSB	5087.86	-0.262155	0.0790022	-3.31832	0.000905601	0.0107664
ENSG00000213862.4	CTD-2270N23.1	652.087	0.259867	0.078322	3.31794	0.000906852	0.0107664
ENSG00000260855.1	RP11-439E19.10	122.049	0.553371	0.166796	3.31766	0.000907752	0.0107712
ENSG00000136244.11	IL6	198.096	-1.37031	0.4131	-3.31715	0.000909401	0.0107851
ENSG00000233461.5	RP11-295G20.2	22.974	0.493157	0.148716	3.3161	0.000912835	0.0108201
ENSG00000123500.9	COL10A1	58.2843	1.2887	0.388716	3.31529	0.000915486	0.0108402
ENSG00000197343.10	ZNF655	2244.53	-0.337746	0.101873	-3.31535	0.000915282	0.0108402
ENSG00000130813.17	C19orf66	277.353	-0.180819	0.0545548	-3.31444	0.000918268	0.0108675
ENSG00000133131.14	MORC4	918.054	0.212575	0.0641605	3.31317	0.000922439	0.0109111
ENSG00000254363.6	CTB-131B5.5	48.1344	0.451362	0.136261	3.31249	0.000924705	0.0109322
ENSG00000166265.11	CYYR1	212.67	-0.411009	0.124109	-3.31169	0.000927355	0.0109578
ENSG00000226306.6	NPY6R	58.2498	-1.27262	0.384346	-3.31112	0.000929223	0.0109741
ENSG00000167637.16	ZNF283	493.456	0.174611	0.0527408	3.31073	0.000930525	0.0109838
ENSG00000100243.20	CYB5R3	1495.97	-0.200958	0.0607144	-3.30989	0.00093331	0.0109994
ENSG00000166105.15	GLB1L3	588.721	0.84203	0.254385	3.31006	0.00093276	0.0109994
ENSG00000275183.1	LENG9	168.093	0.531926	0.160703	3.31	0.000932973	0.0109994
ENSG00000152284.4	TCF7L1	53.9139	-0.548709	0.165806	-3.30934	0.000935174	0.0110157
ENSG00000146021.14	KLHL3	152.3	-0.397595	0.120157	-3.30897	0.000936394	0.0110243
ENSG00000120278.15	PLEKHG1	347.215	-0.546639	0.165208	-3.30878	0.000937021	0.0110248
ENSG00000157349.16	DDX19B	296.382	-0.16479	0.0498056	-3.30867	0.000937409	0.0110248
ENSG00000182472.8	CAPN12	16.1107	-0.606634	0.183359	-3.30844	0.000938161	0.0110279
ENSG00000129235.10	TXNDC17	483.392	0.337786	0.102119	3.30779	0.000940367	0.0110424
ENSG00000198885.9	ITPRIPL1	53.8192	-0.627121	0.189587	-3.30783	0.000940232	0.0110424
ENSG00000137076.19	TLN1	7994.89	-0.304983	0.0922215	-3.30707	0.000942762	0.0110639
ENSG00000140092.14	FBLN5	756.277	-0.542291	0.163985	-3.30695	0.000943176	0.0110639
ENSG00000166257.8	SCN3B	39.6473	-0.778662	0.235496	-3.30647	0.000944789	0.011077
ENSG00000088836.12	SLC4A11	42.9839	-0.708175	0.214236	-3.30558	0.0009478	0.0111066
ENSG00000131435.12	PDLIM4	254.422	-0.432432	0.130827	-3.30537	0.000948524	0.0111093
ENSG00000023191.16	RNH1	1278.85	-0.13523	0.0409148	-3.30516	0.000949212	0.0111116
ENSG00000146592.16	CREB5	141.84	-0.631898	0.191214	-3.30466	0.000950921	0.0111187
ENSG00000165443.11	PHYHIPL	110.143	-0.739515	0.223787	-3.30455	0.000951289	0.0111187
ENSG00000198618.5	PPIAP22	582.366	0.21011	0.0635812	3.30459	0.000951166	0.0111187
ENSG00000261770.1	CTC-459F4.1	132.117	0.679906	0.205796	3.30378	0.000953903	0.0111435
ENSG00000135083.14	CCNJL	25.767	-0.705161	0.21346	-3.30348	0.000954924	0.0111495
ENSG00000158470.5	B4GALT5	900.074	-0.356324	0.107873	-3.3032	0.000955896	0.0111495
ENSG00000228741.2	SPATA13	8.44941	0.849206	0.257085	3.30322	0.000955829	0.0111495
ENSG00000154134.14	ROBO3	80.0917	-0.467072	0.141414	-3.30288	0.000956971	0.0111563
ENSG00000113328.18	CCNG1	3891.21	0.26829	0.0812414	3.30238	0.000958668	0.0111703
ENSG00000080298.15	RFX3	1457.39	0.449317	0.136087	3.3017	0.000961019	0.0111723
ENSG00000082397.17	EPB41L3	712.344	-0.402526	0.121926	-3.30139	0.000962064	0.0111723
ENSG00000165617.14	DACT1	273.987	-0.506499	0.153399	-3.30184	0.000960523	0.0111723
ENSG00000186812.12	ZNF397	1124.18	0.105042	0.0318181	3.30133	0.000962292	0.0111723
ENSG00000213380.14	COG8	119.37	0.270401	0.0818881	3.30207	0.000959726	0.0111723
ENSG00000214113.10	LYRM4	227.578	0.198259	0.0600431	3.30194	0.000960176	0.0111723
ENSG00000260260.1	SNHG19	149.204	0.528913	0.160209	3.3014	0.00096204	0.0111723
ENSG00000102271.13	KLHL4	27.4935	-0.600903	0.182038	-3.30096	0.000963533	0.0111752
ENSG00000205861.11	C1QTNF9B-AS1	223.487	1.08487	0.32864	3.3011	0.000963078	0.0111752
ENSG00000108561.8	C1QBP	831.111	0.214406	0.0649777	3.29969	0.000967915	0.0112071
ENSG00000132855.4	ANGPTL3	12.5058	1.69462	0.513585	3.29959	0.000968266	0.0112071
ENSG00000156642.16	NPTN	2440.13	-0.324525	0.0983444	-3.29988	0.000967263	0.0112071
ENSG00000197380.10	DACT3	128.477	-0.474896	0.143918	-3.29976	0.000967672	0.0112071
ENSG00000118523.5	CTGF	3400.75	-0.586399	0.177772	-3.29861	0.000971647	0.0112348
ENSG00000119699.7	TGFB3	1920.02	-0.602129	0.182539	-3.29864	0.00097155	0.0112348
ENSG00000231645.2	KRT17P6	37.3193	-0.948296	0.287508	-3.29833	0.000972622	0.0112403
ENSG00000170525.18	PFKFB3	714.38	-0.475682	0.144227	-3.29816	0.000973219	0.0112414
ENSG00000104312.7	RIPK2	439.549	0.354155	0.107401	3.2975	0.000975504	0.01126
ENSG00000114638.7	UPK1B	17.6684	-1.65835	0.502948	-3.29726	0.000976321	0.01126
ENSG00000179241.12	LDLRAD3	859.567	0.361776	0.109717	3.29735	0.000976022	0.01126
ENSG00000141579.6	ZNF750	117.162	-0.944193	0.286385	-3.29694	0.000977437	0.0112672
ENSG00000109805.9	NCAPG	36.3423	0.642736	0.195058	3.29511	0.000983846	0.0113353
ENSG00000112769.18	LAMA4	1723.26	-0.483509	0.146778	-3.29415	0.000987215	0.0113683
ENSG00000168405.14	CMAHP	300.877	-0.46476	0.141109	-3.29361	0.000989083	0.011384
ENSG00000171954.12	CYP4F22	28.6134	-1.17671	0.357352	-3.29286	0.000991752	0.0114089
ENSG00000153982.10	GDPD1	100.038	0.592995	0.180167	3.29135	0.000997064	0.0114584
ENSG00000154930.14	ACSS1	1292.84	0.385555	0.117139	3.29144	0.00099677	0.0114584
ENSG00000019549.8	SNAI2	598.803	-0.58941	0.179092	-3.2911	0.000997957	0.0114628
ENSG00000162614.18	NEXN	1342.69	-0.585917	0.178054	-3.29067	0.000999507	0.0114748
ENSG00000231651.1	DLG3-AS1	7.84459	1.2279	0.373163	3.29051	0.00100005	0.0114752
ENSG00000170465.9	KRT6C	29.7573	-0.926564	0.281662	-3.28964	0.00100317	0.0115051
ENSG00000142449.12	FBN3	24.2062	-0.966956	0.294035	-3.28857	0.00100697	0.0115428
ENSG00000173706.12	HEG1	1112.17	-0.397565	0.120898	-3.28843	0.00100747	0.0115428
ENSG00000135424.15	ITGA7	725.962	-0.632892	0.192488	-3.28795	0.00100919	0.0115567
ENSG00000183298.5	RPSAP19	1591.46	0.227953	0.0693408	3.28743	0.00101107	0.0115723
ENSG00000152990.13	ADGRA3	1154.13	0.227412	0.0691881	3.28687	0.00101308	0.0115895
ENSG00000119042.16	SATB2	193.782	0.328842	0.100065	3.28627	0.00101522	0.0116081
ENSG00000154721.14	JAM2	441.786	-0.422374	0.12856	-3.28543	0.00101827	0.0116371
ENSG00000167779.7	IGFBP6	622.557	-0.797265	0.242703	-3.28494	0.00102005	0.0116515
ENSG00000120658.13	ENOX1	148.297	0.427872	0.130353	3.28241	0.00102926	0.0117508
ENSG00000279289.1	RP3-331H24.6	180.06	0.438313	0.13359	3.28104	0.00103426	0.0118019
ENSG00000162368.13	CMPK1	4902.08	0.277206	0.0845087	3.2802	0.00103732	0.0118309
ENSG00000182022.17	CHST15	503.994	-0.387652	0.118188	-3.27996	0.00103823	0.0118353
ENSG00000163513.17	TGFBR2	2172.7	-0.413282	0.126011	-3.27971	0.00103912	0.0118395
ENSG00000136108.14	CKAP2	437.66	0.333834	0.1018	3.27931	0.0010406	0.0118503
ENSG00000121297.6	TSHZ3	539.862	-0.43456	0.132527	-3.27902	0.00104167	0.0118566
ENSG00000103550.13	KNOP1	347.359	0.228183	0.0695966	3.27865	0.00104305	0.0118586
ENSG00000157570.11	TSPAN18	184.581	-0.561425	0.171249	-3.27841	0.00104395	0.0118586
ENSG00000162595.5	DIRAS3	43.1814	-0.462325	0.141006	-3.27877	0.00104262	0.0118586
ENSG00000279237.1	RP11-212E4.1	22.6967	-0.992443	0.30271	-3.27852	0.00104352	0.0118586
ENSG00000175592.8	FOSL1	57.5992	-1.25515	0.382878	-3.27819	0.00104475	0.0118618
ENSG00000258986.6	TMEM179	6.87585	-1.21181	0.369748	-3.2774	0.00104767	0.011889
ENSG00000111199.10	TRPV4	59.6972	-0.700468	0.213737	-3.27724	0.00104826	0.0118897
ENSG00000185008.17	ROBO2	168.856	-0.631735	0.19285	-3.27578	0.0010537	0.0119395
ENSG00000212694.8	LINC01089	186.024	0.388721	0.118665	3.27579	0.00105367	0.0119395
ENSG00000211976.2	IGHV3-73	30.9986	-1.03171	0.315075	-3.2745	0.00105849	0.0119878
[truncated: 23,614 more rows]

## Sheet: EA_TumVsNonTum
ENS	Symbol	baseMean	log2FoldChange	lfcSE	stat	P-value	Padj
ENSG00000183317.16	EPHA10	53.0104	1.73197	0.148785	11.6408	2.55671e-31	3.14539e-27
ENSG00000197757.7	HOXC6	43.0609	3.89206	0.332816	11.6943	1.36267e-31	3.14539e-27
ENSG00000177181.14	RIMKLA	102.267	1.20943	0.112367	10.7632	5.13342e-27	4.21026e-23
ENSG00000203635.2	AC144450.2	103.454	2.31571	0.218184	10.6135	2.57774e-26	1.58563e-22
ENSG00000260597.1	AC012531.25	17.014	3.92057	0.381116	10.2871	8.05757e-25	3.96513e-21
ENSG00000198353.7	HOXC4	22.0715	3.38168	0.341626	9.89876	4.21449e-23	1.72829e-19
ENSG00000242110.7	AMACR	660.002	2.70426	0.274065	9.86724	5.77326e-23	2.0293e-19
ENSG00000105707.13	HPN	636.055	2.52861	0.265446	9.52586	1.63674e-21	5.034e-18
ENSG00000283236.1	AC074141.3	470.014	1.63148	0.173736	9.39056	5.96818e-21	1.63163e-17
ENSG00000124839.12	RAB17	143.064	1.59309	0.170506	9.34331	9.33705e-21	2.29738e-17
ENSG00000197956.9	S100A6	1785.04	-1.20897	0.130402	-9.27109	1.84257e-20	4.1215e-17
ENSG00000164938.13	TP53INP1	3301.77	0.967909	0.105475	9.17665	4.44719e-20	9.11859e-17
ENSG00000105971.14	CAV2	572.904	-1.23601	0.135267	-9.13758	6.38667e-20	1.2088e-16
ENSG00000225937.1	PCA3	2672.86	3.69751	0.406654	9.09254	9.67539e-20	1.70045e-16
ENSG00000197565.15	COL4A6	453.181	-1.50444	0.165994	-9.06324	1.26631e-19	2.07717e-16
ENSG00000175906.4	ARL4D	62.9611	-1.49973	0.166009	-9.03404	1.65443e-19	2.54421e-16
ENSG00000150625.16	GPM6A	169.751	-1.8959	0.211015	-8.98464	2.59584e-19	3.75709e-16
ENSG00000114631.10	PODXL2	417.374	1.59513	0.178519	8.93531	4.0603e-19	5.25809e-16
ENSG00000138028.14	CGREF1	114.885	1.96218	0.219569	8.9365	4.01679e-19	5.25809e-16
ENSG00000183723.12	CMTM4	1212.08	1.03221	0.115707	8.9209	4.625e-19	5.68991e-16
ENSG00000187699.10	C2orf88	204.694	-1.6144	0.181964	-8.8721	7.1781e-19	8.41034e-16
ENSG00000228613.1	AC144450.1	34.7319	2.42875	0.274598	8.84475	9.17345e-19	1.02597e-15
ENSG00000164124.10	TMEM144	378.736	0.837103	0.0947798	8.83209	1.0274e-18	1.0991e-15
ENSG00000134184.12	GSTM1	79.8689	-1.21444	0.138329	-8.77935	1.64418e-18	1.65662e-15
ENSG00000154640.14	BTG3	242.8	-0.923798	0.105256	-8.77671	1.68322e-18	1.65662e-15
ENSG00000154655.15	L3MBTL4	111.864	-1.19913	0.137535	-8.71874	2.81315e-18	2.66222e-15
ENSG00000068366.19	ACSL4	870.206	-0.842041	0.0971784	-8.66491	4.51889e-18	4.11804e-15
ENSG00000130768.14	SMPDL3B	96.8708	1.82392	0.211286	8.63244	6.00556e-18	5.27738e-15
ENSG00000090776.5	EFNB1	185.981	-1.01322	0.117469	-8.6255	6.38145e-18	5.41433e-15
ENSG00000161835.10	GRASP	132.497	-1.131	0.131398	-8.60749	7.46749e-18	5.92702e-15
ENSG00000169621.9	APLF	256.135	-1.00701	0.116986	-8.60801	7.43398e-18	5.92702e-15
ENSG00000152944.8	MED21	525.967	-0.425833	0.0495889	-8.58728	8.90547e-18	6.70062e-15
ENSG00000164175.14	SLC45A2	31.2162	2.97432	0.346406	8.58623	8.98681e-18	6.70062e-15
ENSG00000019549.8	SNAI2	360.84	-1.27591	0.149236	-8.54964	1.23473e-17	8.93545e-15
ENSG00000152661.7	GJA1	1606.98	-1.0989	0.129305	-8.49853	1.92002e-17	1.34978e-14
ENSG00000095627.9	TDRD1	480.699	3.45138	0.406278	8.49512	1.97731e-17	1.35143e-14
ENSG00000140479.16	PCSK6	219.466	1.67406	0.197178	8.49008	2.06493e-17	1.37318e-14
ENSG00000158528.11	PPP1R9A	1037.33	0.949706	0.112103	8.4717	2.4183e-17	1.55872e-14
ENSG00000173267.13	SNCG	106.64	-1.47055	0.173635	-8.46921	2.47064e-17	1.55872e-14
ENSG00000248429.5	RP11-597D13.9	250.041	1.15522	0.137421	8.40643	4.22682e-17	2.60002e-14
ENSG00000117477.12	CCDC181	46.1472	-1.31893	0.157017	-8.39994	4.46692e-17	2.6807e-14
ENSG00000198848.12	CES1	415.276	-1.21812	0.145311	-8.38279	5.1689e-17	3.02811e-14
ENSG00000105974.11	CAV1	1695.1	-1.29801	0.155076	-8.37019	5.75245e-17	3.2916e-14
ENSG00000115380.19	EFEMP1	1366.91	-1.06896	0.12779	-8.36499	6.01176e-17	3.34557e-14
ENSG00000269086.2	CTC-523E23.5	18.5961	2.24003	0.267853	8.36292	6.1187e-17	3.34557e-14
ENSG00000132182.11	NUP210	565.264	0.818536	0.0983258	8.32473	8.45212e-17	4.52097e-14
ENSG00000197168.11	NEK5	119.462	1.77936	0.214274	8.30414	1.00548e-16	5.26378e-14
ENSG00000242125.3	SNHG3	358.289	0.973134	0.117343	8.29311	1.10328e-16	5.65545e-14
ENSG00000164430.15	MB21D1	106.125	-0.635457	0.0766975	-8.28524	1.17874e-16	5.91896e-14
ENSG00000065060.16	UHRF1BP1	690.208	0.428105	0.0516915	8.28193	1.21192e-16	5.96387e-14
ENSG00000168679.17	SLC16A4	121.093	-0.836668	0.101144	-8.27203	1.317e-16	6.2317e-14
ENSG00000231806.2	PCAT7	22.9954	2.01565	0.243625	8.2736	1.29974e-16	6.2317e-14
ENSG00000143401.14	ANP32E	552.806	-0.913544	0.110496	-8.26764	1.36634e-16	6.34315e-14
ENSG00000149150.8	SLC43A1	385.761	1.3368	0.161998	8.25195	1.55833e-16	7.10051e-14
ENSG00000176928.5	GCNT4	123.132	-1.07614	0.130688	-8.23436	1.80523e-16	8.07596e-14
ENSG00000132840.9	BHMT2	109.379	-1.18305	0.144015	-8.21481	2.12504e-16	9.17309e-14
ENSG00000179604.9	CDC42EP4	701.901	-0.623411	0.0758694	-8.2169	2.08833e-16	9.17309e-14
ENSG00000282961.1	PRNCR1	267.056	1.26175	0.153957	8.19545	2.49663e-16	1.05913e-13
ENSG00000252690.3	SCARNA15	76.8533	0.766704	0.0936726	8.18493	2.72471e-16	1.1363e-13
ENSG00000087077.12	TRIP6	273.534	-0.939658	0.114938	-8.17538	2.94937e-16	1.20949e-13
ENSG00000248485.1	PCP4L1	55.4195	-1.82766	0.223899	-8.16288	3.27117e-16	1.31946e-13
ENSG00000169855.19	ROBO1	1314.36	-1.05358	0.129173	-8.15634	3.45328e-16	1.37045e-13
ENSG00000134590.13	FAM127A	341.848	-0.511106	0.0626963	-8.1521	3.57672e-16	1.39691e-13
ENSG00000119632.3	IFI27L2	52.2131	-1.16843	0.14352	-8.14124	3.91237e-16	1.50412e-13
ENSG00000189339.11	SLC35E2B	1188.45	0.451876	0.0556507	8.11986	4.66715e-16	1.7667e-13
ENSG00000131016.16	AKAP12	3081.89	-1.10074	0.135812	-8.10491	5.27836e-16	1.91812e-13
ENSG00000134202.10	GSTM3	648.65	-0.876071	0.108098	-8.10439	5.30105e-16	1.91812e-13
ENSG00000188559.13	RALGAPA2	2750.14	0.813551	0.100371	8.10547	5.25419e-16	1.91812e-13
ENSG00000133104.12	SPG20	1263.64	-0.953153	0.117747	-8.09495	5.72892e-16	2.0429e-13
ENSG00000073060.15	SCARB1	331.294	0.638333	0.0788924	8.09118	5.90902e-16	2.07702e-13
ENSG00000124571.17	XPO5	577.537	0.356807	0.0441522	8.08131	6.4075e-16	2.20623e-13
ENSG00000232677.6	LINC00665	270.758	1.00056	0.123826	8.08039	6.45594e-16	2.20623e-13
ENSG00000173638.18	SLC19A1	166.844	1.21518	0.150552	8.0715	6.94372e-16	2.34041e-13
ENSG00000142627.12	EPHA2	195.38	-1.71655	0.212763	-8.06788	7.15308e-16	2.3784e-13
ENSG00000021355.12	SERPINB1	338.772	-1.00647	0.124935	-8.05594	7.88697e-16	2.52217e-13
ENSG00000114790.12	ARHGEF26	917.411	1.10962	0.137741	8.05585	7.893e-16	2.52217e-13
ENSG00000143179.13	UCK2	267.672	0.832041	0.103257	8.05798	7.7563e-16	2.52217e-13
ENSG00000180616.8	SSTR2	102.734	-1.51943	0.188665	-8.05359	8.04025e-16	2.53629e-13
ENSG00000003249.13	DBNDD1	75.1564	1.19776	0.148899	8.04415	8.68431e-16	2.67097e-13
ENSG00000174279.4	EVX2	28.2575	-1.79224	0.222769	-8.04527	8.6052e-16	2.67097e-13
ENSG00000109099.13	PMP22	555.168	-1.14143	0.141963	-8.04032	8.96012e-16	2.70634e-13
ENSG00000144668.11	ITGA9	790.87	-1.11641	0.138865	-8.03952	9.01929e-16	2.70634e-13
ENSG00000175785.12	PRIMA1	62.0657	-1.59811	0.199025	-8.02967	9.77349e-16	2.87084e-13
ENSG00000245750.7	DRAIC	209.284	1.67045	0.208043	8.02933	9.80088e-16	2.87084e-13
ENSG00000104177.17	MYEF2	617.275	0.613376	0.076408	8.02764	9.93651e-16	2.87633e-13
ENSG00000105778.17	AVL9	1347.89	0.469189	0.0585065	8.01943	1.06236e-15	3.03947e-13
ENSG00000177469.12	PTRF	2840.37	-0.975026	0.121614	-8.01741	1.08001e-15	3.05445e-13
ENSG00000175893.11	ZDHHC21	1347.68	0.363574	0.0453825	8.01132	1.13483e-15	3.16659e-13
ENSG00000176153.11	GPX2	56.461	-2.36193	0.294866	-8.01018	1.1454e-15	3.16659e-13
ENSG00000128050.8	PAICS	1266.07	0.79316	0.0990394	8.00853	1.16086e-15	3.17367e-13
ENSG00000069702.10	TGFBR3	1207.36	-0.923199	0.115567	-7.98846	1.36632e-15	3.69433e-13
ENSG00000100243.20	CYB5R3	1001.85	-0.387046	0.0484727	-7.98484	1.40707e-15	3.72269e-13
ENSG00000133800.8	LYVE1	183.609	-1.53618	0.192381	-7.9851	1.40412e-15	3.72269e-13
ENSG00000236699.8	ARHGEF38	1605.13	1.31353	0.164735	7.9736	1.54122e-15	4.03422e-13
ENSG00000280106.1	CTC-523E23.3	42.9602	0.861056	0.108045	7.96945	1.5938e-15	4.12795e-13
ENSG00000109846.7	CRYAB	440.306	-1.35819	0.170597	-7.96137	1.70141e-15	4.36076e-13
ENSG00000112699.10	GMDS	312.747	1.09156	0.137135	7.95979	1.72338e-15	4.37153e-13
ENSG00000016602.9	CLCA4	128.96	-3.21236	0.404095	-7.94952	1.87241e-15	4.70108e-13
ENSG00000100097.11	LGALS1	1056	-0.915319	0.115191	-7.94609	1.92483e-15	4.78388e-13
ENSG00000154734.14	ADAMTS1	3041.11	-1.44324	0.181899	-7.93433	2.1164e-15	5.2074e-13
ENSG00000155755.18	TMEM237	372.223	-0.592933	0.0747747	-7.92959	2.19872e-15	5.35638e-13
ENSG00000175336.9	APOF	43.1114	2.65289	0.334742	7.9252	2.27786e-15	5.49479e-13
ENSG00000125247.15	TMTC4	473.313	1.06688	0.134916	7.90771	2.62174e-15	6.13508e-13
ENSG00000126458.3	RRAS	266.278	-0.841879	0.106473	-7.90694	2.63783e-15	6.13508e-13
ENSG00000150471.16	ADGRL3	214.352	-1.56433	0.197848	-7.9067	2.64304e-15	6.13508e-13
ENSG00000175556.16	LONRF3	84.1334	-0.919442	0.116267	-7.90802	2.61508e-15	6.13508e-13
ENSG00000175130.6	MARCKSL1	1042.8	1.21323	0.153509	7.90332	2.7157e-15	6.24485e-13
ENSG00000107438.8	PDLIM1	485.651	-1.05757	0.133928	-7.89651	2.86823e-15	6.53451e-13
ENSG00000169562.9	GJB1	288.29	1.83618	0.232626	7.89326	2.94403e-15	6.64568e-13
ENSG00000182534.13	MXRA7	1659.19	-0.972396	0.123216	-7.89181	2.97833e-15	6.66197e-13
ENSG00000123473.15	STIL	142.176	0.928233	0.117646	7.89008	3.01988e-15	6.69406e-13
ENSG00000171208.9	NETO2	91.6239	1.33691	0.16953	7.88597	3.12112e-15	6.85672e-13
ENSG00000152137.6	HSPB8	958.227	-1.39164	0.176662	-7.87743	3.34187e-15	7.27669e-13
ENSG00000108381.10	ASPA	139.392	-1.41974	0.180389	-7.87041	3.53468e-15	7.43341e-13
ENSG00000172201.11	ID4	527.729	-1.152	0.146365	-7.87073	3.5259e-15	7.43341e-13
ENSG00000198586.13	TLK1	1890.01	0.361349	0.0459081	7.87113	3.51447e-15	7.43341e-13
ENSG00000260228.5	RP11-483P21.2	20.6914	2.51406	0.319411	7.87093	3.52023e-15	7.43341e-13
ENSG00000138386.16	NAB1	803.212	-0.552418	0.0703297	-7.8547	4.00741e-15	8.35613e-13
ENSG00000144681.10	STAC	181.674	-1.6447	0.209465	-7.85189	4.09821e-15	8.47366e-13
ENSG00000050165.17	DKK3	1131.7	-0.851914	0.108656	-7.84048	4.48841e-15	9.20311e-13
ENSG00000170876.7	TMEM43	973.392	-0.507752	0.0647748	-7.83873	4.55131e-15	9.25496e-13
ENSG00000103196.11	CRISPLD2	3663.11	-1.07756	0.137608	-7.83063	4.85423e-15	9.40459e-13
ENSG00000110002.15	VWA5A	499.636	-0.870661	0.111129	-7.83471	4.69937e-15	9.40459e-13
ENSG00000123243.14	ITIH5	730.317	-1.16089	0.148227	-7.83183	4.80812e-15	9.40459e-13
ENSG00000157557.11	ETS2	1550.51	-1.12592	0.143772	-7.83133	4.82734e-15	9.40459e-13
ENSG00000168491.9	CCDC110	85.3893	1.28128	0.163542	7.83455	4.70514e-15	9.40459e-13
ENSG00000228223.2	HCG11	184.265	-0.760148	0.0970576	-7.83193	4.80456e-15	9.40459e-13
ENSG00000102226.9	USP11	517.987	-0.539531	0.0689307	-7.82716	4.99016e-15	9.44483e-13
ENSG00000184785.5	SMIM10	110.29	-1.19967	0.153264	-7.8275	4.97662e-15	9.44483e-13
ENSG00000205978.5	NYNRIN	247.317	-1.39893	0.178718	-7.82759	4.97301e-15	9.44483e-13
ENSG00000167641.10	PPP1R14A	49.4799	-1.49295	0.190815	-7.82408	5.11384e-15	9.60503e-13
ENSG00000168672.3	FAM84B	867.301	0.988481	0.126398	7.82037	5.26681e-15	9.81742e-13
ENSG00000101152.10	DNAJC5	805.787	0.415555	0.0531482	7.81879	5.33331e-15	9.82265e-13
ENSG00000120885.20	CLU	2991.96	-1.2588	0.161005	-7.81841	5.34946e-15	9.82265e-13
ENSG00000170558.8	CDH2	132.797	-1.67984	0.215113	-7.8091	5.7596e-15	1.04974e-12
ENSG00000185532.15	PRKG1	507.186	-1.19834	0.153611	-7.80113	6.13549e-15	1.10892e-12
ENSG00000275832.4	ARHGAP23	186.328	-1.37655	0.176474	-7.80033	6.17444e-15	1.10892e-12
ENSG00000128714.5	HOXD13	112.709	-1.58056	0.202863	-7.79123	6.63594e-15	1.18317e-12
ENSG00000102007.10	PLP2	228.463	-0.853805	0.109735	-7.7806	7.21824e-15	1.27444e-12
ENSG00000141469.16	SLC14A1	1206.89	-1.99743	0.256768	-7.77912	7.30322e-15	1.27444e-12
ENSG00000168143.8	FAM83B	142.043	-1.48074	0.190339	-7.7795	7.28094e-15	1.27444e-12
ENSG00000157570.11	TSPAN18	147.674	-1.27787	0.164323	-7.77659	7.45073e-15	1.29102e-12
ENSG00000184307.13	ZDHHC23	223.988	0.826161	0.106302	7.7718	7.73788e-15	1.3314e-12
ENSG00000166959.7	MS4A8	112.149	2.56357	0.329895	7.77088	7.79413e-15	1.33177e-12
ENSG00000261716.1	RP11-196G18.22	194.52	0.654619	0.0842909	7.76619	8.08843e-15	1.37252e-12
ENSG00000235162.8	C12orf75	429.82	-1.10669	0.14276	-7.75214	9.03586e-15	1.52279e-12
ENSG00000173918.14	C1QTNF1	274.871	-1.31628	0.170078	-7.73926	9.99941e-15	1.67371e-12
ENSG00000184481.16	FOXO4	247.411	-0.359849	0.0465183	-7.73563	1.0289e-14	1.71055e-12
ENSG00000103710.10	RASL12	452.582	-1.29371	0.167308	-7.73253	1.05432e-14	1.74104e-12
ENSG00000188732.10	FAM221A	244.31	0.893756	0.115824	7.71652	1.19545e-14	1.96094e-12
ENSG00000204590.12	GNL1	527.361	-0.384526	0.049844	-7.71459	1.21373e-14	1.97774e-12
ENSG00000100234.11	TIMP3	5418.96	-1.04689	0.135775	-7.71048	1.25343e-14	2.02899e-12
ENSG00000187801.14	ZFP69B	45.7442	0.829861	0.107644	7.70934	1.26472e-14	2.03389e-12
ENSG00000181751.9	C5orf30	231.831	1.09841	0.142519	7.70709	1.2872e-14	2.05659e-12
ENSG00000170955.9	PRKCDBP	107.736	-0.975545	0.126595	-7.70601	1.2981e-14	2.06062e-12
ENSG00000173175.14	ADCY5	387.836	-1.27651	0.165764	-7.70072	1.353e-14	2.13401e-12
ENSG00000091972.18	CD200	141.169	-1.18688	0.15428	-7.69304	1.43678e-14	2.25171e-12
ENSG00000147234.10	FRMPD3	56.4371	1.70579	0.221974	7.68464	1.53433e-14	2.38938e-12
ENSG00000197766.7	CFD	524.004	-1.47781	0.192364	-7.68236	1.5619e-14	2.41701e-12
ENSG00000170271.10	FAXDC2	375.655	-1.03398	0.134676	-7.67753	1.62191e-14	2.4942e-12
ENSG00000129194.7	SOX15	18.7317	-1.51278	0.197101	-7.67515	1.65221e-14	2.51858e-12
ENSG00000206075.13	SERPINB5	187.806	-2.07311	0.270123	-7.67469	1.65824e-14	2.51858e-12
ENSG00000076706.15	MCAM	819.581	-1.1645	0.151765	-7.67305	1.67948e-14	2.53519e-12
ENSG00000005243.9	COPZ2	115.736	-0.946868	0.123483	-7.66801	1.74685e-14	2.607e-12
ENSG00000225091.3	SNORA71A	321.898	1.34634	0.175581	7.66791	1.74824e-14	2.607e-12
ENSG00000167114.12	SLC27A4	193.24	0.742272	0.0969041	7.65986	1.8613e-14	2.75888e-12
ENSG00000253438.2	PCAT1	74.6504	1.87419	0.244946	7.65143	1.98756e-14	2.92838e-12
ENSG00000163590.13	PPM1L	696.655	-0.713355	0.0932689	-7.64837	2.03541e-14	2.98102e-12
ENSG00000121060.15	TRIM25	503.908	0.366016	0.047919	7.63821	2.20262e-14	3.18957e-12
ENSG00000143320.8	CRABP2	123.445	-1.66095	0.217454	-7.63815	2.20373e-14	3.18957e-12
ENSG00000012171.18	SEMA3B	189.619	-0.956387	0.12525	-7.63581	2.24413e-14	3.21027e-12
ENSG00000106278.11	PTPRZ1	107.485	-1.84286	0.241337	-7.63604	2.24004e-14	3.21027e-12
ENSG00000153982.10	GDPD1	78.5358	1.09827	0.14402	7.62585	2.42436e-14	3.44805e-12
ENSG00000170921.14	TANC2	944.59	0.611637	0.0802953	7.61734	2.5895e-14	3.66177e-12
ENSG00000145936.8	KCNMB1	252.552	-1.24988	0.164174	-7.61314	2.67522e-14	3.76136e-12
ENSG00000161896.11	IP6K3	77.9988	-1.63812	0.21543	-7.60395	2.87233e-14	3.97615e-12
ENSG00000183010.16	PYCR1	658.873	1.45388	0.191193	7.60421	2.86646e-14	3.97615e-12
ENSG00000198732.10	SMOC1	639.698	-1.62341	0.213501	-7.60376	2.87647e-14	3.97615e-12
ENSG00000281398.2	SNHG4	41.6403	1.35042	0.177663	7.60101	2.93823e-14	4.03884e-12
ENSG00000143337.18	TOR1AIP1	1675.34	-0.365244	0.0480601	-7.59973	2.96757e-14	4.0565e-12
ENSG00000123096.11	SSPN	886.401	-0.798763	0.105151	-7.59634	3.04626e-14	4.1393e-12
ENSG00000161551.13	ZNF577	518.241	1.06627	0.140379	7.59568	3.06179e-14	4.1393e-12
ENSG00000263155.5	MYZAP	71.4729	-1.16391	0.153326	-7.59112	3.17144e-14	4.26411e-12
ENSG00000119986.6	AVPI1	108.362	-1.08457	0.142947	-7.58722	3.26853e-14	4.37078e-12
ENSG00000103241.6	FOXF1	399.259	-1.54735	0.204014	-7.58457	3.336e-14	4.43688e-12
ENSG00000169071.14	ROR2	307.367	-1.20052	0.158411	-7.57847	3.49649e-14	4.62533e-12
ENSG00000249784.1	SCARNA22	51.1853	0.943945	0.12459	7.5764	3.55275e-14	4.67462e-12
ENSG00000233608.3	TWIST2	76.3492	-1.23558	0.163151	-7.57322	3.64075e-14	4.76493e-12
ENSG00000077232.16	DNAJC10	3628.35	0.728417	0.0962446	7.56839	3.77875e-14	4.91938e-12
ENSG00000135549.14	PKIB	201.92	1.37109	0.181387	7.55895	4.06335e-14	5.23449e-12
ENSG00000185973.10	TMLHE	161.234	-1.12406	0.148697	-7.55939	4.04979e-14	5.23449e-12
ENSG00000154188.9	ANGPT1	821.848	-1.19305	0.157948	-7.55346	4.23861e-14	5.43182e-12
ENSG00000260209.1	RP11-680F20.10	11.5696	2.48898	0.329938	7.54376	4.56599e-14	5.82105e-12
ENSG00000159212.12	CLIC6	137.427	-1.15316	0.152963	-7.5388	4.743e-14	6.01555e-12
ENSG00000168490.13	PHYHIP	64.1394	-1.58531	0.210313	-7.53783	4.77868e-14	6.02971e-12
ENSG00000258274.1	RP11-887P2.5	30.3698	-1.52242	0.202088	-7.53346	4.94144e-14	6.20327e-12
ENSG00000071282.11	LMCD1	231.077	-1.06217	0.141133	-7.52603	5.23069e-14	6.53305e-12
ENSG00000183605.16	SFXN4	217.851	0.532648	0.0708004	7.52323	5.34391e-14	6.64075e-12
ENSG00000154678.16	PDE1C	170.131	-1.78214	0.236958	-7.52088	5.44082e-14	6.71731e-12
ENSG00000259905.5	PWRN1	20.4827	-1.8562	0.246822	-7.52042	5.46012e-14	6.71731e-12
ENSG00000188910.7	GJB3	26.4184	-1.84336	0.245172	-7.51865	5.53428e-14	6.77468e-12
ENSG00000123570.3	RAB9B	195.47	-1.18395	0.157531	-7.51566	5.66266e-14	6.82989e-12
ENSG00000130700.6	GATA5	31.2063	-1.85086	0.246234	-7.51666	5.61953e-14	6.82989e-12
ENSG00000185585.19	OLFML2A	194.426	-1.19351	0.158792	-7.51616	5.64105e-14	6.82989e-12
ENSG00000113296.14	THBS4	435.494	1.51677	0.201855	7.51415	5.72797e-14	6.84159e-12
ENSG00000139926.15	FRMD6	1127.42	-0.920826	0.122538	-7.5146	5.70873e-14	6.84159e-12
ENSG00000235098.8	ANKRD65	86.9989	-1.01112	0.134662	-7.50859	5.97698e-14	7.10452e-12
ENSG00000147162.13	OGT	6031.05	0.545994	0.0727459	7.5055	6.11952e-14	7.23898e-12
ENSG00000114021.11	NIT2	560.627	0.359323	0.0478941	7.50244	6.26404e-14	7.3418e-12
ENSG00000137872.16	SEMA6D	194.321	-1.20954	0.16122	-7.5024	6.26612e-14	7.3418e-12
ENSG00000125733.17	TRIP10	286.091	-0.770524	0.102732	-7.50032	6.36614e-14	7.42364e-12
ENSG00000213366.12	GSTM2	293.975	-1.11759	0.149034	-7.49892	6.43439e-14	7.46784e-12
ENSG00000116661.9	FBXO2	50.569	-1.05171	0.140263	-7.49812	6.47421e-14	7.47877e-12
ENSG00000227191.8	TRGC2	809.156	1.68983	0.225429	7.49607	6.57601e-14	7.56088e-12
ENSG00000178467.17	P4HTM	444.675	0.354737	0.0473349	7.49419	6.67075e-14	7.63413e-12
ENSG00000139514.12	SLC7A1	1020.13	0.979546	0.130858	7.48558	7.1232e-14	8.11419e-12
ENSG00000106261.16	ZKSCAN1	4756.9	0.560533	0.0749433	7.47943	7.46452e-14	8.4638e-12
ENSG00000140859.15	KIFC3	140.313	-1.01655	0.13594	-7.47789	7.55239e-14	8.48524e-12
ENSG00000171130.17	ATP6V0E2	564.972	0.814645	0.108939	7.47802	7.54514e-14	8.48524e-12
ENSG00000106538.9	RARRES2	357.453	-0.982741	0.131446	-7.47638	7.63998e-14	8.54462e-12
ENSG00000198624.12	CCDC69	355.985	-0.973103	0.13019	-7.47449	7.7503e-14	8.62878e-12
ENSG00000140279.12	DUOX2	156.867	-1.54156	0.206388	-7.46925	8.06527e-14	8.939e-12
ENSG00000126262.4	FFAR2	50.1185	1.74059	0.233102	7.46706	8.20053e-14	9.04816e-12
ENSG00000172878.13	METAP1D	119.374	0.63852	0.085526	7.4658	8.27928e-14	9.05385e-12
ENSG00000184564.8	SLITRK6	346.439	-1.44674	0.193773	-7.46615	8.25778e-14	9.05385e-12
ENSG00000142910.15	TINAGL1	390.252	-1.15922	0.155297	-7.46456	8.35776e-14	9.09924e-12
ENSG00000187122.16	SLIT1	91	2.25365	0.302061	7.46092	8.592e-14	9.31305e-12
ENSG00000184205.14	TSPYL2	771.8	-0.860944	0.115514	-7.45317	9.11269e-14	9.83411e-12
ENSG00000275993.2	CH507-42P11.8	540.877	-1.28887	0.173039	-7.44843	9.4457e-14	1.0149e-11
ENSG00000240038.6	AMY2B	289.259	-0.806976	0.108439	-7.44172	9.93854e-14	1.06321e-11
ENSG00000171444.17	MCC	876.205	-0.966773	0.129993	-7.43713	1.02896e-13	1.09296e-11
ENSG00000198121.13	LPAR1	641.83	-0.979356	0.131688	-7.43693	1.03055e-13	1.09296e-11
ENSG00000075426.11	FOSL2	1978.9	-0.878002	0.118334	-7.41967	1.17412e-13	1.23458e-11
ENSG00000158104.11	HPD	9.90037	-2.05952	0.277556	-7.42018	1.16961e-13	1.23458e-11
ENSG00000280623.1	PCAT14	4884.21	2.86789	0.386559	7.41903	1.17983e-13	1.23531e-11
ENSG00000122824.10	NUDT10	279.136	-1.0515	0.141796	-7.41553	1.21136e-13	1.25762e-11
ENSG00000140474.12	ULK3	338.141	0.555114	0.0748572	7.41564	1.21036e-13	1.25762e-11
ENSG00000158966.13	CACHD1	342.21	-0.965371	0.130279	-7.41	1.263e-13	1.30571e-11
ENSG00000165072.9	MAMDC2	239.721	-1.02203	0.13795	-7.40874	1.27507e-13	1.31268e-11
ENSG00000182916.7	TCEAL7	84.7088	-1.08399	0.146335	-7.40762	1.28589e-13	1.3183e-11
ENSG00000142178.7	SIK1	462.143	-1.31742	0.177878	-7.40629	1.2988e-13	1.31989e-11
ENSG00000171867.16	PRNP	2405.48	-0.694024	0.0937134	-7.40581	1.30353e-13	1.31989e-11
ENSG00000180884.9	ZNF792	201.497	0.68135	0.091997	7.40621	1.29955e-13	1.31989e-11
ENSG00000171729.13	TMEM51	116.706	-0.825869	0.111579	-7.40168	1.34469e-13	1.35599e-11
ENSG00000117318.8	ID3	632.964	-1.27654	0.172593	-7.39621	1.40125e-13	1.40725e-11
ENSG00000169499.14	PLEKHA2	599.662	-0.770127	0.104146	-7.39466	1.41766e-13	1.41795e-11
ENSG00000135318.11	NT5E	422.998	-1.03204	0.139582	-7.39382	1.42669e-13	1.4212e-11
ENSG00000280032.1	RP11-832A4.7	78.6638	-1.83286	0.248134	-7.38656	1.50674e-13	1.49489e-11
ENSG00000119699.7	TGFB3	1041.8	-1.2228	0.165615	-7.38336	1.54344e-13	1.52515e-11
ENSG00000175984.14	DENND2C	151.741	-0.736956	0.099872	-7.37901	1.5947e-13	1.5695e-11
ENSG00000108370.16	RGS9	76.097	-1.12893	0.153032	-7.3771	1.61768e-13	1.57949e-11
ENSG00000269190.5	FBXO17	118.463	-1.12999	0.153165	-7.3776	1.61165e-13	1.57949e-11
ENSG00000119508.17	NR4A3	661.084	-1.58014	0.214262	-7.37482	1.64573e-13	1.59971e-11
ENSG00000148175.12	STOM	2022.21	-0.934823	0.126776	-7.37383	1.6579e-13	1.59971e-11
ENSG00000163431.12	LMOD1	2401.59	-1.32099	0.179134	-7.37431	1.65198e-13	1.59971e-11
ENSG00000101955.14	SRPX	159.153	-1.13403	0.15381	-7.37294	1.66903e-13	1.60416e-11
ENSG00000107796.13	ACTA2	11970.7	-1.15925	0.157518	-7.35948	1.84628e-13	1.76762e-11
ENSG00000115641.18	FHL2	653.337	-0.97102	0.132009	-7.35573	1.89889e-13	1.81094e-11
ENSG00000237989.1	AP001046.5	24.4897	-1.68346	0.228883	-7.35509	1.90802e-13	1.81262e-11
ENSG00000172954.13	LCLAT1	816.521	0.615824	0.0837403	7.35397	1.92408e-13	1.82085e-11
ENSG00000101255.10	TRIB3	172.209	1.02782	0.139822	7.35094	1.96814e-13	1.8413e-11
ENSG00000127920.5	GNG11	282.62	-0.646225	0.0879034	-7.35154	1.95937e-13	1.8413e-11
ENSG00000185624.14	P4HB	7783.57	0.880874	0.119823	7.35143	1.96091e-13	1.8413e-11
ENSG00000095794.19	CREM	445.334	-0.875346	0.119143	-7.34704	2.02644e-13	1.88866e-11
ENSG00000102024.17	PLS3	1096.53	-0.796378	0.108425	-7.34499	2.05779e-13	1.91064e-11
ENSG00000162407.8	PLPP3	1970.21	-0.916025	0.124831	-7.33814	2.16584e-13	2.0034e-11
ENSG00000106211.8	HSPB1	1248.94	-0.928631	0.12664	-7.33282	2.25358e-13	2.07676e-11
ENSG00000106258.13	CYP3A5	663.475	-1.83662	0.250547	-7.33046	2.29366e-13	2.1058e-11
ENSG00000165633.12	VSTM4	604.105	-0.885144	0.120765	-7.32948	2.31042e-13	2.1133e-11
ENSG00000104312.7	RIPK2	313.084	0.736855	0.100584	7.32573	2.37599e-13	2.16523e-11
ENSG00000111962.7	UST	250.198	-0.641413	0.0875793	-7.3238	2.41053e-13	2.1886e-11
ENSG00000160216.18	AGPAT3	755.322	0.507006	0.0692376	7.3227	2.43031e-13	2.19845e-11
ENSG00000162493.16	PDPN	160.524	-0.911541	0.124597	-7.31595	2.55574e-13	2.30344e-11
ENSG00000173040.12	EVC2	110.602	-1.04515	0.142897	-7.31403	2.59257e-13	2.32811e-11
ENSG00000171056.7	SOX7	41.0004	-1.2928	0.176838	-7.31062	2.65909e-13	2.37916e-11
ENSG00000198952.8	SMG5	972.227	0.406089	0.0555567	7.30946	2.68219e-13	2.39113e-11
ENSG00000151914.19	DST	10714.5	-0.806832	0.110407	-7.30779	2.71567e-13	2.41224e-11
ENSG00000157168.18	NRG1	69.543	-1.41209	0.19332	-7.30442	2.78468e-13	2.46465e-11
ENSG00000128059.8	PPAT	246.368	0.733641	0.100495	7.30028	2.8718e-13	2.53264e-11
ENSG00000101017.13	CD40	108.718	-0.957005	0.131139	-7.29761	2.92922e-13	2.57406e-11
ENSG00000107738.19	C10orf54	314.776	-0.82139	0.112665	-7.29055	3.08684e-13	2.68381e-11
ENSG00000109113.18	RAB34	366.557	-0.914479	0.125426	-7.291	3.07663e-13	2.68381e-11
ENSG00000145113.21	MUC4	326.786	-2.58553	0.354637	-7.29064	3.08476e-13	2.68381e-11
ENSG00000186073.11	C15orf41	136.839	-0.80047	0.109838	-7.28774	3.15204e-13	2.73084e-11
ENSG00000172638.12	EFEMP2	304.386	-1.01125	0.138799	-7.28569	3.20035e-13	2.76297e-11
ENSG00000237440.8	ZNF737	620.631	0.75508	0.103707	7.28093	3.31527e-13	2.85217e-11
ENSG00000133874.1	RNF122	92.259	-1.2026	0.165191	-7.28006	3.33676e-13	2.86066e-11
ENSG00000171401.14	KRT13	585.092	-3.21009	0.441362	-7.27314	3.51229e-13	3.00069e-11
ENSG00000163069.12	SGCB	786.714	-0.761423	0.104701	-7.27232	3.53365e-13	3.0085e-11
ENSG00000035141.7	FAM136A	384.732	0.552956	0.0760645	7.26956	3.60647e-13	3.0599e-11
ENSG00000250767.1	RP11-1084J3.3	14.8691	3.45141	0.474985	7.26635	3.69332e-13	3.12282e-11
ENSG00000118971.7	CCND2	2649.64	-0.962571	0.132518	-7.26371	3.76621e-13	3.17355e-11
ENSG00000132359.14	RAP1GAP2	403.084	0.857035	0.118012	7.26224	3.80735e-13	3.19726e-11
ENSG00000187210.12	GCNT1	1066.15	1.59052	0.219027	7.26173	3.82164e-13	3.19835e-11
ENSG00000168077.13	SCARA3	309.468	-1.02709	0.14153	-7.25705	3.95633e-13	3.29985e-11
ENSG00000196154.11	S100A4	330.025	-1.13175	0.15601	-7.25432	4.03699e-13	3.35575e-11
ENSG00000231645.2	KRT17P6	33.257	-1.74805	0.240988	-7.2537	4.05536e-13	3.35966e-11
ENSG00000162616.8	DNAJB4	563.953	-1.00025	0.137974	-7.24955	4.18168e-13	3.45269e-11
ENSG00000116044.15	NFE2L2	1647.82	-0.496159	0.0684716	-7.24621	4.28602e-13	3.52166e-11
ENSG00000167291.15	TBC1D16	898.853	0.554084	0.076468	7.24596	4.29383e-13	3.52166e-11
ENSG00000239697.10	TNFSF12	97.2704	-0.591265	0.0816322	-7.24303	4.38764e-13	3.58664e-11
ENSG00000166979.12	EVA1C	252.009	-0.896697	0.123844	-7.24055	4.46877e-13	3.64087e-11
ENSG00000149231.11	CCDC82	401.767	-0.638223	0.0881854	-7.23729	4.57744e-13	3.7171e-11
ENSG00000188158.14	NHS	282.758	-1.08631	0.150154	-7.23468	4.66618e-13	3.77669e-11
ENSG00000111490.12	TBC1D30	255.526	0.938405	0.129762	7.23174	4.76833e-13	3.84672e-11
ENSG00000176014.12	TUBB6	473.848	-0.936822	0.129552	-7.23125	4.78555e-13	3.84799e-11
ENSG00000123500.9	COL10A1	83.8246	2.38147	0.329418	7.22933	4.85378e-13	3.89014e-11
ENSG00000124422.11	USP22	2523.23	0.319731	0.044234	7.22817	4.89562e-13	3.91093e-11
ENSG00000135966.12	TGFBRAP1	612.913	0.45538	0.0630164	7.22637	4.96058e-13	3.93726e-11
ENSG00000274020.1	LINC01138	110.089	0.691718	0.0957161	7.22676	4.94646e-13	3.93726e-11
ENSG00000211689.7	TRGC1	4936.94	1.931	0.267315	7.22369	5.05941e-13	4.00279e-11
ENSG00000204713.10	TRIM27	885.857	0.438195	0.0606939	7.21976	5.20809e-13	4.10722e-11
ENSG00000113657.12	DPYSL3	3399.03	-0.917333	0.127094	-7.21773	5.28627e-13	4.15555e-11
ENSG00000144476.5	ACKR3	123.449	-1.22726	0.170125	-7.21385	5.43932e-13	4.26224e-11
ENSG00000101443.17	WFDC2	186.738	-1.78146	0.247018	-7.21189	5.51817e-13	4.3103e-11
ENSG00000166743.9	ACSM1	502.196	2.40354	0.333608	7.20469	5.81774e-13	4.52992e-11
ENSG00000178460.17	MCMDC2	44.7164	1.14604	0.159164	7.20038	6.00464e-13	4.6607e-11
ENSG00000134962.6	KLB	16.7707	2.25863	0.313703	7.19989	6.0263e-13	4.66281e-11
ENSG00000173457.10	PPP1R14B	260.641	0.986004	0.136983	7.19802	6.10912e-13	4.71207e-11
ENSG00000007062.11	PROM1	161.699	-1.77751	0.247014	-7.19598	6.20144e-13	4.76833e-11
ENSG00000087299.11	L2HGDH	231.801	0.429017	0.0596612	7.19089	6.43698e-13	4.93402e-11
ENSG00000102034.16	ELF4	113.687	-0.845164	0.117551	-7.18978	6.48943e-13	4.95877e-11
ENSG00000119403.13	PHF19	190.517	-0.8135	0.113236	-7.18409	6.76539e-13	5.15364e-11
ENSG00000132821.11	VSTM2L	155.513	1.57432	0.21925	7.18049	6.94629e-13	5.2751e-11
ENSG00000162601.9	MYSM1	1702.85	0.422899	0.0589039	7.17947	6.99807e-13	5.29807e-11
ENSG00000170962.12	PDGFD	326.054	-0.785198	0.109413	-7.17648	7.15286e-13	5.39865e-11
ENSG00000138119.16	MYOF	2295.91	-0.903989	0.12605	-7.17165	7.41e-13	5.57563e-11
ENSG00000196715.5	VKORC1L1	760.896	0.344324	0.0480432	7.16697	7.66769e-13	5.75193e-11
ENSG00000204673.10	AKT1S1	203.451	0.394888	0.0551331	7.16245	7.92484e-13	5.92677e-11
ENSG00000154930.14	ACSS1	913.382	0.794324	0.110929	7.16066	8.02887e-13	5.98637e-11
ENSG00000254221.2	PCDHGB1	95.2625	1.42216	0.198688	7.15778	8.19946e-13	6.0951e-11
ENSG00000197157.10	SND1	2978.11	0.623514	0.0871261	7.15646	8.27862e-13	6.13541e-11
ENSG00000154822.16	PLCL2	234.844	-0.793784	0.110944	-7.15482	8.37828e-13	6.19062e-11
ENSG00000140682.18	TGFB1I1	289.354	-1.18824	0.166181	-7.15029	8.65956e-13	6.37444e-11
ENSG00000145777.14	TSLP	72.5885	-1.43072	0.200101	-7.14998	8.67887e-13	6.37444e-11
ENSG00000101335.9	MYL9	5234.62	-1.26312	0.176677	-7.14932	8.72104e-13	6.38634e-11
ENSG00000177098.8	SCN4B	67.4137	-0.813657	0.113821	-7.14859	8.7673e-13	6.40117e-11
ENSG00000169129.14	AFAP1L2	266.627	-0.921536	0.128971	-7.14527	8.98176e-13	6.53835e-11
ENSG00000198873.11	GRK5	151.256	-0.913169	0.127859	-7.14197	9.20009e-13	6.67753e-11
ENSG00000162543.5	UBXN10	114.165	-1.1258	0.157644	-7.14136	9.24137e-13	6.68776e-11
ENSG00000133067.17	LGR6	60.332	-1.89489	0.265552	-7.13564	9.63344e-13	6.95105e-11
ENSG00000024422.11	EHD2	349.894	-1.13471	0.15907	-7.13342	9.79058e-13	7.04378e-11
ENSG00000167972.13	ABCA3	323.697	0.696954	0.0977418	7.13056	9.99603e-13	7.17062e-11
ENSG00000172935.8	MRGPRF	211.118	-1.12935	0.158412	-7.12921	1.00947e-12	7.19942e-11
ENSG00000182718.16	ANXA2	3512.93	-0.866584	0.121553	-7.12926	1.0091e-12	7.19942e-11
ENSG00000141314.12	RHBDL3	20.0402	-1.68059	0.235888	-7.12455	1.04423e-12	7.4258e-11
ENSG00000141404.15	GNAL	339.467	-1.14347	0.160581	-7.12084	1.07268e-12	7.60611e-11
ENSG00000018625.14	ATP1A2	542.413	-1.34784	0.189724	-7.10423	1.20995e-12	8.55484e-11
ENSG00000125170.10	DOK4	148.671	-0.818136	0.11522	-7.10066	1.24165e-12	8.75381e-11
ENSG00000269067.1	ZNF728	30.4668	-1.13171	0.159415	-7.09916	1.2552e-12	8.82402e-11
ENSG00000143164.15	DCAF6	1834.45	0.405726	0.0571705	7.09678	1.27695e-12	8.95141e-11
ENSG00000248663.6	LINC00992	19.788	2.10787	0.297178	7.09296	1.31271e-12	9.17592e-11
ENSG00000147027.3	TMEM47	1233.53	-0.83533	0.117859	-7.08751	1.36542e-12	9.49045e-11
ENSG00000166444.18	ST5	463.086	-0.987591	0.139341	-7.08759	1.36463e-12	9.49045e-11
ENSG00000161055.3	SCGB3A1	145.787	-2.65602	0.374806	-7.08639	1.37659e-12	9.54113e-11
ENSG00000165689.16	SDCCAG3	196.057	0.547025	0.0771984	7.08596	1.38079e-12	9.54337e-11
ENSG00000119888.10	EPCAM	1822.62	1.25355	0.176949	7.08425	1.39797e-12	9.63502e-11
ENSG00000198467.13	TPM2	5701.45	-1.19969	0.16939	-7.08245	1.41625e-12	9.73377e-11
ENSG00000084207.15	GSTP1	1065.61	-1.19799	0.169175	-7.08133	1.42782e-12	9.7859e-11
ENSG00000181690.7	PLAG1	166.639	-0.970286	0.137066	-7.07897	1.45232e-12	9.92619e-11
ENSG00000197256.10	KANK2	1598.61	-0.979602	0.138431	-7.07646	1.4788e-12	1.00792e-10
ENSG00000161638.10	ITGA5	1218.48	-1.17978	0.166743	-7.07543	1.48985e-12	1.01265e-10
ENSG00000108342.12	CSF3	26.8124	-2.93204	0.414496	-7.07376	1.50796e-12	1.02213e-10
ENSG00000184402.14	SS18L1	315.481	0.39212	0.0554525	7.07127	1.53524e-12	1.03506e-10
ENSG00000276600.4	RAB7B	65.8572	-1.01579	0.14365	-7.07125	1.53545e-12	1.03506e-10
ENSG00000196924.14	FLNA	24817.7	-1.16335	0.164661	-7.06508	1.60527e-12	1.07917e-10
ENSG00000153993.13	SEMA3D	582.105	-1.09618	0.155219	-7.06216	1.63935e-12	1.09609e-10
ENSG00000270933.1	CTD-2227E11.1	29.8665	1.34721	0.190755	7.06251	1.63517e-12	1.09609e-10
ENSG00000151012.13	SLC7A11	260.665	1.37802	0.195193	7.0598	1.66746e-12	1.11187e-10
ENSG00000154330.12	PGM5	2788.5	-1.32015	0.18703	-7.0585	1.68315e-12	1.11628e-10
ENSG00000167112.9	TRUB2	375.036	0.654628	0.0927409	7.05868	1.68097e-12	1.11628e-10
ENSG00000186642.15	PDE2A	113.314	-0.948981	0.134459	-7.0578	1.69159e-12	1.11886e-10
ENSG00000160321.14	ZNF208	217.661	-1.15987	0.164353	-7.05722	1.69869e-12	1.12012e-10
ENSG00000188641.12	DPYD	689.647	-0.613581	0.0869478	-7.0569	1.7026e-12	1.12012e-10
ENSG00000196812.4	ZSCAN16	77.075	0.793892	0.112522	7.05545	1.72037e-12	1.12579e-10
ENSG00000262655.3	SPON1	742.655	-1.03713	0.146991	-7.05572	1.71706e-12	1.12579e-10
ENSG00000136160.14	EDNRB	775.601	-1.10979	0.157311	-7.05473	1.7294e-12	1.12869e-10
ENSG00000167747.13	C19orf48	982.026	1.01684	0.144148	7.05416	1.73646e-12	1.13031e-10
ENSG00000115963.13	RND3	1022.14	-1.05436	0.1496	-7.04782	1.81745e-12	1.1799e-10
ENSG00000181449.3	SOX2	43.4808	-1.60914	0.228361	-7.04648	1.83506e-12	1.1882e-10
ENSG00000163145.12	C1QTNF7	261.447	-1.02701	0.145761	-7.04583	1.84364e-12	1.19063e-10
ENSG00000252213.1	SNORA74	46.3624	1.29923	0.184497	7.04202	1.89469e-12	1.22039e-10
ENSG00000171766.15	GATM	257.225	-0.959344	0.13627	-7.04001	1.92228e-12	1.23493e-10
ENSG00000168497.4	SDPR	871.813	-1.02553	0.145797	-7.03395	2.00766e-12	1.28642e-10
ENSG00000175183.9	CSRP2	370.09	-1.05355	0.149829	-7.03167	2.0407e-12	1.30419e-10
ENSG00000189280.3	GJB5	18.6326	-1.74041	0.247538	-7.03089	2.05221e-12	1.30815e-10
ENSG00000262576.2	PCDHGA4	87.9248	1.02054	0.145212	7.02794	2.09606e-12	1.33265e-10
ENSG00000165323.15	FAT3	1661.8	-1.29382	0.184176	-7.02491	2.14209e-12	1.35841e-10
ENSG00000121361.3	KCNJ8	176.978	-0.879677	0.125231	-7.02442	2.1496e-12	1.35966e-10
ENSG00000169515.5	CCDC8	121.428	-1.08879	0.155025	-7.02335	2.16609e-12	1.36658e-10
ENSG00000277161.1	PIGW	93.6804	0.671807	0.0957339	7.01744	2.25967e-12	1.42197e-10
ENSG00000163923.9	RPL39L	40.4667	-0.865544	0.123349	-7.01701	2.26659e-12	1.42269e-10
ENSG00000173894.10	CBX2	17.3458	1.2861	0.183299	7.01642	2.27631e-12	1.42516e-10
ENSG00000126218.11	F10	103.398	-1.21757	0.173702	-7.0095	2.39165e-12	1.48853e-10
ENSG00000133740.10	E2F5	127.388	0.919501	0.131184	7.00927	2.39569e-12	1.48853e-10
ENSG00000215158.9	RP11-1023L17.1	672.56	0.611878	0.0872868	7.00997	2.3837e-12	1.48853e-10
ENSG00000122390.17	NAA60	328.328	0.385505	0.055016	7.00715	2.43225e-12	1.50366e-10
ENSG00000149021.6	SCGB1A1	198.977	-2.89747	0.413499	-7.00722	2.43105e-12	1.50366e-10
ENSG00000068745.14	IP6K2	877.232	0.306185	0.0437032	7.00599	2.45242e-12	1.51233e-10
ENSG00000166833.19	NAV2	349.573	-1.26246	0.180257	-7.00367	2.49341e-12	1.53376e-10
ENSG00000129757.12	CDKN1C	143	-0.937138	0.133861	-7.00085	2.54418e-12	1.56108e-10
ENSG00000184905.8	TCEAL2	121.249	-1.40248	0.200388	-6.99885	2.58064e-12	1.57952e-10
ENSG00000260244.1	RP11-588K22.2	675.293	0.8043	0.11495	6.99698	2.6153e-12	1.59676e-10
ENSG00000103175.10	WFDC1	451.914	-1.3903	0.19872	-6.99626	2.62878e-12	1.60102e-10
ENSG00000065882.15	TBC1D1	778.676	-0.875246	0.125198	-6.99088	2.73161e-12	1.65954e-10
ENSG00000089053.12	ANAPC5	1653.34	0.457324	0.065461	6.98621	2.82411e-12	1.71151e-10
ENSG00000107984.9	DKK1	178.968	-2.27887	0.326293	-6.98412	2.86655e-12	1.71712e-10
ENSG00000130675.14	MNX1	13.2204	2.97532	0.42598	6.98465	2.85558e-12	1.71712e-10
ENSG00000137094.14	DNAJB5	208.42	-1.04454	0.14954	-6.985	2.84862e-12	1.71712e-10
ENSG00000149428.18	HYOU1	2432.17	0.676719	0.0968952	6.98403	2.86826e-12	1.71712e-10
ENSG00000176871.8	WSB2	723.118	0.644223	0.0922246	6.98538	2.84096e-12	1.71712e-10
ENSG00000100628.11	ASB2	197.894	-1.20311	0.172321	-6.98182	2.91386e-12	1.74018e-10
ENSG00000137274.12	BPHL	193.921	0.72596	0.104021	6.97896	2.97372e-12	1.77163e-10
ENSG00000176422.13	SPRYD4	253.414	0.367748	0.0527049	6.9775	3.00488e-12	1.78587e-10
ENSG00000138738.10	PRDM5	406.643	-0.782205	0.112118	-6.97664	3.02326e-12	1.78863e-10
ENSG00000158458.19	NRG2	30.6109	-1.42295	0.20396	-6.9766	3.02406e-12	1.78863e-10
ENSG00000198832.10	SELM	544.12	-0.89654	0.128529	-6.97538	3.05041e-12	1.79778e-10
ENSG00000277639.2	RP11-467J12.4	57.8151	-1.62986	0.233665	-6.97521	3.05414e-12	1.79778e-10
ENSG00000163565.18	IFI16	753.566	-0.79977	0.114738	-6.97037	3.16104e-12	1.85626e-10
ENSG00000231482.2	AC141930.2	4.40896	2.51404	0.360732	6.96927	3.18587e-12	1.86639e-10
ENSG00000140044.12	JDP2	152.637	-0.846741	0.121597	-6.96352	3.31875e-12	1.93961e-10
ENSG00000138356.13	AOX1	1061.02	-1.23199	0.177	-6.96041	3.39272e-12	1.97815e-10
ENSG00000234949.2	AC104667.3	7.74536	2.79193	0.401236	6.95832	3.4435e-12	2.00301e-10
ENSG00000119938.8	PPP1R3C	388.618	-1.0146	0.145929	-6.95269	3.58389e-12	2.07976e-10
ENSG00000132563.15	REEP2	38.3126	-1.16138	0.167052	-6.95219	3.59652e-12	2.08218e-10
ENSG00000135298.13	ADGRB3	88.2591	-1.40265	0.201777	-6.95146	3.61516e-12	2.08805e-10
ENSG00000147117.7	ZNF157	6.36696	-1.83359	0.263843	-6.94955	3.66456e-12	2.11163e-10
ENSG00000249885.1	ARHGEF38-IT1	19.9063	1.23168	0.17731	6.94644	3.74629e-12	2.15368e-10
ENSG00000003096.13	KLHL13	195.106	-0.896381	0.129057	-6.94564	3.76738e-12	2.16075e-10
ENSG00000157404.15	KIT	496.004	-0.946522	0.13631	-6.9439	3.81412e-12	2.18248e-10
ENSG00000161249.20	DMKN	107.513	-1.14607	0.165141	-6.93997	3.92184e-12	2.23891e-10
ENSG00000137857.17	DUOX1	160.046	-1.8323	0.264079	-6.93846	3.96409e-12	2.25779e-10
ENSG00000163637.11	PRICKLE2	821.674	-1.0199	0.147184	-6.92945	4.22492e-12	2.40079e-10
ENSG00000166869.2	CHP2	29.097	-2.24861	0.324564	-6.9281	4.26526e-12	2.41813e-10
ENSG00000107317.11	PTGDS	1567.68	-1.3371	0.193115	-6.92389	4.39395e-12	2.48536e-10
ENSG00000169919.16	GUSB	479.293	0.625349	0.090323	6.92348	4.40674e-12	2.48688e-10
ENSG00000179909.15	ZNF154	164.163	-1.19467	0.172655	-6.91942	4.53494e-12	2.55337e-10
ENSG00000134138.19	MEIS2	983.424	-1.161	0.167823	-6.91799	4.58088e-12	2.57335e-10
ENSG00000166840.13	GLYATL1	500.804	2.16439	0.312879	6.91766	4.59178e-12	2.5736e-10
ENSG00000115295.19	CLIP4	778.53	-0.810519	0.117216	-6.91477	4.68617e-12	2.62053e-10
ENSG00000183023.18	SLC8A1	2273.44	-0.981432	0.141948	-6.91403	4.71071e-12	2.62828e-10
ENSG00000153814.11	JAZF1	523.69	-0.948622	0.137235	-6.91241	4.76492e-12	2.65251e-10
ENSG00000142973.12	CYP4B1	174.681	-1.97696	0.286162	-6.90855	4.89643e-12	2.71956e-10
ENSG00000153446.15	C16orf89	35.8541	-1.37242	0.198676	-6.90783	4.9212e-12	2.72717e-10
ENSG00000139793.18	MBNL2	1760.37	-0.591821	0.0857054	-6.90529	5.01009e-12	2.76802e-10
ENSG00000168734.13	PKIG	431.458	-0.809724	0.117265	-6.90508	5.01741e-12	2.76802e-10
ENSG00000170190.15	SLC16A5	120.327	-1.44416	0.209281	-6.90058	5.17905e-12	2.84443e-10
ENSG00000260317.1	RP11-48B3.4	45.7878	0.940172	0.136242	6.90073	5.17347e-12	2.84443e-10
ENSG00000164070.11	HSPA4L	430.567	-1.03985	0.150739	-6.89831	5.2624e-12	2.88377e-10
ENSG00000119547.5	ONECUT2	131.493	2.13012	0.308832	6.89735	5.29804e-12	2.89685e-10
ENSG00000108830.9	RND2	40.4428	-1.357	0.196813	-6.89488	5.39111e-12	2.92822e-10
ENSG00000142227.10	EMP3	124.976	-0.926252	0.134335	-6.89511	5.38247e-12	2.92822e-10
ENSG00000171357.5	LURAP1	57.2522	-1.29497	0.187807	-6.8952	5.37903e-12	2.92822e-10
ENSG00000178750.2	STX19	109.601	1.47845	0.21447	6.8935	5.44372e-12	2.95028e-10
ENSG00000105514.7	RAB3D	1601.29	0.905064	0.131486	6.88337	5.84531e-12	3.13978e-10
ENSG00000106546.12	AHR	963.665	-0.756946	0.109963	-6.88365	5.83374e-12	3.13978e-10
ENSG00000160310.16	PRMT2	807.899	-0.212928	0.0309351	-6.88308	5.85718e-12	3.13978e-10
ENSG00000163110.14	PDLIM5	15718.4	1.40728	0.204429	6.88393	5.82234e-12	3.13978e-10
ENSG00000197674.5	OR51C1P	149.671	2.70731	0.393293	6.8837	5.83184e-12	3.13978e-10
ENSG00000109586.11	GALNT7	4128.26	1.12753	0.163892	6.87975	5.99585e-12	3.20017e-10
ENSG00000140285.9	FGF7	766.658	-1.04619	0.152065	-6.87993	5.98832e-12	3.20017e-10
ENSG00000077092.18	RARB	278.348	-0.686436	0.0997975	-6.87829	6.05754e-12	3.21913e-10
ENSG00000197081.12	IGF2R	3506.98	0.432515	0.0628808	6.87834	6.0553e-12	3.21913e-10
ENSG00000116741.7	RGS2	2165.52	-0.890015	0.129455	-6.87509	6.19518e-12	3.28518e-10
ENSG00000131746.12	TNS4	229.649	-1.76108	0.256335	-6.87022	6.41046e-12	3.39203e-10
ENSG00000022267.16	FHL1	2674.66	-1.24501	0.181324	-6.86622	6.59257e-12	3.48091e-10
ENSG00000260896.5	PRCAT47	360.533	2.75952	0.402096	6.86285	6.75011e-12	3.55645e-10
ENSG00000165966.14	PDZRN4	375.184	-1.09568	0.159702	-6.86076	6.84965e-12	3.59351e-10
ENSG00000198721.12	ECI2	727.407	0.726398	0.105875	6.86093	6.84142e-12	3.59351e-10
ENSG00000251429.1	RP11-597D13.7	16.5682	1.0626	0.155096	6.85123	7.32158e-12	3.83293e-10
ENSG00000111728.10	ST8SIA1	281.509	-0.829964	0.121156	-6.85039	7.36497e-12	3.84692e-10
ENSG00000128591.15	FLNC	2908.76	-1.40454	0.205049	-6.8498	7.39521e-12	3.84692e-10
ENSG00000146278.10	PNRC1	2491.82	-0.4075	0.059489	-6.85002	7.38412e-12	3.84692e-10
ENSG00000130176.7	CNN1	3720.8	-1.31714	0.192348	-6.84766	7.50655e-12	3.8966e-10
ENSG00000167601.11	AXL	631.728	-0.822524	0.120131	-6.8469	7.54662e-12	3.90915e-10
ENSG00000169760.17	NLGN1	169.434	-1.22104	0.178413	-6.84389	7.70684e-12	3.98376e-10
ENSG00000151806.13	GUF1	583.781	0.379268	0.0554323	6.84201	7.80877e-12	4.02798e-10
ENSG00000197121.14	PGAP1	854.224	-0.6093	0.0890692	-6.84075	7.87796e-12	4.05517e-10
ENSG00000130956.13	HABP4	152.343	-0.608241	0.0889215	-6.84021	7.90791e-12	4.06209e-10
ENSG00000072952.18	MRVI1	1080.5	-1.10442	0.161484	-6.83922	7.9624e-12	4.07768e-10
ENSG00000126524.9	SBDS	1360.24	-0.431742	0.0631289	-6.83906	7.9714e-12	4.07768e-10
ENSG00000088543.14	C3orf18	88.5153	-0.600681	0.0878377	-6.83853	8.0008e-12	4.08423e-10
ENSG00000269186.1	LINC01082	40.5441	-1.37669	0.201335	-6.83781	8.04148e-12	4.09649e-10
ENSG00000119865.8	CNRIP1	165.151	-0.818819	0.119779	-6.83609	8.13863e-12	4.13742e-10
ENSG00000121316.10	PLBD1	155.988	-0.734401	0.107444	-6.83522	8.18782e-12	4.15384e-10
ENSG00000114270.16	COL7A1	836.862	-1.10021	0.161013	-6.83303	8.31367e-12	4.20901e-10
ENSG00000102781.13	KATNAL1	372.14	-0.773395	0.113225	-6.83062	8.45476e-12	4.27165e-10
ENSG00000175147.11	TMEM51-AS1	48.6378	-1.04985	0.153739	-6.82877	8.56435e-12	4.31815e-10
ENSG00000166086.12	JAM3	688.327	-0.914874	0.134022	-6.82629	8.71369e-12	4.38446e-10
ENSG00000155754.14	ALS2CR11	38.5024	-1.28687	0.188551	-6.82506	8.78868e-12	4.41189e-10
ENSG00000158859.9	ADAMTS4	504.49	-1.75015	0.256439	-6.82481	8.80406e-12	4.41189e-10
ENSG00000164039.14	BDH2	380.927	-0.781087	0.114476	-6.82316	8.90604e-12	4.45392e-10
ENSG00000113719.15	ERGIC1	5214.44	0.866563	0.127017	6.82241	8.95241e-12	4.46803e-10
ENSG00000090487.10	SPG21	784.423	0.366868	0.0537913	6.8202	9.09115e-12	4.52546e-10
ENSG00000198853.11	RUSC2	274.542	-0.84113	0.123333	-6.82	9.10425e-12	4.52546e-10
ENSG00000161281.10	COX7A1	153.286	-1.081	0.158561	-6.81755	9.26049e-12	4.59384e-10
ENSG00000115318.11	LOXL3	44.9084	-0.817162	0.119871	-6.817	9.29622e-12	4.60228e-10
ENSG00000166839.16	ANKDD1A	90.1383	-0.994087	0.145854	-6.81564	9.3847e-12	4.63676e-10
ENSG00000170477.12	KRT4	80.4418	-2.55707	0.375205	-6.81512	9.41865e-12	4.64421e-10
ENSG00000082397.17	EPB41L3	455.679	-0.768234	0.112733	-6.81463	9.4506e-12	4.65064e-10
ENSG00000152527.13	PLEKHH2	355.806	-1.03603	0.152038	-6.81424	9.47652e-12	4.65409e-10
ENSG00000134201.10	GSTM5	129.58	-1.2299	0.180523	-6.81302	9.55681e-12	4.68417e-10
ENSG00000168060.15	NAALADL1	44.8658	-0.934082	0.13715	-6.81068	9.71411e-12	4.7518e-10
ENSG00000168398.6	BDKRB2	113.21	-1.40377	0.206125	-6.81027	9.74172e-12	4.75585e-10
ENSG00000128422.15	KRT17	671.069	-1.72054	0.252719	-6.80812	9.88806e-12	4.79873e-10
ENSG00000153029.14	MR1	447.561	-0.711749	0.104537	-6.80859	9.85628e-12	4.79873e-10
ENSG00000170464.9	DNAJC18	166.529	-0.690195	0.101377	-6.80818	9.88426e-12	4.79873e-10
ENSG00000069966.18	GNB5	324.724	-0.522681	0.076785	-6.80708	9.96026e-12	4.81305e-10
ENSG00000089472.16	HEPH	440.085	-0.951263	0.139751	-6.80684	9.97624e-12	4.81305e-10
ENSG00000169862.18	CTNND2	113.976	1.01261	0.148754	6.80728	9.94614e-12	4.81305e-10
ENSG00000108852.14	MPP2	95.269	-1.21011	0.177828	-6.80496	1.01076e-11	4.86688e-10
ENSG00000049130.13	KITLG	863.458	-0.747304	0.109866	-6.80194	1.0322e-11	4.96041e-10
ENSG00000255248.7	MIR100HG	777.833	-0.923407	0.135785	-6.8005	1.04258e-11	5.00051e-10
ENSG00000134285.10	FKBP11	231.65	0.644195	0.0947512	6.79881	1.05487e-11	5.04964e-10
ENSG00000065534.18	MYLK	17504.4	-1.1911	0.175212	-6.79802	1.06068e-11	5.06759e-10
ENSG00000122863.5	CHST3	413.536	-1.0646	0.156646	-6.79622	1.07396e-11	5.10131e-10
ENSG00000134398.13	ERN2	40.9932	-2.52079	0.370909	-6.79623	1.07389e-11	5.10131e-10
ENSG00000139144.9	PIK3C2G	76.7713	-2.22314	0.327096	-6.7966	1.07119e-11	5.10131e-10
ENSG00000116194.12	ANGPTL1	220.567	-1.33484	0.196455	-6.79467	1.08562e-11	5.14668e-10
ENSG00000131471.6	AOC3	607.133	-1.04093	0.153204	-6.79439	1.08769e-11	5.14668e-10
ENSG00000148700.14	ADD3	1856.14	-0.62148	0.0914823	-6.79345	1.09486e-11	5.17063e-10
ENSG00000072571.19	HMMR	34.2395	1.29096	0.190149	6.78922	1.12744e-11	5.31431e-10
ENSG00000166501.12	PRKCB	412.654	-1.06281	0.156559	-6.78858	1.1324e-11	5.32746e-10
ENSG00000168944.15	CEP120	626.675	-0.325005	0.0478934	-6.78601	1.15278e-11	5.39763e-10
ENSG00000175592.8	FOSL1	30.3741	-2.10708	0.31051	-6.78587	1.15389e-11	5.39763e-10
ENSG00000196466.10	ZNF799	150.409	0.424273	0.0625213	6.78604	1.15252e-11	5.39763e-10
ENSG00000188783.5	PRELP	856.71	-1.09483	0.161377	-6.78425	1.1669e-11	5.44813e-10
ENSG00000085276.17	MECOM	414.447	-1.20419	0.177514	-6.78363	1.17196e-11	5.46139e-10
ENSG00000072195.14	SPEG	283.971	-1.30512	0.192456	-6.7814	1.19019e-11	5.52541e-10
ENSG00000141068.13	KSR1	146.443	-1.11101	0.163828	-6.78155	1.18895e-11	5.52541e-10
ENSG00000132326.11	PER2	615.64	-0.677817	0.0999645	-6.78058	1.19692e-11	5.5462e-10
ENSG00000092051.16	JPH4	104.129	-1.37537	0.202897	-6.77864	1.21312e-11	5.61068e-10
ENSG00000077782.19	FGFR1	935.56	-0.917881	0.135433	-6.7774	1.22354e-11	5.64827e-10
ENSG00000164379.6	FOXQ1	89.4574	-1.60366	0.236687	-6.77545	1.24016e-11	5.71424e-10
ENSG00000157985.18	AGAP1	558.397	0.538979	0.0795998	6.77111	1.27796e-11	5.87743e-10
ENSG00000149591.16	TAGLN	11874	-1.10782	0.163619	-6.77077	1.28096e-11	5.88021e-10
ENSG00000115211.15	EIF2B4	408.281	0.375514	0.055475	6.76908	1.29604e-11	5.93835e-10
ENSG00000066468.21	FGFR2	653.437	-1.30334	0.192651	-6.76528	1.33049e-11	6.07359e-10
ENSG00000128928.8	IVD	1257.77	0.606896	0.089707	6.76532	1.33017e-11	6.07359e-10
ENSG00000181191.11	PJA1	301.17	-0.363575	0.0537516	-6.76399	1.34243e-11	6.11676e-10
ENSG00000147065.16	MSN	1735.13	-0.758209	0.112116	-6.7627	1.35444e-11	6.16006e-10
ENSG00000174332.5	GLIS1	41.8669	-1.71072	0.25304	-6.76067	1.37353e-11	6.23536e-10
ENSG00000162627.16	SNX7	216.585	-0.802999	0.118807	-6.75886	1.39086e-11	6.3024e-10
ENSG00000102760.12	RGCC	179.326	-0.93759	0.138794	-6.75525	1.42588e-11	6.44924e-10
ENSG00000131435.12	PDLIM4	157.394	-1.01174	0.14978	-6.75486	1.4297e-11	6.45464e-10
ENSG00000186417.13	GLDN	63.8329	-1.60338	0.237413	-6.75355	1.4427e-11	6.50139e-10
ENSG00000186767.6	SPIN4	181.117	0.556028	0.0824011	6.74782	1.50083e-11	6.75099e-10
ENSG00000136244.11	IL6	85.2024	-2.10489	0.311952	-6.74748	1.50433e-11	6.75438e-10
ENSG00000142961.14	MOB3C	243.535	-0.536608	0.0795381	-6.74655	1.51404e-11	6.78559e-10
ENSG00000176371.13	ZSCAN2	162.825	0.633034	0.0938366	6.74613	1.51842e-11	6.79285e-10
ENSG00000099256.18	PRTFDC1	88.2742	-1.0013	0.148473	-6.74397	1.54121e-11	6.86984e-10
ENSG00000266964.5	FXYD1	15.5869	-1.45618	0.215923	-6.74399	1.54093e-11	6.86984e-10
ENSG00000149557.12	FEZ1	109.849	-0.93282	0.138325	-6.7437	1.54404e-11	6.87e-10
ENSG00000212993.4	POU5F1B	43.6143	1.45341	0.215602	6.74117	1.57117e-11	6.97809e-10
ENSG00000132749.10	TESMIN	65.8804	0.699358	0.103807	6.73709	1.61587e-11	7.16371e-10
ENSG00000185238.12	PRMT3	296.225	0.287402	0.0426618	6.73674	1.61977e-11	7.16805e-10
ENSG00000179094.14	PER1	963.947	-0.920702	0.136701	-6.73513	1.63778e-11	7.23477e-10
ENSG00000142494.13	SLC47A1	80.2923	-1.03617	0.153854	-6.73475	1.64217e-11	7.24113e-10
ENSG00000129474.15	AJUBA	171.828	-0.911413	0.135375	-6.73251	1.66758e-11	7.34003e-10
ENSG00000148484.17	RSU1	600.09	-0.410768	0.0610162	-6.73212	1.67212e-11	7.34689e-10
ENSG00000153930.11	ANKFN1	21.7195	-1.72116	0.255722	-6.73059	1.68976e-11	7.41116e-10
ENSG00000180867.10	PDIA3P1	182.819	0.681759	0.101331	6.72801	1.72002e-11	7.53044e-10
ENSG00000109743.10	BST1	30.7722	-0.916	0.13619	-6.72591	1.74494e-11	7.62597e-10
ENSG00000104870.12	FCGRT	566.007	-0.59848	0.0890086	-6.72385	1.76988e-11	7.72125e-10
ENSG00000026025.14	VIM	4344.29	-0.686819	0.102161	-6.72291	1.78132e-11	7.75743e-10
ENSG00000135338.13	LCA5	268.523	-0.544077	0.0809457	-6.72151	1.79852e-11	7.81849e-10
ENSG00000120896.13	SORBS3	398.593	-0.466195	0.0693726	-6.72017	1.81518e-11	7.87698e-10
ENSG00000182952.4	HMGN4	480.116	-0.342032	0.0508989	-6.71983	1.81943e-11	7.88152e-10
ENSG00000144355.14	DLX1	38.6561	4.13477	0.615827	6.71417	1.8914e-11	8.1789e-10
ENSG00000092096.15	SLC22A17	200.528	-0.734973	0.109484	-6.71309	1.90549e-11	8.22537e-10
ENSG00000159256.12	MORC3	1461.32	-0.231865	0.034554	-6.71023	1.94314e-11	8.37319e-10
ENSG00000159200.17	RCAN1	372.438	-0.789424	0.117699	-6.70713	1.98491e-11	8.53822e-10
ENSG00000138271.5	GPR87	58.9076	-1.8982	0.283044	-6.70638	1.99518e-11	8.56744e-10
ENSG00000225697.11	SLC26A6	195.779	0.648863	0.0967727	6.70502	2.01378e-11	8.63224e-10
ENSG00000205363.5	C15orf59	67.4045	-0.995167	0.14848	-6.70235	2.05099e-11	8.77643e-10
ENSG00000164616.15	FBXL21	67.8266	-2.12615	0.317332	-6.70008	2.08304e-11	8.89811e-10
ENSG00000165646.11	SLC18A2	336.727	-1.2815	0.191288	-6.69931	2.09401e-11	8.91405e-10
ENSG00000259660.2	DNM1P47	98.2237	-1.2089	0.180451	-6.69932	2.09387e-11	8.91405e-10
ENSG00000151967.18	SCHIP1	84.5088	-1.13485	0.169422	-6.69837	2.10755e-11	8.95618e-10
ENSG00000255545.7	RP11-627G23.1	249.313	2.33286	0.34835	6.6969	2.12888e-11	9.03121e-10
ENSG00000091490.10	SEL1L3	1067.06	0.91148	0.136139	6.69524	2.15316e-11	9.11852e-10
ENSG00000174010.9	KLHL15	631.648	-0.681504	0.101813	-6.6937	2.17598e-11	9.19931e-10
ENSG00000257727.5	CNPY2	267.099	0.484265	0.0723607	6.69237	2.19588e-11	9.26753e-10
ENSG00000167107.12	ACSF2	171.88	-1.02587	0.153334	-6.69045	2.22478e-11	9.37341e-10
ENSG00000164116.16	GUCY1A3	2965.71	0.861264	0.12875	6.68944	2.24029e-11	9.42262e-10
ENSG00000162390.17	ACOT11	216.595	-1.16159	0.173662	-6.68881	2.2499e-11	9.44691e-10
ENSG00000184384.13	MAML2	933.542	-0.679947	0.101677	-6.68731	2.27309e-11	9.52801e-10
ENSG00000073712.14	FERMT2	1703	-0.883636	0.13218	-6.6851	2.3077e-11	9.65664e-10
ENSG00000198483.12	ANKRD35	69.5529	-1.04443	0.156268	-6.68357	2.3319e-11	9.74134e-10
ENSG00000124374.8	PAIP2B	657.718	0.723391	0.108255	6.68228	2.35247e-11	9.79812e-10
ENSG00000149294.16	NCAM1	328.459	-1.4664	0.219448	-6.68222	2.35346e-11	9.79812e-10
ENSG00000172548.14	NIPAL4	9.86437	-1.87627	0.280879	-6.67998	2.38976e-11	9.93246e-10
ENSG00000261116.1	RP3-523K23.2	49.2043	-1.39822	0.209364	-6.67841	2.41554e-11	1.00226e-09
ENSG00000144935.14	TRPC1	349.591	-0.946829	0.141795	-6.67747	2.43109e-11	1.00702e-09
ENSG00000173890.16	GPR160	973.14	1.28213	0.192095	6.67449	2.48095e-11	1.02594e-09
ENSG00000173320.10	STOX2	234.676	-1.20241	0.180298	-6.66903	2.57499e-11	1.06305e-09
ENSG00000206633.1	SNORA80B	169.797	1.22636	0.183914	6.6681	2.59127e-11	1.06798e-09
ENSG00000143196.4	DPT	350.334	-1.40086	0.210302	-6.66117	2.71648e-11	1.11771e-09
ENSG00000188643.10	S100A16	196.245	-1.23425	0.185357	-6.65876	2.76152e-11	1.13434e-09
ENSG00000046889.18	PREX2	791.389	-0.83499	0.125441	-6.65642	2.80577e-11	1.1506e-09
ENSG00000107736.19	CDH23	93.7906	-1.38391	0.207942	-6.65523	2.8285e-11	1.15687e-09
ENSG00000124145.6	SDC4	1041.6	-0.691118	0.103847	-6.65513	2.83046e-11	1.15687e-09
ENSG00000070404.9	FSTL3	180.156	-0.923567	0.138794	-6.65422	2.8481e-11	1.16215e-09
ENSG00000188487.11	INSC	7.91997	-1.92039	0.288614	-6.65383	2.85557e-11	1.16327e-09
ENSG00000159176.13	CSRP1	7622.95	-0.954194	0.14344	-6.65223	2.88695e-11	1.17217e-09
ENSG00000186522.14	SEPT10	1067.84	-0.307463	0.0462186	-6.65235	2.88444e-11	1.17217e-09
ENSG00000135052.16	GOLM1	9472.72	1.70852	0.256974	6.6486	2.95903e-11	1.19945e-09
ENSG00000119147.9	C2orf40	111.688	-1.26594	0.190416	-6.6483	2.96502e-11	1.19991e-09
ENSG00000200959.1	SNORA74A	875.438	1.25712	0.189144	6.64636	3.00427e-11	1.21379e-09
ENSG00000137699.16	TRIM29	595.646	-1.85263	0.278775	-6.64561	3.0197e-11	1.21803e-09
ENSG00000140254.12	DUOXA1	87.465	-1.83278	0.275893	-6.64309	3.07182e-11	1.23702e-09
ENSG00000114115.9	RBP1	103.384	-1.07489	0.161825	-6.64232	3.08785e-11	1.24106e-09
ENSG00000125968.8	ID1	900.511	-1.55867	0.234672	-6.64188	3.09699e-11	1.24106e-09
ENSG00000174099.10	MSRB3	1440.75	-0.991257	0.149242	-6.64196	3.09543e-11	1.24106e-09
ENSG00000130054.4	FAM155B	42.8031	1.04761	0.157765	6.64029	3.13061e-11	1.2525e-09
ENSG00000104093.13	DMXL2	1286.73	0.37559	0.0565857	6.63754	3.18971e-11	1.27407e-09
ENSG00000187164.18	SHTN1	642.98	0.50943	0.0767732	6.63551	3.23377e-11	1.28958e-09
ENSG00000134569.9	LRP4	166.291	-0.977444	0.147314	-6.63509	3.24311e-11	1.29121e-09
ENSG00000196878.13	LAMB3	447.034	-1.66604	0.251137	-6.63397	3.26783e-11	1.29895e-09
ENSG00000065717.14	TLE2	221.939	-0.777439	0.11722	-6.63228	3.30534e-11	1.30963e-09
ENSG00000136732.14	GYPC	207.577	-0.839138	0.126523	-6.6323	3.30493e-11	1.30963e-09
ENSG00000165185.14	KIAA1958	351.419	0.509893	0.0768873	6.63169	3.31868e-11	1.3128e-09
ENSG00000076864.19	RAP1GAP	588.112	1.04475	0.157581	6.62993	3.35854e-11	1.32643e-09
ENSG00000255642.1	PABPC1P4	37.0733	-1.13236	0.170848	-6.62788	3.40553e-11	1.34284e-09
ENSG00000136274.8	NACAD	39.673	-1.27675	0.19265	-6.62732	3.4184e-11	1.34576e-09
ENSG00000088035.15	ALG6	244.461	0.546847	0.0825292	6.6261	3.44674e-11	1.35093e-09
ENSG00000144867.11	SRPRB	670.371	0.646471	0.0975637	6.62614	3.44577e-11	1.35093e-09
ENSG00000214548.14	MEG3	762.333	-1.39734	0.210886	-6.62604	3.44802e-11	1.35093e-09
ENSG00000235947.1	EGOT	29.4612	-1.73889	0.262477	-6.62493	3.47409e-11	1.35898e-09
ENSG00000090376.9	IRAK3	595.296	-0.849478	0.128273	-6.62245	3.53293e-11	1.37981e-09
ENSG00000196754.10	S100A2	75.3763	-1.80581	0.272705	-6.62185	3.54725e-11	1.3832e-09
ENSG00000011523.13	CEP68	575.593	-0.591741	0.0893678	-6.62141	3.55782e-11	1.38513e-09
ENSG00000127241.16	MASP1	864.348	-1.48723	0.224641	-6.6205	3.57989e-11	1.39152e-09
ENSG00000150281.6	CTF1	28.7764	-1.26868	0.191649	-6.61978	3.59731e-11	1.39609e-09
ENSG00000102935.11	ZNF423	151.438	-0.917265	0.138607	-6.61773	3.64761e-11	1.41338e-09
ENSG00000036672.15	USP2	33.9817	-1.66547	0.251715	-6.61647	3.67875e-11	1.4232e-09
ENSG00000047346.12	FAM214A	1510.6	0.530794	0.0802414	6.61497	3.71624e-11	1.43301e-09
ENSG00000127418.14	FGFRL1	295.104	1.00388	0.151754	6.61517	3.71129e-11	1.43301e-09
ENSG00000182199.10	SHMT2	310.808	0.731755	0.110625	6.61476	3.72157e-11	1.43301e-09
ENSG00000165152.8	TMEM246	177.257	-1.15251	0.174244	-6.61433	3.73233e-11	1.43491e-09
ENSG00000280997.1	CCAT2	12.4699	1.64357	0.248516	6.61356	3.75197e-11	1.44021e-09
ENSG00000007908.15	SELE	599.872	-1.63871	0.247816	-6.61261	3.77614e-11	1.44723e-09
ENSG00000241839.9	PLEKHO2	273.165	-0.726831	0.109922	-6.61222	3.78589e-11	1.44871e-09
ENSG00000200087.1	SNORA73B	13093.5	0.933966	0.141283	6.61062	3.82715e-11	1.46222e-09
ENSG00000155090.14	KLF10	905.182	-1.06907	0.16175	-6.60942	3.85838e-11	1.47187e-09
ENSG00000035403.16	VCL	4246.94	-0.875063	0.132428	-6.60782	3.90032e-11	1.48191e-09
ENSG00000049245.12	VAMP3	1020.59	-0.294693	0.0445982	-6.60772	3.90278e-11	1.48191e-09
ENSG00000185515.14	BRCC3	462.466	0.430567	0.0651594	6.6079	3.89817e-11	1.48191e-09
ENSG00000169504.14	CLIC4	4084.32	-0.60236	0.0911661	-6.60728	3.91452e-11	1.48408e-09
ENSG00000239672.7	NME1	200.355	0.790228	0.119613	6.60653	3.93438e-11	1.48931e-09
ENSG00000171302.16	CANT1	2289.38	0.904015	0.136869	6.60498	3.97575e-11	1.50266e-09
ENSG00000181218.5	HIST3H2A	101.551	1.36449	0.206605	6.60435	3.99274e-11	1.50677e-09
ENSG00000187479.5	C11orf96	367.553	-1.53841	0.232959	-6.60377	4.0084e-11	1.51036e-09
ENSG00000069998.12	CECR5	239.948	0.440836	0.0667649	6.60282	4.03422e-11	1.51545e-09
ENSG00000167281.18	RBFOX3	70.4307	-1.42822	0.2163	-6.60297	4.02989e-11	1.51545e-09
ENSG00000110917.7	MLEC	4059.26	0.591635	0.0896133	6.60209	4.05392e-11	1.52053e-09
ENSG00000111817.16	DSE	634.291	-0.578704	0.0876584	-6.60181	4.06158e-11	1.52108e-09
ENSG00000196972.8	SMIM10L2B	34.6803	-1.05657	0.160103	-6.59935	4.12977e-11	1.54427e-09
ENSG00000168309.16	FAM107A	584.384	-1.2056	0.182789	-6.59557	4.23621e-11	1.58167e-09
ENSG00000203778.7	FAM229B	164.139	-0.638278	0.0967779	-6.59529	4.24438e-11	1.58232e-09
ENSG00000137960.5	GIPC2	65.6938	-0.994939	0.150905	-6.59313	4.30636e-11	1.603e-09
ENSG00000146122.16	DAAM2	423.932	-0.987071	0.149792	-6.58963	4.40915e-11	1.63878e-09
ENSG00000188042.7	ARL4C	336.658	-0.714112	0.108376	-6.58923	4.42112e-11	1.64075e-09
ENSG00000166886.12	NAB2	229.905	-0.600543	0.0911477	-6.58868	4.43761e-11	1.64439e-09
ENSG00000136859.9	ANGPTL2	354.506	-1.03172	0.156744	-6.58221	4.63517e-11	1.71501e-09
ENSG00000148180.18	GSN	779.851	-0.783778	0.11909	-6.58141	4.66001e-11	1.72162e-09
ENSG00000211695.2	TRGV9	360.858	2.32492	0.353304	6.5805	4.68879e-11	1.72965e-09
ENSG00000198597.8	ZNF536	80.9101	-1.51202	0.229838	-6.57864	4.7478e-11	1.7488e-09
ENSG00000182511.11	FES	142.491	-0.788488	0.119862	-6.57828	4.75923e-11	1.74918e-09
ENSG00000196338.12	NLGN3	114.37	-0.976993	0.148521	-6.57816	4.76305e-11	1.74918e-09
ENSG00000106628.10	POLD2	455.423	0.507654	0.077195	6.57626	4.82413e-11	1.76897e-09
ENSG00000146955.10	RAB19	19.3282	1.18981	0.180967	6.57472	4.87458e-11	1.78481e-09
ENSG00000198093.10	ZNF649	1265.53	0.806819	0.122765	6.57204	4.96301e-11	1.81449e-09
ENSG00000128266.8	GNAZ	134.748	-1.12843	0.171851	-6.56633	5.15721e-11	1.88269e-09
ENSG00000151422.12	FER	1004.99	-0.447112	0.0680952	-6.56599	5.16879e-11	1.88412e-09
ENSG00000250685.7	RP11-486L19.2	15.5299	-1.91539	0.291746	-6.56527	5.19369e-11	1.8904e-09
ENSG00000186832.8	KRT16	18.1384	-2.14311	0.326461	-6.56465	5.2154e-11	1.89549e-09
ENSG00000233878.1	AC073133.1	36.6715	1.9169	0.29204	6.56381	5.24483e-11	1.90338e-09
ENSG00000281649.1	EBLN3	1841.67	0.43195	0.0658537	6.55924	5.40831e-11	1.95982e-09
ENSG00000166012.15	TAF1D	2123.24	0.489348	0.0746085	6.55888	5.4215e-11	1.9617e-09
ENSG00000170509.11	HSD17B13	277.138	-2.37021	0.361494	-6.5567	5.50113e-11	1.9876e-09
ENSG00000149451.17	ADAM33	251.813	-1.3255	0.202227	-6.55451	5.58267e-11	2.0141e-09
ENSG00000064666.14	CNN2	652.031	-0.620157	0.0946304	-6.55347	5.62169e-11	2.02506e-09
ENSG00000162645.12	GBP2	959.41	-0.78855	0.120329	-6.55326	5.6295e-11	2.02506e-09
ENSG00000167772.11	ANGPTL4	134.42	-1.30279	0.198855	-6.55146	5.69777e-11	2.04662e-09
ENSG00000163638.13	ADAMTS9	812.644	-1.13758	0.173665	-6.55044	5.73688e-11	2.05767e-09
ENSG00000067445.20	TRO	125.763	-1.14142	0.17432	-6.54782	5.83834e-11	2.09101e-09
ENSG00000159899.14	NPR2	150.346	-0.868614	0.132669	-6.54725	5.86072e-11	2.09597e-09
ENSG00000173406.15	DAB1	87.0999	-1.31483	0.200854	-6.5462	5.90202e-11	2.10768e-09
ENSG00000126950.7	TMEM35A	179.836	-1.40011	0.213935	-6.54459	5.96605e-11	2.12746e-09
ENSG00000273045.5	C2orf15	22.3747	0.939008	0.143489	6.54411	5.98509e-11	2.13116e-09
ENSG00000270069.1	MIR222HG	176.979	-1.29282	0.197652	-6.54089	6.1155e-11	2.17445e-09
ENSG00000073282.12	TP63	487.505	-1.65468	0.253053	-6.53888	6.19832e-11	2.20072e-09
ENSG00000115041.12	KCNIP3	51.8964	-1.23347	0.1887	-6.53667	6.29044e-11	2.23021e-09
ENSG00000188735.12	TMEM120B	236.802	0.460604	0.0704751	6.5357	6.33129e-11	2.24146e-09
ENSG00000283122.1	HYMAI	44.5297	-1.02935	0.157531	-6.53425	6.39271e-11	2.25995e-09
ENSG00000137975.7	CLCA2	444.03	-2.68345	0.410816	-6.532	6.48985e-11	2.291e-09
ENSG00000123213.22	NLN	390.912	0.672801	0.103026	6.5304	6.55931e-11	2.3122e-09
ENSG00000234456.7	MAGI2-AS3	596.56	-0.942453	0.14444	-6.52487	6.80609e-11	2.39576e-09
ENSG00000164741.14	DLC1	474.174	-0.756441	0.115979	-6.52224	6.92652e-11	2.43467e-09
ENSG00000137331.11	IER3	329.698	-1.42194	0.218051	-6.52115	6.97725e-11	2.44901e-09
ENSG00000131844.15	MCCC2	3018.05	1.13518	0.174096	6.5204	7.01183e-11	2.45764e-09
ENSG00000183196.8	CHST6	23.4101	-1.22477	0.187878	-6.51897	7.07928e-11	2.47775e-09
ENSG00000116016.13	EPAS1	2315.63	-0.909542	0.139536	-6.51833	7.10937e-11	2.48475e-09
ENSG00000169925.16	BRD3	655.11	0.316388	0.0485423	6.51779	7.13514e-11	2.49021e-09
ENSG00000134602.15	STK26	531.919	-0.701834	0.107691	-6.51713	7.16668e-11	2.49768e-09
ENSG00000152284.4	TCF7L1	38.8122	-1.11578	0.171217	-6.51677	7.18355e-11	2.50002e-09
ENSG00000018408.14	WWTR1	1635.35	-0.671907	0.103121	-6.5157	7.23537e-11	2.51449e-09
ENSG00000138606.19	SHF	51.244	-0.820481	0.125932	-6.51529	7.25511e-11	2.5178e-09
ENSG00000229619.3	MBNL1-AS1	257.536	-1.00297	0.153967	-6.51422	7.30699e-11	2.53223e-09
ENSG00000145555.14	MYO10	941.482	0.574552	0.0882306	6.51193	7.4189e-11	2.5602e-09
ENSG00000171621.13	SPSB1	245.082	-0.897519	0.137823	-6.51213	7.40934e-11	2.5602e-09
ENSG00000173546.7	CSPG4	330.541	-1.16066	0.178232	-6.5121	7.41095e-11	2.5602e-09
ENSG00000100027.14	YPEL1	118.369	0.941661	0.144626	6.51099	7.46584e-11	2.56674e-09
ENSG00000113300.11	CNOT6	1056.25	0.432809	0.0664742	6.51092	7.46916e-11	2.56674e-09
ENSG00000163017.13	ACTG2	8743.69	-1.31369	0.201764	-6.51102	7.46411e-11	2.56674e-09
ENSG00000274326.1	AL359314.1	20.4266	3.18821	0.489764	6.50969	7.53076e-11	2.5843e-09
ENSG00000006432.15	MAP3K9	160.593	0.579955	0.0891137	6.50804	7.61398e-11	2.60922e-09
ENSG00000065600.12	TMEM206	96.1462	0.596781	0.0917125	6.50709	7.66217e-11	2.62208e-09
ENSG00000188706.12	ZDHHC9	713.031	0.660277	0.10149	6.50581	7.72774e-11	2.64085e-09
ENSG00000215883.10	CYB5RL	114.423	0.430152	0.0661387	6.50379	7.83232e-11	2.67287e-09
ENSG00000167552.13	TUBA1A	1215.45	-0.794828	0.122291	-6.49949	8.05927e-11	2.74652e-09
ENSG00000037042.8	TUBG2	119.449	-0.567651	0.0873729	-6.49688	8.20023e-11	2.78299e-09
ENSG00000100934.14	SEC23A	1348.51	-0.610454	0.0939605	-6.49692	8.19795e-11	2.78299e-09
ENSG00000140538.16	NTRK3	215.919	-1.26173	0.194196	-6.4972	8.18261e-11	2.78299e-09
ENSG00000205795.4	CYS1	53.4282	-1.01644	0.156484	-6.49549	8.27622e-11	2.80491e-09
ENSG00000170369.3	CST2	22.5892	2.56444	0.394961	6.4929	8.42015e-11	2.84976e-09
ENSG00000166960.16	CCDC178	111.499	-1.44283	0.22229	-6.49077	8.5397e-11	2.88625e-09
ENSG00000158887.15	MPZ	27.3933	-1.39824	0.215552	-6.48679	8.76854e-11	2.95953e-09
ENSG00000077063.10	CTTNBP2	177.124	-0.969541	0.149506	-6.48497	8.87512e-11	2.98407e-09
ENSG00000092964.17	DPYSL2	1147.17	-0.770446	0.1188	-6.48522	8.86005e-11	2.98407e-09
ENSG00000116157.5	GPX7	84.2329	-0.876043	0.135089	-6.48492	8.87763e-11	2.98407e-09
ENSG00000240771.6	ARHGEF25	292.518	-1.04311	0.160863	-6.48447	8.90438e-11	2.98898e-09
ENSG00000107249.21	GLIS3	259.335	-0.970296	0.149648	-6.48386	8.94047e-11	2.997e-09
ENSG00000101773.17	RBBP8	383.475	-0.53696	0.0828223	-6.48327	8.97545e-11	3.00464e-09
ENSG00000163273.3	NPPC	14.0279	-2.36023	0.364133	-6.48179	9.06436e-11	3.03028e-09
ENSG00000181234.9	TMEM132C	72.9572	-1.48499	0.229121	-6.48125	9.09666e-11	3.03695e-09
ENSG00000138741.10	TRPC3	11.8883	-1.65007	0.254604	-6.48094	9.11551e-11	3.03912e-09
ENSG00000167191.11	GPRC5B	240.294	-0.905305	0.13972	-6.47941	9.2083e-11	3.0659e-09
ENSG00000221955.10	SLC12A8	183.902	0.904651	0.139656	6.47768	9.31414e-11	3.09695e-09
ENSG00000204616.10	TRIM31	28.6015	-3.08524	0.476639	-6.47291	9.61314e-11	3.19206e-09
ENSG00000253250.2	C8orf88	134.176	-1.1457	0.177057	-6.47079	9.74933e-11	3.23291e-09
ENSG00000100426.6	ZBED4	302.023	0.46307	0.0715822	6.46906	9.86148e-11	3.2657e-09
ENSG00000167004.12	PDIA3	8017.66	0.763311	0.118032	6.46697	9.99869e-11	3.30669e-09
ENSG00000059804.15	SLC2A3	1000.9	-1.05743	0.163521	-6.46662	1.00221e-10	3.30997e-09
ENSG00000102287.17	GABRE	475.391	-1.32506	0.205031	-6.4627	1.0285e-10	3.38417e-09
ENSG00000147231.13	CXorf57	33.6133	-1.0461	0.161869	-6.46266	1.0288e-10	3.38417e-09
ENSG00000185567.6	AHNAK2	1030.31	-1.06154	0.164253	-6.4628	1.02784e-10	3.38417e-09
ENSG00000082014.16	SMARCD3	176.514	-0.986123	0.152661	-6.45954	1.05019e-10	3.44994e-09
ENSG00000147439.11	BIN3	168.281	-0.517941	0.0801956	-6.45847	1.05767e-10	3.46961e-09
ENSG00000183580.9	FBXL7	208.188	-0.727864	0.112702	-6.45828	1.059e-10	3.46961e-09
ENSG00000239828.6	RP11-446H18.5	112.512	-1.66196	0.257398	-6.45679	1.06951e-10	3.49936e-09
ENSG00000119630.13	PGF	102.208	-1.34179	0.207884	-6.45453	1.08556e-10	3.54718e-09
ENSG00000186314.11	PRELID2	79.9345	-0.824862	0.127816	-6.45354	1.09271e-10	3.56578e-09
ENSG00000159023.19	EPB41	1345.31	0.405634	0.0628597	6.453	1.09657e-10	3.57365e-09
ENSG00000101349.16	PAK5	15.1101	-1.67855	0.260158	-6.45202	1.1037e-10	3.59213e-09
ENSG00000211445.11	GPX3	463.738	-0.977492	0.15152	-6.45123	1.10945e-10	3.60607e-09
ENSG00000076555.15	ACACB	454.244	-0.87965	0.136477	-6.44543	1.15276e-10	3.74189e-09
ENSG00000242732.4	RGAG4	91.7479	-0.740155	0.114852	-6.44445	1.16022e-10	3.76117e-09
ENSG00000180801.13	ARSJ	262.115	-0.862377	0.133831	-6.44376	1.16547e-10	3.77321e-09
ENSG00000196923.13	PDLIM7	475.686	-1.00404	0.155834	-6.44303	1.17114e-10	3.78657e-09
ENSG00000124610.4	HIST1H1A	17.3156	-1.25489	0.194802	-6.44186	1.18015e-10	3.80688e-09
ENSG00000166794.4	PPIB	3025.99	0.639804	0.0993205	6.44182	1.18051e-10	3.80688e-09
ENSG00000034239.10	EFCAB1	50.253	-1.26403	0.196261	-6.44059	1.19009e-10	3.83276e-09
ENSG00000049656.13	CLPTM1L	694.168	0.410435	0.0637449	6.43872	1.20488e-10	3.87153e-09
ENSG00000166949.15	SMAD3	714.771	-0.59299	0.0920983	-6.43867	1.20528e-10	3.87153e-09
ENSG00000197321.14	SVIL	3115.04	-0.878693	0.136521	-6.43634	1.2239e-10	3.92621e-09
ENSG00000163362.10	C1orf106	97.2222	-1.67386	0.260106	-6.4353	1.23228e-10	3.94796e-09
ENSG00000260075.1	NSFP1	252.413	0.559219	0.0869231	6.4335	1.247e-10	3.98993e-09
ENSG00000174944.8	P2RY14	38.2501	-0.834427	0.12972	-6.43252	1.25503e-10	4.0104e-09
ENSG00000105655.18	ISYNA1	136.244	-0.844914	0.131355	-6.43229	1.25695e-10	4.01132e-09
ENSG00000281852.1	LINC00891	40.5232	-1.31166	0.203979	-6.43034	1.27317e-10	4.05781e-09
ENSG00000058262.9	SEC61A1	3509.74	0.534503	0.083167	6.42686	1.30263e-10	4.14633e-09
ENSG00000168487.17	BMP1	171.767	-0.783927	0.122013	-6.42495	1.31913e-10	4.18803e-09
ENSG00000224287.2	MSL3P1	14.6543	1.11705	0.173856	6.42511	1.31774e-10	4.18803e-09
ENSG00000204178.9	TMEM57	805.778	0.430295	0.0669817	6.42407	1.32674e-10	4.20677e-09
ENSG00000138685.12	FGF2	586.563	-1.01344	0.157774	-6.42338	1.33283e-10	4.22064e-09
ENSG00000164733.20	CTSB	3515.39	-0.539851	0.0840501	-6.42297	1.33645e-10	4.22665e-09
ENSG00000117616.17	RSRP1	1893.81	0.362808	0.0564941	6.42204	1.34461e-10	4.24606e-09
ENSG00000153902.13	LGI4	70.0591	-1.1319	0.176257	-6.42188	1.34604e-10	4.24606e-09
ENSG00000058866.14	DGKG	52.4207	-1.25712	0.195792	-6.42068	1.35666e-10	4.27409e-09
ENSG00000162368.13	CMPK1	3829.95	0.570642	0.0889098	6.41821	1.37882e-10	4.33834e-09
ENSG00000157227.12	MMP14	821.856	-0.718924	0.112036	-6.41691	1.39067e-10	4.37003e-09
ENSG00000121957.12	GPSM2	209.767	-0.880333	0.137198	-6.41653	1.39414e-10	4.37535e-09
ENSG00000111674.8	ENO2	136.083	-0.985479	0.153615	-6.41525	1.40591e-10	4.40668e-09
ENSG00000164062.12	APEH	797.319	0.452629	0.0705603	6.41478	1.41024e-10	4.41463e-09
ENSG00000084636.17	COL16A1	1347.22	-0.940432	0.146616	-6.41425	1.4152e-10	4.42452e-09
ENSG00000168386.18	FILIP1L	1539.2	-1.06012	0.165295	-6.41353	1.4219e-10	4.43704e-09
ENSG00000170989.8	S1PR1	232.869	-0.776051	0.121008	-6.41324	1.42461e-10	4.43704e-09
ENSG00000204304.11	PBX2	510.018	-0.259931	0.0405296	-6.41336	1.42346e-10	4.43704e-09
ENSG00000151092.16	NGLY1	697.53	0.316713	0.0493932	6.41207	1.43555e-10	4.46544e-09
ENSG00000142156.14	COL6A1	2246.24	-1.065	0.16612	-6.41104	1.44532e-10	4.4824e-09
ENSG00000152503.9	TRIM36	697.567	1.31512	0.205143	6.41073	1.44829e-10	4.4824e-09
ENSG00000165410.14	CFL2	1381.37	-0.958919	0.149579	-6.41079	1.44767e-10	4.4824e-09
ENSG00000180611.6	MB21D2	67.1657	-0.747004	0.11652	-6.41097	1.446e-10	4.4824e-09
ENSG00000159164.9	SV2A	58.8217	-0.98587	0.153815	-6.40945	1.46044e-10	4.51435e-09
ENSG00000118292.8	C1orf54	111.757	-0.859733	0.134164	-6.4081	1.47348e-10	4.54324e-09
ENSG00000162614.18	NEXN	945.972	-1.01986	0.159151	-6.40814	1.4731e-10	4.54324e-09
ENSG00000172236.16	TPSAB1	238.539	-0.940258	0.146746	-6.40737	1.48052e-10	4.55922e-09
ENSG00000000971.15	CFH	1126.4	-0.884414	0.138036	-6.40713	1.48284e-10	4.56067e-09
ENSG00000204851.6	PNMAL2	31.849	-1.00173	0.156372	-6.40609	1.49301e-10	4.58619e-09
ENSG00000089685.14	BIRC5	23.8902	1.11904	0.174843	6.40024	1.55128e-10	4.75465e-09
ENSG00000169744.12	LDB2	298.83	-0.746518	0.11664	-6.4002	1.55171e-10	4.75465e-09
ENSG00000051523.10	CYBA	185.602	-0.748385	0.116978	-6.39768	1.5776e-10	4.82198e-09
ENSG00000174705.12	SH3PXD2B	516.705	-0.838706	0.131095	-6.3977	1.57733e-10	4.82198e-09
ENSG00000204789.4	ZNF204P	234.107	-0.957477	0.149669	-6.39731	1.58135e-10	4.82744e-09
ENSG00000155506.16	LARP1	1972.57	0.373637	0.0584113	6.39664	1.58829e-10	4.84262e-09
ENSG00000182636.5	NDN	306.757	-0.770874	0.12053	-6.39571	1.59807e-10	4.8664e-09
ENSG00000153237.17	CCDC148	39.3769	-0.689653	0.107874	-6.39311	1.6255e-10	4.9438e-09
ENSG00000105538.9	RASIP1	58.7559	-0.858038	0.134316	-6.38821	1.67839e-10	5.09837e-09
ENSG00000100321.14	SYNGR1	272.174	-0.634778	0.0993837	-6.38714	1.69012e-10	5.12135e-09
ENSG00000177119.15	ANO6	1666.28	-0.673415	0.105431	-6.38727	1.68873e-10	5.12135e-09
ENSG00000261211.1	RP1-80N2.3	15.7968	1.52429	0.238715	6.38537	1.70987e-10	5.17482e-09
ENSG00000162783.10	IER5	156.626	-0.948361	0.148544	-6.3844	1.72075e-10	5.20137e-09
ENSG00000100307.12	CBX7	599.992	-0.633872	0.0992907	-6.384	1.72522e-10	5.20834e-09
ENSG00000185760.15	KCNQ5	52.1084	-1.16114	0.181888	-6.38382	1.72729e-10	5.20834e-09
ENSG00000165661.16	QSOX2	167.162	0.573735	0.0898839	6.38307	1.73568e-10	5.22721e-09
ENSG00000278540.4	ACACA	4280.18	0.692387	0.108476	6.38288	1.73792e-10	5.22757e-09
ENSG00000151689.12	INPP1	141.147	-0.878677	0.137672	-6.3824	1.74335e-10	5.2324e-09
ENSG00000185650.9	ZFP36L1	2383.42	-0.833858	0.13065	-6.38236	1.74378e-10	5.2324e-09
ENSG00000163378.13	EOGT	646.552	-0.647977	0.101536	-6.38173	1.75099e-10	5.24765e-09
ENSG00000092841.18	MYL6	7239.31	-0.546538	0.0856505	-6.38103	1.75905e-10	5.26539e-09
ENSG00000104635.13	SLC39A14	760.385	-0.442289	0.0693219	-6.38022	1.76833e-10	5.2803e-09
ENSG00000106537.7	TSPAN13	1172.94	1.07853	0.16904	6.38032	1.76722e-10	5.2803e-09
ENSG00000185052.11	SLC24A3	181.709	-0.888688	0.139299	-6.37971	1.77428e-10	5.29166e-09
ENSG00000164056.10	SPRY1	815.824	-0.711394	0.111528	-6.37861	1.78703e-10	5.32004e-09
ENSG00000179195.15	ZNF664	2494.76	0.454947	0.0713249	6.37852	1.78812e-10	5.32004e-09
ENSG00000101938.14	CHRDL1	1784.07	-1.1611	0.182121	-6.37542	1.82464e-10	5.42213e-09
ENSG00000128482.15	RNF112	89.9747	-1.56006	0.244753	-6.37401	1.84149e-10	5.46559e-09
ENSG00000155636.14	RBM45	216.585	0.398583	0.0625476	6.37247	1.86007e-10	5.5141e-09
ENSG00000101493.10	ZNF516	514.896	-1.00032	0.157027	-6.37037	1.88578e-10	5.5836e-09
ENSG00000183963.18	SMTN	1082.77	-0.979299	0.153734	-6.3701	1.88901e-10	5.58644e-09
ENSG00000127328.21	RAB3IP	1128.67	0.698384	0.109667	6.36822	1.91228e-10	5.64847e-09
ENSG00000006625.17	GGCT	338.619	0.838032	0.131628	6.36667	1.9317e-10	5.69216e-09
ENSG00000141279.15	NPEPPS	1784.37	0.264758	0.0415847	6.36672	1.93118e-10	5.69216e-09
ENSG00000091592.15	NLRP1	334.181	-0.934311	0.146787	-6.36507	1.952e-10	5.74509e-09
ENSG00000104756.15	KCTD9	725.463	-0.455513	0.0716004	-6.36188	1.99301e-10	5.8516e-09
ENSG00000163513.17	TGFBR2	1510.66	-0.644838	0.101361	-6.36177	1.99438e-10	5.8516e-09
ENSG00000175054.14	ATR	1286.92	0.261183	0.0410555	6.3617	1.99532e-10	5.8516e-09
ENSG00000254996.5	ANKHD1-EIF4EBP3	93.2249	0.560983	0.0881981	6.36049	2.01112e-10	5.88568e-09
ENSG00000259207.7	ITGB3	58.3785	-1.05614	0.166049	-6.36044	2.01173e-10	5.88568e-09
ENSG00000105270.14	CLIP3	145.542	-1.12163	0.176386	-6.35898	2.03099e-10	5.93378e-09
ENSG00000118432.12	CNR1	48.9418	-1.2308	0.193557	-6.35883	2.03299e-10	5.93378e-09
ENSG00000090615.13	GOLGA3	1254.07	0.293207	0.046119	6.35761	2.04921e-10	5.97403e-09
ENSG00000138442.9	WDR12	356.189	0.426125	0.0670524	6.35511	2.08283e-10	6.06485e-09
ENSG00000188906.14	LRRK2	623.814	-0.692705	0.109004	-6.35487	2.08599e-10	6.06689e-09
ENSG00000148120.15	C9orf3	664.339	-0.655012	0.103079	-6.35447	2.09152e-10	6.07577e-09
ENSG00000124212.5	PTGIS	733.077	-1.02478	0.161346	-6.35143	2.13322e-10	6.18962e-09
ENSG00000214796.8	RP11-480I12.5	24.6992	1.02169	0.16089	6.35027	2.14944e-10	6.22932e-09
ENSG00000198932.12	GPRASP1	787.969	-0.836708	0.131806	-6.34804	2.1808e-10	6.31278e-09
ENSG00000241644.2	INMT	460.366	-0.974587	0.153588	-6.34548	2.21727e-10	6.41081e-09
ENSG00000172005.10	MAL	20.7001	-1.51604	0.239163	-6.33896	2.31326e-10	6.6805e-09
ENSG00000244509.3	APOBEC3C	282.615	-1.13068	0.178443	-6.33635	2.35273e-10	6.78651e-09
ENSG00000141570.10	CBX8	51.3974	1.00128	0.158054	6.33505	2.37264e-10	6.83487e-09
ENSG00000154447.14	SH3RF1	1559.67	0.802693	0.12671	6.33489	2.37505e-10	6.83487e-09
ENSG00000275465.5	RP11-569G13.3	15.7941	-2.29987	0.36316	-6.33293	2.40549e-10	6.91437e-09
ENSG00000145439.11	CBR4	631.479	0.43264	0.0683516	6.32963	2.45756e-10	7.0558e-09
ENSG00000109819.8	PPARGC1A	197.597	-1.21125	0.191417	-6.32779	2.48703e-10	7.11651e-09
ENSG00000159263.15	SIM2	625.879	2.41769	0.382067	6.32793	2.4848e-10	7.11651e-09
ENSG00000172348.14	RCAN2	426.526	-0.944348	0.149239	-6.32776	2.48738e-10	7.11651e-09
ENSG00000168661.14	ZNF30	163.072	1.04626	0.165405	6.32543	2.52534e-10	7.21672e-09
ENSG00000152784.15	PRDM8	381.734	-1.53252	0.242335	-6.32399	2.54895e-10	7.27575e-09
ENSG00000169313.9	P2RY12	24.6355	-0.867008	0.137169	-6.32071	2.60368e-10	7.42336e-09
ENSG00000197253.13	TPSB2	262.687	-0.906524	0.143446	-6.3196	2.62239e-10	7.46805e-09
ENSG00000163374.19	YY1AP1	656.357	-0.253591	0.0401307	-6.31914	2.63019e-10	7.48161e-09
ENSG00000151929.9	BAG3	484.988	-0.625333	0.0989761	-6.31802	2.64941e-10	7.52758e-09
ENSG00000237172.3	B3GNT9	152.942	-0.84703	0.134095	-6.31662	2.67343e-10	7.58706e-09
ENSG00000260628.5	RP11-1166P10.1	4.42789	-1.65348	0.261795	-6.31593	2.68545e-10	7.61239e-09
ENSG00000137727.12	ARHGAP20	224.639	-1.16187	0.183966	-6.3157	2.68937e-10	7.61473e-09
ENSG00000112414.14	ADGRG6	399.915	-1.31616	0.208527	-6.3117	2.7598e-10	7.80515e-09
ENSG00000115977.18	AAK1	2284.37	0.557049	0.0882696	6.31076	2.77661e-10	7.84368e-09
ENSG00000233901.5	LINC01503	20.4196	-1.3517	0.214233	-6.30951	2.79924e-10	7.89853e-09
ENSG00000178127.12	NDUFV2	279.271	0.504351	0.0799427	6.30891	2.81015e-10	7.92024e-09
ENSG00000133835.14	HSD17B4	2783.54	0.604713	0.0958956	6.30595	2.86428e-10	8.06358e-09
ENSG00000110651.11	CD81	2881.79	-0.349774	0.0554725	-6.30536	2.8753e-10	8.08534e-09
ENSG00000125384.6	PTGER2	166.447	-0.94334	0.149614	-6.30515	2.87909e-10	8.08675e-09
ENSG00000110108.9	TMEM109	698.076	-0.27619	0.0438159	-6.30342	2.91144e-10	8.16831e-09
ENSG00000105668.7	UPK1A	61.076	-2.26861	0.359979	-6.30205	2.93729e-10	8.22206e-09
ENSG00000111452.12	ADGRD1	267.995	-1.32582	0.210379	-6.30206	2.93706e-10	8.22206e-09
ENSG00000254786.1	RP11-142C4.5	35.359	1.30074	0.206416	6.30156	2.94664e-10	8.23887e-09
ENSG00000130560.8	UBAC1	261.512	-0.230049	0.0365086	-6.30123	2.95298e-10	8.24618e-09
ENSG00000178202.12	KDELC2	983.118	-0.384423	0.0610092	-6.30107	2.95596e-10	8.24618e-09
ENSG00000135447.16	PPP1R1A	37.1106	-1.62833	0.258484	-6.29953	2.9854e-10	8.3189e-09
ENSG00000165617.14	DACT1	203.108	-0.839473	0.133275	-6.29881	2.99933e-10	8.33882e-09
ENSG00000250612.2	RP11-618I10.2	6.21698	18.6043	2.95359	6.29886	2.99845e-10	8.33882e-09
ENSG00000172269.17	DPAGT1	296.994	0.495663	0.0787047	6.29775	3.01989e-10	8.3865e-09
ENSG00000170275.14	CRTAP	1606.25	-0.445571	0.0707607	-6.29687	3.03716e-10	8.42495e-09
ENSG00000173757.9	STAT5B	1037.46	-0.379167	0.0602223	-6.29613	3.05176e-10	8.45591e-09
ENSG00000072736.18	NFATC3	832.354	-0.349036	0.0554498	-6.29463	3.08138e-10	8.5284e-09
ENSG00000144749.13	LRIG1	3279.91	0.706767	0.112296	6.29376	3.09864e-10	8.56652e-09
ENSG00000073969.18	NSF	848.994	0.572495	0.0909807	6.29249	3.12415e-10	8.62736e-09
ENSG00000086570.12	FAT2	351.152	-1.84376	0.293186	-6.28871	3.20106e-10	8.82984e-09
ENSG00000111816.7	FRK	1002.08	0.830959	0.13215	6.28799	3.21604e-10	8.85131e-09
ENSG00000274964.1	RP11-817I4.1	65.2584	1.30106	0.206909	6.28809	3.21398e-10	8.85131e-09
ENSG00000122862.4	SRGN	973.871	-0.685031	0.108958	-6.28713	3.23388e-10	8.89045e-09
ENSG00000072163.19	LIMS2	215.173	-1.13686	0.180865	-6.28572	3.26347e-10	8.94184e-09
ENSG00000155760.2	FZD7	450.057	-0.831977	0.132357	-6.28587	3.26015e-10	8.94184e-09
ENSG00000236609.3	ZNF853	102.734	-0.738998	0.117563	-6.286	3.25753e-10	8.94184e-09
ENSG00000065618.17	COL17A1	381.742	-1.58513	0.252255	-6.28381	3.30365e-10	9.04185e-09
ENSG00000280241.3	RP11-290O12.2	18.6928	-1.08422	0.172554	-6.28339	3.31268e-10	9.0565e-09
ENSG00000107104.18	KANK1	1469.73	-0.640327	0.10199	-6.27832	3.42262e-10	9.34667e-09
ENSG00000055118.14	KCNH2	129.871	-1.10213	0.175564	-6.27766	3.43706e-10	9.37571e-09
ENSG00000079308.16	TNS1	5992.48	-1.11721	0.177981	-6.27716	3.4481e-10	9.3954e-09
ENSG00000189134.3	NKAPL	16.5109	-1.16308	0.185301	-6.27673	3.45775e-10	9.41128e-09
ENSG00000102837.6	OLFM4	4059.37	-2.41366	0.384566	-6.27633	3.46667e-10	9.42512e-09
ENSG00000131711.14	MAP1B	5295.16	-0.975052	0.155374	-6.2755	3.48518e-10	9.465e-09
ENSG00000171492.14	LRRC8D	240.567	0.571274	0.09104	6.27497	3.49698e-10	9.48658e-09
ENSG00000174403.15	C20orf166-AS1	38.145	-1.34512	0.214374	-6.27463	3.50476e-10	9.4972e-09
ENSG00000213988.9	ZNF90	55.798	-1.20189	0.191565	-6.27407	3.51738e-10	9.52092e-09
ENSG00000266094.7	RASSF5	255.316	-0.733218	0.116869	-6.27383	3.52282e-10	9.52517e-09
ENSG00000140287.10	HDC	64.2667	-1.11079	0.177058	-6.27357	3.52864e-10	9.53043e-09
ENSG00000144712.11	CAND2	74.8049	-0.995649	0.15874	-6.27219	3.56001e-10	9.60462e-09
ENSG00000108823.15	SGCA	64.9151	-1.2182	0.194311	-6.26937	3.62517e-10	9.75161e-09
ENSG00000197702.11	PARVA	1672.94	-0.545681	0.0870399	-6.26932	3.62639e-10	9.75161e-09
ENSG00000226950.6	DANCR	294.631	0.836785	0.133466	6.26963	3.61907e-10	9.75161e-09
ENSG00000183655.12	KLHL25	135.022	-0.448078	0.0714795	-6.26863	3.64249e-10	9.78421e-09
ENSG00000157551.17	KCNJ15	101.939	-1.09218	0.174319	-6.26542	3.71823e-10	9.97677e-09
ENSG00000137440.4	FGFBP1	15.3687	-2.58434	0.412594	-6.26364	3.76084e-10	1.00691e-08
ENSG00000150977.10	RILPL2	322.204	-0.562825	0.0898538	-6.26378	3.75745e-10	1.00691e-08
ENSG00000085063.14	CD59	3304.56	-0.365753	0.0583998	-6.26291	3.77847e-10	1.01054e-08
ENSG00000104755.14	ADAM2	34.1238	3.1395	0.501401	6.26146	3.81387e-10	1.01681e-08
ENSG00000134690.10	CDCA8	15.2668	1.13202	0.18079	6.26149	3.81312e-10	1.01681e-08
ENSG00000158352.15	SHROOM4	205.275	-0.805661	0.12867	-6.26144	3.81433e-10	1.01681e-08
ENSG00000109667.11	SLC2A9	62.4874	-0.960798	0.153487	-6.25979	3.855e-10	1.02619e-08
ENSG00000120314.18	WDR55	406.242	0.445265	0.0711323	6.25967	3.85786e-10	1.02619e-08
ENSG00000260337.3	RP11-386M24.6	111.768	0.970359	0.155029	6.25921	3.86935e-10	1.02814e-08
ENSG00000020181.17	ADGRA2	998.23	-0.952906	0.15228	-6.25757	3.91014e-10	1.03785e-08
ENSG00000119138.4	KLF9	2872.32	-0.510389	0.0815689	-6.25715	3.92065e-10	1.03952e-08
ENSG00000095713.13	CRTAC1	22.383	-1.60843	0.257113	-6.25571	3.95719e-10	1.04808e-08
ENSG00000233406.5	RP11-296A18.5	192.678	0.591715	0.0946111	6.25418	3.99611e-10	1.05725e-08
ENSG00000142173.14	COL6A2	3984.84	-0.964839	0.154324	-6.25205	4.05087e-10	1.06944e-08
ENSG00000164035.9	EMCN	306.679	-0.749064	0.119809	-6.25215	4.0484e-10	1.06944e-08
ENSG00000008853.16	RHOBTB2	165.716	-0.464915	0.0743789	-6.25063	4.08808e-10	1.07811e-08
ENSG00000163412.12	EIF4E3	777.848	-0.513931	0.0822303	-6.2499	4.1071e-10	1.08196e-08
ENSG00000122121.10	XPNPEP2	6.45001	-1.48854	0.238254	-6.2477	4.16528e-10	1.09611e-08
ENSG00000081760.16	AACS	370.94	0.527038	0.0843604	6.24746	4.17189e-10	1.09668e-08
ENSG00000182141.10	ZNF708	776.31	0.353424	0.0565743	6.24707	4.18218e-10	1.09821e-08
ENSG00000214022.11	REPIN1	611.816	0.470941	0.0754047	6.24551	4.22407e-10	1.10803e-08
ENSG00000137033.11	IL33	663.421	-0.793166	0.127014	-6.2447	4.24618e-10	1.11264e-08
ENSG00000169718.17	DUS1L	603.887	0.651565	0.104347	6.2442	4.25974e-10	1.11383e-08
ENSG00000239713.7	APOBEC3G	131.323	-0.803944	0.128749	-6.24429	4.25742e-10	1.11383e-08
ENSG00000100139.13	MICALL1	295.713	-0.653241	0.104634	-6.24312	4.28917e-10	1.12033e-08
ENSG00000163815.5	CLEC3B	48.2249	-1.11577	0.178732	-6.24272	4.30038e-10	1.12207e-08
ENSG00000155660.10	PDIA4	2724.88	0.748029	0.11983	6.24242	4.30862e-10	1.12302e-08
ENSG00000162520.14	SYNC	179.371	-0.895904	0.143544	-6.24133	4.33869e-10	1.12967e-08
ENSG00000175164.13	ABO	64.2667	-1.62728	0.260827	-6.23894	4.40559e-10	1.14587e-08
ENSG00000006634.7	DBF4	178.225	0.472035	0.0756743	6.23772	4.43989e-10	1.15357e-08
ENSG00000042493.15	CAPG	305.603	-0.911332	0.146123	-6.23675	4.46743e-10	1.15951e-08
ENSG00000154856.12	APCDD1	713.939	-0.880359	0.141233	-6.2334	4.56422e-10	1.18338e-08
ENSG00000185305.10	ARL15	416.252	0.334181	0.0536231	6.23204	4.60393e-10	1.19242e-08
ENSG00000130988.12	RGN	109.03	-1.00272	0.160933	-6.23065	4.64513e-10	1.20182e-08
ENSG00000197147.12	LRRC8B	729.999	0.560845	0.0900308	6.22947	4.68001e-10	1.20958e-08
ENSG00000226237.1	GAS1RR	39.1997	-1.19084	0.191213	-6.2278	4.73035e-10	1.2213e-08
ENSG00000143315.6	PIGM	411.003	0.547877	0.0879764	6.22755	4.73794e-10	1.22198e-08
ENSG00000174807.3	CD248	73.8546	-1.05707	0.169766	-6.2266	4.76681e-10	1.22814e-08
ENSG00000260766.1	RP11-226L15.5	67.0238	0.605926	0.0973382	6.22495	4.81706e-10	1.23979e-08
ENSG00000176058.11	TPRN	118.654	0.706179	0.113489	6.22247	4.89402e-10	1.25828e-08
ENSG00000115355.15	CCDC88A	872.77	-0.639651	0.1028	-6.22228	4.89966e-10	1.25842e-08
ENSG00000103356.15	EARS2	409.345	0.356376	0.0572775	6.22191	4.91134e-10	1.2601e-08
ENSG00000066084.12	DIP2B	1278.09	0.430558	0.0692173	6.22038	4.95938e-10	1.2711e-08
ENSG00000122367.19	LDB3	268.029	-1.37129	0.22048	-6.21956	4.9854e-10	1.27644e-08
ENSG00000127022.14	CANX	15032.6	0.541635	0.0871024	6.21836	5.02363e-10	1.28489e-08
ENSG00000097033.14	SH3GLB1	1665.59	-0.367582	0.0591265	-6.21688	5.07147e-10	1.29578e-08
ENSG00000058668.14	ATP2B4	2356.38	-0.987026	0.158811	-6.21509	5.12946e-10	1.30924e-08
ENSG00000204128.5	C2orf72	494.122	1.79578	0.288947	6.21492	5.13503e-10	1.3093e-08
ENSG00000140600.16	SH3GL3	8.60616	-1.35672	0.218411	-6.21177	5.23896e-10	1.33442e-08
ENSG00000116128.10	BCL9	507.655	0.486929	0.0783923	6.21144	5.25025e-10	1.33591e-08
ENSG00000103550.13	KNOP1	262.213	0.382988	0.0616788	6.20939	5.31898e-10	1.3506e-08
ENSG00000150907.7	FOXO1	785.291	-0.54977	0.0885375	-6.20946	5.3168e-10	1.3506e-08
ENSG00000140992.18	PDPK1	890.3	0.353377	0.0569229	6.20799	5.3668e-10	1.36051e-08
ENSG00000197323.11	TRIM33	2118.47	0.284922	0.0458966	6.20792	5.36906e-10	1.36051e-08
ENSG00000189377.8	CXCL17	55.645	-2.28164	0.367694	-6.20526	5.46076e-10	1.38233e-08
ENSG00000207187.1	SNORA64	45.0484	0.993695	0.160191	6.20317	5.53355e-10	1.39885e-08
ENSG00000228477.1	RP3-342P20.2	320.599	0.6922	0.11159	6.20306	5.53742e-10	1.39885e-08
ENSG00000125257.13	ABCC4	9891.58	1.49248	0.240613	6.20283	5.54574e-10	1.39926e-08
ENSG00000184524.5	CEND1	10.174	-1.67439	0.269946	-6.2027	5.55042e-10	1.39926e-08
ENSG00000117262.18	GPR89A	337.931	0.49704	0.0801394	6.2022	5.56802e-10	1.40226e-08
ENSG00000120942.13	UBIAD1	213.065	0.364568	0.0588075	6.19935	5.66952e-10	1.42636e-08
ENSG00000106263.17	EIF3B	1317.18	0.370692	0.0598001	6.19886	5.68723e-10	1.42729e-08
ENSG00000158042.8	MRPL17	359.211	0.648074	0.104547	6.19889	5.68631e-10	1.42729e-08
ENSG00000184557.4	SOCS3	1052.92	-1.44895	0.233748	-6.19877	5.69058e-10	1.42729e-08
ENSG00000111110.11	PPM1H	2124.9	0.979105	0.157975	6.19786	5.72354e-10	1.43409e-08
ENSG00000169902.13	TPST1	340.63	-0.729459	0.117708	-6.1972	5.74753e-10	1.43864e-08
ENSG00000064300.8	NGFR	91.601	-1.10842	0.179017	-6.19169	5.95224e-10	1.48836e-08
ENSG00000225746.9	SNHG23	141.58	-1.21225	0.195803	-6.19116	5.97216e-10	1.49183e-08
ENSG00000168427.8	KLHL30	12.5392	-1.81617	0.293554	-6.18683	6.13857e-10	1.53184e-08
ENSG00000268220.1	RP11-379K17.12	48.1591	1.07318	0.17347	6.18656	6.14895e-10	1.53288e-08
ENSG00000112763.15	BTN2A1	302.463	-0.475542	0.0768793	-6.18557	6.18792e-10	1.54103e-08
ENSG00000065989.15	PDE4A	109.945	-0.940203	0.152066	-6.18285	6.29552e-10	1.56624e-08
ENSG00000253368.3	TRNP1	54.2233	-0.876687	0.141815	-6.18192	6.33272e-10	1.5739e-08
ENSG00000104044.15	OCA2	16.195	-1.5076	0.243881	-6.18171	6.34106e-10	1.57439e-08
ENSG00000155254.12	MARVELD1	247.769	-0.822262	0.133022	-6.18139	6.35392e-10	1.57599e-08
ENSG00000118495.18	PLAGL1	409.144	-0.701546	0.113502	-6.18091	6.37321e-10	1.57918e-08
ENSG00000186081.11	KRT5	1085.2	-1.69826	0.274778	-6.1805	6.38975e-10	1.58169e-08
ENSG00000016391.10	CHDH	512.943	0.849583	0.137487	6.17935	6.43662e-10	1.59169e-08
ENSG00000023608.4	SNAPC1	167.166	-0.40446	0.0654642	-6.17833	6.47813e-10	1.60034e-08
ENSG00000196090.12	PTPRT	214.872	2.14191	0.346741	6.17726	6.52255e-10	1.60833e-08
ENSG00000233461.5	RP11-295G20.2	15.603	1.03614	0.167735	6.17723	6.52351e-10	1.60833e-08
ENSG00000137752.22	CASP1	166.219	-0.741804	0.120108	-6.17617	6.56769e-10	1.6176e-08
ENSG00000256683.6	ZNF350	1253.32	0.829392	0.134295	6.1759	6.57887e-10	1.61873e-08
ENSG00000116260.16	QSOX1	677.301	-0.919571	0.148923	-6.17481	6.6241e-10	1.6267e-08
ENSG00000157601.13	MX1	377.21	-0.70199	0.113686	-6.17481	6.62446e-10	1.6267e-08
ENSG00000259343.5	TMC3-AS1	20.0708	0.88294	0.143068	6.17147	6.76565e-10	1.65971e-08
ENSG00000149596.6	JPH2	346.469	-1.14212	0.185126	-6.16945	6.85268e-10	1.67796e-08
ENSG00000154229.11	PRKCA	1087.37	-0.963216	0.156127	-6.16943	6.85369e-10	1.67796e-08
ENSG00000166598.13	HSP90B1	14489.8	0.638783	0.103551	6.16875	6.88338e-10	1.68355e-08
ENSG00000177311.11	ZBTB38	2388.07	-0.273395	0.0443226	-6.16829	6.9032e-10	1.68673e-08
ENSG00000135424.15	ITGA7	373.541	-1.10768	0.179679	-6.16478	7.05829e-10	1.72291e-08
ENSG00000163743.13	RCHY1	456.623	0.314787	0.0510702	6.1638	7.10177e-10	1.73181e-08
ENSG00000006210.6	CX3CL1	381.929	-1.09591	0.177866	-6.16144	7.20868e-10	1.75613e-08
ENSG00000089022.13	MAPKAPK5	604.865	0.301166	0.0488868	6.16048	7.25259e-10	1.7616e-08
ENSG00000100422.13	CERK	279.289	-0.765906	0.12432	-6.16074	7.24071e-10	1.7616e-08
ENSG00000156966.6	B3GNT7	45.5863	-0.826407	0.134145	-6.16053	7.2502e-10	1.7616e-08
ENSG00000067182.7	TNFRSF1A	628.647	-0.424568	0.0689511	-6.15753	7.38864e-10	1.79287e-08
ENSG00000105137.12	SYDE1	98.8625	-0.838969	0.136314	-6.15469	7.52262e-10	1.82359e-08
ENSG00000006118.14	TMEM132A	127.636	1.09927	0.178634	6.15376	7.56668e-10	1.83094e-08
ENSG00000272888.5	LINC01578	1572.91	0.389446	0.0632861	6.15374	7.56783e-10	1.83094e-08
ENSG00000063180.8	CA11	64.2232	-0.968256	0.157357	-6.15324	7.59175e-10	1.83492e-08
ENSG00000124766.6	SOX4	933.322	0.702227	0.114132	6.15278	7.61378e-10	1.83844e-08
ENSG00000178878.12	APOLD1	874.603	-0.787457	0.128033	-6.1504	7.72874e-10	1.86437e-08
ENSG00000169282.17	KCNAB1	384.047	-1.13873	0.185182	-6.14924	7.78568e-10	1.87627e-08
ENSG00000154813.9	DPH3	342.199	-0.356382	0.0579645	-6.14827	7.83305e-10	1.88583e-08
ENSG00000160345.12	C9orf116	15.2705	0.977545	0.159002	6.14801	7.84611e-10	1.88713e-08
ENSG00000132554.19	RGS22	198.943	-1.00387	0.163334	-6.14612	7.94006e-10	1.90786e-08
ENSG00000182648.11	LINC01006	155.441	0.93108	0.151508	6.14541	7.97593e-10	1.91461e-08
ENSG00000132819.16	RBM38	132.946	-0.833537	0.135644	-6.14504	7.99439e-10	1.91717e-08
ENSG00000281468.1	CTC-459F4.9	21.1835	0.831912	0.13539	6.14456	8.01847e-10	1.92107e-08
ENSG00000167103.11	PIP5KL1	9.25747	-1.25897	0.204902	-6.14427	8.03321e-10	1.92274e-08
ENSG00000154736.5	ADAMTS5	382.837	-0.998768	0.162646	-6.14077	8.21233e-10	1.9637e-08
ENSG00000137726.16	FXYD6	332.445	-1.13347	0.184671	-6.13776	8.3691e-10	1.99924e-08
ENSG00000140299.11	BNIP2	1598.56	-0.504398	0.0821965	-6.13649	8.43649e-10	2.01338e-08
ENSG00000104524.13	PYCRL	96.4891	0.671854	0.109494	6.136	8.46239e-10	2.01761e-08
ENSG00000182752.9	PAPPA	168.012	-1.09924	0.179154	-6.13572	8.47768e-10	2.0193e-08
ENSG00000257093.6	KIAA1147	1376.12	0.447253	0.0729041	6.13482	8.5257e-10	2.02877e-08
ENSG00000183696.13	UPP1	90.1131	-0.969638	0.158074	-6.13406	8.56649e-10	2.03651e-08
ENSG00000213424.8	KRT222	15.4269	-1.70788	0.278507	-6.13229	8.66232e-10	2.0573e-08
ENSG00000167100.14	SAMD14	19.5045	-1.17641	0.191844	-6.13214	8.67071e-10	2.05731e-08
ENSG00000133706.17	LARS	2568.18	0.328776	0.053618	6.13182	8.68799e-10	2.05942e-08
ENSG00000198380.12	GFPT1	5294.66	0.635972	0.10374	6.13042	8.76466e-10	2.0756e-08
ENSG00000121075.9	TBX4	90.4494	-2.20293	0.359378	-6.12986	8.79589e-10	2.08099e-08
ENSG00000117594.9	HSD11B1	167.473	-1.17506	0.191729	-6.12874	8.85776e-10	2.0916e-08
ENSG00000148908.14	RGS10	423.67	0.757216	0.123549	6.12886	8.85106e-10	2.0916e-08
ENSG00000117016.9	RIMS3	92.5627	-0.902236	0.14724	-6.12764	8.9193e-10	2.1021e-08
ENSG00000196843.15	ARID5A	198.601	-1.01127	0.165032	-6.12775	8.91281e-10	2.1021e-08
ENSG00000102243.12	VGLL1	8.93792	-2.0675	0.33744	-6.12701	8.9545e-10	2.10838e-08
ENSG00000174348.13	PODN	532.873	-0.940736	0.153544	-6.1268	8.96643e-10	2.10917e-08
ENSG00000182168.14	UNC5C	359.778	-0.963971	0.157363	-6.12577	9.02473e-10	2.12086e-08
ENSG00000164949.7	GEM	555.257	-1.07134	0.174901	-6.12538	9.04687e-10	2.12403e-08
ENSG00000089737.15	DDX24	2283.04	-0.2333	0.0381059	-6.1224	9.21759e-10	2.16205e-08
ENSG00000155252.13	PI4K2A	143.78	-0.349696	0.0571247	-6.12163	9.26237e-10	2.17048e-08
ENSG00000187079.15	TEAD1	1648.66	-0.579404	0.0946624	-6.12074	9.31394e-10	2.18049e-08
ENSG00000160789.19	LMNA	1933.77	-0.78855	0.128852	-6.11981	9.3689e-10	2.19127e-08
ENSG00000102468.10	HTR2A	15.3646	-1.25016	0.204289	-6.11956	9.3835e-10	2.1926e-08
ENSG00000204065.2	TCEAL5	17.8642	-1.37092	0.224041	-6.11908	9.41193e-10	2.19716e-08
ENSG00000077264.14	PAK3	233.954	-1.02811	0.168093	-6.11633	9.57545e-10	2.23321e-08
ENSG00000185252.18	ZNF74	154.227	0.427915	0.0699717	6.11554	9.62315e-10	2.24221e-08
ENSG00000184216.12	IRAK1	698.784	0.446532	0.0730329	6.11412	9.70912e-10	2.2601e-08
ENSG00000142556.18	ZNF614	901.004	0.694845	0.113653	6.11374	9.73233e-10	2.26336e-08
ENSG00000244274.7	DBNDD2	25.4482	-1.10335	0.180543	-6.11129	9.8827e-10	2.29617e-08
ENSG00000127990.15	SGCE	239.803	-0.726879	0.118983	-6.10908	1.00209e-09	2.32608e-08
ENSG00000156298.12	TSPAN7	104.037	-0.764063	0.125076	-6.10878	1.00393e-09	2.32816e-08
ENSG00000105722.9	ERF	202.299	-0.556108	0.0910574	-6.10723	1.01378e-09	2.34878e-08
ENSG00000171992.12	SYNPO	477.242	-0.95199	0.155893	-6.10667	1.01731e-09	2.35257e-08
ENSG00000177283.6	FZD8	90.1888	1.12872	0.184835	6.10667	1.01733e-09	2.35257e-08
ENSG00000003436.14	TFPI	609.512	-0.839486	0.137574	-6.10208	1.04697e-09	2.41885e-08
ENSG00000110852.4	CLEC2B	146.641	-0.645014	0.105709	-6.10179	1.04889e-09	2.42101e-08
ENSG00000148450.12	MSRB2	208.174	-0.381215	0.0624794	-6.10146	1.05103e-09	2.42368e-08
ENSG00000144642.21	RBMS3	835.034	-0.759857	0.124547	-6.10098	1.05423e-09	2.42876e-08
ENSG00000280927.1	CTBP1-AS	81.3169	1.79185	0.293722	6.1005	1.05739e-09	2.43378e-08
ENSG00000151623.14	NR3C2	358.863	-0.430542	0.0705921	-6.09901	1.06727e-09	2.45422e-08
ENSG00000239218.2	RPS20P22	16.4903	-1.2047	0.197586	-6.0971	1.08007e-09	2.48134e-08
ENSG00000075539.13	FRYL	2263.55	0.279401	0.0458282	6.09671	1.08275e-09	2.48517e-08
ENSG00000101474.11	APMAP	1015.82	0.620487	0.101804	6.09494	1.0948e-09	2.51048e-08
ENSG00000233255.1	AC019181.2	13.1993	1.53556	0.25195	6.0947	1.0964e-09	2.51182e-08
ENSG00000159884.11	CCDC107	109.862	-0.590101	0.0968277	-6.09434	1.09889e-09	2.51517e-08
ENSG00000180198.15	RCC1	216.971	0.707076	0.116035	6.09363	1.1038e-09	2.52408e-08
ENSG00000046653.14	GPM6B	767.21	-0.934001	0.153288	-6.09311	1.1074e-09	2.52994e-08
ENSG00000162999.12	DUSP19	117.974	-0.663491	0.108909	-6.09216	1.11399e-09	2.54266e-08
ENSG00000140382.14	HMG20A	473.368	-0.385727	0.0633244	-6.09128	1.12013e-09	2.55429e-08
ENSG00000161267.11	BDH1	361.124	0.789931	0.129767	6.08732	1.14819e-09	2.61585e-08
ENSG00000132688.10	NES	661.629	-0.879404	0.144474	-6.08691	1.15109e-09	2.62003e-08
ENSG00000005882.11	PDK2	243.505	-0.379657	0.0623754	-6.08664	1.15303e-09	2.62202e-08
ENSG00000136451.8	VEZF1	1225.43	-0.18614	0.0306006	-6.08288	1.18041e-09	2.67687e-08
ENSG00000164985.14	PSIP1	989.918	-0.518831	0.0852928	-6.08294	1.17997e-09	2.67687e-08
ENSG00000225648.5	SBDSP1	212.21	-0.365556	0.0600932	-6.08315	1.17844e-09	2.67687e-08
ENSG00000162373.12	BEND5	36.8688	-0.895247	0.147179	-6.08271	1.18168e-09	2.67727e-08
ENSG00000203499.11	FAM83H-AS1	233.738	1.02522	0.168627	6.07981	1.20322e-09	2.72358e-08
ENSG00000049323.15	LTBP1	2448.26	-0.830592	0.136645	-6.07847	1.21334e-09	2.74396e-08
ENSG00000119729.11	RHOQ	1382.64	-0.396662	0.0652773	-6.07656	1.2279e-09	2.77179e-08
ENSG00000230937.10	MIR205HG	635.557	-1.65219	0.271896	-6.07656	1.22787e-09	2.77179e-08
ENSG00000143867.6	OSR1	71.3237	-1.17439	0.193289	-6.07582	1.23354e-09	2.77941e-08
ENSG00000185278.15	ZBTB37	1444.85	0.351095	0.0577846	6.07592	1.23278e-09	2.77941e-08
ENSG00000165078.11	CPA6	130.334	-1.77323	0.291868	-6.07546	1.23633e-09	2.78315e-08
ENSG00000020577.13	SAMD4A	700.938	-0.72951	0.120114	-6.07348	1.25169e-09	2.81515e-08
ENSG00000163482.11	STK36	333.498	0.369893	0.0609078	6.07301	1.25535e-09	2.82081e-08
ENSG00000167700.8	MFSD3	121.719	0.717731	0.118203	6.07203	1.26306e-09	2.83554e-08
ENSG00000127129.9	EDN2	38.2947	-1.46166	0.240742	-6.07148	1.26738e-09	2.84265e-08
ENSG00000143512.12	HHIPL2	22.0771	-1.68509	0.27757	-6.07087	1.27215e-09	2.84557e-08
ENSG00000184992.10	BRI3BP	385.645	0.603549	0.099416	6.07095	1.27158e-09	2.84557e-08
ENSG00000196739.14	COL27A1	311.144	-1.1263	0.185517	-6.07113	1.27012e-09	2.84557e-08
ENSG00000172794.19	RAB37	51.6707	-0.720621	0.118719	-6.06998	1.27927e-09	2.8589e-08
ENSG00000103495.13	MAZ	1305.61	0.637922	0.105108	6.06917	1.28569e-09	2.87064e-08
ENSG00000161714.11	PLCD3	95.5161	-0.855576	0.140977	-6.06888	1.28805e-09	2.87329e-08
ENSG00000124440.15	HIF3A	89.6308	-1.51923	0.250357	-6.06826	1.29303e-09	2.8818e-08
ENSG00000019485.12	PRDM11	232.982	-0.647903	0.106781	-6.06757	1.2986e-09	2.89159e-08
ENSG00000198546.14	ZNF511	136.202	0.527524	0.0869474	6.06716	1.30188e-09	2.89628e-08
ENSG00000163497.2	FEV	36.8992	1.60119	0.263937	6.06659	1.30656e-09	2.90405e-08
ENSG00000279453.1	RP3-425C14.4	134.429	-0.600768	0.0990528	-6.06513	1.31848e-09	2.92791e-08
ENSG00000100335.13	MIEF1	445.84	0.306497	0.0505409	6.06433	1.32508e-09	2.93869e-08
ENSG00000172216.5	CEBPB	334.306	-0.857996	0.141484	-6.06425	1.32572e-09	2.93869e-08
ENSG00000255240.5	RP11-142C4.6	148.86	1.44172	0.237751	6.06399	1.32783e-09	2.9407e-08
ENSG00000143147.14	GPR161	497.371	-0.9535	0.15727	-6.06282	1.33753e-09	2.95953e-08
ENSG00000065320.8	NTN1	85.7093	-1.35689	0.223818	-6.06247	1.34051e-09	2.96345e-08
ENSG00000116771.5	AGMAT	22.7329	1.27963	0.211136	6.06069	1.3554e-09	2.991e-08
ENSG00000133424.20	LARGE1	424.983	-0.752522	0.124164	-6.06072	1.35515e-09	2.991e-08
ENSG00000115896.15	PLCL1	529.279	-1.04498	0.17243	-6.06028	1.35883e-09	2.99589e-08
ENSG00000131653.12	TRAF7	475.655	0.475075	0.0783939	6.0601	1.36037e-09	2.9966e-08
ENSG00000065833.8	ME1	230.23	-0.856563	0.141348	-6.05995	1.36166e-09	2.99675e-08
ENSG00000188092.14	GPR89B	343.277	0.499103	0.0823746	6.05894	1.37019e-09	3.01282e-08
ENSG00000267534.2	S1PR2	117.404	-0.835329	0.13788	-6.05837	1.37504e-09	3.0208e-08
ENSG00000073792.15	IGF2BP2	48.2573	-1.14846	0.189614	-6.05683	1.38828e-09	3.04716e-08
ENSG00000142583.17	SLC2A5	285.771	-1.39415	0.230212	-6.05593	1.39605e-09	3.06149e-08
ENSG00000276710.4	CSPG4P10	69.0664	-1.05888	0.174868	-6.05528	1.40173e-09	3.07121e-08
ENSG00000157184.6	CPT2	367.347	0.569164	0.0939995	6.05497	1.40441e-09	3.07434e-08
ENSG00000229152.2	ANKRD10-IT1	121.803	0.553445	0.0914398	6.05256	1.42564e-09	3.11803e-08
ENSG00000123131.12	PRDX4	626.648	0.887786	0.146704	6.05155	1.43454e-09	3.13472e-08
ENSG00000131759.17	RARA	214.066	-0.769224	0.127152	-6.04964	1.4517e-09	3.1694e-08
ENSG00000179820.15	MYADM	785.399	-0.807213	0.133497	-6.0467	1.47845e-09	3.22493e-08
ENSG00000102743.14	SLC25A15	60.0767	0.771856	0.127656	6.04639	1.48127e-09	3.22822e-08
ENSG00000234715.1	CTB-107G13.1	56.258	1.95076	0.322928	6.04087	1.53282e-09	3.33762e-08
ENSG00000114784.3	EIF1B	250.603	-0.434729	0.0719713	-6.04031	1.53814e-09	3.34623e-08
ENSG00000089597.16	GANAB	3190.02	0.408944	0.0677175	6.03896	1.55109e-09	3.37142e-08
ENSG00000132718.8	SYT11	416.469	-0.827358	0.137028	-6.03786	1.56174e-09	3.389e-08
ENSG00000184117.11	NIPSNAP1	449.614	0.549517	0.0910121	6.03784	1.56193e-09	3.389e-08
ENSG00000128342.4	LIF	151.316	-1.31966	0.218629	-6.03609	1.57897e-09	3.42297e-08
ENSG00000128274.15	A4GALT	140.721	-0.717878	0.118946	-6.03535	1.58618e-09	3.43172e-08
ENSG00000181392.14	SYNE4	146.214	0.805548	0.133469	6.03545	1.58519e-09	3.43172e-08
ENSG00000182208.12	MOB2	228.542	-0.425405	0.0704882	-6.03513	1.58836e-09	3.43172e-08
ENSG00000255495.1	AC145124.2	81.2807	-0.73382	0.121592	-6.03511	1.58859e-09	3.43172e-08
ENSG00000103145.10	HCFC1R1	162.552	-0.487158	0.0807248	-6.03481	1.59154e-09	3.43507e-08
ENSG00000048828.16	FAM120A	2641.27	0.292737	0.0485121	6.0343	1.59652e-09	3.44281e-08
ENSG00000166676.14	TVP23A	37.0775	-1.09036	0.18079	-6.03107	1.62879e-09	3.50931e-08
ENSG00000260920.2	RP1-228H13.5	28.2539	0.917764	0.152191	6.03034	1.63619e-09	3.52217e-08
ENSG00000121413.12	ZSCAN18	643.942	-0.322065	0.0534133	-6.02967	1.64291e-09	3.53354e-08
ENSG00000096968.13	JAK2	647.012	-0.365074	0.0605661	-6.02769	1.66317e-09	3.57399e-08
ENSG00000153250.18	RBMS1	1003.83	-0.76681	0.127275	-6.02482	1.69293e-09	3.63478e-08
ENSG00000104341.16	LAPTM4B	494.416	-0.712012	0.118189	-6.02437	1.69768e-09	3.64022e-08
ENSG00000158106.13	RHPN1	110.949	0.860738	0.14288	6.02421	1.69935e-09	3.64022e-08
ENSG00000250303.3	RP11-356J5.12	46.8466	-0.725834	0.120487	-6.02416	1.6999e-09	3.64022e-08
ENSG00000100350.14	FOXRED2	272.891	0.575062	0.0955035	6.02137	1.72946e-09	3.7003e-08
ENSG00000171889.3	MIR31HG	4.90278	-1.77583	0.294953	-6.02071	1.73648e-09	3.71209e-08
ENSG00000110880.10	CORO1C	1264.25	-0.682887	0.113426	-6.02057	1.73804e-09	3.71219e-08
ENSG00000118308.15	LRMP	84.3162	-0.818389	0.135973	-6.01878	1.7574e-09	3.7503e-08
ENSG00000236283.3	AC013463.2	19.1294	1.24608	0.20704	6.01857	1.75962e-09	3.75177e-08
ENSG00000088726.15	TMEM40	18.5324	-1.96758	0.326973	-6.01755	1.77074e-09	3.77222e-08
ENSG00000188372.14	ZP3	36.0815	0.918506	0.152645	6.01726	1.77395e-09	3.77578e-08
ENSG00000070193.4	FGF10	113.159	-1.10898	0.184377	-6.01476	1.80153e-09	3.83118e-08
ENSG00000176994.10	SMCR8	790.021	0.304632	0.0506619	6.01303	1.82088e-09	3.86897e-08
ENSG00000163071.10	SPATA18	177.544	-0.89608	0.149039	-6.01237	1.82831e-09	3.88141e-08
ENSG00000241158.5	ADAMTS9-AS1	151.436	-1.42359	0.236793	-6.01197	1.83288e-09	3.88775e-08
ENSG00000163075.12	CFAP221	13.103	-1.43682	0.239008	-6.01161	1.83692e-09	3.89297e-08
ENSG00000039139.9	DNAH5	1528.94	1.68502	0.28033	6.01084	1.84559e-09	3.90798e-08
ENSG00000167566.16	NCKAP5L	155.924	-0.748155	0.12452	-6.00833	1.87445e-09	3.96567e-08
ENSG00000120907.17	ADRA1A	180.198	-1.3628	0.226893	-6.00637	1.89719e-09	4.01034e-08
ENSG00000254231.1	CTD-2284J15.1	20.2183	1.23031	0.204913	6.00404	1.92469e-09	4.06497e-08
ENSG00000167244.18	IGF2	234.359	-1.38729	0.231101	-6.00296	1.93747e-09	4.08846e-08
ENSG00000095637.21	SORBS1	3791.4	-1.01489	0.169139	-6.00029	1.96961e-09	4.15272e-08
ENSG00000189409.13	MMP23B	37.1047	-1.17228	0.195399	-5.99942	1.98019e-09	4.17145e-08
ENSG00000135968.20	GCC2	4140.27	0.544078	0.0906997	5.99867	1.98942e-09	4.18731e-08
ENSG00000087253.12	LPCAT2	343.079	-0.668785	0.111493	-5.99844	1.9922e-09	4.18958e-08
ENSG00000156096.12	UGT2B4	52.9027	2.69005	0.448661	5.99572	2.02588e-09	4.25677e-08
ENSG00000100906.10	NFKBIA	1471.44	-0.533556	0.0890089	-5.99441	2.04225e-09	4.2875e-08
ENSG00000278900.1	RP11-1250I15.2	15.3397	0.869072	0.144995	5.99379	2.05011e-09	4.30033e-08
ENSG00000055813.5	CCDC85A	26.1089	-1.2793	0.213453	-5.99333	2.05583e-09	4.30424e-08
ENSG00000125810.9	CD93	868.872	-0.689879	0.11511	-5.99322	2.05722e-09	4.30424e-08
ENSG00000183087.14	GAS6	559.603	-0.844323	0.140879	-5.99324	2.05704e-09	4.30424e-08
ENSG00000166924.8	NYAP1	11.7496	-1.29826	0.216638	-5.99278	2.06289e-09	4.31244e-08
ENSG00000115137.11	DNAJC27	195.416	-0.394452	0.0658342	-5.9916	2.07781e-09	4.33994e-08
ENSG00000149743.13	TRPT1	190.764	0.424564	0.0708773	5.99013	2.09672e-09	4.37572e-08
ENSG00000065485.18	PDIA5	723.318	0.893419	0.149158	5.98975	2.10164e-09	4.38228e-08
ENSG00000164920.9	OSR2	210.394	-0.790225	0.131934	-5.98957	2.10393e-09	4.38334e-08
ENSG00000128699.13	ORMDL1	739.543	0.274906	0.045934	5.98479	2.16663e-09	4.50634e-08
ENSG00000147180.16	ZNF711	157.437	-0.816292	0.136394	-5.9848	2.16662e-09	4.50634e-08
ENSG00000095203.14	EPB41L4B	545.999	1.00347	0.167682	5.98438	2.1722e-09	4.51411e-08
ENSG00000170425.3	ADORA2B	26.324	-1.60452	0.268127	-5.98417	2.17499e-09	4.51542e-08
ENSG00000253304.1	TMEM200B	172.022	-0.986793	0.164904	-5.98405	2.1765e-09	4.51542e-08
ENSG00000130413.15	STK33	151.407	-0.998177	0.166848	-5.98255	2.19671e-09	4.54966e-08
ENSG00000167157.10	PRRX2	45.0578	-1.06932	0.178739	-5.98256	2.19653e-09	4.54966e-08
ENSG00000164674.15	SYTL3	142.019	-0.482247	0.0806108	-5.98241	2.1986e-09	4.54975e-08
ENSG00000107485.15	GATA3	113.738	-1.44223	0.241087	-5.98219	2.20155e-09	4.55203e-08
ENSG00000260260.1	SNHG19	109.468	0.81054	0.135522	5.98088	2.21939e-09	4.58506e-08
ENSG00000231890.7	DARS-AS1	28.8492	0.880748	0.147271	5.98045	2.22517e-09	4.59314e-08
ENSG00000173473.10	SMARCC1	2351.91	0.401529	0.0671609	5.97861	2.25052e-09	4.64159e-08
ENSG00000213965.3	NUDT19	296.674	0.47007	0.0786277	5.97843	2.25298e-09	4.64277e-08
ENSG00000198464.13	ZNF480	522.088	0.254142	0.042515	5.97771	2.26298e-09	4.65947e-08
ENSG00000123485.11	HJURP	18.9757	1.38421	0.231598	5.9768	2.27562e-09	4.68157e-08
ENSG00000183273.6	CCDC60	50.2375	-1.14762	0.192017	-5.97664	2.27785e-09	4.68225e-08
ENSG00000160293.16	VAV2	330.478	0.533097	0.0892083	5.97586	2.28877e-09	4.70077e-08
ENSG00000099385.11	BCL7C	230.812	-0.329302	0.0551133	-5.975	2.30095e-09	4.72185e-08
ENSG00000132274.15	TRIM22	1182.41	-0.611848	0.10241	-5.97452	2.30767e-09	4.72595e-08
ENSG00000143158.10	MPC2	1993.86	0.828832	0.138728	5.97452	2.30765e-09	4.72595e-08
ENSG00000207217.1	SNORA42	41.231	1.05201	0.176085	5.97445	2.30872e-09	4.72595e-08
ENSG00000162836.11	ACP6	421.684	0.422287	0.0706864	5.97409	2.31375e-09	4.73233e-08
ENSG00000166313.18	APBB1	280.276	-0.675545	0.113088	-5.97365	2.32002e-09	4.74121e-08
ENSG00000203668.2	CHML	398.495	0.485005	0.0811965	5.97323	2.32601e-09	4.7495e-08
ENSG00000124067.16	SLC12A4	481.96	-0.733519	0.122813	-5.97267	2.33403e-09	4.76193e-08
ENSG00000154928.16	EPHB1	53.1064	-1.30547	0.218583	-5.97242	2.33763e-09	4.76532e-08
ENSG00000165795.22	NDRG2	767.09	-0.631609	0.105777	-5.97113	2.35621e-09	4.79614e-08
ENSG00000171298.12	GAA	827.903	0.471991	0.0790459	5.9711	2.35665e-09	4.79614e-08
ENSG00000110422.11	HIPK3	4517.43	-0.384015	0.0643424	-5.96831	2.39727e-09	4.87075e-08
ENSG00000249992.1	TMEM158	71.9449	-1.09076	0.182759	-5.96831	2.39723e-09	4.87075e-08
ENSG00000179598.5	PLD6	87.482	0.569968	0.0955115	5.96753	2.40869e-09	4.88991e-08
ENSG00000256771.2	ZNF253	396.694	0.430864	0.0722147	5.96644	2.42493e-09	4.91883e-08
ENSG00000240583.10	AQP1	770.883	-0.761262	0.127628	-5.96467	2.45128e-09	4.96674e-08
ENSG00000278041.1	RP5-984P4.6	5.61277	3.1554	0.529023	5.96458	2.45259e-09	4.96674e-08
ENSG00000205038.11	PKHD1L1	60.453	-1.17834	0.19758	-5.96382	2.46402e-09	4.9858e-08
ENSG00000251073.1	NUDT19P5	11.2673	1.40257	0.235335	5.9599	2.52386e-09	5.10268e-08
ENSG00000134490.13	TMEM241	96.9172	0.772897	0.129691	5.95954	2.52942e-09	5.1086e-08
ENSG00000162552.14	WNT4	73.6448	-0.754253	0.126564	-5.95945	2.53094e-09	5.1086e-08
ENSG00000071073.12	MGAT4A	1398.08	0.579854	0.0973113	5.95875	2.54174e-09	5.1262e-08
ENSG00000135953.10	MFSD9	173.953	0.588692	0.098833	5.95643	2.57801e-09	5.19508e-08
ENSG00000021300.13	PLEKHB1	145.641	0.881952	0.148103	5.95501	2.6006e-09	5.23631e-08
ENSG00000162458.12	FBLIM1	692.107	-0.65573	0.110122	-5.95458	2.60741e-09	5.24573e-08
ENSG00000138709.17	LARP1B	725.752	0.388844	0.0653075	5.95405	2.61587e-09	5.25845e-08
ENSG00000099977.13	DDT	330.456	0.626071	0.105161	5.95348	2.62508e-09	5.27265e-08
ENSG00000170961.6	HAS2	86.0739	-1.32986	0.223435	-5.95189	2.65067e-09	5.31972e-08
ENSG00000178726.6	THBD	221.455	-1.06566	0.179069	-5.95111	2.66325e-09	5.3406e-08
ENSG00000136425.12	CIB2	66.7831	-0.861503	0.144774	-5.95068	2.67034e-09	5.35046e-08
ENSG00000145431.10	PDGFC	671.252	-0.676569	0.1137	-5.95049	2.67343e-09	5.3523e-08
ENSG00000164199.15	ADGRV1	1127.39	0.940062	0.158012	5.94932	2.69259e-09	5.38627e-08
ENSG00000124749.16	COL21A1	171.281	-1.04482	0.175638	-5.94872	2.70256e-09	5.39744e-08
ENSG00000167658.15	EEF2	22402.1	0.573329	0.0963784	5.94873	2.70229e-09	5.39744e-08
ENSG00000186594.13	MIR22HG	287.764	-0.814169	0.136869	-5.94851	2.70602e-09	5.39998e-08
ENSG00000166557.12	TMED3	1187.09	0.816623	0.137334	5.94626	2.74342e-09	5.47018e-08
ENSG00000101665.8	SMAD7	231.736	-0.660439	0.111073	-5.94601	2.74759e-09	5.47405e-08
ENSG00000148841.15	ITPRIP	351.68	-0.751835	0.126476	-5.9445	2.773e-09	5.52021e-08
ENSG00000134352.19	IL6ST	9944.58	-0.411	0.0691726	-5.94166	2.82146e-09	5.61213e-08
ENSG00000004799.7	PDK4	3114	-1.16767	0.196542	-5.94108	2.83142e-09	5.62739e-08
ENSG00000173376.13	NDNF	565.957	-1.02274	0.172173	-5.94017	2.84732e-09	5.65442e-08
ENSG00000197111.15	PCBP2	2028.68	0.240953	0.0405733	5.93871	2.87266e-09	5.70015e-08
ENSG00000148773.13	MKI67	188.727	1.05336	0.177399	5.93784	2.88803e-09	5.72602e-08
ENSG00000116750.13	UCHL5	698.933	0.307077	0.0517181	5.93753	2.8935e-09	5.73226e-08
ENSG00000259295.6	CSPG4P12	151.614	-0.969917	0.163361	-5.93725	2.89843e-09	5.7374e-08
ENSG00000176049.15	JAKMIP2	35.6304	-1.08588	0.182948	-5.93545	2.93032e-09	5.79473e-08
ENSG00000279806.1	RP11-58O9.2	9.23956	-1.58326	0.26675	-5.93536	2.9321e-09	5.79473e-08
ENSG00000145362.17	ANK2	599.209	-0.928835	0.156509	-5.93471	2.94357e-09	5.81273e-08
ENSG00000225439.2	BOLA3-AS1	22.5704	-0.991994	0.167192	-5.93326	2.96978e-09	5.85977e-08
ENSG00000172465.13	TCEAL1	547.587	-0.547952	0.092364	-5.93253	2.98301e-09	5.88118e-08
ENSG00000166592.11	RRAD	38.7552	-1.12435	0.189536	-5.93212	2.99049e-09	5.8912e-08
ENSG00000108639.7	SYNGR2	1711.21	0.673356	0.113573	5.92883	3.05094e-09	6.00548e-08
ENSG00000168758.10	SEMA4C	461.372	-0.462841	0.0780805	-5.92774	3.07126e-09	6.04064e-08
ENSG00000171848.13	RRM2	62.7279	1.22774	0.207147	5.92688	3.08753e-09	6.06779e-08
ENSG00000152763.16	WDR78	188.324	-0.41679	0.0703413	-5.92525	3.11817e-09	6.12312e-08
ENSG00000110811.19	P3H3	178.321	-0.827289	0.13963	-5.92485	3.12583e-09	6.13325e-08
ENSG00000160606.10	TLCD1	52.007	1.09143	0.184231	5.92425	3.13734e-09	6.15093e-08
ENSG00000221818.8	EBF2	41.4997	1.79686	0.303325	5.92387	3.14444e-09	6.15995e-08
ENSG00000263812.5	LINC00908	25.8752	-0.908841	0.153432	-5.92341	3.15331e-09	6.1724e-08
ENSG00000133142.17	TCEAL4	1240.98	-0.432261	0.0729802	-5.923	3.1613e-09	6.18313e-08
ENSG00000163171.7	CDC42EP3	2048.76	-0.758867	0.128126	-5.92281	3.16487e-09	6.18519e-08
ENSG00000136813.14	KIAA0368	3225.99	0.319783	0.054035	5.91807	3.2574e-09	6.36098e-08
ENSG00000178966.16	RMI1	263.78	0.631618	0.106756	5.91646	3.28938e-09	6.41834e-08
ENSG00000185565.11	LSAMP	1813.34	-1.15587	0.195386	-5.91584	3.30194e-09	6.43774e-08
ENSG00000100842.12	EFS	311.739	-1.06881	0.180679	-5.91553	3.30802e-09	6.4397e-08
ENSG00000139971.15	C14orf37	133.831	-0.772195	0.130537	-5.91553	3.30818e-09	6.4397e-08
ENSG00000099800.7	TIMM13	252.453	0.543628	0.0919242	5.91388	3.34148e-09	6.49937e-08
ENSG00000114853.13	ZBTB47	224.825	-0.677991	0.114666	-5.91275	3.36436e-09	6.53872e-08
ENSG00000215302.8	CTD-3092A11.1	120.813	-0.451298	0.0763387	-5.91178	3.38427e-09	6.57221e-08
ENSG00000168004.9	HRASLS5	16.4765	-1.38232	0.23384	-5.91138	3.39248e-09	6.58295e-08
ENSG00000205726.14	ITSN1	883.366	-0.510247	0.0864048	-5.90531	3.51985e-09	6.82474e-08
ENSG00000095303.14	PTGS1	435.761	-1.4363	0.243239	-5.90488	3.52899e-09	6.83707e-08
ENSG00000114353.16	GNAI2	1158.21	-0.469949	0.0796094	-5.90319	3.56544e-09	6.90226e-08
ENSG00000104886.10	PLEKHJ1	183.198	0.414118	0.0701548	5.90292	3.57117e-09	6.90791e-08
ENSG00000069535.13	MAOB	640.482	-0.993971	0.168393	-5.90268	3.57654e-09	6.91286e-08
ENSG00000116406.18	EDEM3	2634.29	0.63363	0.10736	5.90191	3.59324e-09	6.9397e-08
ENSG00000090889.11	KIF4A	23.8779	1.24802	0.211558	5.89919	3.65283e-09	7.04924e-08
ENSG00000176697.18	BDNF	46.7343	-1.40972	0.239004	-5.89834	3.67174e-09	7.08018e-08
ENSG00000086232.12	EIF2AK1	1395.38	0.540781	0.0916951	5.8976	3.68818e-09	7.10435e-08
ENSG00000113580.14	NR3C1	1800.99	-0.461348	0.0782275	-5.89752	3.69004e-09	7.10435e-08
ENSG00000068305.17	MEF2A	1382.91	-0.393706	0.0667809	-5.8955	3.73557e-09	7.18637e-08
ENSG00000164764.10	SBSPON	341.418	-1.40701	0.238689	-5.89474	3.75266e-09	7.2136e-08
ENSG00000106348.16	IMPDH1	388.382	0.479547	0.0813544	5.89454	3.7573e-09	7.2169e-08
ENSG00000151502.10	VPS26B	812.298	0.460788	0.0781747	5.89434	3.76186e-09	7.21777e-08
ENSG00000167771.5	RCOR2	8.92937	-1.2669	0.214937	-5.89426	3.76362e-09	7.21777e-08
ENSG00000279930.1	LA16c-312E8.4	43.0362	1.12218	0.19045	5.89225	3.80981e-09	7.30065e-08
ENSG00000122507.20	BBS9	375.531	-0.358581	0.0608596	-5.89193	3.81711e-09	7.30895e-08
ENSG00000035862.12	TIMP2	2163.33	-0.810717	0.137621	-5.89093	3.8403e-09	7.34192e-08
ENSG00000204381.11	LAYN	149.798	-0.832158	0.141261	-5.89094	3.83994e-09	7.34192e-08
ENSG00000155961.4	RAB39B	97.9564	0.863126	0.146543	5.88991	3.86414e-09	7.38177e-08
ENSG00000242759.6	LINC00882	57.6202	-0.951633	0.161592	-5.8891	3.883e-09	7.41204e-08
ENSG00000250786.1	SNHG18	101.653	-0.972895	0.16523	-5.88813	3.90596e-09	7.45009e-08
ENSG00000014914.19	MTMR11	87.8835	-0.821777	0.139569	-5.88798	3.90939e-09	7.45086e-08
ENSG00000092439.13	TRPM7	1968.4	0.203467	0.0345604	5.88728	3.92596e-09	7.47295e-08
ENSG00000148357.16	HMCN2	179.95	-1.2626	0.214464	-5.88724	3.92705e-09	7.47295e-08
ENSG00000013619.13	MAMLD1	54.9136	-1.12323	0.190854	-5.88526	3.97434e-09	7.55124e-08
ENSG00000111912.19	NCOA7	927.058	-0.85981	0.146093	-5.88536	3.97198e-09	7.55124e-08
ENSG00000136848.16	DAB2IP	376.411	-0.643691	0.109384	-5.88469	3.98795e-09	7.57126e-08
ENSG00000147400.8	CETN2	501.596	-0.399734	0.0679627	-5.88167	4.06151e-09	7.70498e-08
ENSG00000167775.10	CD320	238.459	0.698882	0.118892	5.87826	4.14589e-09	7.85898e-08
ENSG00000267793.1	RP11-576C2.1	23.3017	0.839149	0.142765	5.87783	4.15681e-09	7.87363e-08
ENSG00000174776.10	WDR49	27.1275	-1.20712	0.205386	-5.87729	4.17029e-09	7.89307e-08
ENSG00000166780.10	C16orf45	239.842	-0.824075	0.14025	-5.87576	4.20902e-09	7.95805e-08
ENSG00000200354.1	SNORA71D	107.071	0.870144	0.148092	5.87568	4.21109e-09	7.95805e-08
ENSG00000088727.12	KIF9	58.4099	0.644862	0.109765	5.87496	4.22954e-09	7.98679e-08
ENSG00000107105.14	ELAVL2	49.7394	1.97152	0.335595	5.87468	4.2365e-09	7.9938e-08
ENSG00000198300.12	PEG3	354.945	-0.672526	0.114485	-5.87436	4.24469e-09	8.0031e-08
ENSG00000138092.10	CENPO	71.8887	0.657595	0.111948	5.87412	4.25103e-09	8.00893e-08
ENSG00000214575.9	CPEB1	28.2319	-0.908622	0.154714	-5.87291	4.28208e-09	8.06125e-08
ENSG00000161013.16	MGAT4B	366.774	0.460751	0.078457	5.87266	4.28859e-09	8.06733e-08
ENSG00000131370.15	SH3BP5	438.877	-0.625887	0.106601	-5.87132	4.32326e-09	8.12635e-08
ENSG00000204394.12	VARS	371.97	0.423825	0.0722032	5.8699	4.36052e-09	8.19011e-08
ENSG00000071794.15	HLTF	1462.72	0.43844	0.0747007	5.86929	4.37659e-09	8.21403e-08
ENSG00000186994.11	KANK3	40.7629	-0.615115	0.104808	-5.86898	4.38484e-09	8.22325e-08
ENSG00000178177.15	LCORL	580.574	0.401769	0.0684586	5.86879	4.38979e-09	8.22626e-08
ENSG00000188001.9	TPRG1	40.5208	-0.800993	0.136521	-5.86718	4.4326e-09	8.29385e-08
ENSG00000206418.3	RAB12	369.733	-0.542367	0.0924405	-5.8672	4.43216e-09	8.29385e-08
ENSG00000155093.17	PTPRN2	1206.87	0.986755	0.16825	5.86483	4.49601e-09	8.4061e-08
ENSG00000136628.17	EPRS	2003.07	0.432657	0.073775	5.86455	4.50355e-09	8.40926e-08
ENSG00000169594.13	BNC1	10.7444	-1.85777	0.316781	-5.86451	4.50453e-09	8.40926e-08
ENSG00000167346.7	MMP26	18.7943	2.6503	0.452242	5.86035	4.61889e-09	8.61621e-08
ENSG00000110171.18	TRIM3	250.085	0.500804	0.085486	5.85832	4.67574e-09	8.71564e-08
ENSG00000005436.13	GCFC2	625.569	0.484929	0.0827799	5.85805	4.6832e-09	8.72295e-08
ENSG00000169213.6	RAB3B	5213.04	1.12684	0.19238	5.85735	4.70308e-09	8.75335e-08
ENSG00000116455.13	WDR77	194.668	0.332776	0.0568247	5.85618	4.73629e-09	8.8085e-08
ENSG00000129682.14	FGF13	409.849	0.538345	0.0919479	5.85489	4.77336e-09	8.87073e-08
ENSG00000234465.10	PINLYP	27.6461	-1.11455	0.190393	-5.85396	4.80007e-09	8.91363e-08
ENSG00000196507.10	TCEAL3	498.223	-0.449692	0.0768223	-5.85367	4.80853e-09	8.92262e-08
ENSG00000140092.14	FBLN5	559.112	-0.788598	0.134729	-5.85321	4.82161e-09	8.94014e-08
ENSG00000107938.17	EDRF1	717.247	0.574136	0.0981073	5.85212	4.85332e-09	8.99214e-08
ENSG00000174282.11	ZBTB4	1343.85	-0.351434	0.0600537	-5.852	4.85696e-09	8.99214e-08
ENSG00000114698.14	PLSCR4	378.994	-0.611076	0.104432	-5.85144	4.87329e-09	9.00881e-08
ENSG00000129244.8	ATP1B2	30.6803	-1.19384	0.204022	-5.85154	4.87039e-09	9.00881e-08
ENSG00000100304.12	TTLL12	522.093	0.666728	0.113988	5.8491	4.94234e-09	9.1296e-08
ENSG00000162711.16	NLRP3	61.9555	-0.752997	0.128751	-5.84846	4.96132e-09	9.15778e-08
ENSG00000271601.3	LIX1L	596.077	-0.450893	0.0771152	-5.847	5.00521e-09	9.23186e-08
ENSG00000186193.8	SAPCD2	162.833	1.12397	0.19225	5.84638	5.02388e-09	9.25936e-08
ENSG00000164088.17	PPM1M	161.035	-0.472071	0.0807483	-5.8462	5.02925e-09	9.26233e-08
ENSG00000173641.17	HSPB7	114.28	-1.24451	0.212883	-5.84599	5.03573e-09	9.26732e-08
ENSG00000149573.8	MPZL2	1358.33	-0.761517	0.130269	-5.8457	5.04437e-09	9.27628e-08
ENSG00000128944.13	KNSTRN	156.082	0.644456	0.110247	5.84556	5.04864e-09	9.2772e-08
ENSG00000171791.12	BCL2	832.687	-0.791071	0.135336	-5.84523	5.05858e-09	9.28854e-08
ENSG00000183048.11	SLC25A10	57.6784	0.843553	0.144332	5.84454	5.07977e-09	9.32049e-08
ENSG00000164236.11	ANKRD33B	140.834	-0.888981	0.152123	-5.84383	5.10131e-09	9.35303e-08
ENSG00000108984.13	MAP2K6	238.061	0.844702	0.144559	5.84329	5.11787e-09	9.37642e-08
ENSG00000070731.10	ST6GALNAC2	83.3853	-1.41399	0.242017	-5.84252	5.14178e-09	9.4132e-08
ENSG00000213694.3	S1PR3	492.978	-0.958436	0.164074	-5.84148	5.17392e-09	9.465e-08
ENSG00000082438.15	COBLL1	3458.23	0.620747	0.10627	5.84124	5.18141e-09	9.47166e-08
ENSG00000133392.17	MYH11	44572.8	-1.24387	0.212981	-5.84026	5.21205e-09	9.5206e-08
ENSG00000129680.15	MAP7D3	152.908	-0.792874	0.135781	-5.83938	5.23969e-09	9.56399e-08
ENSG00000233485.1	RP3-467K16.2	20.324	-1.79038	0.306664	-5.83826	5.275e-09	9.6213e-08
ENSG00000188921.13	HACD4	232.895	-0.716763	0.12278	-5.8378	5.28948e-09	9.64057e-08
ENSG00000198113.2	TOR4A	27.8672	-0.949555	0.162666	-5.83745	5.30067e-09	9.6538e-08
ENSG00000188848.15	BEND4	1004.62	1.65495	0.283563	5.83627	5.33836e-09	9.71526e-08
ENSG00000148358.19	GPR107	1507.06	0.371733	0.0636954	5.8361	5.34378e-09	9.71793e-08
ENSG00000197852.9	FAM212B	119.87	-0.773079	0.132473	-5.83573	5.35555e-09	9.73215e-08
ENSG00000167183.2	PRR15L	449.803	0.832642	0.14269	5.83533	5.36829e-09	9.74811e-08
ENSG00000177303.9	CASKIN2	191.778	-0.512667	0.0878928	-5.83287	5.44816e-09	9.88584e-08
ENSG00000132321.16	IQCA1	41.8979	-1.3072	0.224116	-5.83269	5.45406e-09	9.88926e-08
ENSG00000041880.14	PARP3	144.609	-0.716732	0.122914	-5.83119	5.50351e-09	9.97157e-08
ENSG00000214063.10	TSPAN4	156.662	-0.61309	0.105168	-5.82965	5.55437e-09	1.00563e-07
ENSG00000144031.11	ANKRD53	4.95108	-1.80294	0.30934	-5.82834	5.59826e-09	1.01283e-07
ENSG00000147394.18	ZNF185	418.959	-0.836792	0.143576	-5.8282	5.60273e-09	1.0129e-07
ENSG00000100379.17	KCTD17	39.2012	-0.913744	0.156817	-5.8268	5.65012e-09	1.02071e-07
ENSG00000157800.17	SLC37A3	586.77	0.397899	0.0683031	5.82548	5.69474e-09	1.02802e-07
ENSG00000139405.15	RITA1	146.158	0.461299	0.0791889	5.8253	5.70096e-09	1.02839e-07
ENSG00000152583.12	SPARCL1	11025.6	-0.798595	0.137102	-5.82481	5.71791e-09	1.02843e-07
ENSG00000160584.15	SIK3	506.62	-0.356755	0.0612451	-5.82503	5.71025e-09	1.02843e-07
ENSG00000185164.14	NOMO2	976.035	0.439747	0.0754909	5.82517	5.70546e-09	1.02843e-07
ENSG00000215914.4	MMP23A	21.8913	-1.13683	0.195167	-5.8249	5.71482e-09	1.02843e-07
ENSG00000011422.11	PLAUR	106.554	-1.03952	0.178481	-5.82423	5.73757e-09	1.03046e-07
ENSG00000154767.14	XPC	639.317	-0.201198	0.0345448	-5.82425	5.73683e-09	1.03046e-07
ENSG00000106526.10	ACTR3C	211.792	0.421437	0.0723669	5.82362	5.75874e-09	1.03351e-07
ENSG00000167656.4	LY6D	10.7331	-2.41372	0.414504	-5.82316	5.77449e-09	1.03558e-07
ENSG00000076067.11	RBMS2	610.452	-0.593277	0.101927	-5.82059	5.86418e-09	1.0509e-07
ENSG00000189129.13	PLAC9	80.2985	-1.43198	0.246031	-5.8203	5.87415e-09	1.05192e-07
ENSG00000142619.4	PADI3	18.4674	-2.87846	0.494566	-5.82016	5.87906e-09	1.05203e-07
ENSG00000164620.8	RELL2	34.6605	0.699328	0.120213	5.81743	5.9761e-09	1.06862e-07
ENSG00000162989.4	KCNJ3	202.923	-1.55101	0.266623	-5.81722	5.98327e-09	1.06912e-07
ENSG00000197312.11	DDI2	1955.81	0.465045	0.0799644	5.81565	6.03987e-09	1.07845e-07
ENSG00000139546.10	TARBP2	118.143	0.433561	0.074556	5.81524	6.05467e-09	1.07974e-07
ENSG00000277893.1	SRD5A2	580.253	-1.22312	0.210331	-5.81521	6.05583e-09	1.07974e-07
ENSG00000266402.3	SNHG25	28.5115	0.884419	0.15213	5.81358	6.11492e-09	1.08948e-07
ENSG00000268388.5	FENDRR	420.705	-1.28751	0.221485	-5.81306	6.13397e-09	1.09209e-07
ENSG00000167332.7	OR51E2	3800.74	2.28467	0.393059	5.81253	6.15349e-09	1.09477e-07
ENSG00000165140.9	FBP1	411.196	1.05896	0.182196	5.8122	6.16574e-09	1.09616e-07
ENSG00000196305.17	IARS	2027.84	0.32567	0.0560375	5.81164	6.18643e-09	1.09904e-07
ENSG00000143878.9	RHOB	4128.95	-0.900636	0.154997	-5.81065	6.22316e-09	1.10477e-07
ENSG00000188493.14	C19orf54	45.8538	0.543706	0.0935761	5.81031	6.23579e-09	1.10621e-07
ENSG00000184014.7	DENND5A	821.87	-0.409887	0.0705639	-5.80873	6.29484e-09	1.11588e-07
ENSG00000163141.18	BNIPL	81.9574	-1.46818	0.252768	-5.80841	6.30678e-09	1.11719e-07
ENSG00000234912.10	SNHG20	83.1266	0.41767	0.0719268	5.80688	6.36468e-09	1.12664e-07
ENSG00000148396.18	SEC16A	2769.51	0.634749	0.109352	5.80466	6.44966e-09	1.14086e-07
ENSG00000099889.13	ARVCF	215.057	0.546361	0.0941274	5.80448	6.45662e-09	1.14089e-07
ENSG00000134909.18	ARHGAP32	1456.02	0.715646	0.123293	5.80442	6.45907e-09	1.14089e-07
ENSG00000176463.13	SLCO3A1	122.961	-0.968492	0.166867	-5.80397	6.47637e-09	1.14312e-07
ENSG00000140416.19	TPM1	9319.66	-0.776619	0.133848	-5.80226	6.54284e-09	1.15403e-07
ENSG00000170915.8	PAQR8	153.924	-0.756578	0.130403	-5.80183	6.55958e-09	1.15615e-07
ENSG00000018236.14	CNTN1	1464.49	-0.896712	0.154583	-5.80085	6.59777e-09	1.16205e-07
ENSG00000102466.15	FGF14	25.3121	-1.94697	0.335646	-5.80066	6.60541e-09	1.16256e-07
ENSG00000164171.10	ITGA2	872.464	-0.650641	0.112189	-5.79952	6.65058e-09	1.16968e-07
ENSG00000100522.8	GNPNAT1	1119.41	0.827185	0.14264	5.79909	6.6676e-09	1.17183e-07
ENSG00000068654.15	POLR1A	749.485	0.33458	0.0577019	5.79843	6.69382e-09	1.1756e-07
ENSG00000184575.11	XPOT	1717.36	0.509352	0.0878644	5.79702	6.75017e-09	1.18465e-07
ENSG00000081189.14	MEF2C	596.943	-0.601989	0.103855	-5.79641	6.775e-09	1.18816e-07
ENSG00000224652.1	LINC00885	10.1272	-1.79114	0.309029	-5.79602	6.79091e-09	1.1901e-07
ENSG00000062485.18	CS	1120.44	0.350451	0.0604763	5.79485	6.83821e-09	1.19754e-07
ENSG00000126787.12	DLGAP5	19.3709	1.34636	0.232357	5.79437	6.85781e-09	1.20012e-07
ENSG00000178802.17	MPI	440.683	0.440427	0.0760121	5.79418	6.86566e-09	1.20064e-07
ENSG00000250237.1	CTC-498J12.1	17.5792	1.56907	0.270814	5.79389	6.87726e-09	1.20096e-07
ENSG00000279141.3	LINC01451	5.36115	-1.8562	0.320371	-5.79391	6.87655e-09	1.20096e-07
ENSG00000115602.16	IL1RL1	193.152	-1.15005	0.19852	-5.7931	6.90993e-09	1.20581e-07
ENSG00000189157.13	FAM47E	128.045	0.728071	0.125685	5.79281	6.9217e-09	1.207e-07
ENSG00000164418.19	GRIK2	78.3165	-0.820939	0.14176	-5.79105	6.99463e-09	1.21886e-07
ENSG00000106462.10	EZH2	76.67	0.816888	0.141116	5.78876	7.09064e-09	1.23471e-07
ENSG00000188343.12	FAM92A1	192.896	-0.818278	0.141384	-5.78763	7.13868e-09	1.2422e-07
ENSG00000143458.11	GABPB2	515.031	-0.243449	0.0420658	-5.78732	7.15173e-09	1.24359e-07
ENSG00000112379.8	ARFGEF3	7419.59	0.987104	0.170669	5.78375	7.30555e-09	1.26944e-07
ENSG00000139211.6	AMIGO2	199.893	-0.821788	0.142128	-5.78202	7.38106e-09	1.28166e-07
ENSG00000081377.16	CDC14B	660.376	-0.506755	0.0876515	-5.78147	7.40487e-09	1.28457e-07
ENSG00000173258.12	ZNF483	693.038	-0.79708	0.13787	-5.7814	7.40826e-09	1.28457e-07
ENSG00000142687.17	KIAA0319L	1873.49	0.667448	0.115467	5.7804	7.45213e-09	1.29127e-07
ENSG00000006638.11	TBXA2R	14.0216	-0.840291	0.145414	-5.77861	7.53214e-09	1.30421e-07
ENSG00000204271.11	SPIN3	363.918	0.388884	0.0673097	5.77753	7.58053e-09	1.31074e-07
ENSG00000266680.1	RP5-1148A21.3	20.3043	0.970746	0.168019	5.77759	7.57794e-09	1.31074e-07
ENSG00000103599.19	IQCH	59.0865	0.589486	0.102083	5.77458	7.71437e-09	1.33282e-07
ENSG00000134324.11	LPIN1	518.861	-0.703079	0.121756	-5.77448	7.71901e-09	1.33282e-07
ENSG00000087903.12	RFX2	62.3622	-0.860715	0.149067	-5.77402	7.74025e-09	1.33555e-07
ENSG00000163346.16	PBXIP1	1379.06	-0.297455	0.0515241	-5.77314	7.78094e-09	1.34163e-07
ENSG00000157388.14	CACNA1D	1134.72	1.19862	0.207664	5.77193	7.83705e-09	1.35035e-07
ENSG00000122592.7	HOXA7	26.2767	-0.897908	0.155574	-5.77157	7.85386e-09	1.3523e-07
ENSG00000129116.17	PALLD	4846.89	-0.860897	0.149189	-5.77052	7.90254e-09	1.35973e-07
ENSG00000141198.13	TOM1L1	945.685	0.553774	0.095976	5.76991	7.93116e-09	1.36275e-07
ENSG00000184371.13	CSF1	204.473	-0.77243	0.133871	-5.76995	7.92936e-09	1.36275e-07
ENSG00000172339.9	ALG14	145.789	0.516808	0.0895741	5.76961	7.94556e-09	1.36427e-07
ENSG00000090006.17	LTBP4	2067.14	-0.97793	0.169522	-5.76875	7.98629e-09	1.36936e-07
ENSG00000145087.12	STXBP5L	225.62	-1.23325	0.213779	-5.76878	7.98468e-09	1.36936e-07
ENSG00000066279.16	ASPM	83.3757	0.858537	0.148835	5.76838	8.00374e-09	1.37139e-07
ENSG00000254510.1	RP11-867G23.10	9.00245	-1.68435	0.29201	-5.76812	8.01626e-09	1.37258e-07
ENSG00000115221.10	ITGB6	449.722	-1.39218	0.241447	-5.76599	8.11781e-09	1.38863e-07
ENSG00000151093.7	OXSM	116.421	0.51252	0.0888878	5.76592	8.12125e-09	1.38863e-07
ENSG00000069482.6	GAL	6.35177	2.11674	0.367129	5.76565	8.13431e-09	1.38989e-07
ENSG00000070669.16	ASNS	246.547	0.414167	0.0718382	5.76527	8.15268e-09	1.39014e-07
ENSG00000115844.10	DLX2	4.0526	2.71873	0.471563	5.76536	8.1484e-09	1.39014e-07
ENSG00000167861.15	HID1	1122.66	0.786015	0.136331	5.76549	8.1422e-09	1.39014e-07
ENSG00000147526.19	TACC1	4244.8	-0.652461	0.113189	-5.76434	8.19798e-09	1.39689e-07
ENSG00000161542.16	PRPSAP1	375.982	0.280546	0.0486736	5.76382	8.22302e-09	1.40019e-07
ENSG00000093217.9	XYLB	88.6227	0.615299	0.106783	5.76217	8.30406e-09	1.41301e-07
ENSG00000112667.12	DNPH1	169.001	0.573389	0.0995357	5.76064	8.3798e-09	1.42197e-07
ENSG00000128710.5	HOXD10	82.4612	-1.26086	0.218874	-5.76065	8.37898e-09	1.42197e-07
ENSG00000166797.10	FAM96A	436.783	0.60392	0.10483	5.76095	8.36438e-09	1.42197e-07
ENSG00000166963.12	MAP1A	412.928	-0.994596	0.172654	-5.76064	8.37941e-09	1.42197e-07
ENSG00000100206.9	DMC1	20.9633	-1.06258	0.184466	-5.76031	8.39598e-09	1.42306e-07
ENSG00000260105.6	AOC4P	17.3748	-1.25452	0.217788	-5.76027	8.39779e-09	1.42306e-07
ENSG00000136444.9	RSAD1	266.74	0.297274	0.0516303	5.75775	8.52431e-09	1.4435e-07
ENSG00000170465.9	KRT6C	19.8772	-1.56762	0.272282	-5.75735	8.54435e-09	1.4459e-07
ENSG00000273305.1	RP11-440D17.4	9.68886	0.913942	0.15882	5.75457	8.68622e-09	1.4689e-07
ENSG00000175040.5	CHST2	108.827	-1.09579	0.190426	-5.75443	8.69366e-09	1.46914e-07
ENSG00000169851.15	PCDH7	942.647	-1.02283	0.177756	-5.75411	8.70975e-09	1.47085e-07
ENSG00000146701.11	MDH2	1066.43	0.405033	0.0703959	5.75364	8.73439e-09	1.474e-07
ENSG00000135828.11	RNASEL	337.554	-0.359453	0.062481	-5.753	8.76719e-09	1.47852e-07
ENSG00000239305.6	RNF103	1257.04	0.387857	0.0674338	5.75167	8.83657e-09	1.4892e-07
ENSG00000100599.15	RIN3	112.598	-0.743484	0.129288	-5.75062	8.8919e-09	1.4975e-07
ENSG00000122756.14	CNTFR	33.3498	-1.45715	0.253426	-5.7498	8.93489e-09	1.50371e-07
ENSG00000153406.13	NMRAL1	340.289	0.51585	0.0897244	5.74927	8.9627e-09	1.50736e-07
ENSG00000115084.12	SLC35F5	2246.17	0.532044	0.0925663	5.74771	9.04626e-09	1.52038e-07
ENSG00000188352.12	FOCAD	1160.31	0.396834	0.0690453	5.74745	9.06018e-09	1.52168e-07
ENSG00000166484.19	MAPK7	97.0565	-0.554304	0.0964568	-5.74666	9.10261e-09	1.52776e-07
ENSG00000173064.11	HECTD4	3209.68	0.501657	0.0873068	5.74592	9.14252e-09	1.53341e-07
ENSG00000156970.12	BUB1B	37.9069	0.989026	0.172143	5.74537	9.17199e-09	1.53731e-07
ENSG00000196586.13	MYO6	3011.81	0.819956	0.142723	5.7451	9.1864e-09	1.53867e-07
ENSG00000174013.7	FBXO45	328.24	0.314271	0.0547105	5.74425	9.23311e-09	1.54545e-07
ENSG00000213088.9	ACKR1	172.385	-1.02187	0.177933	-5.74301	9.30108e-09	1.55577e-07
ENSG00000109118.13	PHF12	945.874	0.469785	0.0818163	5.74195	9.35916e-09	1.56442e-07
ENSG00000168765.15	GSTM4	146.798	-0.672707	0.117174	-5.74109	9.40703e-09	1.57135e-07
ENSG00000152767.16	FARP1	2727.77	0.541387	0.0943051	5.74081	9.42264e-09	1.57289e-07
ENSG00000158246.7	FAM46B	82.5356	-1.12483	0.195946	-5.74051	9.43896e-09	1.57455e-07
ENSG00000132517.14	SLC52A1	9.88461	-1.11389	0.194049	-5.74027	9.45245e-09	1.57573e-07
ENSG00000186205.12	MARC1	893.138	0.957807	0.166864	5.74003	9.46604e-09	1.57693e-07
ENSG00000274565.1	CTD-3035K23.7	11.3743	-1.28239	0.223423	-5.73976	9.48119e-09	1.57838e-07
ENSG00000056736.9	IL17RB	89.7335	0.654562	0.114044	5.73956	9.49212e-09	1.57913e-07
ENSG00000106665.15	CLIP2	189.434	-0.79435	0.138411	-5.73909	9.51883e-09	1.58251e-07
ENSG00000152439.12	ZNF773	140.898	0.320822	0.0559034	5.73887	9.53078e-09	1.58342e-07
ENSG00000253846.2	PCDHGA10	204.307	0.722929	0.125982	5.73836	9.56005e-09	1.58721e-07
ENSG00000185090.14	MANEAL	117.675	0.980999	0.17097	5.73785	9.58839e-09	1.59085e-07
ENSG00000280132.1	RP11-452L6.6	5.67607	-1.32257	0.230507	-5.73767	9.59868e-09	1.59148e-07
ENSG00000277631.4	PGM5P3-AS1	35.7021	-1.39381	0.242967	-5.73662	9.65845e-09	1.60031e-07
ENSG00000137478.14	FCHSD2	437.89	-0.64142	0.111834	-5.73548	9.72375e-09	1.60788e-07
ENSG00000138135.6	CH25H	64.897	-1.37134	0.23909	-5.73567	9.71254e-09	1.60788e-07
ENSG00000168924.14	LETM1	478.328	0.410161	0.0715124	5.73552	9.72128e-09	1.60788e-07
ENSG00000231651.1	DLG3-AS1	4.00419	2.2836	0.398183	5.73506	9.74761e-09	1.61075e-07
ENSG00000130449.5	ZSWIM6	522.134	-0.406741	0.0709239	-5.7349	9.75704e-09	1.61122e-07
ENSG00000172403.10	SYNPO2	14684.8	-1.08155	0.188612	-5.73424	9.79522e-09	1.61644e-07
ENSG00000146555.18	SDK1	457.009	1.43864	0.250972	5.73228	9.9089e-09	1.63411e-07
ENSG00000172819.16	RARG	156.488	-0.926991	0.161735	-5.73155	9.95175e-09	1.64007e-07
ENSG00000117448.13	AKR1A1	857.284	0.59083	0.103099	5.73071	1.00009e-08	1.64706e-07
ENSG00000139438.5	FAM222A	57.9647	1.53586	0.268031	5.73017	1.00332e-08	1.65128e-07
ENSG00000138639.17	ARHGAP24	132.244	-0.690177	0.120457	-5.72966	1.00633e-08	1.65513e-07
ENSG00000102349.16	KLF8	165.212	-0.671482	0.117233	-5.72774	1.01776e-08	1.67281e-07
ENSG00000204682.5	CASC10	11.5871	-1.22211	0.213419	-5.72633	1.02629e-08	1.68571e-07
ENSG00000184584.12	TMEM173	210.785	-0.761413	0.133	-5.72492	1.0348e-08	1.69855e-07
ENSG00000155393.12	HEATR3	272.949	0.419101	0.0732102	5.72462	1.03665e-08	1.70046e-07
ENSG00000132386.10	SERPINF1	1310.44	-0.837072	0.146265	-5.72297	1.04675e-08	1.71588e-07
ENSG00000160307.9	S100B	28.5291	-1.45679	0.254577	-5.72242	1.05017e-08	1.72033e-07
ENSG00000243069.7	ARHGEF26-AS1	110.589	0.872077	0.152401	5.72224	1.05131e-08	1.72106e-07
ENSG00000146802.12	TMEM168	1162.49	0.32726	0.0571929	5.72203	1.05256e-08	1.72196e-07
ENSG00000170854.17	MINA	536.361	0.419959	0.0734084	5.72086	1.05989e-08	1.7328e-07
ENSG00000259726.1	CSPG4P11	72.611	-1.03846	0.181554	-5.71985	1.0662e-08	1.74196e-07
ENSG00000117593.9	DARS2	285.555	0.528384	0.0923942	5.71881	1.07276e-08	1.7515e-07
ENSG00000143995.19	MEIS1	808.671	-0.885249	0.154851	-5.71678	1.08559e-08	1.77128e-07
ENSG00000198589.10	LRBA	5436.83	0.55509	0.0971011	5.71662	1.08665e-08	1.77183e-07
ENSG00000163312.10	HELQ	246.358	-0.26533	0.0464179	-5.71612	1.08986e-08	1.77589e-07
ENSG00000114738.10	MAPKAPK3	380.462	0.478564	0.0837271	5.71576	1.09216e-08	1.77846e-07
ENSG00000132122.11	SPATA6	339.897	-0.76795	0.134363	-5.71549	1.09387e-08	1.78007e-07
ENSG00000008735.13	MAPK8IP2	54.6732	0.795386	0.139182	5.71474	1.09873e-08	1.78679e-07
ENSG00000163596.16	ICA1L	301.922	-0.73543	0.128703	-5.71418	1.10236e-08	1.79152e-07
ENSG00000197043.13	ANXA6	1647.65	-0.73678	0.128951	-5.71363	1.10592e-08	1.79612e-07
ENSG00000116962.14	NID1	903.069	-0.912937	0.159863	-5.71074	1.12486e-08	1.82568e-07
ENSG00000197822.10	OCLN	793.996	0.704023	0.123284	5.71056	1.12604e-08	1.82638e-07
ENSG00000174611.11	KY	21.3038	-1.42704	0.250021	-5.70769	1.14519e-08	1.85621e-07
ENSG00000132388.12	UBE2G1	879.535	0.32373	0.0567196	5.70755	1.14616e-08	1.85657e-07
ENSG00000100413.16	POLR3H	337.621	0.342874	0.0600974	5.7053	1.16137e-08	1.87997e-07
ENSG00000083799.17	CYLD	1372.52	-0.29778	0.0521975	-5.70488	1.16422e-08	1.88335e-07
ENSG00000137693.13	YAP1	2713.52	-0.359265	0.0629778	-5.70462	1.166e-08	1.88499e-07
ENSG00000169554.17	ZEB2	1500.59	-0.752161	0.131879	-5.7034	1.17439e-08	1.8973e-07
ENSG00000124143.10	ARHGAP40	25.7255	-1.6883	0.296037	-5.70301	1.17709e-08	1.90042e-07
ENSG00000103353.15	UBFD1	757.571	0.303368	0.0532465	5.69743	1.21624e-08	1.96234e-07
ENSG00000165801.9	ARHGEF40	375.911	-0.794399	0.139444	-5.6969	1.22007e-08	1.96722e-07
ENSG00000103647.12	CORO2B	32.4424	-1.06097	0.186246	-5.69661	1.2221e-08	1.96921e-07
ENSG00000127884.4	ECHS1	933.121	0.601616	0.105627	5.69566	1.22892e-08	1.97891e-07
ENSG00000196378.11	ZNF34	84.3172	-0.502958	0.0883113	-5.69529	1.23163e-08	1.98197e-07
ENSG00000249915.7	PDCD6	728.507	0.311594	0.0547179	5.69455	1.23696e-08	1.98924e-07
ENSG00000114054.13	PCCB	522.886	0.493225	0.0866554	5.6918	1.25706e-08	2.02025e-07
ENSG00000168899.4	VAMP5	58.4531	-0.702	0.123356	-5.69085	1.26406e-08	2.03017e-07
ENSG00000225398.3	PGM5P4	15.8786	-1.31229	0.230603	-5.69071	1.26513e-08	2.03056e-07
ENSG00000277157.1	HIST1H4D	106.243	-0.624463	0.109737	-5.69055	1.2663e-08	2.03111e-07
ENSG00000171533.11	MAP6	173.101	-0.643933	0.113189	-5.68902	1.27772e-08	2.0481e-07
ENSG00000231646.5	FSIP2-AS1	18.9423	1.16442	0.204687	5.6888	1.27932e-08	2.04932e-07
ENSG00000146223.14	RPL7L1	1630.1	0.385008	0.0676822	5.68847	1.28183e-08	2.05201e-07
ENSG00000117724.12	CENPF	176.768	0.870123	0.152986	5.6876	1.28838e-08	2.06116e-07
ENSG00000182253.14	SYNM	5941.48	-1.10496	0.194286	-5.68725	1.291e-08	2.064e-07
ENSG00000132768.13	DPH2	148.678	0.458107	0.0805539	5.68697	1.29314e-08	2.06609e-07
ENSG00000077348.8	EXOSC5	63.1726	0.604028	0.106246	5.68521	1.30655e-08	2.08615e-07
ENSG00000197586.12	ENTPD6	1135.27	0.565514	0.0994734	5.68508	1.30754e-08	2.08638e-07
ENSG00000171757.15	LRRC34	42.7162	-0.936454	0.164725	-5.68494	1.30858e-08	2.08668e-07
ENSG00000137076.19	TLN1	5401.61	-0.502501	0.0884033	-5.68419	1.31432e-08	2.09449e-07
ENSG00000166126.10	AMN	7.54868	-1.75186	0.308211	-5.68395	1.31619e-08	2.09611e-07
ENSG00000122545.18	SEPT7	2493.43	-0.322164	0.0566811	-5.68379	1.31741e-08	2.09669e-07
ENSG00000157693.14	C9orf91	786.196	0.639897	0.112599	5.683	1.32354e-08	2.10508e-07
ENSG00000189433.5	GJB4	11.7122	-2.10936	0.371294	-5.6811	1.33829e-08	2.12717e-07
ENSG00000134258.16	VTCN1	84.8828	-1.84732	0.325202	-5.68054	1.34272e-08	2.13284e-07
ENSG00000100714.15	MTHFD1	456.788	0.360526	0.0634717	5.6801	1.34613e-08	2.13642e-07
ENSG00000151468.10	CCDC3	223.272	-1.10823	0.195111	-5.68003	1.34671e-08	2.13642e-07
ENSG00000049540.16	ELN	695.965	-0.912936	0.160733	-5.67983	1.34831e-08	2.13757e-07
ENSG00000136104.19	RNASEH2B	495.039	-0.487211	0.0857843	-5.67948	1.35103e-08	2.1405e-07
ENSG00000242899.1	RPL7P16	696.921	1.8963	0.333917	5.67896	1.35519e-08	2.14571e-07
ENSG00000169891.17	REPS2	2437.4	1.14156	0.20103	5.67854	1.3585e-08	2.14958e-07
ENSG00000224163.4	RP11-309L24.6	28.2514	-1.31878	0.232264	-5.67793	1.36337e-08	2.1559e-07
ENSG00000123933.15	MXD4	710.804	0.424563	0.0748051	5.67559	1.38214e-08	2.18277e-07
ENSG00000126785.12	RHOJ	151.166	-0.825895	0.145514	-5.67569	1.38132e-08	2.18277e-07
ENSG00000149485.17	FADS1	598.583	-0.768885	0.135488	-5.67492	1.38753e-08	2.18988e-07
ENSG00000107130.9	NCS1	452.134	-0.886615	0.15624	-5.6747	1.38931e-08	2.19015e-07
ENSG00000138193.15	PLCE1	302.866	-0.924522	0.162921	-5.67468	1.38948e-08	2.19015e-07
ENSG00000142197.12	DOPEY2	1698.07	0.798983	0.140839	5.67301	1.40311e-08	2.21022e-07
ENSG00000184489.11	PTP4A3	330.302	0.85109	0.150035	5.67261	1.40637e-08	2.21394e-07
ENSG00000104936.17	DMPK	268.255	-0.823097	0.145104	-5.67247	1.40757e-08	2.2144e-07
ENSG00000225431.1	AP001626.1	9.24592	-1.80239	0.317812	-5.67123	1.41775e-08	2.229e-07
ENSG00000101542.9	CDH20	7.88249	-1.69022	0.298126	-5.6695	1.43217e-08	2.25023e-07
ENSG00000198825.12	INPP5F	409.85	-0.421314	0.0743196	-5.66895	1.43678e-08	2.25603e-07
ENSG00000054219.10	LY75	61.1778	-0.768459	0.13558	-5.66794	1.44525e-08	2.26787e-07
ENSG00000079462.7	PAFAH1B3	86.9804	0.751201	0.132564	5.66672	1.45555e-08	2.28259e-07
ENSG00000118193.11	KIF14	19.326	1.04138	0.18379	5.66613	1.46055e-08	2.28896e-07
ENSG00000132017.10	DCAF15	90.0188	-0.371047	0.0655035	-5.66454	1.47422e-08	2.30893e-07
ENSG00000095585.16	BLNK	160.3	0.535636	0.0945706	5.66388	1.47989e-08	2.31632e-07
ENSG00000146151.12	HMGCLL1	81.2382	-1.1796	0.208312	-5.66268	1.4903e-08	2.32966e-07
ENSG00000154134.14	ROBO3	71.537	-0.888346	0.156876	-5.66273	1.48987e-08	2.32966e-07
ENSG00000178662.15	CSRNP3	325.396	-0.814075	0.143774	-5.66217	1.49468e-08	2.33502e-07
ENSG00000112511.17	PHF1	440.283	-0.339857	0.0600245	-5.66197	1.49645e-08	2.33631e-07
ENSG00000159363.17	ATP13A2	264.028	0.569973	0.100675	5.66154	1.50024e-08	2.34073e-07
ENSG00000198668.10	CALM1	4109.81	-0.489603	0.0864907	-5.66076	1.50707e-08	2.34991e-07
ENSG00000178201.4	VN1R1	29.1856	0.622776	0.110026	5.66028	1.51127e-08	2.35495e-07
ENSG00000188171.15	ZNF626	502.15	0.525668	0.0929139	5.65758	1.53518e-08	2.3907e-07
ENSG00000132463.13	GRSF1	1273.55	0.336941	0.0595734	5.6559	1.5503e-08	2.41272e-07
ENSG00000106571.12	GLI3	323.326	-0.768751	0.135955	-5.65445	1.56347e-08	2.43014e-07
ENSG00000156709.13	AIFM1	318.122	0.570218	0.100843	5.65453	1.56272e-08	2.43014e-07
ENSG00000219626.8	FAM228B	278.872	-0.508925	0.0900128	-5.65392	1.56828e-08	2.43607e-07
ENSG00000069206.15	ADAM7	9.07755	4.69194	0.829934	5.65339	1.57317e-08	2.44213e-07
ENSG00000100106.19	TRIOBP	638.902	-0.293851	0.0519788	-5.65327	1.57421e-08	2.4422e-07
ENSG00000173898.11	SPTBN2	1689.3	0.765651	0.135441	5.653	1.57668e-08	2.44296e-07
ENSG00000181195.10	PENK	134.591	-1.83217	0.324102	-5.65308	1.57598e-08	2.44296e-07
ENSG00000118407.14	FILIP1	230.874	-1.02901	0.182043	-5.65259	1.58046e-08	2.44728e-07
ENSG00000084092.6	NOA1	319.221	0.464759	0.0822335	5.6517	1.58866e-08	2.45842e-07
ENSG00000143344.15	RGL1	494.238	-0.555921	0.0983853	-5.65044	1.60033e-08	2.47473e-07
ENSG00000184164.14	CRELD2	265.342	0.48451	0.0857487	5.65035	1.60121e-08	2.47473e-07
ENSG00000133687.15	TMTC1	663.011	-0.675382	0.11954	-5.64984	1.60598e-08	2.48056e-07
ENSG00000134109.10	EDEM1	1143.9	0.38722	0.0685524	5.64852	1.61833e-08	2.49649e-07
ENSG00000136603.13	SKIL	2555.25	-0.391889	0.0693791	-5.64852	1.61832e-08	2.49649e-07
ENSG00000228695.9	CES1P1	80.5148	-1.01041	0.178894	-5.64811	1.62224e-08	2.50095e-07
ENSG00000084444.13	FAM234B	500.109	0.890671	0.157721	5.64713	1.63146e-08	2.51203e-07
ENSG00000228784.7	LINC00954	20.5501	-1.07018	0.189506	-5.64723	1.63057e-08	2.51203e-07
ENSG00000134910.12	STT3A	2252.87	0.524571	0.0929115	5.64592	1.64304e-08	2.52655e-07
ENSG00000168994.13	PXDC1	234.906	-0.630411	0.111658	-5.64591	1.64313e-08	2.52655e-07
ENSG00000176092.13	AIM1L	13.6536	-2.08044	0.368493	-5.64582	1.64398e-08	2.52655e-07
ENSG00000157734.13	SNX22	67.5454	1.14139	0.202184	5.64529	1.64905e-08	2.53276e-07
ENSG00000102967.11	DHODH	100.405	0.435838	0.0772067	5.64509	1.651e-08	2.53417e-07
ENSG00000149418.10	ST14	1197.26	0.715142	0.126687	5.64497	1.65212e-08	2.53431e-07
ENSG00000001036.13	FUCA2	494.931	0.487478	0.0863578	5.64486	1.65318e-08	2.53436e-07
ENSG00000280325.1	AC074183.3	16.0939	0.874346	0.154898	5.64465	1.65522e-08	2.53591e-07
ENSG00000079819.17	EPB41L2	839.379	-0.683485	0.121089	-5.64447	1.65687e-08	2.53686e-07
ENSG00000103978.15	TMEM87A	2929.45	0.625039	0.110766	5.6429	1.67206e-08	2.55852e-07
ENSG00000008118.9	CAMK1G	34.4193	-1.07774	0.191175	-5.63747	1.72568e-08	2.63728e-07
ENSG00000251493.4	FOXD1	13.8826	2.79483	0.495751	5.63757	1.72462e-08	2.63728e-07
ENSG00000188959.9	C9orf152	389.845	1.04578	0.185519	5.63705	1.72986e-08	2.64204e-07
ENSG00000112619.7	PRPH2	22.3293	-0.913798	0.162127	-5.6363	1.73747e-08	2.65202e-07
ENSG00000166333.13	ILK	1469.32	-0.504549	0.089526	-5.63578	1.74263e-08	2.65824e-07
ENSG00000188322.4	SBK1	55.6975	0.953543	0.169217	5.63504	1.75021e-08	2.66816e-07
ENSG00000162733.16	DDR2	2316.97	-0.734006	0.130292	-5.63355	1.76537e-08	2.6896e-07
ENSG00000108244.16	KRT23	209.047	-1.56952	0.27862	-5.63319	1.76904e-08	2.69352e-07
ENSG00000184270.4	HIST2H2AB	66.2137	-0.536975	0.0953272	-5.63297	1.77132e-08	2.69531e-07
ENSG00000259956.1	RBM15B	688.132	0.331609	0.0588737	5.63256	1.77553e-08	2.70006e-07
ENSG00000165996.13	HACD1	127.627	-0.820971	0.145785	-5.63138	1.78777e-08	2.71699e-07
ENSG00000151725.11	CENPU	58.8341	0.824452	0.146416	5.63087	1.79298e-08	2.72322e-07
ENSG00000123240.16	OPTN	586.526	-0.620129	0.110152	-5.62976	1.80463e-08	2.73923e-07
ENSG00000137106.17	GRHPR	735.435	0.263756	0.046853	5.62944	1.80795e-08	2.74257e-07
ENSG00000277022.1	RP3-453C12.15	23.3065	-1.58752	0.282072	-5.62806	1.82248e-08	2.76291e-07
ENSG00000109670.13	FBXW7	656.833	-0.298789	0.0530957	-5.62736	1.82992e-08	2.77249e-07
ENSG00000231943.7	PGM5P4-AS1	67.6306	-1.38191	0.245589	-5.62689	1.83483e-08	2.77821e-07
ENSG00000118777.10	ABCG2	349.009	-0.703488	0.125148	-5.62124	1.89592e-08	2.86543e-07
ENSG00000158445.9	KCNB1	173.067	-0.979331	0.174218	-5.62128	1.89546e-08	2.86543e-07
ENSG00000268895.5	A1BG-AS1	28.8583	-0.958608	0.170531	-5.6213	1.89525e-08	2.86543e-07
ENSG00000076351.12	SLC46A1	391.197	0.436571	0.0776758	5.62042	1.90492e-08	2.87726e-07
ENSG00000176895.8	OR51A7	10.309	2.6514	0.471763	5.62019	1.90746e-08	2.87933e-07
ENSG00000129317.14	PUS7L	1055.57	0.219971	0.0391417	5.61986	1.91116e-08	2.88138e-07
ENSG00000174233.11	ADCY6	860.946	0.396974	0.0706366	5.61995	1.91011e-08	2.88138e-07
ENSG00000123191.14	ATP7B	304.547	0.759149	0.135088	5.61967	1.91323e-08	2.88273e-07
ENSG00000128165.8	ADM2	97.3936	1.00957	0.179654	5.61952	1.91486e-08	2.88342e-07
ENSG00000183873.15	SCN5A	19.4713	-1.08883	0.19379	-5.6186	1.9251e-08	2.89604e-07
ENSG00000223509.8	RP11-632K20.7	131.98	-0.378709	0.0674033	-5.61856	1.9256e-08	2.89604e-07
ENSG00000126603.8	GLIS2	81.4132	-0.963129	0.171425	-5.61837	1.92763e-08	2.89733e-07
ENSG00000157103.10	SLC6A1	16.1389	-0.915627	0.162976	-5.61816	1.93e-08	2.89913e-07
ENSG00000115604.10	IL18R1	103.566	-0.64491	0.114802	-5.6176	1.93625e-08	2.90673e-07
ENSG00000132535.18	DLG4	90.564	-0.835406	0.148728	-5.617	1.94303e-08	2.91513e-07
ENSG00000142733.14	MAP3K6	262.722	-0.483597	0.086121	-5.61532	1.96197e-08	2.94103e-07
ENSG00000188277.9	C15orf62	5.79319	-1.80388	0.321247	-5.61526	1.96268e-08	2.94103e-07
ENSG00000069011.15	PITX1	55.8232	-1.17718	0.20965	-5.61499	1.96579e-08	2.9439e-07
ENSG00000121297.6	TSHZ3	358.16	-0.76196	0.135731	-5.61373	1.9801e-08	2.96353e-07
ENSG00000177239.14	MAN1B1	589.269	0.409874	0.0730529	5.61065	2.01563e-08	3.01449e-07
ENSG00000243406.6	MRPS31P5	38.5101	1.0894	0.194169	5.61057	2.0166e-08	3.01449e-07
ENSG00000231365.5	RP11-418J17.1	142.426	0.417822	0.0744785	5.60996	2.0237e-08	3.02327e-07
ENSG00000149541.9	B3GAT3	218.279	0.4145	0.0738947	5.60933	2.03117e-08	3.03258e-07
ENSG00000176925.6	OR51F2	16.187	2.28638	0.407767	5.60707	2.0578e-08	3.06766e-07
ENSG00000214357.8	NEURL1B	501.084	-0.870136	0.155187	-5.60702	2.05841e-08	3.06766e-07
ENSG00000237441.9	RGL2	1016.64	0.37241	0.0664167	5.60718	2.05647e-08	3.06766e-07
ENSG00000106034.17	CPED1	1654.33	-0.825303	0.147269	-5.60403	2.09421e-08	3.11913e-07
ENSG00000124216.3	SNAI1	19.9146	-1.21258	0.216381	-5.60393	2.09549e-08	3.11914e-07
ENSG00000161671.16	EMC10	895.721	0.328141	0.0585582	5.60368	2.09852e-08	3.12177e-07
ENSG00000136810.12	TXN	865.46	0.546024	0.0974468	5.60331	2.10302e-08	3.12657e-07
ENSG00000006530.15	AGK	356.276	0.230039	0.0410621	5.60221	2.11633e-08	3.14446e-07
ENSG00000261824.6	LINC00662	345.745	0.72921	0.130181	5.60149	2.12516e-08	3.15568e-07
ENSG00000136816.15	TOR1B	324.968	0.564969	0.100863	5.60136	2.12675e-08	3.15613e-07
ENSG00000173442.12	EHBP1L1	600.53	-0.786016	0.140356	-5.60018	2.14133e-08	3.17586e-07
ENSG00000042062.11	FAM65C	34.3476	-0.966808	0.172662	-5.59943	2.15056e-08	3.18763e-07
ENSG00000163032.11	VSNL1	36.7897	-1.57865	0.281962	-5.59879	2.15848e-08	3.19743e-07
ENSG00000165071.14	TMEM71	41.2068	-0.832056	0.148624	-5.59839	2.16356e-08	3.20111e-07
ENSG00000205420.10	KRT6A	33.8619	-1.95303	0.348852	-5.59847	2.16256e-08	3.20111e-07
ENSG00000153914.15	SREK1	2471.6	0.235418	0.0420595	5.59725	2.17774e-08	3.22015e-07
ENSG00000132004.12	FBXW9	61.173	0.516329	0.0922498	5.59707	2.18001e-08	3.22157e-07
ENSG00000173530.5	TNFRSF10D	102.399	-0.669094	0.119569	-5.59588	2.195e-08	3.24178e-07
ENSG00000145990.10	GFOD1	264.47	-0.659515	0.117872	-5.59516	2.20412e-08	3.25135e-07
ENSG00000182013.17	PNMAL1	156.995	-0.865197	0.154632	-5.5952	2.20368e-08	3.25135e-07
ENSG00000125630.15	POLR1B	395.396	0.434162	0.0776138	5.59388	2.22053e-08	3.27358e-07
ENSG00000100968.13	NFATC4	272.534	-0.902311	0.161315	-5.59348	2.2256e-08	3.27909e-07
ENSG00000197128.11	ZNF772	438.397	0.499974	0.0893939	5.59293	2.23272e-08	3.28762e-07
ENSG00000086548.8	CEACAM6	324.627	-1.96616	0.351615	-5.5918	2.24723e-08	3.307e-07
ENSG00000035499.12	DEPDC1B	11.958	1.32929	0.237848	5.58885	2.28582e-08	3.36179e-07
ENSG00000108828.15	VAT1	680.432	-0.420283	0.0752068	-5.58836	2.29224e-08	3.36921e-07
ENSG00000246225.6	RP11-17A1.3	17.5782	0.823723	0.147411	5.58792	2.29808e-08	3.37578e-07
ENSG00000111790.13	FGFR1OP2	736.981	-0.272345	0.0487421	-5.58747	2.30398e-08	3.38243e-07
ENSG00000263874.2	LINC00672	33.3274	-0.851922	0.152514	-5.58585	2.3256e-08	3.41214e-07
ENSG00000137513.9	NARS2	349.911	0.356587	0.0638439	5.58529	2.33312e-08	3.42113e-07
ENSG00000136689.18	IL1RN	22.0048	-1.19188	0.213433	-5.58433	2.34604e-08	3.43802e-07
ENSG00000249267.6	LINC00939	78.2736	1.65731	0.296785	5.58422	2.34752e-08	3.43814e-07
ENSG00000131504.15	DIAPH1	918.498	0.439734	0.078753	5.58372	2.35432e-08	3.44605e-07
ENSG00000174791.10	RIN1	34.1761	-0.781969	0.140051	-5.58346	2.35787e-08	3.44919e-07
ENSG00000145217.13	SLC26A1	5.9697	1.78001	0.318898	5.58174	2.38121e-08	3.48126e-07
ENSG00000157110.15	RBPMS	667.85	-0.962725	0.172548	-5.57947	2.41257e-08	3.52502e-07
ENSG00000173262.11	SLC2A14	22.812	-1.10813	0.19862	-5.57915	2.41699e-08	3.52937e-07
ENSG00000170325.14	PRDM10	276.653	0.309009	0.0553953	5.57824	2.4296e-08	3.54569e-07
ENSG00000180628.14	PCGF5	1738.95	-0.418493	0.0750237	-5.57814	2.43106e-08	3.54572e-07
ENSG00000160325.14	CACFD1	183.619	0.677497	0.121463	5.57782	2.43552e-08	3.55012e-07
ENSG00000166855.9	CLPX	840.925	0.249711	0.044788	5.57539	2.46972e-08	3.59784e-07
ENSG00000125676.19	THOC2	2361.5	0.285595	0.0512263	5.57516	2.47301e-08	3.599e-07
ENSG00000173588.14	CEP83	337.762	0.365879	0.065627	5.57513	2.47345e-08	3.599e-07
ENSG00000137672.12	TRPC6	98.2876	-0.912877	0.163759	-5.57452	2.48213e-08	3.6095e-07
ENSG00000187323.11	DCC	25.6013	-2.01055	0.360703	-5.57397	2.49e-08	3.61881e-07
ENSG00000213949.8	ITGA1	3948.98	-0.775335	0.139105	-5.57372	2.49358e-08	3.62187e-07
ENSG00000278259.4	MYO19	312.41	0.368958	0.0662017	5.57325	2.50033e-08	3.62953e-07
ENSG00000125999.10	BPIFB1	23.0584	-1.79625	0.322379	-5.57184	2.52067e-08	3.65691e-07
ENSG00000269902.1	RP6-99M1.3	17.4467	-1.32815	0.238377	-5.57165	2.5234e-08	3.65871e-07
ENSG00000166250.11	CLMP	401.76	-0.732603	0.131549	-5.56906	2.56117e-08	3.71128e-07
ENSG00000170525.18	PFKFB3	468.189	-0.773105	0.138833	-5.56858	2.56822e-08	3.7193e-07
ENSG00000114850.6	SSR3	3144.59	0.397998	0.0714946	5.56682	2.59426e-08	3.75481e-07
ENSG00000112773.15	FAM46A	830.695	-0.564759	0.101457	-5.5665	2.5991e-08	3.7596e-07
ENSG00000267405.1	CTC-296K1.4	57.0131	-1.22689	0.220435	-5.56577	2.61003e-08	3.7732e-07
ENSG00000099139.13	PCSK5	195.09	-0.592336	0.106427	-5.56565	2.61177e-08	3.7735e-07
ENSG00000168453.14	HR	63.0938	-1.1466	0.20602	-5.56546	2.61459e-08	3.77536e-07
ENSG00000156671.12	SAMD8	920.743	-0.325245	0.0584448	-5.56499	2.62174e-08	3.78346e-07
ENSG00000179627.9	ZBTB42	221.219	0.672525	0.120861	5.56443	2.6301e-08	3.7933e-07
ENSG00000144741.17	SLC25A26	172.765	-0.338559	0.0608566	-5.56322	2.64835e-08	3.81737e-07
ENSG00000146963.17	LUC7L2	780.723	0.267261	0.0480532	5.56176	2.67069e-08	3.84732e-07
ENSG00000259974.2	LINC00261	101.678	-1.84791	0.332278	-5.56133	2.67729e-08	3.85458e-07
ENSG00000260711.2	RP11-747H7.3	232.174	0.638638	0.114842	5.56103	2.68194e-08	3.85902e-07
ENSG00000120318.15	ARAP3	108.243	-0.835631	0.150276	-5.56066	2.68755e-08	3.86482e-07
ENSG00000136478.7	TEX2	956.417	0.241891	0.0435019	5.56047	2.69047e-08	3.86677e-07
ENSG00000159556.9	ISL2	10.847	-1.37768	0.247803	-5.55957	2.70445e-08	3.88459e-07
ENSG00000090661.11	CERS4	797.121	0.693314	0.124732	5.55841	2.72245e-08	3.90817e-07
ENSG00000078269.13	SYNJ2	782.772	0.492436	0.0885956	5.55825	2.72496e-08	3.90949e-07
ENSG00000256812.1	CAPNS2	18.0538	-1.7973	0.323414	-5.55727	2.74022e-08	3.92908e-07
ENSG00000009335.17	UBE3C	1393.93	0.188303	0.0338851	5.55711	2.74277e-08	3.93046e-07
ENSG00000160190.13	SLC37A1	654.526	0.688422	0.12389	5.55671	2.74914e-08	3.93729e-07
ENSG00000164758.7	MED30	89.9831	-0.404007	0.0727184	-5.55577	2.76384e-08	3.95604e-07
ENSG00000160179.18	ABCG1	257.199	0.692218	0.12461	5.55508	2.7749e-08	3.96955e-07
ENSG00000244038.9	DDOST	1589.67	0.481946	0.0867661	5.55454	2.78338e-08	3.97938e-07
ENSG00000176542.9	USF3	1259.87	0.324779	0.0584805	5.55362	2.79811e-08	3.99812e-07
ENSG00000010704.18	HFE	167.216	-0.708159	0.127517	-5.55345	2.80086e-08	3.99852e-07
ENSG00000274618.1	HIST1H4F	20.6933	-0.952465	0.17151	-5.5534	2.80165e-08	3.99852e-07
ENSG00000164197.11	RNF180	584.45	-0.581245	0.104673	-5.55295	2.80891e-08	4.00657e-07
ENSG00000171680.20	PLEKHG5	124.462	-0.851416	0.15338	-5.55101	2.84025e-08	4.04891e-07
ENSG00000137955.15	RABGGTB	805.27	0.33754	0.0608123	5.55053	2.84812e-08	4.05779e-07
ENSG00000131885.16	KRT17P1	9.40025	-1.8136	0.326822	-5.54919	2.87003e-08	4.08191e-07
ENSG00000168918.13	INPP5D	276.641	-0.735213	0.132489	-5.54924	2.86918e-08	4.08191e-07
ENSG00000230074.1	RP11-195F19.9	22.961	-0.650792	0.117273	-5.54939	2.86674e-08	4.08191e-07
ENSG00000044090.8	CUL7	574.216	0.294076	0.0529997	5.54864	2.87894e-08	4.09222e-07
ENSG00000243811.7	APOBEC3D	39.8535	-0.865848	0.156054	-5.54838	2.88331e-08	4.09606e-07
ENSG00000112210.11	RAB23	1257.63	-0.58841	0.106099	-5.54585	2.92526e-08	4.15327e-07
ENSG00000099625.12	CBARP	7.63607	-1.61019	0.290369	-5.54531	2.93426e-08	4.16363e-07
ENSG00000082701.14	GSK3B	1161.71	0.271553	0.048972	5.54506	2.9385e-08	4.16724e-07
ENSG00000089876.11	DHX32	753.74	0.526052	0.0948929	5.54364	2.96251e-08	4.19646e-07
ENSG00000167676.4	PLIN4	201.526	-1.02769	0.18538	-5.54372	2.96116e-08	4.19646e-07
ENSG00000101310.14	SEC23B	1455.71	0.689844	0.124467	5.54238	2.9839e-08	4.22433e-07
ENSG00000123739.10	PLA2G12A	1399.84	0.580736	0.104799	5.54145	2.99982e-08	4.24443e-07
ENSG00000071539.13	TRIP13	20.0086	0.966897	0.174494	5.54115	3.00492e-08	4.2492e-07
ENSG00000242094.1	FOXP1-IT1	201.625	0.712177	0.128536	5.5407	3.01269e-08	4.25774e-07
ENSG00000149177.12	PTPRJ	1545.36	0.582798	0.105196	5.54012	3.02257e-08	4.26926e-07
ENSG00000116120.9	FARSB	428.468	0.330588	0.0596744	5.53986	3.02706e-08	4.27315e-07
ENSG00000153214.9	TMEM87B	2423.21	0.604229	0.109141	5.53621	3.09079e-08	4.36061e-07
ENSG00000163738.18	MTHFD2L	398.483	0.543576	0.0981911	5.5359	3.09627e-08	4.36583e-07
ENSG00000063127.15	SLC6A16	22.2186	-0.923139	0.16676	-5.53574	3.09924e-08	4.36751e-07
ENSG00000004776.11	HSPB6	85.5306	-1.31752	0.238023	-5.53525	3.10779e-08	4.37706e-07
ENSG00000140988.15	RPS2	2841.08	0.545106	0.0984918	5.53453	3.12057e-08	4.39254e-07
ENSG00000120910.14	PPP3CC	265.261	-0.32651	0.0589993	-5.53413	3.12776e-08	4.40015e-07
ENSG00000084674.14	APOB	43.3408	-1.28767	0.232735	-5.53278	3.15196e-08	4.43166e-07
ENSG00000085433.15	WDR47	312.198	-0.365023	0.0659879	-5.53167	3.17202e-08	4.45477e-07
ENSG00000114978.17	MOB1A	2311.69	-0.22704	0.0410433	-5.53173	3.17096e-08	4.45477e-07
ENSG00000128886.11	ELL3	16.338	1.24571	0.225212	5.53131	3.17848e-08	4.4613e-07
ENSG00000089486.16	CDIP1	177.816	-0.680247	0.123008	-5.5301	3.20051e-08	4.48965e-07
ENSG00000132470.13	ITGB4	508.806	-1.06928	0.193377	-5.5295	3.21137e-08	4.50232e-07
ENSG00000114439.18	BBX	3100.44	-0.290857	0.052607	-5.52886	3.22312e-08	4.51622e-07
ENSG00000127074.14	RGS13	33.9131	-0.857492	0.155114	-5.52815	3.23633e-08	4.53216e-07
ENSG00000205763.13	RP9P	53.7666	-0.842622	0.152427	-5.52804	3.23821e-08	4.5322e-07
ENSG00000234753.5	FOXP4-AS1	5.08885	1.43997	0.260554	5.52658	3.26535e-08	4.5676e-07
ENSG00000184347.14	SLIT3	427.888	-1.137	0.205827	-5.52406	3.31254e-08	4.63097e-07
ENSG00000155330.9	C16orf87	162.739	0.311826	0.0564627	5.52269	3.3385e-08	4.6646e-07
ENSG00000116717.11	GADD45A	175.485	-0.860668	0.155845	-5.52257	3.34067e-08	4.665e-07
ENSG00000136158.11	SPRY2	283.564	-0.530559	0.0960806	-5.52202	3.35119e-08	4.67703e-07
ENSG00000019144.17	PHLDB1	806.304	-0.783605	0.141921	-5.52143	3.36254e-08	4.6902e-07
ENSG00000151746.13	BICD1	750.698	0.998086	0.180771	5.52128	3.36531e-08	4.69141e-07
ENSG00000008130.15	NADK	543.634	0.302393	0.0547727	5.52087	3.37329e-08	4.69721e-07
ENSG00000273338.1	RP11-386I14.4	11.7517	-1.43781	0.260432	-5.52088	3.37306e-08	4.69721e-07
ENSG00000162434.11	JAK1	2379.95	-0.272977	0.0494532	-5.5199	3.39198e-08	4.7179e-07
ENSG00000231625.4	CTD-2104P17.1	6.0962	-1.71781	0.311202	-5.51993	3.39131e-08	4.7179e-07
ENSG00000166831.8	RBPMS2	42.8265	-1.10261	0.19978	-5.51912	3.40699e-08	4.7361e-07
ENSG00000173846.12	PLK3	77.9487	-0.931599	0.168826	-5.51811	3.4267e-08	4.76082e-07
ENSG00000125877.12	ITPA	166.551	0.392288	0.0710943	5.51785	3.43166e-08	4.76501e-07
ENSG00000231672.6	DIRC3	20.5216	-0.979979	0.177614	-5.51746	3.43937e-08	4.77303e-07
ENSG00000072110.13	ACTN1	2854.83	-0.551998	0.100056	-5.5169	3.45038e-08	4.78561e-07
ENSG00000113070.7	HBEGF	273.742	-0.9057	0.1642	-5.51582	3.47151e-08	4.8122e-07
ENSG00000134684.10	YARS	516.398	0.436668	0.0791906	5.51414	3.5049e-08	4.85294e-07
ENSG00000196159.11	FAT4	1469.01	-0.846904	0.15359	-5.51404	3.50682e-08	4.85294e-07
ENSG00000232855.6	AF131217.1	779.193	-1.09393	0.198384	-5.5142	3.5037e-08	4.85294e-07
ENSG00000159063.12	ALG8	370.479	0.535704	0.0971668	5.51324	3.52284e-08	4.87238e-07
ENSG00000058272.16	PPP1R12A	3761.4	-0.483318	0.0876668	-5.51313	3.52511e-08	4.87277e-07
ENSG00000164096.12	C4orf3	1657.54	-0.255641	0.046371	-5.51295	3.52871e-08	4.87501e-07
ENSG00000072133.10	RPS6KA6	458.52	0.565434	0.102567	5.5128	3.53163e-08	4.8763e-07
ENSG00000272734.1	ADIRF-AS1	59.1279	-0.847324	0.153713	-5.51239	3.54003e-08	4.88517e-07
ENSG00000112144.15	ICK	1100.91	0.398429	0.0722942	5.51122	3.56365e-08	4.91224e-07
ENSG00000185787.14	MORF4L1	2824.79	-0.209533	0.0380192	-5.51125	3.56295e-08	4.91224e-07
ENSG00000171346.14	KRT15	1172.81	-1.70782	0.309913	-5.51066	3.575e-08	4.92513e-07
ENSG00000197380.10	DACT3	85.5122	-0.905601	0.164361	-5.50982	3.59209e-08	4.94591e-07
ENSG00000165443.11	PHYHIPL	56.6796	-1.41277	0.256425	-5.50948	3.59901e-08	4.95267e-07
ENSG00000234444.9	ZNF736	587.403	0.354511	0.0643471	5.50935	3.60167e-08	4.95271e-07
ENSG00000246022.2	ALDH1L1-AS2	4.38543	-1.66284	0.301826	-5.50928	3.60307e-08	4.95271e-07
ENSG00000110237.3	ARHGEF17	542.636	-0.708694	0.128646	-5.50887	3.61146e-08	4.96147e-07
ENSG00000105983.19	LMBR1	1107.74	0.26682	0.0484371	5.50858	3.61731e-08	4.96396e-07
ENSG00000106692.13	FKTN	646.909	0.389145	0.0706428	5.50863	3.61628e-08	4.96396e-07
ENSG00000077943.7	ITGA8	1632.19	-1.15493	0.209715	-5.50717	3.64648e-08	5.0012e-07
ENSG00000139734.17	DIAPH3	21.1946	0.894378	0.162415	5.50673	3.65556e-08	5.01087e-07
ENSG00000067704.9	IARS2	1366.42	0.371426	0.0674985	5.50273	3.7396e-08	5.12321e-07
ENSG00000145284.11	SCD5	315.366	-0.756334	0.137453	-5.50249	3.74471e-08	5.1245e-07
ENSG00000172366.19	MCRIP2	138.535	0.628054	0.11414	5.5025	3.74446e-08	5.1245e-07
ENSG00000182963.9	GJC1	426.074	-0.895194	0.162711	-5.50174	3.76066e-08	5.14062e-07
ENSG00000236060.2	HSPB1P1	18.5276	-1.02048	0.185483	-5.50177	3.75996e-08	5.14062e-07
ENSG00000116221.15	MRPL37	339.216	0.381118	0.0692863	5.50062	3.78464e-08	5.17052e-07
ENSG00000182973.18	CNOT10	408.165	0.213846	0.0388864	5.49925	3.81405e-08	5.20781e-07
ENSG00000182179.11	UBA7	464.712	-0.615209	0.111886	-5.49855	3.82919e-08	5.22558e-07
ENSG00000141753.6	IGFBP4	1432.65	-0.83364	0.151635	-5.49768	3.8483e-08	5.24875e-07
ENSG00000120690.14	ELF1	1304.89	-0.300627	0.0546887	-5.49705	3.86199e-08	5.2645e-07
ENSG00000198523.5	PLN	658.814	-0.96259	0.175137	-5.4962	3.88056e-08	5.28689e-07
ENSG00000173269.13	MMRN2	236.655	-0.569071	0.103581	-5.49397	3.93003e-08	5.35132e-07
ENSG00000181072.11	CHRM2	32.0226	-2.28288	0.415647	-5.49234	3.96639e-08	5.39785e-07
ENSG00000250742.2	RP11-834C11.4	16.6538	1.27139	0.231526	5.49138	3.98809e-08	5.42438e-07
ENSG00000148429.14	USP6NL	518.651	0.306998	0.0559071	5.49123	3.99149e-08	5.426e-07
ENSG00000152518.7	ZFP36L2	1945.78	-0.634257	0.115506	-5.4911	3.99429e-08	5.42681e-07
ENSG00000114982.17	KANSL3	887.763	-0.270629	0.0492884	-5.49072	4.00298e-08	5.43561e-07
ENSG00000127980.15	PEX1	786.653	0.204401	0.0372277	5.49055	4.00674e-08	5.43771e-07
ENSG00000189283.9	FHIT	82.1789	0.515589	0.0939109	5.4902	4.0149e-08	5.44579e-07
ENSG00000100154.14	TTC28	624.465	-0.637462	0.116129	-5.48923	4.03678e-08	5.47246e-07
ENSG00000164221.12	CCDC112	206.386	0.537162	0.0978716	5.48844	4.05496e-08	5.49407e-07
ENSG00000135835.10	KIAA1614	68.2734	-1.03437	0.188529	-5.4865	4.09979e-08	5.55175e-07
ENSG00000074527.11	NTN4	1047.24	-0.77594	0.141434	-5.48623	4.10599e-08	5.55708e-07
ENSG00000172725.13	CORO1B	1222.14	0.597475	0.108955	5.4837	4.16532e-08	5.63429e-07
ENSG00000071127.16	WDR1	2176.99	-0.325836	0.0594205	-5.48356	4.16842e-08	5.63538e-07
ENSG00000037474.14	NSUN2	775.812	0.276047	0.0503439	5.48321	4.17666e-08	5.64032e-07
ENSG00000156076.9	WIF1	76.3731	-1.52481	0.278081	-5.48331	4.17437e-08	5.64032e-07
ENSG00000105220.14	GPI	1507.09	0.421782	0.0769295	5.48271	4.18856e-08	5.65329e-07
ENSG00000117472.9	TSPAN1	3727.29	1.15464	0.210708	5.47983	4.25741e-08	5.74307e-07
ENSG00000113369.8	ARRDC3	3196.38	-0.465554	0.08498	-5.4784	4.29191e-08	5.78644e-07
ENSG00000182771.18	GRID1	30.5022	-0.943685	0.172266	-5.47808	4.29969e-08	5.79375e-07
ENSG00000023902.13	PLEKHO1	294.071	-0.673213	0.122902	-5.47766	4.30996e-08	5.80124e-07
ENSG00000117143.13	UAP1	1636.61	0.796551	0.145416	5.47774	4.30796e-08	5.80124e-07
ENSG00000112769.18	LAMA4	1157.06	-0.764689	0.139635	-5.47633	4.34235e-08	5.83844e-07
ENSG00000152404.15	CWF19L2	667.93	-0.294108	0.0537047	-5.4764	4.34067e-08	5.83844e-07
ENSG00000127914.16	AKAP9	6699.05	0.326089	0.0595602	5.47495	4.37646e-08	5.88109e-07
ENSG00000137267.5	TUBB2A	323.362	0.901819	0.164765	5.47335	4.41601e-08	5.92457e-07
ENSG00000138080.13	EMILIN1	747.883	-0.762562	0.13932	-5.47347	4.41315e-08	5.92457e-07
ENSG00000173517.10	PEAK1	1105.45	-0.732415	0.133815	-5.47335	4.41604e-08	5.92457e-07
ENSG00000280061.1	CTD-2001J20.1	8.6028	-1.4181	0.259107	-5.47305	4.42363e-08	5.93152e-07
ENSG00000112425.13	EPM2A	176.531	-0.591978	0.108173	-5.47253	4.43655e-08	5.9456e-07
ENSG00000125503.12	PPP1R12C	474.215	-0.48391	0.0884325	-5.47208	4.44776e-08	5.95739e-07
ENSG00000070495.14	JMJD6	230.563	-0.429499	0.0784937	-5.47176	4.45591e-08	5.96505e-07
ENSG00000075234.16	TTC38	449.098	0.587333	0.107345	5.47143	4.46419e-08	5.97289e-07
ENSG00000138172.10	CALHM2	87.4419	-0.712007	0.130159	-5.4703	4.49269e-08	6.00775e-07
ENSG00000102802.9	MEDAG	41.6232	-1.24984	0.228531	-5.46901	4.52549e-08	6.04833e-07
ENSG00000106003.12	LFNG	267.295	0.81259	0.148612	5.46786	4.55491e-08	6.08434e-07
ENSG00000076554.15	TPD52	4316.79	0.898342	0.164322	5.46696	4.57828e-08	6.11224e-07
ENSG00000151150.21	ANK3	2409.54	0.478609	0.0875508	5.46664	4.58646e-08	6.11984e-07
ENSG00000120694.19	HSPH1	1813.35	-0.477492	0.0873512	-5.46634	4.59411e-08	6.12672e-07
ENSG00000188611.14	ASAH2	100.989	0.347577	0.0635983	5.46519	4.62422e-08	6.16353e-07
ENSG00000185246.17	PRPF39	901.935	0.254411	0.0465572	5.46448	4.64267e-08	6.18478e-07
ENSG00000253485.2	PCDHGA5	126.814	0.841686	0.154058	5.46345	4.66974e-08	6.21747e-07
ENSG00000130529.15	TRPM4	1540.65	0.926553	0.169648	5.46161	4.71828e-08	6.2787e-07
ENSG00000128713.12	HOXD11	24.3662	-1.43137	0.262103	-5.46109	4.73213e-08	6.29374e-07
ENSG00000260230.2	FRRS1L	263.331	-1.1005	0.201585	-5.4592	4.7828e-08	6.35769e-07
ENSG00000072864.13	NDE1	201.929	-0.516134	0.0945521	-5.45873	4.79562e-08	6.37129e-07
ENSG00000163584.17	RPL22L1	305.934	0.74136	0.135817	5.45854	4.80059e-08	6.37445e-07
ENSG00000128242.12	GAL3ST1	5.12487	-1.47199	0.269777	-5.4563	4.86154e-08	6.4519e-07
ENSG00000108352.11	RAPGEFL1	81.8931	-1.01235	0.185604	-5.45436	4.91497e-08	6.51667e-07
ENSG00000280206.1	CTB-193M12.5	28.1985	-0.652078	0.119552	-5.45433	4.91565e-08	6.51667e-07
ENSG00000174562.13	KLK15	17.5069	1.5983	0.293064	5.45375	4.93178e-08	6.53454e-07
ENSG00000100625.8	SIX4	483.818	0.441243	0.0809084	5.45361	4.93565e-08	6.53615e-07
ENSG00000100290.2	BIK	104.982	0.839426	0.153936	5.45308	4.95056e-08	6.55237e-07
ENSG00000103067.12	ESRP2	624.566	0.812245	0.148984	5.45188	4.98391e-08	6.59297e-07
ENSG00000108395.13	TRIM37	662.184	0.292719	0.0536972	5.4513	5.00034e-08	6.61114e-07
ENSG00000231991.4	ANXA2P2	31.0141	-0.749308	0.137476	-5.45047	5.02376e-08	6.63854e-07
ENSG00000260923.5	AC137934.1	88.1723	0.81236	0.149058	5.44997	5.03788e-08	6.65363e-07
ENSG00000187955.11	COL14A1	3029.78	-0.822617	0.150952	-5.44954	5.04993e-08	6.66596e-07
ENSG00000072657.8	TRHDE	274.044	-1.28704	0.236211	-5.44868	5.07452e-08	6.69004e-07
ENSG00000169184.5	MN1	97.4216	-0.932549	0.171153	-5.44862	5.07633e-08	6.69004e-07
ENSG00000229358.3	DPY19L1P1	65.2097	-0.578127	0.106104	-5.44868	5.07454e-08	6.69004e-07
ENSG00000176920.11	FUT2	29.2086	-1.53962	0.282627	-5.44754	5.107e-08	6.71966e-07
ENSG00000183378.11	OVCH2	9.16312	-1.83174	0.336243	-5.44766	5.10377e-08	6.71966e-07
ENSG00000253910.2	PCDHGB2	120.234	0.894727	0.164242	5.44762	5.10474e-08	6.71966e-07
ENSG00000113319.11	RASGRF2	261.415	-0.721009	0.132363	-5.44719	5.11713e-08	6.72939e-07
ENSG00000113645.14	WWC1	979.884	0.69102	0.126887	5.44594	5.15316e-08	6.77149e-07
ENSG00000169583.12	CLIC3	8.09184	-1.41569	0.259955	-5.44589	5.15465e-08	6.77149e-07
ENSG00000141696.12	P3H4	134.588	0.398463	0.0731732	5.44548	5.16661e-08	6.78359e-07
ENSG00000157593.17	SLC35B2	361.678	0.46308	0.0850488	5.44487	5.18428e-08	6.80316e-07
ENSG00000105928.13	DFNA5	87.9293	-0.723673	0.132946	-5.44335	5.22886e-08	6.858e-07
ENSG00000196353.11	CPNE4	2060.15	0.913436	0.167811	5.44324	5.23211e-08	6.8586e-07
ENSG00000170542.5	SERPINB9	214.274	-0.718547	0.132034	-5.44214	5.2645e-08	6.89739e-07
ENSG00000075213.10	SEMA3A	177.412	-0.923557	0.169722	-5.44159	5.28063e-08	6.91484e-07
ENSG00000241684.5	ADAMTS9-AS2	266.687	-1.08034	0.198578	-5.44039	5.31627e-08	6.95781e-07
ENSG00000141052.17	MYOCD	564.786	-1.17909	0.216757	-5.43968	5.33755e-08	6.98194e-07
ENSG00000108679.12	LGALS3BP	1765.83	-0.708231	0.130208	-5.43923	5.35116e-08	6.99603e-07
ENSG00000198788.8	MUC2	25.2888	2.30711	0.424383	5.4364	5.43685e-08	7.10428e-07
ENSG00000185947.14	ZNF267	385.095	-0.25644	0.0471739	-5.43605	5.44744e-08	7.11057e-07
ENSG00000232040.2	ZBED9	238.626	0.941114	0.173122	5.43614	5.44485e-08	7.11057e-07
ENSG00000149534.8	MS4A2	184.519	-0.823476	0.151489	-5.43588	5.45255e-08	7.11346e-07
ENSG00000174804.3	FZD4	1300.14	0.697985	0.128445	5.4341	5.50732e-08	7.17731e-07
ENSG00000184005.10	ST6GALNAC3	44.6198	-0.719508	0.132405	-5.43413	5.50635e-08	7.17731e-07
ENSG00000187391.19	MAGI2	628.348	-0.705394	0.129817	-5.43376	5.51795e-08	7.18735e-07
ENSG00000163681.14	SLMAP	2843.63	-0.602724	0.110926	-5.43355	5.5243e-08	7.19182e-07
ENSG00000136003.15	ISCU	977.512	-0.29195	0.0537417	-5.43247	5.55794e-08	7.23178e-07
ENSG00000198298.12	ZNF485	88.0852	0.62701	0.115445	5.43126	5.5957e-08	7.27707e-07
ENSG00000139531.12	SUOX	437.422	0.401292	0.0738876	5.43112	5.60025e-08	7.27914e-07
ENSG00000134874.17	DZIP1	320.779	-0.798062	0.146955	-5.43066	5.61474e-08	7.29412e-07
ENSG00000259641.5	PCAT29	36.5225	1.21849	0.224381	5.43043	5.622e-08	7.2997e-07
ENSG00000115275.11	MOGS	544.164	0.49402	0.0909887	5.42946	5.65236e-08	7.33525e-07
ENSG00000106524.8	ANKMY2	317.134	-0.340113	0.0626513	-5.42866	5.67795e-08	7.36069e-07
ENSG00000130193.7	THEM6	214.103	0.645752	0.118951	5.42874	5.67519e-08	7.36069e-07
ENSG00000239264.8	TXNDC5	114.072	0.495004	0.0911931	5.42809	5.69614e-08	7.38039e-07
ENSG00000172716.16	SLFN11	381.603	-0.671158	0.123652	-5.42781	5.70499e-08	7.38797e-07
ENSG00000064545.14	TMEM161A	153.472	0.380881	0.070186	5.42674	5.73923e-08	7.42839e-07
ENSG00000177548.12	RABEP2	503.332	0.71444	0.131689	5.42522	5.78833e-08	7.48423e-07
ENSG00000265369.3	PCAT18	246.036	1.87146	0.344955	5.42522	5.78845e-08	7.48423e-07
ENSG00000118503.14	TNFAIP3	844.018	-0.814294	0.150107	-5.42474	5.80374e-08	7.50005e-07
ENSG00000145882.10	PCYOX1L	172.915	0.357669	0.0659359	5.42449	5.81189e-08	7.50665e-07
ENSG00000058063.15	ATP11B	4198.65	0.495736	0.0914182	5.42272	5.86973e-08	7.57738e-07
ENSG00000146352.12	CLVS2	348.194	-1.29154	0.238177	-5.4226	5.87374e-08	7.57857e-07
ENSG00000136485.14	DCAF7	1542.22	0.32656	0.0602253	5.42231	5.88334e-08	7.58698e-07
ENSG00000280200.1	RP11-243M5.2	6.22137	-1.51723	0.279827	-5.42203	5.89245e-08	7.59475e-07
ENSG00000134871.17	COL4A2	3175.06	-0.834993	0.154012	-5.42161	5.90636e-08	7.6087e-07
ENSG00000170017.12	ALCAM	3434.8	0.775969	0.143152	5.42058	5.94045e-08	7.64861e-07
ENSG00000176951.6	OR51N1P	19.4247	2.437	0.449624	5.42009	5.95688e-08	7.66575e-07
ENSG00000158164.6	TMSB15A	208.23	1.48082	0.273224	5.41979	5.96682e-08	7.67452e-07
ENSG00000146112.11	PPP1R18	250.808	-0.719035	0.132691	-5.41889	5.99706e-08	7.70939e-07
ENSG00000017483.14	SLC38A5	30.8353	-0.815012	0.150428	-5.41795	6.02872e-08	7.74604e-07
ENSG00000121486.11	TRMT1L	460.279	-0.251395	0.0464075	-5.41711	6.05686e-08	7.77813e-07
ENSG00000269609.5	RPARP-AS1	217.963	0.569311	0.105107	5.41651	6.07729e-08	7.8003e-07
ENSG00000164465.18	DCBLD1	138.679	0.409282	0.0755687	5.41603	6.09373e-08	7.81733e-07
ENSG00000137494.13	ANKRD42	255.54	-0.24203	0.0446896	-5.4158	6.10145e-08	7.82315e-07
ENSG00000146966.12	DENND2A	128.201	-0.866031	0.159927	-5.41518	6.12274e-08	7.84227e-07
ENSG00000279050.1	PWAR1	47.0359	0.866822	0.160071	5.41523	6.12111e-08	7.84227e-07
ENSG00000197061.4	HIST1H4C	306.551	-0.504671	0.0932049	-5.41464	6.14126e-08	7.8619e-07
ENSG00000006459.10	KDM7A	1222.36	0.358171	0.0661628	5.41348	6.18122e-08	7.90894e-07
ENSG00000137462.6	TLR2	211.973	-0.627865	0.115988	-5.4132	6.19091e-08	7.91722e-07
ENSG00000189007.15	ADAT2	155.762	0.492462	0.0910056	5.41134	6.25557e-08	7.99576e-07
ENSG00000068137.14	PLEKHH3	242.527	-0.440902	0.0814973	-5.41002	6.30185e-08	8.04655e-07
ENSG00000156398.12	SFXN2	354.578	0.766285	0.14164	5.4101	6.2988e-08	8.04655e-07
ENSG00000107771.15	CCSER2	1471.29	-0.398236	0.0736154	-5.40968	6.31391e-08	8.05776e-07
ENSG00000159915.12	ZNF233	127.544	0.970015	0.17933	5.40912	6.33346e-08	8.07852e-07
ENSG00000106443.15	PHF14	1062.21	0.328889	0.0608155	5.40798	6.37379e-08	8.12575e-07
ENSG00000137691.12	C11orf70	47.4297	-0.917218	0.169634	-5.40703	6.4077e-08	8.16296e-07
ENSG00000280143.1	AP000892.6	637.832	-0.945325	0.174834	-5.40698	6.40961e-08	8.16296e-07
ENSG00000109956.12	B3GAT1	215.198	1.34602	0.248982	5.40608	6.442e-08	8.19997e-07
ENSG00000103226.17	NOMO3	911.941	0.384307	0.071097	5.4054	6.46651e-08	8.22691e-07
ENSG00000225986.1	UBXN10-AS1	11.7521	-1.62092	0.299886	-5.40514	6.47585e-08	8.23454e-07
ENSG00000120279.6	MYCT1	92.3753	-0.710038	0.131375	-5.40468	6.49253e-08	8.25148e-07
ENSG00000161048.11	NAPEPLD	569.791	0.412017	0.0762458	5.4038	6.52434e-08	8.28762e-07
ENSG00000163938.16	GNL3	1568.84	0.59263	0.109676	5.40347	6.53641e-08	8.29867e-07
ENSG00000183853.17	KIRREL	411.106	-0.783847	0.145071	-5.40322	6.54561e-08	8.30608e-07
ENSG00000071537.13	SEL1L	4777.85	0.683512	0.126572	5.40018	6.65743e-08	8.44361e-07
ENSG00000140829.11	DHX38	522.04	-0.254157	0.0470687	-5.39969	6.67553e-08	8.4622e-07
ENSG00000160539.4	PLPP7	24.54	-0.963367	0.178422	-5.39936	6.68778e-08	8.47337e-07
ENSG00000136840.18	ST6GALNAC4	52.2101	-0.893208	0.165438	-5.39906	6.69927e-08	8.48356e-07
ENSG00000011376.9	LARS2	391.224	0.370581	0.0686394	5.39896	6.70285e-08	8.48372e-07
ENSG00000236830.6	CBR3-AS1	327.298	0.693703	0.128505	5.39827	6.7288e-08	8.5122e-07
ENSG00000064393.15	HIPK2	4212.99	0.611967	0.113369	5.39802	6.73795e-08	8.51939e-07
ENSG00000163751.3	CPA3	447.718	-0.777681	0.144098	-5.39689	6.78066e-08	8.56899e-07
ENSG00000134107.4	BHLHE40	1570.66	-0.938274	0.173871	-5.39636	6.80047e-08	8.58961e-07
ENSG00000198740.8	ZNF652	2496.61	0.587863	0.108944	5.39601	6.81384e-08	8.60208e-07
ENSG00000050426.15	LETMD1	576.51	0.260061	0.0482258	5.39257	6.94573e-08	8.7596e-07
ENSG00000120645.11	IQSEC3	25.1443	-1.15906	0.214933	-5.39264	6.94307e-08	8.7596e-07
ENSG00000185880.12	TRIM69	447.939	-0.408581	0.0757776	-5.39184	6.97396e-08	8.79069e-07
ENSG00000088888.17	MAVS	1286.5	0.252513	0.0468338	5.39168	6.98026e-08	8.79413e-07
ENSG00000167965.17	MLST8	196.053	0.403424	0.0748305	5.39118	6.99976e-08	8.81418e-07
ENSG00000138166.5	DUSP5	380.775	-1.09976	0.204045	-5.38981	7.05337e-08	8.87714e-07
ENSG00000250522.1	AC004066.3	6.60966	1.56326	0.290092	5.38885	7.09096e-08	8.9199e-07
ENSG00000204147.9	ASAH2B	129.527	0.391642	0.0726837	5.38831	7.11233e-08	8.9422e-07
ENSG00000176046.8	NUPR1	1073.32	0.654718	0.121521	5.38768	7.13738e-08	8.96911e-07
ENSG00000168575.9	SLC20A2	455.838	-0.38146	0.0708265	-5.38584	7.21061e-08	9.05651e-07
ENSG00000102931.7	ARL2BP	458.804	-0.308918	0.0573635	-5.38528	7.2332e-08	9.08024e-07
ENSG00000110931.18	CAMKK2	1693.57	1.04765	0.194546	5.38512	7.23976e-08	9.08215e-07
ENSG00000178409.13	BEND3	108.265	0.688091	0.127778	5.38506	7.2421e-08	9.08215e-07
ENSG00000183801.7	OLFML1	161.77	-0.728043	0.135202	-5.38484	7.251e-08	9.08869e-07
ENSG00000127526.14	SLC35E1	1358.84	0.509907	0.0947009	5.38439	7.26889e-08	9.10229e-07
ENSG00000159596.6	TMEM69	222.209	0.389	0.072246	5.38439	7.26926e-08	9.10229e-07
ENSG00000101098.12	RIMS4	39.9427	-1.15589	0.214718	-5.38332	7.3124e-08	9.15165e-07
ENSG00000136193.16	SCRN1	1190.33	-0.508552	0.0944825	-5.3825	7.34577e-08	9.18875e-07
ENSG00000278467.1	RP11-504P24.9	41.676	0.699197	0.129945	5.38071	7.41911e-08	9.27578e-07
ENSG00000185614.4	FAM212A	14.7	-1.0314	0.191719	-5.37976	7.45862e-08	9.32044e-07
ENSG00000197361.6	FBXL22	68.634	-0.901553	0.167591	-5.37949	7.46959e-08	9.32941e-07
ENSG00000138798.11	EGF	202.455	1.17513	0.218552	5.3769	7.5781e-08	9.46013e-07
ENSG00000175395.15	ZNF25	530.446	-0.340723	0.0633815	-5.37574	7.62672e-08	9.51599e-07
ENSG00000123130.16	ACOT9	379.922	-0.291637	0.0542574	-5.37506	7.65568e-08	9.54729e-07
ENSG00000135069.13	PSAT1	229.705	1.01892	0.189568	5.37495	7.6602e-08	9.54809e-07
ENSG00000115138.10	POMC	8.24321	-1.1091	0.20635	-5.37486	7.6641e-08	9.54811e-07
ENSG00000179639.10	FCER1A	82.28	-0.924044	0.171953	-5.37381	7.7088e-08	9.59894e-07
ENSG00000163882.9	POLR2H	288.009	0.393863	0.0733293	5.37116	7.82324e-08	9.73159e-07
ENSG00000169570.9	DTWD2	284.708	0.416201	0.077487	5.37124	7.81965e-08	9.73159e-07
ENSG00000162144.9	CYB561A3	485.158	0.837904	0.156011	5.37081	7.83836e-08	9.74547e-07
ENSG00000130224.14	LRCH2	498.684	-0.801662	0.149266	-5.37069	7.84372e-08	9.74606e-07
ENSG00000177200.15	CHD9	3933.06	-0.264969	0.0493367	-5.37062	7.84676e-08	9.74606e-07
ENSG00000099954.18	CECR2	209.816	0.789302	0.147016	5.36882	7.92551e-08	9.83395e-07
ENSG00000221869.4	CEBPD	1083.89	-0.798648	0.148755	-5.36888	7.92279e-08	9.83395e-07
ENSG00000071553.16	ATP6AP1	1232.22	0.573251	0.106797	5.36769	7.97531e-08	9.89075e-07
ENSG00000184058.12	TBX1	32.294	1.10819	0.206469	5.36734	7.99043e-08	9.90451e-07
ENSG00000119900.7	OGFRL1	1153.49	-0.414185	0.0771751	-5.36682	8.01384e-08	9.92853e-07
ENSG00000125834.12	STK35	406.918	0.289327	0.0539273	5.36513	8.0889e-08	1.00165e-06
ENSG00000154473.17	BUB3	963.731	0.351659	0.0655468	5.365	8.09479e-08	1.00187e-06
ENSG00000147676.13	MAL2	1089.1	0.952362	0.177521	5.36478	8.10465e-08	1.00222e-06
ENSG00000158050.4	DUSP2	139.544	-1.1811	0.220158	-5.36476	8.10576e-08	1.00222e-06
ENSG00000169116.11	PARM1	3372.52	-0.667841	0.124504	-5.36403	8.13848e-08	1.00576e-06
ENSG00000178035.11	IMPDH2	1424.56	0.586291	0.10933	5.36259	8.20389e-08	1.01334e-06
ENSG00000167964.12	RAB26	31.6642	0.905741	0.168905	5.36244	8.21033e-08	1.01362e-06
ENSG00000185432.11	METTL7A	1259.29	-0.558458	0.104171	-5.36099	8.27652e-08	1.02128e-06
ENSG00000267508.5	ZNF285	120.08	0.44312	0.0826809	5.3594	8.35e-08	1.02983e-06
ENSG00000224593.1	RP11-30B1.1	30.7107	1.39182	0.25972	5.35893	8.37164e-08	1.03198e-06
ENSG00000172053.16	QARS	1333.06	0.379179	0.0707622	5.35849	8.39217e-08	1.034e-06
ENSG00000120156.20	TEK	166.281	-0.548597	0.102389	-5.35795	8.41714e-08	1.036e-06
ENSG00000162692.10	VCAM1	380.804	-0.669411	0.124939	-5.35792	8.41849e-08	1.036e-06
[truncated: 23,613 more rows]

## Sheet: Tum_EAvsAA
ENS	Symbol	baseMean	log2FoldChange	lfcSE	stat	P-value	Padj
ENSG00000119125.16	GDA	20.7762	4.88639	0.656775	7.43998	1.007e-13	2.52848e-09
ENSG00000220842.6	RP11-572P18.1	143.065	-2.0756	0.293286	-7.07705	1.47253e-12	1.84869e-08
ENSG00000174226.8	SNX31	69.6062	-2.5307	0.362413	-6.98292	2.89102e-12	2.07222e-08
ENSG00000233045.1	AC097523.1	56.238	-2.43858	0.350156	-6.96427	3.30116e-12	2.07222e-08
ENSG00000267368.1	UPK3BL	8.22665	-5.48798	0.800378	-6.85673	7.04533e-12	3.53802e-08
ENSG00000273709.1	U2	2514.56	-1.78782	0.262703	-6.80548	1.00711e-11	4.21458e-08
ENSG00000233760.1	AC004947.2	51.3728	4.13686	0.618085	6.69304	2.18585e-11	7.84066e-08
ENSG00000236439.4	RP11-175B9.3	31.0626	-1.79454	0.277866	-6.4583	1.05884e-10	3.3233e-07
ENSG00000124233.11	SEMG1	460.668	5.18235	0.808862	6.40697	1.48443e-10	4.14139e-07
ENSG00000269242.1	CTD-2192J16.22	9.903	-2.6075	0.414952	-6.28386	3.30263e-10	8.29258e-07
ENSG00000237975.6	FLG-AS1	57.3916	-1.20544	0.193266	-6.2372	4.45472e-10	1.01685e-06
ENSG00000138079.13	SLC3A1	61.0044	2.75048	0.443971	6.19517	5.82226e-10	1.16173e-06
ENSG00000198734.10	F5	1123.23	2.6669	0.430837	6.19004	6.01479e-10	1.16173e-06
ENSG00000207039.1	Y_RNA	7.3241	-5.22069	0.852697	-6.12256	9.20831e-10	1.65151e-06
ENSG00000124157.6	SEMG2	257.257	4.9164	0.805592	6.10285	1.04195e-09	1.74415e-06
ENSG00000262902.1	MTCO1P40	79.692	-5.38631	0.901618	-5.97405	2.3144e-09	3.63202e-06
ENSG00000260685.1	RP11-326L17.1	12.7973	-2.41125	0.405798	-5.942	2.81565e-09	4.15872e-06
ENSG00000250182.3	EEF1A1P13	2559.89	-1.24125	0.210398	-5.89953	3.64541e-09	5.08514e-06
ENSG00000232599.1	RP1-161N10.1	62.4064	-1.68476	0.286144	-5.88779	3.91383e-09	5.17223e-06
ENSG00000248429.5	RP11-597D13.9	283.926	1.261	0.215228	5.85889	4.65969e-09	5.85e-06
ENSG00000009694.13	TENM1	2374.85	-1.68382	0.291376	-5.77885	7.52112e-09	8.99275e-06
ENSG00000182648.11	LINC01006	184.181	0.952694	0.167012	5.70434	1.16793e-08	1.33299e-05
ENSG00000114248.9	LRRC31	64.5603	2.24074	0.396896	5.64568	1.64531e-08	1.74396e-05
ENSG00000173467.8	AGR3	85.7361	2.52025	0.446581	5.64343	1.66693e-08	1.74396e-05
ENSG00000123201.14	GUCY1B2	11.6876	2.50034	0.444027	5.63104	1.79126e-08	1.79907e-05
ENSG00000169752.16	NRG4	261.122	-1.88453	0.33989	-5.54455	2.94719e-08	2.8462e-05
ENSG00000213228.5	RPL12P38	152.684	-1.38247	0.25093	-5.50938	3.60107e-08	3.18265e-05
ENSG00000234354.3	RPS26P47	8.9898	-1.66236	0.30226	-5.49978	3.80261e-08	3.18265e-05
ENSG00000259604.5	RP11-66B24.1	6.63557	-2.20048	0.399599	-5.50671	3.65592e-08	3.18265e-05
ENSG00000261701.6	HPR	13.8612	-4.418	0.802471	-5.50549	3.6814e-08	3.18265e-05
ENSG00000258684.2	BMS1P16	27.1817	0.630239	0.114826	5.48863	4.05058e-08	3.28084e-05
ENSG00000068654.15	POLR1A	871.479	0.447904	0.0821532	5.45205	4.9792e-08	3.78857e-05
ENSG00000213432.2	RP11-624L12.1	3.02754	-3.39391	0.622474	-5.45229	4.97257e-08	3.78857e-05
ENSG00000198618.5	PPIAP22	380.338	-0.950256	0.174798	-5.4363	5.43981e-08	4.0173e-05
ENSG00000234337.4	RP11-297L17.6	2.50022	2.26139	0.419849	5.3862	7.1964e-08	5.1627e-05
ENSG00000249855.1	EEF1A1P19	209.355	-1.05899	0.2	-5.29494	1.19054e-07	8.30371e-05
ENSG00000225178.5	RPSAP58	293.134	-1.09821	0.209914	-5.23173	1.67934e-07	0.000112645
ENSG00000254682.1	RP11-660L16.2	33.2597	1.03992	0.198877	5.22895	1.70478e-07	0.000112645
ENSG00000230202.1	RP11-632C17__A.1	42.7275	-1.74959	0.334949	-5.22345	1.75622e-07	0.000113069
ENSG00000146453.12	PNLDC1	3.93197	-2.32438	0.452401	-5.13788	2.77854e-07	0.000170162
ENSG00000189127.7	ANKRD34B	65.5504	3.44979	0.671146	5.14014	2.74529e-07	0.000170162
ENSG00000244752.2	CRYBB2	3.57324	-1.65584	0.323064	-5.12542	2.96878e-07	0.000177483
ENSG00000200488.1	RN7SKP203	7575.17	-1.25477	0.245632	-5.10833	3.2502e-07	0.000189789
ENSG00000277203.1	F8A1	69.9171	0.511236	0.101653	5.02924	4.92421e-07	0.000281005
ENSG00000265753.2	RN7SL444P	2.17962	-2.71143	0.548754	-4.94107	7.76963e-07	0.000433528
ENSG00000134184.12	GSTM1	139.662	-1.90838	0.38704	-4.93071	8.19306e-07	0.000447216
ENSG00000179428.2	AC073072.5	1.39824	2.94911	0.605038	4.87424	1.09225e-06	0.00058352
ENSG00000115274.14	INO80B	28.5712	0.534317	0.109731	4.86934	1.11973e-06	0.000585734
ENSG00000251073.1	NUDT19P5	13.0694	1.2194	0.251196	4.85438	1.20763e-06	0.000618825
ENSG00000244468.1	RP11-206M11.7	14.4719	2.75777	0.568717	4.84912	1.24013e-06	0.000622766
ENSG00000212232.1	SNORD17	11813.4	0.44529	0.0922143	4.82886	1.3732e-06	0.000676072
ENSG00000158887.15	MPZ	34.9659	-1.37934	0.286634	-4.8122	1.49281e-06	0.000720828
ENSG00000125851.9	PCSK2	20.5533	-1.97318	0.412072	-4.78842	1.68099e-06	0.00078011
ENSG00000229605.5	RP11-492M23.2	152.089	-0.865022	0.180773	-4.78513	1.70879e-06	0.00078011
ENSG00000230076.1	AC016708.2	50.3897	-0.945667	0.197372	-4.79129	1.65713e-06	0.00078011
ENSG00000255508.7	RP11-864I4.1	18.0488	-1.02424	0.214278	-4.77995	1.75339e-06	0.000786176
ENSG00000139219.17	COL2A1	291.358	3.01513	0.631738	4.77275	1.81727e-06	0.000800524
ENSG00000278189.1	RNA5-8S5	59.9513	-1.57579	0.331637	-4.75154	2.01868e-06	0.000873917
ENSG00000140323.5	DISP2	17.4822	1.18624	0.249844	4.74792	2.05522e-06	0.000874653
ENSG00000182534.13	MXRA7	1823.74	-0.770492	0.162521	-4.74087	2.12803e-06	0.000890544
ENSG00000175886.10	RPL7AP66	128.842	-1.01963	0.215444	-4.73266	2.21594e-06	0.000912134
ENSG00000213326.4	RPS7P11	142.891	-0.847657	0.179549	-4.72103	2.34658e-06	0.000950327
ENSG00000232400.1	RAD17P1	12.9007	2.26296	0.482463	4.69044	2.72616e-06	0.0010531
ENSG00000251643.1	RP11-91J3.1	3.03639	5.13441	1.09356	4.69513	2.66439e-06	0.0010531
ENSG00000263503.1	RP11-707O23.5	8.91172	2.62379	0.559308	4.69113	2.71702e-06	0.0010531
ENSG00000251661.3	RP11-326C3.11	24.3975	-0.885649	0.190518	-4.64864	3.34123e-06	0.00127114
ENSG00000200830.1	RN7SKP134	2.42178	-3.88361	0.838416	-4.63209	3.61999e-06	0.00135663
ENSG00000116977.18	LGALS8	1375.52	0.373868	0.0814775	4.58861	4.4621e-06	0.00163641
ENSG00000214784.4	AC010468.1	20.5577	0.873352	0.190398	4.58699	4.49688e-06	0.00163641
ENSG00000171863.12	RPS7	1172.5	-0.855112	0.186955	-4.5739	4.78732e-06	0.00171721
ENSG00000132437.17	DDC	35.219	2.66702	0.584449	4.56331	5.03537e-06	0.00178075
ENSG00000161048.11	NAPEPLD	680.176	0.428943	0.0941167	4.55757	5.17489e-06	0.00180467
ENSG00000233878.1	AC073133.1	45.8431	1.62347	0.357642	4.53938	5.64203e-06	0.00193443
ENSG00000234664.1	HMGN2P5	2.58601	1.85597	0.409521	4.53204	5.84163e-06	0.00193443
ENSG00000274869.1	RP11-195B21.3	8.72282	-1.46111	0.322268	-4.53385	5.7919e-06	0.00193443
ENSG00000280071.3	CH507-9B2.3	60.9028	0.435571	0.0961196	4.53155	5.85515e-06	0.00193443
ENSG00000120519.14	SLC10A7	625.638	0.925778	0.205018	4.51559	6.31405e-06	0.00205895
ENSG00000206579.8	XKR4	70.7996	-1.37614	0.305102	-4.51044	6.46942e-06	0.00208257
ENSG00000183960.8	KCNH8	179.534	2.02447	0.449176	4.50706	6.57312e-06	0.00208917
ENSG00000244389.3	RN7SL242P	2.15956	-1.67311	0.372239	-4.49472	6.96621e-06	0.00218164
ENSG00000252802.1	Y_RNA	8.16656	-6.3081	1.40413	-4.49254	7.03782e-06	0.00218164
ENSG00000234782.3	TPT1P9	8.45061	1.19113	0.26543	4.48755	7.20481e-06	0.00220616
ENSG00000075073.14	TACR2	34.8083	-1.45327	0.324625	-4.47674	7.579e-06	0.00225365
ENSG00000159763.3	PIP	65.7613	2.79063	0.623087	4.47872	7.50927e-06	0.00225365
ENSG00000211644.2	IGLV1-51	41.8232	-1.59014	0.35551	-4.47284	7.71891e-06	0.00225365
ENSG00000256288.1	RP11-277P12.10	2.23873	1.86866	0.417721	4.47346	7.69657e-06	0.00225365
ENSG00000227766.1	HCG4P5	3.86944	1.15045	0.25792	4.46049	8.17712e-06	0.00235999
ENSG00000241399.6	CD302	1194.57	0.347976	0.0780569	4.45798	8.27344e-06	0.00236066
ENSG00000224227.2	OR2L1P	4.26609	-1.75378	0.395229	-4.43737	9.10659e-06	0.00256918
ENSG00000160307.9	S100B	36.9846	-1.46973	0.332209	-4.4241	9.68473e-06	0.00264319
ENSG00000164366.3	CCDC127	307.43	-0.242777	0.0548293	-4.42787	9.51696e-06	0.00264319
ENSG00000257261.5	RP11-96H19.1	23.7848	0.575722	0.130093	4.42546	9.62389e-06	0.00264319
ENSG00000101363.12	MANBAL	316.961	-0.210096	0.0476427	-4.40983	1.03453e-05	0.0027555
ENSG00000151790.8	TDO2	40.5637	2.73552	0.620585	4.40798	1.04339e-05	0.0027555
ENSG00000164124.10	TMEM144	482.481	0.574877	0.130439	4.40724	1.04694e-05	0.0027555
ENSG00000226564.1	FTH1P20	6.37979	1.27148	0.288588	4.40589	1.05352e-05	0.0027555
ENSG00000228612.2	HK2P1	1.42868	-2.08804	0.474668	-4.39894	1.08781e-05	0.00278713
ENSG00000238243.3	OR2W3	4.10673	-1.63019	0.370562	-4.39925	1.08627e-05	0.00278713
ENSG00000259291.2	RP11-617F23.1	126.96	-0.570089	0.130227	-4.37765	1.19967e-05	0.00304267
ENSG00000249898.7	MCPH1-AS1	7.79709	-0.953204	0.217976	-4.37298	1.22562e-05	0.00307742
ENSG00000182771.18	GRID1	38.9857	-0.927651	0.213209	-4.3509	1.35577e-05	0.00337051
ENSG00000214595.11	EML6	117.336	1.40484	0.323047	4.34871	1.36938e-05	0.00337095
ENSG00000233483.2	CTD-2020K17.4	17.1158	0.960033	0.221105	4.34197	1.41208e-05	0.00344232
ENSG00000155252.13	PI4K2A	168.983	-0.287899	0.0664607	-4.33187	1.47846e-05	0.00356949
ENSG00000279960.1	RP5-1181K21.4	3.32071	1.39634	0.323661	4.3142	1.60179e-05	0.00383041
ENSG00000122548.5	KIAA0087	16.5895	3.33768	0.776683	4.29735	1.72852e-05	0.0039833
ENSG00000135424.15	ITGA7	408.742	-0.979742	0.227992	-4.29727	1.72918e-05	0.0039833
ENSG00000153993.13	SEMA3D	760.187	-1.11398	0.25915	-4.29861	1.71871e-05	0.0039833
ENSG00000216901.1	ZNF603P	2.08754	-2.02405	0.470498	-4.30193	1.69316e-05	0.0039833
ENSG00000186910.3	SERPINA11	25.5043	2.2697	0.530634	4.27735	1.89135e-05	0.00431727
ENSG00000164326.4	CARTPT	62.8681	-2.45236	0.573611	-4.27531	1.90871e-05	0.00431763
ENSG00000226608.3	FTLP3	5.20388	1.30847	0.307316	4.25774	2.06504e-05	0.00462956
ENSG00000258701.1	LINC00638	14.1002	0.79233	0.186307	4.25281	2.11105e-05	0.00469083
ENSG00000066230.10	SLC9A3	7.51413	-2.79762	0.660169	-4.23774	2.25785e-05	0.00495656
ENSG00000196109.6	ZNF676	52.0893	-1.10506	0.260841	-4.23652	2.27012e-05	0.00495656
ENSG00000254332.1	GS1-44D20.1	2.85961	1.40405	0.331983	4.22928	2.34438e-05	0.00507457
ENSG00000137094.14	DNAJB5	221.055	-0.892252	0.211575	-4.21718	2.47374e-05	0.0053088
ENSG00000185834.10	RPL12P4	81.8569	-0.952224	0.22659	-4.2024	2.64097e-05	0.00561967
ENSG00000198938.2	MT-CO3	46068.3	0.42785	0.10195	4.19664	2.70902e-05	0.00571603
ENSG00000135324.5	MRAP2	96.605	-0.828107	0.197708	-4.18854	2.80749e-05	0.00587443
ENSG00000255823.3	MTRNR2L8	83.4713	1.33563	0.319351	4.18231	2.88565e-05	0.005939
ENSG00000267890.1	CTD-2126E3.4	5.17807	2.49328	0.595905	4.18402	2.86394e-05	0.005939
ENSG00000274893.1	RP11-15E1.5	8.59845	-0.911486	0.218096	-4.17929	2.92422e-05	0.00596945
ENSG00000253239.1	IGLVI-70	2.30671	-4.27145	1.02453	-4.16919	3.05683e-05	0.00618984
ENSG00000241529.3	RN7SL767P	8.8777	0.966942	0.232041	4.16712	3.08478e-05	0.00619646
ENSG00000152093.7	CFC1B	37.5466	-1.59478	0.383353	-4.16008	3.18131e-05	0.00624124
ENSG00000167720.12	SRR	136.199	-0.398252	0.095769	-4.15847	3.20389e-05	0.00624124
ENSG00000169136.9	ATF5	210.413	0.73865	0.177599	4.15909	3.19515e-05	0.00624124
ENSG00000280294.1	RP11-177H2.1	6.93925	-0.86224	0.207355	-4.15828	3.2065e-05	0.00624124
ENSG00000136149.6	RPL13AP25	60.4462	-0.799468	0.192809	-4.14642	3.3772e-05	0.00647313
ENSG00000136425.12	CIB2	89.0272	-0.910419	0.219546	-4.14683	3.3711e-05	0.00647313
ENSG00000259457.1	RP11-279F6.2	39.5641	1.80651	0.436042	4.14298	3.42818e-05	0.00652106
ENSG00000134202.10	GSTM3	796.104	-0.855507	0.206752	-4.13784	3.50594e-05	0.00656945
ENSG00000231752.5	EMBP1	100.508	0.504901	0.12198	4.13922	3.48496e-05	0.00656945
ENSG00000181984.11	GOLGA8CP	5.52082	1.33716	0.324797	4.11692	3.83971e-05	0.00703732
ENSG00000229970.3	AC007128.1	4.05182	2.97605	0.722631	4.11836	3.81585e-05	0.00703732
ENSG00000272808.3	RP11-66B24.7	58.261	-1.08395	0.26321	-4.1182	3.81837e-05	0.00703732
ENSG00000156170.12	NDUFAF6	202.192	0.386685	0.0940429	4.11179	3.92603e-05	0.00714338
ENSG00000168772.10	CXXC4	111.681	1.09924	0.267999	4.10165	4.10217e-05	0.00741018
ENSG00000199565.1	Y_RNA	4.38881	-5.41577	1.32106	-4.09958	4.13906e-05	0.00742341
ENSG00000144847.12	IGSF11	10.9065	-0.99057	0.241856	-4.09571	4.2088e-05	0.00745665
ENSG00000175164.13	ABO	83.5228	-1.3233	0.32313	-4.09526	4.21699e-05	0.00745665
ENSG00000013573.16	DDX11	186.371	0.57692	0.140953	4.093	4.25825e-05	0.00747108
ENSG00000078319.8	PMS2P1	20.362	-0.518683	0.126799	-4.09061	4.30243e-05	0.00747108
ENSG00000100626.16	GALNT16	100.68	-0.595278	0.145666	-4.0866	4.37732e-05	0.00747108
ENSG00000104783.11	KCNN4	398.762	1.29072	0.315947	4.08525	4.40288e-05	0.00747108
ENSG00000145425.9	RPS3A	2672.97	-0.725663	0.177632	-4.08521	4.40368e-05	0.00747108
ENSG00000213700.3	RPL17P50	8.00251	-1.00601	0.246159	-4.08682	4.37331e-05	0.00747108
ENSG00000079482.12	OPHN1	2164.44	-0.590244	0.144799	-4.0763	4.57579e-05	0.00765957
ENSG00000146070.16	PLA2G7	806.954	1.07782	0.264384	4.07671	4.56765e-05	0.00765957
ENSG00000198354.6	DCAF12L2	29.0238	-0.922844	0.226701	-4.07076	4.686e-05	0.00774084
ENSG00000275379.1	HIST1H3I	15.1786	0.947119	0.232605	4.0718	4.66522e-05	0.00774084
ENSG00000200494.1	Y_RNA	137.122	-0.753225	0.185255	-4.06588	4.78524e-05	0.00781104
ENSG00000267757.4	EML2-AS1	2.45127	1.65171	0.406263	4.06561	4.79071e-05	0.00781104
ENSG00000224976.2	PARP4P2	11.4716	0.551792	0.135845	4.06193	4.86694e-05	0.00783358
ENSG00000237442.3	HNRNPA1P57	9.80718	4.55306	1.12076	4.06246	4.85581e-05	0.00783358
ENSG00000148123.14	PLPPR1	33.6077	1.79399	0.44184	4.06028	4.90145e-05	0.00783889
ENSG00000133019.11	CHRM3	518.582	1.44917	0.357477	4.0539	5.03716e-05	0.00792276
ENSG00000152154.10	TMEM178A	296.767	1.51573	0.373943	4.05337	5.04855e-05	0.00792276
ENSG00000270179.1	RP11-159N11.4	41.5518	-0.423156	0.104387	-4.05372	5.04101e-05	0.00792276
ENSG00000161542.16	PRPSAP1	446.032	0.292695	0.0722528	4.05099	5.10012e-05	0.00795398
ENSG00000144031.11	ANKRD53	4.43392	-1.08179	0.267183	-4.04887	5.14655e-05	0.00797683
ENSG00000271361.1	HTATSF1P2	12.4559	1.98351	0.490404	4.04466	5.24001e-05	0.00807187
ENSG00000213239.3	NPM1P32	1.12204	-2.52857	0.625579	-4.04197	5.30038e-05	0.00811507
ENSG00000164690.7	SHH	36.7574	1.69188	0.419052	4.0374	5.40466e-05	0.00822458
ENSG00000269556.7	TMEM185A	290.511	-0.298022	0.0743522	-4.00825	6.11701e-05	0.00925253
ENSG00000234814.8	SVILP1	32.1664	-0.827136	0.206555	-4.00444	6.21649e-05	0.0093467
ENSG00000206192.7	ANKRD20A9P	19.3552	-1.43251	0.357957	-4.00191	6.28336e-05	0.009391
ENSG00000172738.11	TMEM217	10.6436	1.26931	0.317469	3.99823	6.38178e-05	0.0094384
ENSG00000189056.13	RELN	196.202	-0.986378	0.246723	-3.99792	6.39025e-05	0.0094384
ENSG00000132967.9	HMGB1P5	94.693	-0.577641	0.144575	-3.99545	6.45719e-05	0.00948149
ENSG00000198910.12	L1CAM	42.2882	-1.27861	0.321847	-3.97272	7.10562e-05	0.010373
ENSG00000215256.3	DHRS4-AS1	317.303	0.342464	0.0862916	3.96868	7.22725e-05	0.0104697
ENSG00000278416.1	PMS2P2	9.78352	-0.780627	0.196743	-3.96776	7.25528e-05	0.0104697
ENSG00000121039.9	RDH10	715.257	-0.634031	0.16	-3.96269	7.41088e-05	0.0106331
ENSG00000271519.1	RP11-307A17.2	5.02455	1.3018	0.328651	3.96105	7.46201e-05	0.0106457
ENSG00000137441.7	FGFBP2	2.38023	-1.79612	0.453831	-3.95768	7.56816e-05	0.0106758
ENSG00000223551.1	TMSB4XP4	26.1884	0.704462	0.177974	3.95824	7.55042e-05	0.0106758
ENSG00000112584.13	FAM120B	1135.26	-0.178447	0.0451408	-3.95312	7.7138e-05	0.0108204
ENSG00000168803.14	ADAL	194.985	0.34408	0.0870837	3.95113	7.77815e-05	0.0108501
ENSG00000181481.13	RNF135	223.209	0.315396	0.0798629	3.94922	7.84063e-05	0.0108768
ENSG00000157911.9	PEX10	652.298	1.08763	0.275954	3.94135	8.10248e-05	0.0111783
ENSG00000171951.4	SCG2	69.3374	1.55692	0.395303	3.93856	8.19725e-05	0.0112064
ENSG00000200237.1	SNORA70	10.464	1.17654	0.298755	3.93812	8.2121e-05	0.0112064
ENSG00000126500.3	FLRT1	8.35008	-1.09888	0.279206	-3.93572	8.29474e-05	0.011258
ENSG00000071991.8	CDH19	110.428	-1.36542	0.347487	-3.92941	8.51559e-05	0.0114206
ENSG00000185305.10	ARL15	503.177	0.2983	0.0759035	3.93	8.49464e-05	0.0114206
ENSG00000197728.9	RPS26	1600.9	-0.675772	0.172022	-3.92841	8.55103e-05	0.0114206
ENSG00000123560.13	PLP1	154.282	-1.37935	0.351674	-3.92223	8.77323e-05	0.0116554
ENSG00000183831.6	ANKRD45	14.1122	-0.906725	0.2313	-3.92013	8.85024e-05	0.0116958
ENSG00000229344.1	MTCO2P12	91.4759	0.816523	0.20845	3.91712	8.96132e-05	0.0117806
ENSG00000165474.5	GJB2	50.9072	1.13868	0.290919	3.91407	9.0755e-05	0.0118071
ENSG00000198899.2	MT-ATP6	9550.63	0.57275	0.146294	3.91506	9.03824e-05	0.0118071
ENSG00000172799.5	ZBTB8OSP2	1.4642	-2.93472	0.750331	-3.91124	9.18231e-05	0.0118845
ENSG00000241186.8	TDGF1	3.14869	1.99698	0.511372	3.90513	9.41735e-05	0.0121262
ENSG00000100884.9	CPNE6	18.857	-1.31126	0.336095	-3.90145	9.56178e-05	0.0121508
ENSG00000147588.6	PMP2	41.9664	-1.40218	0.359447	-3.90095	9.58168e-05	0.0121508
ENSG00000219023.1	RP3-340B19.2	3.53652	1.5029	0.385155	3.90207	9.53753e-05	0.0121508
ENSG00000121577.13	POPDC2	150.438	-0.921599	0.236512	-3.89664	9.75383e-05	0.0122806
ENSG00000258661.1	RP11-964E11.2	0.97888	-2.18769	0.561531	-3.89594	9.78185e-05	0.0122806
ENSG00000214485.6	RPL7P1	288.76	-0.651756	0.167406	-3.89327	9.89026e-05	0.0123549
ENSG00000197980.11	LEKR1	32.0841	0.588129	0.15112	3.8918	9.95038e-05	0.0123685
ENSG00000074803.17	SLC12A1	15.3721	2.08639	0.537672	3.88041	0.000104281	0.0128283
ENSG00000199683.1	RN7SKP185	1.18873	-2.62838	0.677532	-3.87935	0.000104735	0.0128283
ENSG00000263155.5	MYZAP	77.9587	-0.934177	0.240718	-3.8808	0.000104113	0.0128283
ENSG00000164002.11	EXO5	105.019	-0.243923	0.0629413	-3.87541	0.000106444	0.0129743
ENSG00000078898.6	BPIFB2	43.7067	1.51363	0.390699	3.87416	0.000106995	0.0129785
ENSG00000108018.15	SORCS1	58.271	-0.930706	0.240462	-3.87049	0.000108615	0.0131116
ENSG00000146221.9	TCTE1	2.99359	-1.41471	0.365807	-3.86737	0.000110017	0.0132173
ENSG00000111364.15	DDX55	347.193	0.250641	0.0650314	3.85416	0.000116129	0.013658
ENSG00000143412.9	ANXA9	7.70926	1.77851	0.461521	3.85358	0.000116405	0.013658
ENSG00000187134.13	AKR1C1	96.018	-0.874405	0.226808	-3.85526	0.000115607	0.013658
ENSG00000250514.1	RP11-96P7.1	3.28663	-3.32464	0.862441	-3.85491	0.00011577	0.013658
ENSG00000261777.5	RP11-529K1.2	17.3788	-0.756514	0.196128	-3.85725	0.00011467	0.013658
ENSG00000091128.12	LAMB4	4.59131	1.14562	0.297656	3.84879	0.000118703	0.0138629
ENSG00000185686.17	PRAME	8.82793	4.21144	1.09682	3.83967	0.0001232	0.0142273
ENSG00000198840.2	MT-ND3	7290.97	0.513543	0.133736	3.83997	0.00012305	0.0142273
ENSG00000267119.1	RPL10P15	15.3652	-1.31469	0.342454	-3.83903	0.000123524	0.0142273
ENSG00000231010.1	RP6-109B7.2	2.35138	1.99807	0.52149	3.83146	0.000127387	0.0146053
ENSG00000272977.1	CTA-390C10.10	46.0821	1.08504	0.283463	3.82782	0.000129284	0.0147554
ENSG00000125450.10	NUP85	381.985	-0.184012	0.0481676	-3.82025	0.000133319	0.0151471
ENSG00000214401.4	KANSL1-AS1	20.7189	0.671253	0.175788	3.81854	0.000134242	0.0151833
ENSG00000213740.2	SERBP1P1	2.23194	1.41571	0.371424	3.81158	0.00013808	0.0155473
ENSG00000240869.3	RN7SL128P	50.1413	0.786979	0.206732	3.80676	0.000140798	0.0157826
ENSG00000075340.22	ADD2	43.7537	1.05083	0.276397	3.8019	0.000143593	0.0158832
ENSG00000082898.16	XPO1	3707.22	0.17227	0.0452858	3.80405	0.000142347	0.0158832
ENSG00000120322.3	PCDHB8	40.8945	1.22213	0.32141	3.80241	0.000143298	0.0158832
ENSG00000187627.14	RGPD1	1028.73	0.322582	0.0849163	3.79882	0.000145387	0.016011
ENSG00000185163.9	DDX51	176.641	-0.266534	0.0702387	-3.79469	0.000147828	0.0161383
ENSG00000278896.1	RP11-474P2.7	33.5661	0.504529	0.13293	3.79546	0.00014737	0.0161383
ENSG00000228057.1	SEC63P1	6.31042	0.905418	0.239457	3.78113	0.000156116	0.0169694
ENSG00000007062.11	PROM1	160.035	-1.24878	0.330684	-3.77635	0.000159141	0.0172236
ENSG00000152086.8	TUBA3E	8.32295	-1.48277	0.392831	-3.77458	0.000160278	0.0172722
ENSG00000058085.14	LAMC2	519.468	1.02165	0.27081	3.77256	0.000161583	0.0173384
ENSG00000213108.3	BTF3L4P3	1.01157	-1.96789	0.522944	-3.76311	0.000167815	0.0179305
ENSG00000228701.1	TNKS2-AS1	3.08804	1.22872	0.326662	3.76145	0.000168929	0.0179731
ENSG00000153165.18	RGPD3	2706.32	0.248345	0.066129	3.75546	0.000173024	0.0182541
ENSG00000262500.1	RP11-259G18.2	4.33715	3.73866	0.995442	3.75578	0.000172802	0.0182541
ENSG00000183036.10	PCP4	369.324	-1.01721	0.271037	-3.75304	0.000174704	0.0183542
ENSG00000112293.14	GPLD1	71.7081	-0.564198	0.150562	-3.74727	0.00017877	0.0186255
ENSG00000228569.1	AC073133.2	7.16302	1.69175	0.45143	3.74754	0.000178577	0.0186255
ENSG00000137338.5	PGBD1	97.2651	-0.284418	0.0760068	-3.74201	0.000182551	0.0187924
ENSG00000185304.13	RGPD2	808.662	0.289572	0.0774181	3.74036	0.000183757	0.0187924
ENSG00000198225.5	FKBP1C	71.1462	0.516449	0.138043	3.74121	0.000183135	0.0187924
ENSG00000201793.1	RN7SKP9	10492.7	0.722964	0.193313	3.73987	0.000184115	0.0187924
ENSG00000237268.2	RP13-492C18.2	6.18885	-1.61263	0.431147	-3.74032	0.000183787	0.0187924
ENSG00000197444.9	OGDHL	66.0322	1.31197	0.351454	3.73299	0.000189222	0.0192355
ENSG00000251692.7	PTX4	4.92498	-2.48627	0.666518	-3.73023	0.000191301	0.0193685
ENSG00000148702.14	HABP2	3.89672	2.1641	0.581636	3.72072	0.000198658	0.0200325
ENSG00000136698.8	CFC1	46.681	-1.47824	0.39802	-3.71399	0.000204014	0.0204904
ENSG00000224777.3	OR4F2P	2.40766	-1.67423	0.450969	-3.71251	0.000205217	0.020529
ENSG00000108379.9	WNT3	24.9284	-0.574343	0.155025	-3.70484	0.000211523	0.0206953
ENSG00000153292.15	ADGRF1	220.234	1.68948	0.455678	3.70762	0.00020922	0.0206953
ENSG00000176871.8	WSB2	928.784	0.441241	0.119173	3.70251	0.000213473	0.0206953
ENSG00000204956.5	PCDHGA1	43.7816	0.930356	0.251252	3.70288	0.000213167	0.0206953
ENSG00000218336.8	TENM3	370.993	-0.803936	0.21681	-3.70803	0.000208879	0.0206953
ENSG00000223648.4	IGHV3-64	3.4106	-2.10339	0.568081	-3.70262	0.000213387	0.0206953
ENSG00000251429.1	RP11-597D13.7	20.413	0.859392	0.231943	3.70519	0.000211233	0.0206953
ENSG00000275160.1	RP11-187C18.3	5.86978	-1.0296	0.278036	-3.70311	0.000212972	0.0206953
ENSG00000137513.9	NARS2	427.128	0.290746	0.0785594	3.70097	0.000214773	0.0207413
ENSG00000128692.8	EIF2S2P4	38.0865	0.65119	0.176241	3.69489	0.000219986	0.0211633
ENSG00000233421.4	RP5-875O13.1	2.06033	-2.33693	0.632927	-3.69226	0.000222268	0.0212067
ENSG00000236880.1	RP3-384D21.2	1.48155	-1.7976	0.486738	-3.69315	0.00022149	0.0212067
ENSG00000238622.1	SNORD97	955.407	0.640901	0.173617	3.69146	0.000222971	0.0212067
ENSG00000264057.1	RP11-583F2.1	9.86767	1.13411	0.307385	3.68953	0.00022467	0.0212078
ENSG00000281131.1	SCHLAP1	206.52	2.05204	0.55618	3.68953	0.000224671	0.0212078
ENSG00000212443.1	SNORA53	2212.73	0.399863	0.108492	3.68564	0.000228126	0.0213732
ENSG00000272750.1	RP11-378J18.8	15.7875	-0.637695	0.173015	-3.68579	0.000227993	0.0213732
ENSG00000165548.10	TMEM63C	10.5354	1.45338	0.394764	3.68165	0.000231731	0.0215962
ENSG00000213413.2	PVRIG	1.51161	-2.66579	0.724204	-3.681	0.000232323	0.0215962
ENSG00000269001.2	CTD-2245F17.3	461.355	0.347877	0.0945277	3.68016	0.000233087	0.0215962
ENSG00000058866.14	DGKG	58.6294	-0.987111	0.268552	-3.67568	0.000237219	0.0216594
ENSG00000111962.7	UST	278.791	-0.421666	0.114712	-3.67588	0.000237027	0.0216594
ENSG00000182366.9	FAM87A	3.29389	1.41072	0.383712	3.67651	0.00023645	0.0216594
ENSG00000258153.1	HSPE1P4	27.5157	0.713832	0.194186	3.67603	0.000236895	0.0216594
ENSG00000263934.4	SNORD3A	13191.3	-0.689204	0.187694	-3.67196	0.000240702	0.0218978
ENSG00000188501.11	LCTL	1.03943	-2.28978	0.623764	-3.67091	0.000241688	0.0219081
ENSG00000071889.16	FAM3A	315.455	-0.242244	0.0661148	-3.664	0.00024831	0.022188
ENSG00000135549.14	PKIB	280.424	0.960864	0.262208	3.66451	0.00024781	0.022188
ENSG00000202512.1	RN7SKP230	61.8489	0.888868	0.242416	3.6667	0.000245698	0.022188
ENSG00000230587.1	AC093609.1	4.1968	-0.883132	0.241027	-3.66403	0.000248274	0.022188
ENSG00000172426.15	RSPH9	5.28929	-0.90836	0.24799	-3.66288	0.000249392	0.0222056
ENSG00000165209.18	STRBP	797.048	0.294822	0.0805272	3.66115	0.000251088	0.0222776
ENSG00000034239.10	EFCAB1	57.0524	-0.91633	0.25036	-3.66005	0.000252166	0.0222788
ENSG00000109089.7	CDR2L	127.43	0.570812	0.156085	3.65705	0.000255131	0.0222788
ENSG00000135966.12	TGFBRAP1	772.885	0.261397	0.0714856	3.65664	0.000255538	0.0222788
ENSG00000198712.1	MT-CO2	18495.9	0.424331	0.115993	3.65825	0.000253947	0.0222788
ENSG00000232917.5	HSPE1P6	10.2934	1.17317	0.320641	3.65881	0.000253387	0.0222788
ENSG00000204778.4	RP11-15J10.1	4.99669	-0.856426	0.234329	-3.6548	0.000257386	0.0223623
ENSG00000254080.1	RP11-730G20.1	6.05353	1.91934	0.525587	3.6518	0.000260405	0.0225466
ENSG00000231579.3	RPL7P21	38.6458	0.488205	0.133865	3.64699	0.000265331	0.0228306
ENSG00000237506.3	RPSAP15	7.7683	0.792007	0.217177	3.64682	0.000265504	0.0228306
ENSG00000230445.4	LRRC37A6P	15.8288	0.69231	0.189972	3.64427	0.000268153	0.0229797
ENSG00000253818.1	IGLV1-41	4.0787	-1.64899	0.452605	-3.64334	0.000269128	0.0229848
ENSG00000173698.17	ADGRG2	182.599	-1.06952	0.294033	-3.63741	0.000275398	0.0232709
ENSG00000201201.1	RN7SKP118	1.55099	-3.93677	1.08216	-3.63789	0.000274881	0.0232709
ENSG00000235655.3	H3F3AP4	140.449	0.370244	0.101776	3.63785	0.000274919	0.0232709
ENSG00000239731.3	RN7SL825P	1.38435	-3.66636	1.00816	-3.63667	0.000276185	0.0232709
ENSG00000165023.6	DIRAS2	10.0144	1.46515	0.403202	3.63379	0.000279293	0.0234541
ENSG00000234350.4	AC007405.4	8.75934	0.81933	0.225672	3.63062	0.000282744	0.0236647
ENSG00000100336.17	APOL4	429.989	-1.00251	0.276338	-3.62786	0.00028578	0.0238394
ENSG00000181666.17	HKR1	1176.93	0.371499	0.102498	3.62446	0.00028957	0.0240755
ENSG00000101323.4	HAO1	17.6215	-2.56434	0.707863	-3.62265	0.000291604	0.0241646
ENSG00000036565.14	SLC18A1	6.64364	1.62014	0.44765	3.61922	0.000295495	0.0244065
ENSG00000107951.13	MTPAP	546.695	0.165289	0.0457043	3.61648	0.000298635	0.0244461
ENSG00000265218.1	RP11-927P21.1	5.64483	1.05479	0.291609	3.61715	0.000297866	0.0244461
ENSG00000281990.1	CH17-212P11.5	1.42326	-2.51788	0.696267	-3.61626	0.000298895	0.0244461
ENSG00000213131.3	YWHAZP4	42.188	0.664851	0.183947	3.61436	0.000301085	0.0244786
ENSG00000278879.1	AP000560.3	57.7467	0.559412	0.154781	3.61423	0.000301242	0.0244786
ENSG00000102054.17	RBBP7	1715.25	-0.275403	0.0763589	-3.60669	0.000310124	0.024958
ENSG00000183287.13	CCBE1	60.3058	-0.958228	0.265583	-3.60802	0.000308542	0.024958
ENSG00000228793.1	RP1-223B1.1	10.2531	-1.67381	0.464058	-3.60691	0.000309866	0.024958
ENSG00000120729.9	MYOT	45.6843	-1.38382	0.384162	-3.60217	0.000315569	0.0251111
ENSG00000187624.8	C17orf97	46.915	-0.697966	0.193691	-3.60351	0.000313948	0.0251111
ENSG00000241158.5	ADAMTS9-AS1	150.254	-1.01936	0.283011	-3.60183	0.000315987	0.0251111
ENSG00000259648.1	RP11-643G16.4	4.11596	-1.45157	0.403013	-3.6018	0.000316026	0.0251111
ENSG00000258027.2	NF1P4	31.3235	-1.51422	0.420808	-3.59837	0.000320218	0.0253639
ENSG00000166012.15	TAF1D	2618.28	0.371036	0.103371	3.58937	0.000331481	0.0261585
ENSG00000239470.3	RP11-16F15.2	1.64728	-1.66895	0.465058	-3.5887	0.000332333	0.0261585
ENSG00000170161.6	RP11-262H14.4	18.7708	-0.563689	0.157457	-3.57996	0.000343644	0.0268803
ENSG00000233559.1	AC016831.7	4.12689	1.4803	0.413444	3.5804	0.000343067	0.0268803
ENSG00000060709.14	RIMBP2	59.4582	1.12057	0.313436	3.5751	0.000350097	0.0272999
ENSG00000089006.16	SNX5	1128.59	0.176644	0.0494332	3.57339	0.000352387	0.0273144
ENSG00000130176.7	CNN1	3661.93	-0.890871	0.249311	-3.57334	0.000352458	0.0273144
ENSG00000246898.1	LINC00920	77.1554	1.30144	0.364689	3.56862	0.00035886	0.027725
ENSG00000264916.2	RN7SL230P	2.36951	-1.34212	0.376255	-3.56706	0.000361011	0.0278056
ENSG00000050344.8	NFE2L3	160.541	0.796884	0.223569	3.56438	0.000364718	0.0280052
ENSG00000185823.3	NPAP1	4.69958	-1.4377	0.403575	-3.56241	0.000367472	0.0280452
ENSG00000203943.8	SAMD13	66.0941	0.937912	0.263242	3.56292	0.000366749	0.0280452
ENSG00000116641.17	DOCK7	1797.08	-0.253334	0.0711511	-3.5605	0.00037015	0.0281639
ENSG00000228549.3	RP11-108M9.3	2.14679	-2.71829	0.763742	-3.55917	0.000372033	0.0282217
ENSG00000213463.4	SYNJ2BP	2485.79	0.313208	0.0881607	3.55269	0.000381313	0.0287519
ENSG00000278467.1	RP11-504P24.9	52.2057	0.471159	0.132608	3.55302	0.000380834	0.0287519
ENSG00000174206.12	C12orf66	164.348	0.228379	0.0643036	3.55156	0.000382949	0.0287888
ENSG00000271567.1	PPIAL4E	31.3394	0.615053	0.173347	3.5481	0.000388021	0.029083
ENSG00000149591.16	TAGLN	12034.3	-0.79431	0.223923	-3.54724	0.000389294	0.0290916
ENSG00000225883.2	BMS1P11	5.07389	-0.8468	0.238909	-3.54444	0.000393442	0.0293143
ENSG00000169783.12	LINGO1	14.4055	1.30645	0.368784	3.54258	0.000396235	0.0293225
ENSG00000174514.12	MFSD4A	73.3583	1.00667	0.2842	3.54212	0.000396928	0.0293225
ENSG00000234118.1	RPL13AP6	1.23087	-1.79543	0.506893	-3.54203	0.000397055	0.0293225
ENSG00000144712.11	CAND2	80.58	-0.663039	0.187281	-3.54034	0.000399608	0.0294245
ENSG00000240392.1	RPL9P3	7.87605	0.857799	0.242429	3.53836	0.000402625	0.02956
ENSG00000164764.10	SBSPON	389.991	-1.27538	0.360785	-3.53502	0.000407746	0.0298487
ENSG00000169758.12	TMEM266	19.0375	-0.817654	0.231565	-3.53099	0.000414004	0.0300782
ENSG00000231313.2	CLIC1P1	5.86222	1.17861	0.333744	3.53147	0.000413249	0.0300782
ENSG00000272455.1	RP4-758J18.13	52.8414	0.433773	0.122858	3.53069	0.000414475	0.0300782
ENSG00000224543.4	SNRPGP15	7.95962	0.899077	0.254718	3.5297	0.000416037	0.0301046
ENSG00000185684.12	EP400NL	223.061	0.445096	0.12615	3.5283	0.000418231	0.0301763
ENSG00000162144.9	CYB561A3	643.108	0.677731	0.192388	3.52274	0.000427117	0.0307292
ENSG00000232433.2	GXYLT1P3	8.62634	-0.756751	0.214921	-3.52106	0.000429819	0.0308352
ENSG00000169347.16	GP2	813.369	1.40546	0.399428	3.51868	0.000433697	0.0310248
ENSG00000183778.17	B3GALT5	40.1672	1.26169	0.358812	3.51631	0.000437588	0.0312142
ENSG00000250337.5	LINC01021	7.87412	1.16367	0.331009	3.51551	0.000438903	0.0312193
ENSG00000233426.3	EIF3FP3	41.2024	0.453056	0.129195	3.50677	0.000453588	0.0321727
ENSG00000179855.5	GIPC3	21.4205	-0.865204	0.247005	-3.50279	0.00046042	0.0325653
ENSG00000250366.2	TUNAR	1.77228	2.75358	0.786729	3.50003	0.000465202	0.0328111
ENSG00000236058.3	RP11-215A21.2	4.38649	-1.03662	0.296662	-3.49427	0.000475351	0.033433
ENSG00000233270.1	SNRPEP4	6.51125	0.836062	0.239321	3.49347	0.000476784	0.0334401
ENSG00000276591.1	GXYLT1P5	2.95554	-1.47141	0.421603	-3.49004	0.000482943	0.0337778
ENSG00000184058.12	TBX1	40.0222	0.870833	0.249616	3.48869	0.000485394	0.0338435
ENSG00000234975.6	FTH1P2	44.8917	0.480739	0.137825	3.48804	0.000486578	0.0338435
ENSG00000131773.13	KHDRBS3	184.832	0.900701	0.258788	3.48045	0.000500566	0.0346385
ENSG00000177888.7	ZBTB41	1407.15	0.236281	0.06789	3.48035	0.000500767	0.0346385
ENSG00000272842.1	RP11-513M16.7	6.10379	-0.861876	0.247774	-3.47848	0.000504267	0.0347847
ENSG00000140465.13	CYP1A1	7.94504	-1.96586	0.565362	-3.47717	0.000506731	0.0348121
ENSG00000235776.2	AC000089.3	15.0321	0.765735	0.220241	3.4768	0.000507437	0.0348121
ENSG00000127952.16	STYXL1	274.496	0.312029	0.0898124	3.47424	0.000512307	0.0350107
ENSG00000132915.10	PDE6A	15.735	0.716067	0.206133	3.47381	0.000513121	0.0350107
ENSG00000189114.6	BLOC1S3	79.5966	0.276772	0.0796922	3.47301	0.000514649	0.0350199
ENSG00000177822.7	AC108142.1	5.08522	-1.36601	0.393584	-3.4707	0.000519107	0.0352278
ENSG00000178445.8	GLDC	40.1666	1.73028	0.499095	3.46684	0.00052661	0.0356322
ENSG00000267422.1	CTD-2554C21.1	2.86237	0.965555	0.278565	3.46618	0.000527906	0.0356322
ENSG00000170689.9	HOXB9	5.22704	1.53894	0.444276	3.46392	0.000532368	0.0358371
ENSG00000228169.3	PPIAP19	17.5598	-0.709164	0.204772	-3.46319	0.000533804	0.0358376
ENSG00000206567.9	AC022007.5	23.64	0.531968	0.153792	3.45901	0.000542163	0.0362052
ENSG00000235084.3	CHCHD2P6	9.9249	0.879636	0.254251	3.45972	0.000540744	0.0362052
ENSG00000140416.19	TPM1	10022.6	-0.627758	0.181575	-3.45729	0.000545645	0.0363411
ENSG00000151883.17	PARP8	1440.12	0.238257	0.068942	3.45591	0.000548434	0.0364303
ENSG00000203435.2	E2F3P2	12.3311	0.796083	0.230589	3.4524	0.000555631	0.0368109
ENSG00000201315.1	RN7SKP227	79.7239	0.600878	0.174109	3.45116	0.000558174	0.036882
ENSG00000101335.9	MYL9	5107.99	-0.82585	0.239379	-3.44997	0.000560645	0.036912
ENSG00000170369.3	CST2	30.2328	1.95969	0.568103	3.44953	0.000561567	0.036912
ENSG00000235831.6	BHLHE40-AS1	17.0412	0.759812	0.22047	3.44633	0.000568263	0.0372546
ENSG00000107014.8	RLN2	175.815	-1.71796	0.498843	-3.44389	0.000573418	0.0372576
ENSG00000134339.8	SAA2	43.7696	-1.93027	0.560555	-3.4435	0.000574244	0.0372576
ENSG00000185567.6	AHNAK2	1143.8	-0.870081	0.252592	-3.44461	0.000571876	0.0372576
ENSG00000275014.1	RN7SL166P	2.04624	-1.3142	0.381496	-3.44486	0.000571364	0.0372576
ENSG00000198727.2	MT-CYB	11814.3	0.525112	0.152543	3.44238	0.000576627	0.0373158
ENSG00000103051.18	COG4	597.584	0.203233	0.0591101	3.4382	0.000585585	0.0377981
ENSG00000205664.10	RP11-706O15.1	119.588	0.420235	0.122265	3.43708	0.000588029	0.0378585
ENSG00000196620.9	UGT2B15	11.9787	1.80308	0.525038	3.4342	0.000594313	0.0379113
ENSG00000228252.8	COL6A4P2	5.20228	-1.19975	0.349381	-3.43393	0.000594888	0.0379113
ENSG00000230667.5	SETSIP	11.4366	0.610103	0.177648	3.43433	0.00059401	0.0379113
ENSG00000254254.5	RP11-17A4.2	9.02632	0.789126	0.229784	3.4342	0.000594297	0.0379113
ENSG00000172752.14	COL6A5	10.8238	-2.72403	0.794238	-3.42974	0.000604156	0.0382642
ENSG00000198468.7	FLVCR1-AS1	18.8	0.631786	0.184228	3.42936	0.000604998	0.0382642
ENSG00000206888.1	RNU6-48P	0.92435	-2.95626	0.862002	-3.42953	0.000604637	0.0382642
ENSG00000137672.12	TRPC6	105.753	-0.721933	0.210812	-3.42453	0.00061586	0.0387728
ENSG00000196071.4	OR2L13	5.89936	-1.50188	0.43858	-3.42441	0.000616127	0.0387728
ENSG00000242498.7	ARPIN	1170.83	-0.274191	0.0801637	-3.42039	0.000625315	0.0392526
ENSG00000179909.15	ZNF154	177.588	-0.7191	0.210412	-3.41757	0.000631822	0.0395621
ENSG00000239899.3	RN7SL674P	146.603	0.524082	0.153381	3.41686	0.000633473	0.0395668
ENSG00000188388.10	GOLGA6L3	2.93444	0.990967	0.290126	3.41565	0.000636307	0.0396452
ENSG00000254860.5	TMEM9B-AS1	46.103	-0.520985	0.152727	-3.41121	0.000646758	0.0401966
ENSG00000269981.1	RP11-34P13.16	4.74193	1.29891	0.380964	3.40954	0.000650718	0.0403429
ENSG00000182816.8	KRTAP13-2	7.2455	-2.47257	0.726512	-3.40334	0.000665676	0.0406943
ENSG00000221947.7	XKR9	57.4546	0.396266	0.116395	3.4045	0.000662857	0.0406943
ENSG00000244245.1	RP11-120B7.1	5.24176	1.34837	0.396181	3.40341	0.0006655	0.0406943
ENSG00000255246.1	RP11-179A16.2	1.44528	-1.57417	0.462292	-3.40515	0.000661285	0.0406943
ENSG00000260494.1	AC002310.10	13.1807	0.989909	0.290723	3.40499	0.000661661	0.0406943
ENSG00000261888.1	AC144831.1	5.4005	-0.981017	0.288266	-3.40316	0.00066611	0.0406943
ENSG00000176681.14	LRRC37A	354.649	0.502777	0.147771	3.40241	0.000667933	0.0407066
ENSG00000107130.9	NCS1	468.265	-0.624092	0.183538	-3.40034	0.000673025	0.0407205
ENSG00000188459.4	WASF4P	3.32592	0.99107	0.291411	3.40093	0.000671564	0.0407205
ENSG00000196944.3	OR2T4	0.798603	-2.97825	0.875652	-3.40118	0.000670955	0.0407205
ENSG00000103460.16	TOX3	136.987	0.841339	0.247719	3.39634	0.000682935	0.0408341
ENSG00000142273.10	CBLC	154.836	0.6358	0.187095	3.39828	0.000678118	0.0408341
ENSG00000174028.6	FAM3C2	31.4859	0.477302	0.140508	3.39697	0.000681366	0.0408341
ENSG00000187068.2	C3orf70	409.159	-0.624907	0.183979	-3.39663	0.000682214	0.0408341
ENSG00000187601.4	MAGEH1	922.074	-0.596245	0.175557	-3.3963	0.000683035	0.0408341
ENSG00000165323.15	FAT3	1714.15	-0.996159	0.29356	-3.39338	0.000690369	0.0411336
ENSG00000171819.4	ANGPTL7	33.8143	-1.4612	0.430817	-3.3917	0.000694598	0.0411336
ENSG00000232369.1	RP5-882O7.4	4.34241	1.08568	0.320049	3.39223	0.00069325	0.0411336
ENSG00000267405.1	CTC-296K1.4	60.6149	-1.04071	0.306793	-3.39223	0.000693275	0.0411336
ENSG00000101935.9	AMMECR1	362.505	0.372034	0.109715	3.3909	0.000696622	0.0411565
ENSG00000241846.1	RP11-318G8.1	10.0846	0.808663	0.238565	3.38971	0.000699678	0.04124
ENSG00000267193.5	RP11-116O18.3	7.73819	0.872492	0.257804	3.38432	0.000713543	0.0419587
ENSG00000103710.10	RASL12	457.085	-0.882262	0.260834	-3.38246	0.000718394	0.0421452
ENSG00000113300.11	CNOT6	1354.7	0.198341	0.0586866	3.37967	0.000725733	0.0423318
ENSG00000183199.6	HSP90AB3P	72.0152	0.325174	0.0962009	3.38016	0.000724438	0.0423318
ENSG00000242407.1	CTD-2377D24.4	9.54777	0.889241	0.263141	3.37933	0.000726631	0.0423318
ENSG00000229255.1	RP11-407H12.8	2.13717	-1.96641	0.582264	-3.37718	0.000732321	0.042533
ENSG00000273073.1	RP11-109E12.1	2.61963	-1.28326	0.380027	-3.37675	0.000733474	0.042533
ENSG00000212664.5	RP11-592N21.1	16.3259	-0.852372	0.252515	-3.37554	0.000736722	0.0426229
ENSG00000272668.1	RP11-190A12.8	7.43317	0.781273	0.231496	3.37489	0.000738441	0.0426242
ENSG00000105219.8	CNTD2	9.73335	0.948133	0.281324	3.37026	0.000750986	0.0430514
ENSG00000204666.3	FLJ26850	81.3399	1.51679	0.449919	3.37126	0.000748248	0.0430514
ENSG00000232874.1	RP11-135A1.2	1.08321	1.77446	0.526483	3.37041	0.000750568	0.0430514
ENSG00000279747.1	CTA-363E6.8	29.2181	0.770589	0.228756	3.36861	0.000755489	0.0432109
ENSG00000196132.11	MYT1	6.49008	1.64297	0.488002	3.36674	0.000760624	0.0433225
ENSG00000259429.5	UBE2Q2P2	86.2446	0.414363	0.123079	3.36664	0.000760891	0.0433225
ENSG00000132359.14	RAP1GAP2	524.065	0.537937	0.159847	3.36532	0.000764546	0.0433341
ENSG00000213253.5	RPL12P42	3.13941	-1.44417	0.429088	-3.36567	0.000763574	0.0433341
ENSG00000099385.11	BCL7C	269.022	-0.242905	0.0722611	-3.36148	0.000775249	0.0433347
ENSG00000123838.10	C4BPA	2.63287	-2.08592	0.621752	-3.35491	0.000793897	0.0433347
ENSG00000133519.12	ZDHHC8P1	260.718	1.16022	0.345532	3.35779	0.000785687	0.0433347
ENSG00000134443.9	GRP	12.5942	-2.43112	0.723688	-3.35935	0.00078127	0.0433347
ENSG00000144362.11	PHOSPHO2	162.183	0.401296	0.119496	3.35824	0.000784415	0.0433347
ENSG00000150773.10	PIH1D2	28.4394	0.388117	0.115641	3.35624	0.000790107	0.0433347
ENSG00000161638.10	ITGA5	1192.39	-0.77139	0.229781	-3.35706	0.000787754	0.0433347
ENSG00000179611.3	DGKZP1	9.27493	0.68129	0.202809	3.35927	0.000781477	0.0433347
ENSG00000181634.7	TNFSF15	422.22	0.549463	0.163446	3.36173	0.000774548	0.0433347
ENSG00000204590.12	GNL1	596.536	-0.215027	0.0640843	-3.35538	0.000792568	0.0433347
ENSG00000226415.1	TPI1P1	6.09737	0.886127	0.26397	3.35693	0.000788144	0.0433347
ENSG00000251493.4	FOXD1	17.5828	1.74489	0.51963	3.35795	0.000785217	0.0433347
ENSG00000253506.2	NACA2	4.84835	0.940849	0.279806	3.36251	0.000772383	0.0433347
ENSG00000258999.1	RP11-114N19.3	7.12006	0.648177	0.193079	3.35706	0.00078776	0.0433347
ENSG00000272293.1	RP11-91J19.3	7.70787	-0.707589	0.210901	-3.35508	0.00079342	0.0433347
ENSG00000274062.1	U2	128.004	0.46136	0.137299	3.36027	0.00077867	0.0433347
ENSG00000281383.1	CH507-513H4.5	2844.59	1.3821	0.411801	3.35622	0.000790148	0.0433347
ENSG00000227135.1	GCSAML-AS1	3.29464	-1.33117	0.396873	-3.35414	0.00079611	0.0433612
ENSG00000119547.5	ONECUT2	184.017	1.28274	0.382616	3.35256	0.000800674	0.0434221
ENSG00000182253.14	SYNM	6114.06	-0.823395	0.245602	-3.35256	0.000800687	0.0434221
ENSG00000159176.13	CSRP1	7900.77	-0.682335	0.203563	-3.35196	0.000802419	0.0434223
ENSG00000227347.1	HNRNPKP2	12.6235	0.868004	0.259069	3.35047	0.000806732	0.0435618
ENSG00000261060.1	RP11-545A16.4	3.33147	0.913473	0.272752	3.3491	0.000810741	0.0435908
ENSG00000274576.2	IGHV2-70	13.8958	1.88709	0.563415	3.34937	0.000809955	0.0435908
ENSG00000179698.13	WDR97	27.9773	0.705138	0.210881	3.34377	0.000826477	0.0443419
ENSG00000267741.1	UBE2L4	16.6006	0.828413	0.248119	3.33877	0.000841488	0.045051
ENSG00000228649.8	AC005682.5	26.1062	-0.609748	0.182747	-3.33657	0.000848202	0.0453138
ENSG00000274767.1	AC131056.3	9.51158	-0.883256	0.264799	-3.33558	0.000851225	0.0453788
ENSG00000228797.2	FAM207BP	3.13481	1.33641	0.400751	3.33477	0.000853713	0.045415
ENSG00000224958.5	PGM5-AS1	13.5469	-1.08991	0.326921	-3.33388	0.000856431	0.0454633
ENSG00000163017.13	ACTG2	8533.21	-0.850479	0.255216	-3.33239	0.000861025	0.0456107
ENSG00000107796.13	ACTA2	11658.2	-0.713145	0.214285	-3.32803	0.000874631	0.0460418
ENSG00000198467.13	TPM2	5646.64	-0.794214	0.238564	-3.32914	0.000871136	0.0460418
ENSG00000198668.10	CALM1	4825.19	-0.404065	0.121413	-3.32802	0.000874664	0.0460418
ENSG00000174912.7	METTL15P1	16.6218	-0.435824	0.131123	-3.3238	0.000888012	0.0466466
ENSG00000260719.1	AC009133.17	18.026	-1.1776	0.354444	-3.32237	0.00089255	0.0467871
ENSG00000087053.18	MTMR2	1038.84	0.361274	0.108786	3.32098	0.000897025	0.0469237
ENSG00000136937.12	NCBP1	899.923	0.174922	0.0526843	3.32018	0.000899582	0.0469597
ENSG00000247011.2	RP11-700H6.1	29.4859	0.874816	0.263731	3.31707	0.00090966	0.0473872
ENSG00000175785.12	PRIMA1	62.763	-0.965243	0.291573	-3.31046	0.000931415	0.0482204
ENSG00000226200.6	SGMS1-AS1	246.62	0.300916	0.0908689	3.31154	0.000927831	0.0482204
ENSG00000263266.2	RPS7P1	2446.3	0.53698	0.162182	3.31096	0.00092975	0.0482204
ENSG00000184100.6	BRD7P2	16.8631	0.637734	0.193009	3.30417	0.000952576	0.0489125
ENSG00000214541.3	RPS4XP3	8.78476	1.02055	0.308752	3.3054	0.0009484	0.0489125
ENSG00000250669.1	RP11-83M16.3	2.7177	-1.72492	0.521966	-3.30466	0.000950917	0.0489125
ENSG00000268034.1	AC005795.1	5.90151	0.848016	0.256613	3.30465	0.000950935	0.0489125
ENSG00000110651.11	CD81	3357.36	-0.253658	0.0768167	-3.30211	0.000959589	0.0489722
ENSG00000149596.6	JPH2	352.846	-0.808985	0.244988	-3.30215	0.000959482	0.0489722
ENSG00000258645.2	HSPE1P2	53.4748	0.890083	0.269461	3.3032	0.000955888	0.0489722
ENSG00000272588.1	RP11-440L14.4	5.85489	-0.793726	0.240615	-3.29874	0.000971197	0.0494641
ENSG00000272963.1	OR7A19P	6.45641	0.677272	0.20538	3.29766	0.000974956	0.049555
ENSG00000135596.17	MICAL1	457.413	-0.456067	0.138379	-3.29578	0.000981477	0.0497857
ENSG00000131435.12	PDLIM4	159.141	-0.548219	0.166404	-3.2945	0.000985981	0.049885
ENSG00000136531.14	SCN2A	63.181	0.955086	0.289939	3.29409	0.000987408	0.049885
ENSG00000226278.1	PSPHP1	6.56493	-1.51325	0.459494	-3.2933	0.000990201	0.0499256
ENSG00000135298.13	ADGRB3	68.5178	-0.820076	0.249193	-3.29093	0.000998554	0.0501674
ENSG00000260228.5	RP11-483P21.2	30.15	1.04124	0.316408	3.29081	0.000998992	0.0501674
ENSG00000162836.11	ACP6	511.881	0.372912	0.113452	3.28695	0.00101277	0.0507578
ENSG00000039600.10	SOX30	3.53434	-1.24713	0.379517	-3.28611	0.00101582	0.0508091
ENSG00000182103.4	FAM181B	10.1016	-0.702286	0.213773	-3.28519	0.00101913	0.0508736
ENSG00000277998.1	RP11-452N17.1	27.4891	0.653489	0.199282	3.27922	0.00104094	0.0518591
ENSG00000243915.1	THAP12P2	2.62978	-1.24284	0.379077	-3.27859	0.00104326	0.0518716
ENSG00000158246.7	FAM46B	90.0154	-0.930872	0.28404	-3.27725	0.00104823	0.0520159
ENSG00000257489.6	RP11-175P13.3	25.9395	0.447804	0.136719	3.27536	0.00105528	0.0522623
ENSG00000279263.1	OR2L8	3.13406	-1.53599	0.469219	-3.2735	0.00106226	0.0525044
ENSG00000165449.11	SLC16A9	422.901	-0.4988	0.152463	-3.2716	0.00106939	0.0527531
ENSG00000141314.12	RHBDL3	17.5016	-0.83801	0.256246	-3.27033	0.00107421	0.0527909
ENSG00000158411.10	MITD1	301.636	0.211118	0.0645583	3.2702	0.00107472	0.0527909
ENSG00000210077.1	MT-TV	1.0499	-3.38943	1.0366	-3.26974	0.00107646	0.0527909
ENSG00000199831.1	RN7SKP291	1.0799	-3.42803	1.04897	-3.268	0.00108309	0.0530124
ENSG00000181333.11	HEPHL1	1.23298	-3.11486	0.953354	-3.26727	0.00108591	0.0530471
ENSG00000131015.4	ULBP2	2.91598	1.65101	0.505532	3.26589	0.00109122	0.0531844
ENSG00000202058.1	RN7SKP80	5159.76	-0.5637	0.172626	-3.26543	0.00109296	0.0531844
ENSG00000233836.7	RP11-255H23.2	339.144	0.403915	0.123791	3.26288	0.00110286	0.0534673
ENSG00000246174.7	KCTD21-AS1	28.08	-0.536589	0.164455	-3.26284	0.00110303	0.0534673
ENSG00000255213.1	NPM1P35	20.8549	0.765864	0.235101	3.2576	0.00112358	0.0543581
ENSG00000167641.10	PPP1R14A	41.9493	-0.748173	0.229797	-3.25579	0.00113076	0.0544955
ENSG00000189431.7	RASSF10	18.617	1.22677	0.376783	3.25591	0.00113031	0.0544955
ENSG00000166037.10	CEP57	978.386	0.171018	0.052561	3.2537	0.00113914	0.0545853
ENSG00000266992.1	DHX40P1	64.9317	-0.286437	0.0880176	-3.25431	0.00113666	0.0545853
ENSG00000280068.1	RP11-91H12.1	8.53208	0.807645	0.248211	3.25387	0.00113846	0.0545853
ENSG00000159208.15	CIART	41.5375	-0.732512	0.225302	-3.25125	0.00114899	0.0547656
ENSG00000172548.14	NIPAL4	8.33925	-0.984366	0.302679	-3.25218	0.00114525	0.0547656
ENSG00000227482.1	RP11-18B16.2	2.91636	1.53331	0.471623	3.25114	0.00114945	0.0547656
ENSG00000078328.19	RBFOX1	20.8497	-1.13201	0.34837	-3.24945	0.00115629	0.0548972
ENSG00000198804.2	MT-CO1	75235.9	0.343452	0.105715	3.24884	0.00115877	0.0548972
ENSG00000215869.4	RP11-364B6.2	12.6286	-2.42321	0.745826	-3.24903	0.001158	0.0548972
ENSG00000114861.18	FOXP1	3126.11	0.233041	0.0717812	3.24655	0.00116811	0.0550283
ENSG00000204616.10	TRIM31	5.305	-1.57048	0.483651	-3.24713	0.00116576	0.0550283
ENSG00000250021.7	C15orf38-AP3S2	4.37731	-0.809655	0.249361	-3.24692	0.0011666	0.0550283
ENSG00000151967.18	SCHIP1	79.4595	-0.687038	0.21175	-3.24458	0.00117625	0.0553082
ENSG00000171053.9	PATE1	4.82941	3.19881	0.986274	3.24333	0.00118141	0.0554467
ENSG00000155592.15	ZKSCAN2	233.379	-0.196443	0.0605946	-3.24192	0.00118728	0.0556182
ENSG00000179914.4	ITLN1	2.87738	1.62489	0.501513	3.23997	0.00119541	0.0558947
ENSG00000100097.11	LGALS1	1092.81	-0.591042	0.182568	-3.23738	0.00120634	0.0561091
ENSG00000262576.2	PCDHGA4	117.471	0.623335	0.192533	3.23754	0.00120564	0.0561091
ENSG00000280143.1	AP000892.6	658.714	-0.700672	0.216438	-3.23729	0.0012067	0.0561091
ENSG00000101938.14	CHRDL1	1894.93	-0.814354	0.251642	-3.23616	0.0012115	0.0562286
ENSG00000147724.11	FAM135B	22.168	-1.35102	0.41801	-3.23202	0.00122916	0.0569429
ENSG00000213885.3	RPL13AP7	28.1866	0.519696	0.161035	3.22723	0.00124997	0.0578
ENSG00000178162.8	FAR2P2	2216.87	-1.02503	0.317899	-3.2244	0.00126236	0.0581587
ENSG00000186952.14	TMEM232	86.2482	-0.458263	0.142107	-3.22477	0.00126075	0.0581587
ENSG00000166106.3	ADAMTS15	56.3763	-0.796472	0.247054	-3.22388	0.00126468	0.0581588
ENSG00000108576.9	SLC6A4	8.09441	0.799	0.247961	3.22227	0.00127177	0.0582718
ENSG00000197822.10	OCLN	1021.21	0.474131	0.147126	3.22261	0.00127027	0.0582718
ENSG00000146409.10	SLC18B1	172.623	-0.296239	0.091995	-3.22016	0.00128119	0.0585487
ENSG00000233255.1	AC019181.2	18.7521	0.78616	0.244159	3.21987	0.00128248	0.0585487
ENSG00000102043.15	MTMR8	44.6855	-0.541777	0.168332	-3.2185	0.00128861	0.0585954
ENSG00000239402.3	CYP4F62P	423.543	-1.18075	0.366884	-3.21834	0.00128937	0.0585954
ENSG00000240535.8	CTD-2313F11.1	6.81768	0.709737	0.220547	3.21808	0.0012905	0.0585954
ENSG00000261542.1	RP11-16E18.3	16.8914	0.420887	0.130838	3.21685	0.00129607	0.0587421
ENSG00000244642.3	RN7SL396P	22.6926	0.916838	0.285298	3.21362	0.00131075	0.0593003
ENSG00000108823.15	SGCA	63.6721	-0.852249	0.265301	-3.21238	0.00131641	0.0593826
ENSG00000176978.13	DPP7	889.771	0.239987	0.0747291	3.21143	0.00132078	0.0593826
ENSG00000237749.4	RP3-423B22.5	3.10382	1.16593	0.363089	3.21115	0.00132203	0.0593826
ENSG00000278619.4	MRM1	46.2679	0.304528	0.0948072	3.21208	0.00131778	0.0593826
ENSG00000115896.15	PLCL1	569.907	-0.766597	0.238788	-3.21037	0.00132565	0.0594389
ENSG00000200783.1	RN7SKP180	30.29	0.477519	0.148809	3.20895	0.00133221	0.0595202
ENSG00000211897.8	IGHG3	283.809	-1.30845	0.407705	-3.20932	0.00133049	0.0595202
ENSG00000149292.16	TTC12	544.266	-0.290005	0.0903905	-3.20836	0.00133496	0.0595372
ENSG00000164299.6	SPZ1	1.99041	1.75195	0.546557	3.20543	0.00134861	0.0600395
ENSG00000273445.1	RP11-1399P15.1	3.75276	1.23748	0.386139	3.20477	0.00135171	0.060071
ENSG00000280255.1	RP5-1007F24.1	12.8975	1.39963	0.436878	3.2037	0.00135672	0.0601872
ENSG00000126878.12	AIF1L	236.106	0.47635	0.148764	3.20204	0.00136458	0.060374
ENSG00000148346.11	LCN2	451.921	-1.44501	0.451329	-3.20168	0.00136627	0.060374
ENSG00000278921.2	EPB41L4A-AS2	7.21063	0.713578	0.222903	3.20129	0.00136815	0.060374
ENSG00000279231.1	RP11-341D18.6	2.10165	-1.0309	0.322179	-3.19977	0.00137535	0.0605855
ENSG00000205871.5	RPS3AP47	510.786	0.428979	0.134135	3.19811	0.0013833	0.0608289
ENSG00000236956.1	NF1P8	6.20643	-1.75473	0.548888	-3.19689	0.00138917	0.0608739
ENSG00000278774.1	U2	127.14	0.441758	0.138162	3.19738	0.00138683	0.0608739
ENSG00000166435.15	XRRA1	487.725	0.501502	0.157142	3.19139	0.00141591	0.0619373
ENSG00000104112.8	SCG3	8.7832	1.41512	0.443781	3.18878	0.00142872	0.0620901
ENSG00000106686.16	SPATA6L	108.889	-0.534285	0.16756	-3.18863	0.0014295	0.0620901
ENSG00000183662.10	FAM19A1	15.7694	-1.00575	0.315463	-3.18817	0.00143176	0.0620901
ENSG00000212907.2	MT-ND4L	2555.62	0.491045	0.153931	3.19004	0.00142251	0.0620901
ENSG00000243725.6	TTC4	38.6796	-0.289997	0.0909452	-3.18869	0.00142917	0.0620901
ENSG00000118961.14	LDAH	321.16	-0.594184	0.186447	-3.18689	0.00143813	0.0622585
ENSG00000144026.11	ZNF514	515.722	0.28034	0.0880427	3.18414	0.00145187	0.0623245
ENSG00000167080.8	B4GALNT2	16.7484	0.737505	0.231516	3.18555	0.00144479	0.0623245
ENSG00000173432.10	SAA1	56.1489	-1.69124	0.530888	-3.18569	0.00144411	0.0623245
ENSG00000178429.9	RPS3AP5	3417.51	0.623888	0.195969	3.1836	0.00145455	0.0623245
ENSG00000213189.5	BTF3L4P2	27.6905	0.424033	0.133191	3.18365	0.00145433	0.0623245
ENSG00000272824.1	RP6-74O6.6	4.86366	-1.32488	0.416026	-3.18461	0.00144948	0.0623245
ENSG00000086544.2	ITPKC	658.571	-0.487907	0.153344	-3.18179	0.0014637	0.06261
ENSG00000121769.7	FABP3	118.266	-0.700817	0.220379	-3.18006	0.00147244	0.0628768
ENSG00000130822.15	PNCK	76.798	-0.758623	0.238636	-3.179	0.00147785	0.0629345
ENSG00000253103.1	LINC01609	23.3491	0.723223	0.227514	3.17881	0.00147881	0.0629345
ENSG00000123570.3	RAB9B	188.93	-0.706922	0.222446	-3.17795	0.00148321	0.0630148
ENSG00000180172.7	RPS12P23	23.0918	0.488698	0.153801	3.17746	0.00148571	0.0630148
ENSG00000152137.6	HSPB8	923.408	-0.827452	0.260557	-3.17571	0.0014947	0.0632893
ENSG00000139874.5	SSTR1	98.7921	1.24932	0.393529	3.17467	0.00150009	0.0633556
ENSG00000215478.8	CES5AP1	16.6074	1.64654	0.518689	3.17443	0.00150132	0.0633556
ENSG00000112276.13	BVES	204.13	-0.609478	0.192113	-3.1725	0.00151133	0.0636713
ENSG00000258780.1	BMS1P15	35.0151	0.313981	0.0989933	3.17174	0.00151527	0.0637302
ENSG00000138594.13	TMOD3	1453.8	0.166703	0.0525849	3.17016	0.00152353	0.0639123
ENSG00000158477.6	CD1A	1.84603	1.39148	0.438961	3.16994	0.00152469	0.0639123
ENSG00000104635.13	SLC39A14	893.727	-0.381223	0.120326	-3.16825	0.0015336	0.0639654
ENSG00000106246.17	PTCD1	80.9498	-0.289102	0.0912362	-3.16872	0.0015311	0.0639654
ENSG00000231672.6	DIRC3	21.829	-0.718551	0.226751	-3.16891	0.00153013	0.0639654
ENSG00000163873.9	GRIK3	43.9971	-0.871535	0.275298	-3.16579	0.00154663	0.0644017
ENSG00000265141.2	RN7SL451P	0.961045	-3.2662	1.03193	-3.16515	0.00155005	0.0644375
ENSG00000172005.10	MAL	23.5594	-1.17251	0.370542	-3.1643	0.00155457	0.0645184
ENSG00000164941.13	INTS8	948.918	0.190848	0.060347	3.16251	0.00156416	0.0646001
ENSG00000172974.11	AC007318.5	52.9172	0.352235	0.111377	3.16253	0.00156405	0.0646001
ENSG00000263345.1	RP1-59D14.5	6.70644	0.915905	0.289615	3.16249	0.00156425	0.0646001
ENSG00000119650.12	IFT43	198.329	-0.250679	0.0794249	-3.15618	0.00159849	0.0646358
ENSG00000120071.12	KANSL1	1421.47	0.337909	0.106977	3.15871	0.00158471	0.0646358
ENSG00000123500.9	COL10A1	74.0764	1.36317	0.432869	3.14915	0.00163744	0.0646358
ENSG00000128039.10	SRD5A3	237.728	0.480699	0.152401	3.15417	0.00160953	0.0646358
ENSG00000132854.18	KANK4	39.1536	-0.84858	0.268384	-3.16182	0.00156788	0.0646358
ENSG00000146938.14	NLGN4X	82.9851	-0.762259	0.241931	-3.15073	0.00162863	0.0646358
ENSG00000154889.16	MPPE1	383.389	-0.196183	0.0622771	-3.15016	0.0016318	0.0646358
ENSG00000156395.12	SORCS3	1.64748	-1.46999	0.465382	-3.15868	0.00158485	0.0646358
ENSG00000164266.10	SPINK1	198.81	-2.23848	0.710914	-3.14874	0.00163977	0.0646358
ENSG00000164684.13	ZNF704	3336.37	0.263396	0.0834687	3.15562	0.00160156	0.0646358
ENSG00000181009.4	OR52N5	1.77529	-2.1792	0.690815	-3.15454	0.00160752	0.0646358
ENSG00000181444.12	ZNF467	36.8409	0.80116	0.254374	3.14954	0.0016353	0.0646358
ENSG00000182348.6	ZNF804B	6.91591	-1.70277	0.539105	-3.15852	0.00158573	0.0646358
ENSG00000185839.3	RP4-592A1.2	11.7631	0.619122	0.195916	3.16014	0.00157691	0.0646358
ENSG00000187642.9	PERM1	15.7556	0.722547	0.228904	3.15656	0.00159644	0.0646358
ENSG00000196236.12	XPNPEP3	664.877	0.32937	0.104356	3.15621	0.00159835	0.0646358
ENSG00000196781.14	TLE1	662.968	0.373235	0.118493	3.14986	0.00163349	0.0646358
ENSG00000211640.3	IGLV6-57	13.9016	-1.42691	0.452541	-3.1531	0.00161545	0.0646358
ENSG00000226525.5	RPS7P10	1151.27	0.435151	0.137832	3.15711	0.00159342	0.0646358
ENSG00000233057.1	EEF1A1P14	61.6764	0.56733	0.18006	3.15078	0.00162834	0.0646358
ENSG00000239881.1	RPS27P25	1.67256	-1.13861	0.360674	-3.1569	0.00159458	0.0646358
ENSG00000241095.1	CYP51A1P1	2.45706	1.00516	0.318348	3.15742	0.00159172	0.0646358
ENSG00000251000.1	AC008592.3	5.07573	0.77482	0.245574	3.15514	0.00160419	0.0646358
ENSG00000254221.2	PCDHGB1	132.592	0.736122	0.23377	3.14892	0.00163875	0.0646358
ENSG00000263280.1	LA16c-325D7.2	2.6295	1.05465	0.33494	3.14878	0.00163954	0.0646358
ENSG00000266964.5	FXYD1	15.7961	-1.00364	0.318608	-3.15006	0.00163235	0.0646358
ENSG00000267481.1	CTC-559E9.5	74.1874	0.243023	0.0770235	3.15518	0.00160401	0.0646358
ENSG00000273045.5	C2orf15	29.8775	0.52595	0.166382	3.1611	0.00157175	0.0646358
ENSG00000275464.4	CH507-9B2.5	153.099	0.277627	0.08803	3.15378	0.00161173	0.0646358
ENSG00000058063.15	ATP11B	5295.53	0.30878	0.0980905	3.14791	0.00164443	0.0647178
ENSG00000081138.13	CDH7	109.703	1.10008	0.349767	3.14517	0.0016599	0.0649882
ENSG00000091157.13	WDR7	1189.7	-0.284828	0.0905302	-3.14622	0.00165393	0.0649882
ENSG00000155858.5	LSM11	313.688	-0.396064	0.125927	-3.1452	0.00165974	0.0649882
ENSG00000260846.2	FRG2HP	17.35	2.30566	0.733153	3.14486	0.00166165	0.0649882
ENSG00000146166.16	LGSN	9.19464	1.71654	0.546425	3.1414	0.00168142	0.0653993
ENSG00000171208.9	NETO2	129.667	0.687255	0.218876	3.13992	0.00168992	0.0653993
ENSG00000182093.14	WRB	332.586	-0.263788	0.0840156	-3.13975	0.00169094	0.0653993
ENSG00000236283.3	AC013463.2	25.8918	0.750713	0.238904	3.14232	0.00167614	0.0653993
ENSG00000236534.1	H3F3BP1	26.2697	0.547872	0.174515	3.13939	0.001693	0.0653993
ENSG00000236761.5	CTAGE9	101.313	0.522384	0.166334	3.14057	0.0016862	0.0653993
ENSG00000251022.6	THAP9-AS1	438.889	0.258359	0.0822338	3.14176	0.00167933	0.0653993
ENSG00000283171.1	IGHVII-30-43	4.95822	-0.73152	0.233004	-3.13952	0.00169223	0.0653993
ENSG00000242756.2	RHOT1P3	0.884774	-2.38275	0.75932	-3.13801	0.00170098	0.0656065
ENSG00000180318.3	ALX1	3.81822	2.02662	0.646147	3.13646	0.00170999	0.0656517
ENSG00000232187.1	FTH1P7	7.27587	0.782171	0.24937	3.13659	0.00170927	0.0656517
ENSG00000259032.2	ENSAP2	5.45292	0.932196	0.297151	3.13711	0.00170624	0.0656517
ENSG00000122145.14	TBX22	2.09328	-1.93951	0.618519	-3.13574	0.00171423	0.0657139
ENSG00000260339.1	HEXA-AS1	22.7616	0.568889	0.181525	3.13395	0.00172473	0.0660156
ENSG00000274315.1	RP11-996F15.5	13.6228	-0.480852	0.153494	-3.13271	0.00173201	0.0661935
ENSG00000253647.1	CTD-2270F17.1	8.41087	-0.818336	0.261452	-3.12997	0.00174825	0.0667124
ENSG00000157890.17	MEGF11	4.45118	1.38825	0.443949	3.12706	0.00176564	0.0672739
ENSG00000205221.12	VIT	90.1831	-0.971171	0.31083	-3.12445	0.0017814	0.0676691
ENSG00000226356.2	RPS6P20	6.4383	1.23455	0.395113	3.12454	0.00178081	0.0676691
ENSG00000089177.18	KIF16B	760.986	0.368949	0.118193	3.12159	0.00179876	0.0678261
ENSG00000141858.11	SAMD1	119.635	0.29674	0.095028	3.12266	0.00179225	0.0678261
ENSG00000158023.9	WDR66	50.5409	0.514413	0.164779	3.12185	0.0017972	0.0678261
ENSG00000164951.15	PDP1	890.146	0.375476	0.120252	3.12241	0.00179375	0.0678261
ENSG00000229944.3	EIF4EP2	78.9588	0.523618	0.167743	3.12155	0.00179904	0.0678261
ENSG00000266079.4	SNORA59B	90.53	0.376492	0.12075	3.11794	0.0018212	0.0685586
ENSG00000240370.6	U47924.6	12.0326	-0.500393	0.160542	-3.1169	0.00182765	0.0686981
ENSG00000143198.12	MGST3	703.349	-0.445108	0.142901	-3.1148	0.00184069	0.0690801
ENSG00000176014.12	TUBB6	481.784	-0.550718	0.176831	-3.11438	0.00184331	0.0690801
ENSG00000016402.13	IL20RA	451.927	0.502464	0.16156	3.11008	0.00187037	0.0697818
ENSG00000120899.17	PTK2B	674.42	-0.326906	0.105108	-3.1102	0.00186964	0.0697818
ENSG00000259948.2	RP11-326A19.5	0.709748	-1.92603	0.61926	-3.11022	0.0018695	0.0697818
ENSG00000232385.2	RPS3AP25	7.1869	0.898805	0.28927	3.10715	0.001889	0.0702689
ENSG00000258137.5	RP11-753H16.3	4.19994	-1.15223	0.370832	-3.10715	0.00188903	0.0702689
ENSG00000231249.1	ITPR1-AS1	8.37768	0.743483	0.239322	3.10662	0.00189242	0.070291
ENSG00000129595.12	EPB41L4A	448.017	0.462224	0.148878	3.10471	0.00190464	0.0706157
ENSG00000187699.10	C2orf88	208.541	-1.00503	0.323747	-3.10438	0.00190678	0.0706157
ENSG00000116329.10	OPRD1	4.30951	1.73207	0.558174	3.1031	0.00191505	0.0707008
ENSG00000262209.2	PCDHGB3	105.38	0.679167	0.218857	3.10324	0.00191412	0.0707008
ENSG00000276596.1	U2	127.555	0.425851	0.137251	3.10272	0.00191753	0.0707008
ENSG00000255559.1	ZNF252P-AS1	54.0215	0.879488	0.283514	3.1021	0.00192156	0.0707455
ENSG00000215158.9	RP11-1023L17.1	843.508	0.412015	0.132848	3.10141	0.00192602	0.070806
ENSG00000217120.1	RP1-76C18.1	4.19663	0.960074	0.309639	3.10063	0.00193112	0.0708898
ENSG00000189212.12	DPY19L2P1	139.001	0.762089	0.245931	3.09879	0.0019431	0.0712252
ENSG00000108039.17	XPNPEP1	931.959	-0.260521	0.0841022	-3.09767	0.00195046	0.0712868
ENSG00000137968.16	SLC44A5	121.776	1.56526	0.505258	3.09794	0.00194873	0.0712868
ENSG00000231963.1	PABPC1L2B-AS1	65.3372	0.942487	0.304455	3.09565	0.00196383	0.0716713
ENSG00000225655.5	PGM5-AS1	54.4057	-0.936937	0.302732	-3.09494	0.00196853	0.0717386
ENSG00000128591.15	FLNC	2783.29	-0.854195	0.27629	-3.09166	0.00199042	0.0724313
ENSG00000019505.7	SYT13	176.334	1.12243	0.363412	3.0886	0.002011	0.0725492
ENSG00000146090.15	RASGEF1C	3.15794	-1.2248	0.396409	-3.08973	0.00200338	0.0725492
ENSG00000187080.7	OR2AK2	4.19668	-1.36313	0.441218	-3.08948	0.0020051	0.0725492
ENSG00000198947.15	DMD	2003.4	-0.667988	0.216234	-3.08918	0.00200707	0.0725492
ENSG00000213707.2	HMGB1P10	8.81499	-0.774946	0.25085	-3.08928	0.00200644	0.0725492
ENSG00000243199.1	RP11-408P14.1	15.7353	0.472398	0.152943	3.08871	0.00201026	0.0725492
ENSG00000225972.1	MTND1P23	279.216	-0.742149	0.240334	-3.08798	0.0020152	0.0725962
ENSG00000234602.7	MCIDAS	2.86391	1.72023	0.557702	3.0845	0.00203896	0.0733471
ENSG00000126803.9	HSPA2	131.554	-0.629406	0.204294	-3.08088	0.00206387	0.0736878
ENSG00000163291.14	PAQR3	390.359	-0.372892	0.120992	-3.08196	0.00205645	0.0736878
ENSG00000171206.13	TRIM8	645.984	0.212098	0.0688287	3.08153	0.00205937	0.0736878
ENSG00000198496.10	NBR2	50.904	-0.335812	0.108935	-3.08268	0.00205144	0.0736878
ENSG00000239039.1	SNORD13	361.695	0.544145	0.176638	3.08057	0.00206604	0.0736878
ENSG00000240490.3	RN7SL277P	0.868356	-3.12912	1.01555	-3.0812	0.00206169	0.0736878
ENSG00000143171.12	RXRG	5.53771	-1.21867	0.396031	-3.0772	0.00208956	0.0744209
ENSG00000148303.16	RPL7A	2433.06	-0.486071	0.158086	-3.07473	0.0021069	0.0749321
ENSG00000115307.16	AUP1	844.939	0.212198	0.0690737	3.07206	0.00212589	0.0753319
ENSG00000171617.13	ENC1	1181.2	0.535457	0.174309	3.07188	0.00212714	0.0753319
ENSG00000181358.3	CTAGE10P	7.59355	0.743376	0.241955	3.07237	0.00212364	0.0753319
ENSG00000139209.15	SLC38A4	77.9563	-1.2002	0.390967	-3.06984	0.00214175	0.0755299
ENSG00000179051.13	RCC2	984.369	0.307766	0.100229	3.07063	0.00213608	0.0755299
ENSG00000184139.8	RPL7AP28	3.12385	-1.38931	0.452551	-3.06996	0.00214085	0.0755299
ENSG00000163631.16	ALB	14.6165	-1.01865	0.331903	-3.06911	0.00214696	0.0756073
ENSG00000112249.13	ASCC3	2309.63	0.21673	0.0706419	3.06801	0.0021549	0.0756746
ENSG00000196296.13	ATP2A1	5.8397	-0.999795	0.325841	-3.06835	0.00215247	0.0756746
ENSG00000091490.10	SEL1L3	1434.17	0.463247	0.151039	3.06708	0.00216163	0.0757005
ENSG00000240038.6	AMY2B	309.242	-0.510789	0.16654	-3.06707	0.00216167	0.0757005
ENSG00000230409.3	TCEA1P2	81.0079	0.336514	0.109741	3.06645	0.00216618	0.0757529
ENSG00000241556.1	RP11-490G8.1	841.907	0.643552	0.209913	3.06581	0.00217085	0.0758106
ENSG00000175336.9	APOF	60.6367	0.97646	0.318664	3.06423	0.00218233	0.0760859
ENSG00000219932.6	RPL12P8	356.05	0.473201	0.154465	3.06348	0.00218782	0.0760859
ENSG00000232229.5	LINC00865	160.449	-0.55767	0.182017	-3.06384	0.00218514	0.0760859
ENSG00000101290.13	CDS2	1544.82	-0.24795	0.08098	-3.06187	0.00219958	0.0761935
ENSG00000145936.8	KCNMB1	240.502	-0.696262	0.227433	-3.0614	0.00220306	0.0761935
ENSG00000188312.13	CENPP	117.617	-0.474025	0.154819	-3.06179	0.00220015	0.0761935
ENSG00000214776.9	RP11-726G1.1	32.7494	-0.895391	0.292459	-3.06159	0.00220161	0.0761935
ENSG00000133706.17	LARS	3201.2	0.187798	0.0613685	3.06016	0.00221215	0.0764029
ENSG00000130150.11	MOSPD2	405.155	0.289169	0.0945463	3.05849	0.00222452	0.0766194
ENSG00000172403.10	SYNPO2	14467.8	-0.732454	0.239481	-3.05851	0.00222441	0.0766194
ENSG00000162877.12	PM20D1	1.53135	-1.31169	0.429004	-3.05751	0.00223182	0.0767597
ENSG00000226686.7	LINC01535	15.7469	0.781698	0.255731	3.05672	0.00223777	0.0767597
ENSG00000236816.2	ANKRD20A7P	13.9915	-1.04293	0.341171	-3.05692	0.00223626	0.0767597
ENSG00000142669.14	SH3BGRL3	368.395	0.282502	0.0924362	3.05618	0.00224174	0.0767909
ENSG00000226054.2	MEMO1P1	7.23861	0.6741	0.220673	3.05475	0.00225248	0.077054
ENSG00000198488.10	B3GNT6	46.1974	1.72524	0.565023	3.05339	0.00226268	0.0772975
ENSG00000241429.1	EEF1A1P25	12.3679	0.81855	0.268163	3.05244	0.00226992	0.0774393
ENSG00000077935.16	SMC1B	2.73744	1.17241	0.384186	3.05168	0.00227561	0.0775283
ENSG00000269335.5	IKBKG	107.131	0.181386	0.0594465	3.05124	0.00227897	0.0775375
ENSG00000100376.11	FAM118A	731.282	0.521319	0.170931	3.04989	0.00228929	0.0777831
ENSG00000226361.5	TERF1P5	29.127	0.491036	0.161035	3.04926	0.00229407	0.0778403
ENSG00000156966.6	B3GNT7	46.3277	-0.46646	0.153043	-3.0479	0.00230449	0.0778781
ENSG00000173546.7	CSPG4	328.087	-0.713343	0.234026	-3.04814	0.00230266	0.0778781
ENSG00000243819.4	RN7SL832P	5.75942	-0.655296	0.214999	-3.0479	0.00230447	0.0778781
ENSG00000137203.10	TFAP2A	189.384	0.564726	0.185338	3.047	0.00231135	0.0780048
[truncated: 24,868 more rows]

## Sheet: NonTum_EAvsAA
ENS	Symbol	baseMean	log2FoldChange	lfcSE	stat	P-value	Padj
[truncated: 25,612 more rows]

## Sheet: Upregulated in AA <55 years
Differentially expressed genes by Gleason score and age
[truncated: 676 more rows]

[truncated: 3 more sheets: Downregulated in AA <55 years, Upregulated in AA >=55 years, Downregulated in AA >=55 years]
