# Supplementary material for: Race-specific coregulatory and transcriptomic profiles associated with DNA methylation and androgen receptor in prostate cancer
Source: Genome Med. 2024 Apr 2;16:52. doi: 10.1186/s13073-024-01323-6 (PMC10988846; doi:10.1186/s13073-024-01323-6)
Supplement: Supplementary file 6 — Additional File 6. [file 13073_2024_1323_MOESM6_ESM.xlsx]

## Sheet: GATA2
Additional File 4 Correlation between DNA methylation and gene expression of GATA family
ProbeID	Gene	Group	chr	pos	Relation_to_Island	estimate.cor	P-value	Race	Tum
cg138086742	GATA2	5'UTR	chr3	128209319	Island	-0.660252	3.93e-05	EA	T
cg221224102	GATA2	TSS1500	chr3	128212269	Island	-0.639873	8.03e-05	EA	T
cg134422991	GATA2	5'UTR	chr3	128207819	Island	-0.598186	0.000981918	AA	NT
cg228019921	GATA2	5'UTR	chr3	128210000	Island	-0.594165	0.00108369	AA	NT
cg090241242	GATA2	1stExon	chr3	128207255	Island	-0.536382	0.00155312	EA	T
cg166744922	GATA2	5'UTR	chr3	128211686	Island	-0.533255	0.00167433	EA	T
cg166744921	GATA2	5'UTR	chr3	128211686	Island	-0.575125	0.00169965	AA	NT
cg229155821	GATA2	Body	chr3	128204047	N_Shore	-0.559376	0.00241742	AA	NT
cg064909882	GATA2	5'UTR	chr3	128212001	Island	-0.514537	0.00258739	EA	T
cg061156141	GATA2	Body	chr3	128205143	N_Shore	-0.541567	0.00352862	AA	NT
cg229155822	GATA2	Body	chr3	128204047	N_Shore	-0.497282	0.00378381	EA	T
cg257727231	GATA2	5'UTR	chr3	128211126	Island	-0.537115	0.0038662	AA	NT
cg196384772	GATA2	TSS1500	chr3	128212273	Island	-0.494433	0.00402138	EA	T
cg072633931	GATA2	Body	chr3	128205274	N_Shore	-0.534701	0.00406055	AA	NT
cg071959263	GATA2	Body	chr3	128203414	N_Shelf	-0.499039	0.00426557	EA	NT
cg078411731	GATA2	5'UTR	chr3	128210150	Island	-0.528176	0.00462782	AA	NT
cg043475822	GATA2	Body	chr3	128205496	Island	-0.483025	0.00510598	EA	T
cg098526071	GATA2	Body	chr3	128205200	N_Shore	-0.520387	0.00539179	AA	NT
cg196384771	GATA2	TSS1500	chr3	128212273	Island	-0.517567	0.00569343	AA	NT
cg067967791	GATA2	Body	chr3	128204927	N_Shore	-0.512806	0.00623526	AA	NT
cg024360041	GATA2	5'UTR	chr3	128211540	Island	-0.506403	0.00703203	AA	NT
cg078411732	GATA2	5'UTR	chr3	128210150	Island	-0.46299	0.00762077	EA	T
cg252294702	GATA2	Body	chr3	128204413	N_Shore	-0.462254	0.0077302	EA	T
cg228019922	GATA2	5'UTR	chr3	128210000	Island	-0.461157	0.00789592	EA	T
cg038399491	GATA2	5'UTR	chr3	128210541	Island	-0.495338	0.00861078	AA	NT
cg271994942	GATA2	TSS1500	chr3	128213484	N_Shore	0.456	0.00871613	EA	T
cg011020731	GATA2	Body	chr3	128204813	N_Shore	-0.49342	0.00891255	AA	NT
cg024360042	GATA2	5'UTR	chr3	128211540	Island	-0.453698	0.00910486	EA	T
cg138086743	GATA2	5'UTR	chr3	128209319	Island	-0.454495	0.010211	EA	NT
cg071959261	GATA2	Body	chr3	128203414	N_Shelf	-0.48477	0.010386	AA	NT
cg064909881	GATA2	5'UTR	chr3	128212001	Island	-0.477675	0.0117415	AA	NT
cg087557431	GATA2	Body	chr3	128205418	N_Shore	-0.47635	0.0120101	AA	NT
cg257727232	GATA2	5'UTR	chr3	128211126	Island	-0.434148	0.0130389	EA	T
cg038399492	GATA2	5'UTR	chr3	128210541	Island	-0.431536	0.013659	EA	T
cg087557432	GATA2	Body	chr3	128205418	N_Shore	-0.430964	0.0137981	EA	T
cg134838821	GATA2	TSS1500	chr3	128212476	S_Shore	-0.466731	0.0141185	AA	NT
cg098526072	GATA2	Body	chr3	128205200	N_Shore	-0.426585	0.0149024	EA	T
cg011020732	GATA2	Body	chr3	128204813	N_Shore	-0.424104	0.0155603	EA	T
cg197595491	GATA2	5'UTR	chr3	128211096	Island	-0.460381	0.0156716	AA	NT
cg221224101	GATA2	TSS1500	chr3	128212269	Island	-0.450738	0.0182975	AA	NT
cg090241243	GATA2	1stExon	chr3	128207255	Island	-0.417073	0.019583	EA	NT
cg197595492	GATA2	5'UTR	chr3	128211096	Island	-0.408831	0.0201656	EA	T
cg150382861	GATA2	Body	chr3	128200723	OpenSea	-0.443037	0.0206452	AA	NT
cg072633932	GATA2	Body	chr3	128205274	N_Shore	-0.398365	0.0239313	EA	T
cg061156142	GATA2	Body	chr3	128205143	N_Shore	-0.39333	0.0259392	EA	T
cg029806932	GATA2	5'UTR	chr3	128208970	Island	-0.384632	0.0297321	EA	T
cg067967792	GATA2	Body	chr3	128204927	N_Shore	-0.368353	0.0380429	EA	T
cg229155823	GATA2	Body	chr3	128204047	N_Shore	-0.368156	0.041573	EA	NT
cg02980693	GATA2	5'UTR	chr3	128208970	Island	-0.367381	0.0420367	AA	T
cg071959262	GATA2	Body	chr3	128203414	N_Shelf	-0.361481	0.0420716	EA	T
cg098526073	GATA2	Body	chr3	128205200	N_Shore	-0.364873	0.0435675	EA	NT
cg078411733	GATA2	5'UTR	chr3	128210150	Island	-0.352267	0.0519496	EA	NT
cg109357622	GATA2	Body	chr3	128202176	N_Shelf	-0.333859	0.0618409	EA	T
cg067967793	GATA2	Body	chr3	128204927	N_Shore	-0.338192	0.0627654	EA	NT
cg043475821	GATA2	Body	chr3	128205496	Island	-0.356094	0.0682961	AA	NT
cg087557433	GATA2	Body	chr3	128205418	N_Shore	-0.318985	0.0802789	EA	NT
cg061156143	GATA2	Body	chr3	128205143	N_Shore	-0.313221	0.0862079	EA	NT
cg123567433	GATA2	5'UTR	chr3	128207586	Island	-0.305182	0.0950281	EA	NT
cg123567431	GATA2	5'UTR	chr3	128207586	Island	-0.32518	0.0979116	AA	NT
cg090241241	GATA2	1stExon	chr3	128207255	Island	-0.322683	0.100668	AA	NT
cg197595493	GATA2	5'UTR	chr3	128211096	Island	-0.298983	0.102284	EA	NT
cg028364873	GATA2	5'UTR	chr3	128206457	Island	-0.29415	0.108226	EA	NT
cg028364871	GATA2	5'UTR	chr3	128206457	Island	-0.305746	0.120917	AA	NT
cg228019923	GATA2	5'UTR	chr3	128210000	Island	-0.281919	0.124413	EA	NT
cg138086741	GATA2	5'UTR	chr3	128209319	Island	-0.29817	0.130884	AA	NT
cg23520930	GATA2	5'UTR	chr3	128206967	Island	0.277261	0.131026	AA	T
cg109357621	GATA2	Body	chr3	128202176	N_Shelf	-0.297439	0.131876	AA	NT
cg072633933	GATA2	Body	chr3	128205274	N_Shore	-0.268656	0.143915	EA	NT
cg16674492	GATA2	5'UTR	chr3	128211686	Island	-0.263948	0.151345	AA	T
cg180653373	GATA2	5'UTR	chr3	128206703	Island	-0.244245	0.185445	EA	NT
cg150382863	GATA2	Body	chr3	128200723	OpenSea	-0.243397	0.187025	EA	NT
cg25686860	GATA2	5'UTR	chr3	128206949	Island	0.242273	0.189133	AA	T
cg011020733	GATA2	Body	chr3	128204813	N_Shore	-0.239039	0.19529	EA	NT
cg252294701	GATA2	Body	chr3	128204413	N_Shore	-0.248656	0.211055	AA	NT
cg256868602	GATA2	5'UTR	chr3	128206949	Island	-0.220764	0.224674	EA	T
cg214351903	GATA2	5'UTR	chr3	128208037	Island	-0.216246	0.242639	EA	NT
cg134838822	GATA2	TSS1500	chr3	128212476	S_Shore	-0.208066	0.25315	EA	T
cg257727233	GATA2	5'UTR	chr3	128211126	Island	-0.211528	0.25332	EA	NT
cg166744923	GATA2	5'UTR	chr3	128211686	Island	-0.21121	0.25405	EA	NT
cg22931738	GATA2	5'UTR	chr3	128206823	Island	-0.211073	0.254366	AA	T
cg038399493	GATA2	5'UTR	chr3	128210541	Island	-0.210835	0.254914	EA	NT
cg229317382	GATA2	5'UTR	chr3	128206823	Island	-0.206653	0.256459	EA	T
cg024360043	GATA2	5'UTR	chr3	128211540	Island	-0.209806	0.257295	EA	NT
cg008470292	GATA2	5'UTR	chr3	128206844	Island	-0.203209	0.264646	EA	T
cg196384773	GATA2	TSS1500	chr3	128212273	Island	-0.198449	0.28453	EA	NT
cg13442299	GATA2	5'UTR	chr3	128207819	Island	-0.198433	0.284569	AA	T
cg221224103	GATA2	TSS1500	chr3	128212269	Island	-0.191103	0.303094	EA	NT
cg214351902	GATA2	5'UTR	chr3	128208037	Island	-0.184671	0.311618	EA	T
cg235209302	GATA2	5'UTR	chr3	128206967	Island	-0.182539	0.317335	EA	T
cg00847029	GATA2	5'UTR	chr3	128206844	Island	-0.173813	0.349725	AA	T
cg123567432	GATA2	5'UTR	chr3	128207586	Island	-0.165787	0.364503	EA	T
cg256868601	GATA2	5'UTR	chr3	128206949	Island	-0.178734	0.372395	AA	NT
cg25229470	GATA2	Body	chr3	128204413	N_Shore	0.155801	0.402625	AA	T
cg235209301	GATA2	5'UTR	chr3	128206967	Island	-0.1562	0.436554	AA	NT
cg22122410	GATA2	TSS1500	chr3	128212269	Island	-0.142762	0.443595	AA	T
cg134422992	GATA2	5'UTR	chr3	128207819	Island	-0.139514	0.446329	EA	T
cg02836487	GATA2	5'UTR	chr3	128206457	Island	-0.137684	0.460139	AA	T
cg008470291	GATA2	5'UTR	chr3	128206844	Island	-0.147473	0.462913	AA	NT
cg12356743	GATA2	5'UTR	chr3	128207586	Island	-0.124569	0.50434	AA	T
cg02436004	GATA2	5'UTR	chr3	128211540	Island	-0.118483	0.525547	AA	T
cg008470293	GATA2	5'UTR	chr3	128206844	Island	0.11617	0.533719	EA	NT
cg229317383	GATA2	5'UTR	chr3	128206823	Island	0.111594	0.550061	EA	NT
cg025745262	GATA2	5'UTR	chr3	128208016	Island	0.107763	0.557164	EA	T
cg229317381	GATA2	5'UTR	chr3	128206823	Island	-0.116358	0.563281	AA	NT
cg271994941	GATA2	TSS1500	chr3	128213484	N_Shore	-0.107778	0.592585	AA	NT
cg21435190	GATA2	5'UTR	chr3	128208037	Island	-0.098653	0.597503	AA	T
cg029806933	GATA2	5'UTR	chr3	128208970	Island	0.0965684	0.605306	EA	NT
cg25772723	GATA2	5'UTR	chr3	128211126	Island	-0.0925058	0.620637	AA	T
cg064909883	GATA2	5'UTR	chr3	128212001	Island	-0.0912909	0.625252	EA	NT
cg043475823	GATA2	Body	chr3	128205496	Island	-0.0907387	0.627354	EA	NT
cg180653372	GATA2	5'UTR	chr3	128206703	Island	-0.0879907	0.632026	EA	T
cg235209303	GATA2	5'UTR	chr3	128206967	Island	-0.0876236	0.639268	EA	NT
cg19759549	GATA2	5'UTR	chr3	128211096	Island	-0.0875716	0.639468	AA	T
cg029806931	GATA2	5'UTR	chr3	128208970	Island	0.0943867	0.639579	AA	NT
cg19638477	GATA2	TSS1500	chr3	128212273	Island	-0.0835072	0.655147	AA	T
cg13483882	GATA2	TSS1500	chr3	128212476	S_Shore	0.0829521	0.6573	AA	T
cg134838823	GATA2	TSS1500	chr3	128212476	S_Shore	0.0825088	0.659021	EA	NT
cg252294703	GATA2	Body	chr3	128204413	N_Shore	-0.0825079	0.659025	EA	NT
cg22915582	GATA2	Body	chr3	128204047	N_Shore	0.081082	0.664572	AA	T
cg22801992	GATA2	5'UTR	chr3	128210000	Island	-0.0761755	0.683795	AA	T
cg271994943	GATA2	TSS1500	chr3	128213484	N_Shore	0.0755179	0.686386	EA	NT
cg09852607	GATA2	Body	chr3	128205200	N_Shore	0.074584	0.690072	AA	T
cg07195926	GATA2	Body	chr3	128203414	N_Shelf	0.0736083	0.693931	AA	T
cg028364872	GATA2	5'UTR	chr3	128206457	Island	-0.0682321	0.710596	EA	T
cg214351901	GATA2	5'UTR	chr3	128208037	Island	-0.0694661	0.730626	AA	NT
cg109357623	GATA2	Body	chr3	128202176	N_Shelf	-0.0636336	0.733795	EA	NT
cg180653371	GATA2	5'UTR	chr3	128206703	Island	-0.0622393	0.757777	AA	NT
cg150382862	GATA2	Body	chr3	128200723	OpenSea	0.0495316	0.787768	EA	T
cg06490988	GATA2	5'UTR	chr3	128212001	Island	-0.0485913	0.795188	AA	T
cg15038286	GATA2	Body	chr3	128200723	OpenSea	0.047294	0.800545	AA	T
cg08755743	GATA2	Body	chr3	128205418	N_Shore	0.0439443	0.814418	AA	T
cg10935762	GATA2	Body	chr3	128202176	N_Shelf	0.0411927	0.825856	AA	T
cg06115614	GATA2	Body	chr3	128205143	N_Shore	0.0361797	0.846783	AA	T
cg03839949	GATA2	5'UTR	chr3	128210541	Island	0.0360455	0.847345	AA	T
cg02574526	GATA2	5'UTR	chr3	128208016	Island	-0.0347337	0.852839	AA	T
cg27199494	GATA2	TSS1500	chr3	128213484	N_Shore	0.0315563	0.866174	AA	T
cg025745263	GATA2	5'UTR	chr3	128208016	Island	0.0288374	0.877615	EA	NT
cg07841173	GATA2	5'UTR	chr3	128210150	Island	0.0282849	0.879943	AA	T
cg06796779	GATA2	Body	chr3	128204927	N_Shore	0.0200713	0.914654	AA	T
cg025745261	GATA2	5'UTR	chr3	128208016	Island	0.0208655	0.917724	AA	NT
cg09024124	GATA2	1stExon	chr3	128207255	Island	-0.0175861	0.92519	AA	T
cg18065337	GATA2	5'UTR	chr3	128206703	Island	0.0135882	0.942164	AA	T
cg134422993	GATA2	5'UTR	chr3	128207819	Island	0.00960647	0.959095	EA	NT
cg07263393	GATA2	Body	chr3	128205274	N_Shore	-0.00743791	0.968323	AA	T
cg256868603	GATA2	5'UTR	chr3	128206949	Island	-0.00108609	0.995373	EA	NT
cg13808674	GATA2	5'UTR	chr3	128209319	Island	-0.0010706	0.995439	AA	T
cg01102073	GATA2	Body	chr3	128204813	N_Shore	0.000771614	0.996713	AA	T
cg04347582	GATA2	Body	chr3	128205496	Island	-0.000279751	0.998808	AA	T

## Sheet: GATA3
ProbeID	Gene	Group	chr	pos	Relation_to_Island	estimate.cor	P-value	Race	Tum
cg036692981	GATA3	Body	chr10	8102210	S_Shore	-0.613569	0.000665093	AA	NT
cg044922281	GATA3	Body	chr10	8101513	S_Shore	-0.581967	0.00145038	AA	NT
cg100898651	GATA3	Body	chr10	8100286	N_Shore	-0.544133	0.00334567	AA	NT
cg174899081	GATA3	Body	chr10	8101566	S_Shore	-0.538951	0.00372383	AA	NT
cg227709111	GATA3	Body	chr10	8101307	S_Shore	-0.530233	0.00444209	AA	NT
cg039351831	GATA3	Body	chr10	8100563	Island	-0.516571	0.00580343	AA	NT
cg256305141	GATA3	Body	chr10	8103415	S_Shelf	-0.513265	0.0061812	AA	NT
cg116794551	GATA3	Body	chr10	8100761	Island	-0.513234	0.0061848	AA	NT
cg15852223	GATA3	TSS1500	chr10	8096372	Island	-0.47669	0.00670409	AA	T
cg06230736	GATA3	TSS1500	chr10	8096650	Island	-0.467152	0.00805957	AA	T
cg20314737	GATA3	TSS1500	chr10	8096579	Island	-0.465362	0.00833818	AA	T
cg101639551	GATA3	Body	chr10	8101402	S_Shore	-0.496852	0.00837868	AA	NT
cg004633671	GATA3	Body	chr10	8103673	S_Shelf	-0.493686	0.00887016	AA	NT
cg228926071	GATA3	Body	chr10	8102583	S_Shore	-0.493408	0.00891443	AA	NT
cg04982951	GATA3	TSS1500	chr10	8096635	Island	-0.451336	0.0108178	AA	T
cg162679791	GATA3	Body	chr10	8100114	N_Shore	-0.479189	0.0114405	AA	NT
cg114300771	GATA3	Body	chr10	8099018	N_Shore	-0.478691	0.0115389	AA	NT
cg036692983	GATA3	Body	chr10	8102210	S_Shore	-0.441719	0.0128544	EA	NT
cg05671070	GATA3	TSS1500	chr10	8095960	Island	-0.397384	0.0268509	AA	T
cg044922283	GATA3	Body	chr10	8101513	S_Shore	-0.391607	0.0293591	EA	NT
cg012558941	GATA3	Body	chr10	8099218	N_Shore	-0.399557	0.0389402	AA	NT
cg256305143	GATA3	Body	chr10	8103415	S_Shelf	-0.369624	0.0407046	EA	NT
cg121814592	GATA3	Body	chr10	8098328	Island	-0.363733	0.0407155	EA	T
cg114300773	GATA3	Body	chr10	8099018	N_Shore	-0.36899	0.0410778	EA	NT
cg15330117	GATA3	TSS1500	chr10	8096669	Island	-0.367519	0.0419538	AA	T
cg004633673	GATA3	Body	chr10	8103673	S_Shelf	-0.367289	0.0420923	EA	NT
cg121814591	GATA3	Body	chr10	8098328	Island	-0.388164	0.0454191	AA	NT
cg262925211	GATA3	TSS1500	chr10	8095831	Island	0.385532	0.0470304	AA	NT
cg042137462	GATA3	Body	chr10	8106003	OpenSea	-0.345784	0.0525627	EA	T
cg012558942	GATA3	Body	chr10	8099218	N_Shore	-0.343056	0.0545812	EA	T
cg039351833	GATA3	Body	chr10	8100563	Island	-0.346977	0.0558263	EA	NT
cg08347183	GATA3	TSS1500	chr10	8096633	Island	-0.346384	0.0562749	AA	T
cg171245832	GATA3	Body	chr10	8097641	Island	-0.339043	0.0576611	EA	T
cg227709113	GATA3	Body	chr10	8101307	S_Shore	-0.34371	0.0583328	EA	NT
cg274091293	GATA3	Body	chr10	8111731	OpenSea	0.329725	0.070075	EA	NT
cg012248911	GATA3	TSS1500	chr10	8096368	Island	0.347636	0.0756041	AA	NT
cg19679989	GATA3	TSS1500	chr10	8096602	Island	-0.322717	0.0766113	AA	T
cg012558943	GATA3	Body	chr10	8099218	N_Shore	-0.321193	0.0780928	EA	NT
cg228926073	GATA3	Body	chr10	8102583	S_Shore	-0.320429	0.078844	EA	NT
cg100898653	GATA3	Body	chr10	8100286	N_Shore	-0.319659	0.0796066	EA	NT
cg185990691	GATA3	5'UTR	chr10	8096991	Island	-0.338499	0.0841555	AA	NT
cg227709112	GATA3	Body	chr10	8101307	S_Shore	-0.309863	0.0843691	EA	T
cg053567383	GATA3	TSS1500	chr10	8096319	Island	-0.311267	0.0882917	EA	NT
cg114300772	GATA3	Body	chr10	8099018	N_Shore	-0.304498	0.0901753	EA	T
cg228926072	GATA3	Body	chr10	8102583	S_Shore	-0.300982	0.0941426	EA	T
cg152672322	GATA3	Body	chr10	8097689	Island	-0.299302	0.0960842	EA	T
cg15187550	GATA3	TSS1500	chr10	8096370	Island	-0.300199	0.100829	AA	T
cg174899083	GATA3	Body	chr10	8101566	S_Shore	-0.296908	0.104804	EA	NT
cg121814593	GATA3	Body	chr10	8098328	Island	-0.290542	0.112827	EA	NT
cg04641787	GATA3	TSS1500	chr10	8096154	Island	-0.287802	0.116417	AA	T
cg101639553	GATA3	Body	chr10	8101402	S_Shore	-0.286091	0.118702	EA	NT
cg226477131	GATA3	TSS1500	chr10	8095697	Island	0.304584	0.122408	AA	NT
cg193158632	GATA3	TSS1500	chr10	8096597	Island	-0.275673	0.12672	EA	T
cg068707281	GATA3	Body	chr10	8095363	Island	-0.301169	0.12687	AA	NT
cg116794552	GATA3	Body	chr10	8100761	Island	-0.271657	0.132573	EA	T
cg044922282	GATA3	Body	chr10	8101513	S_Shore	-0.271414	0.132934	EA	T
cg100898652	GATA3	Body	chr10	8100286	N_Shore	-0.270695	0.134005	EA	T
cg01224891	GATA3	TSS1500	chr10	8096368	Island	-0.275206	0.134024	AA	T
cg116794553	GATA3	Body	chr10	8100761	Island	-0.272687	0.137767	EA	NT
cg101639552	GATA3	Body	chr10	8101402	S_Shore	-0.267787	0.138398	EA	T
cg110183372	GATA3	TSS200	chr10	8095495	Island	-0.266351	0.140608	EA	T
cg050718982	GATA3	TSS1500	chr10	8095728	Island	-0.259022	0.152282	EA	T
cg057215151	GATA3	Body	chr10	8095288	Island	-0.280034	0.157146	AA	NT
cg042137461	GATA3	Body	chr10	8106003	OpenSea	-0.276247	0.163071	AA	NT
cg13431023	GATA3	TSS1500	chr10	8096220	Island	-0.2537	0.168466	AA	T
cg087071123	GATA3	TSS1500	chr10	8095764	Island	-0.253124	0.169468	EA	NT
cg256305142	GATA3	Body	chr10	8103415	S_Shelf	-0.248612	0.170044	EA	T
cg056710703	GATA3	TSS1500	chr10	8095960	Island	-0.246496	0.181298	EA	NT
cg04213746	GATA3	Body	chr10	8106003	OpenSea	0.245172	0.18373	AA	T
cg049829512	GATA3	TSS1500	chr10	8096635	Island	-0.237472	0.190631	EA	T
cg07578663	GATA3	TSS1500	chr10	8096600	Island	-0.239426	0.194544	AA	T
cg158522233	GATA3	TSS1500	chr10	8096372	Island	0.238308	0.1967	EA	NT
cg004633672	GATA3	Body	chr10	8103673	S_Shelf	-0.232724	0.199915	EA	T
cg09728012	GATA3	TSS1500	chr10	8096305	Island	-0.236532	0.200157	AA	T
cg04050331	GATA3	TSS1500	chr10	8096088	Island	-0.236327	0.200559	AA	T
cg015226921	GATA3	3'UTR	chr10	8117015	OpenSea	-0.253351	0.202281	AA	NT
cg057215152	GATA3	Body	chr10	8095288	Island	0.229822	0.205741	EA	T
cg135438541	GATA3	TSS200	chr10	8095477	Island	0.249552	0.20936	AA	NT
cg134310233	GATA3	TSS1500	chr10	8096220	Island	-0.231712	0.209749	EA	NT
cg19315863	GATA3	TSS1500	chr10	8096597	Island	-0.228162	0.217012	AA	T
cg150437233	GATA3	Body	chr10	8106006	OpenSea	0.22729	0.218823	EA	NT
cg181876801	GATA3	TSS1500	chr10	8095825	Island	0.244356	0.219313	AA	NT
cg039351832	GATA3	Body	chr10	8100563	Island	-0.222975	0.219948	EA	T
cg185990693	GATA3	5'UTR	chr10	8096991	Island	-0.225498	0.222576	EA	NT
cg187386473	GATA3	TSS1500	chr10	8096158	Island	-0.225445	0.222686	EA	NT
cg05356738	GATA3	TSS1500	chr10	8096319	Island	-0.219941	0.234486	AA	T
cg053567382	GATA3	TSS1500	chr10	8096319	Island	-0.216233	0.234575	EA	T
cg151875501	GATA3	TSS1500	chr10	8096370	Island	0.235364	0.237281	AA	NT
cg075164701	GATA3	TSS1500	chr10	8095651	Island	0.232731	0.242722	AA	NT
cg097280122	GATA3	TSS1500	chr10	8096305	Island	-0.209746	0.249252	EA	T
cg110183371	GATA3	TSS200	chr10	8095495	Island	0.229536	0.249434	AA	NT
cg153301172	GATA3	TSS1500	chr10	8096669	Island	-0.207677	0.254059	EA	T
cg062307362	GATA3	TSS1500	chr10	8096650	Island	-0.207148	0.255297	EA	T
cg08707112	GATA3	TSS1500	chr10	8095764	Island	-0.209834	0.257228	AA	T
cg246472762	GATA3	TSS1500	chr10	8096311	Island	-0.205049	0.260251	EA	T
cg17891011	GATA3	TSS1500	chr10	8096152	Island	-0.206432	0.2652	AA	T
cg13814485	GATA3	TSS200	chr10	8095500	Island	-0.203533	0.272116	AA	T
cg138144851	GATA3	TSS200	chr10	8095500	Island	0.215495	0.280361	AA	NT
cg203147371	GATA3	TSS1500	chr10	8096579	Island	0.213579	0.284763	AA	NT
cg175661181	GATA3	TSS1500	chr10	8095797	Island	0.21172	0.289077	AA	NT
cg083471832	GATA3	TSS1500	chr10	8096633	Island	-0.193105	0.28964	EA	T
cg079894903	GATA3	3'UTR	chr10	8117026	OpenSea	-0.193387	0.297241	EA	NT
cg075786632	GATA3	TSS1500	chr10	8096600	Island	-0.189768	0.298213	EA	T
cg143275311	GATA3	5'UTR	chr10	8097331	Island	-0.2063	0.301885	AA	NT
cg124051391	GATA3	Body	chr10	8106035	OpenSea	-0.203956	0.307531	AA	NT
cg060229421	GATA3	TSS200	chr10	8095484	Island	0.203708	0.308134	AA	NT
cg057215153	GATA3	Body	chr10	8095288	Island	-0.18856	0.309693	EA	NT
cg040503313	GATA3	TSS1500	chr10	8096088	Island	-0.186246	0.315779	EA	NT
cg246472761	GATA3	TSS1500	chr10	8096311	Island	0.198117	0.321881	AA	NT
cg274091291	GATA3	Body	chr10	8111731	OpenSea	-0.195348	0.328827	AA	NT
cg046417873	GATA3	TSS1500	chr10	8096154	Island	-0.180761	0.330493	EA	NT
cg193158631	GATA3	TSS1500	chr10	8096597	Island	0.192168	0.336917	AA	NT
cg110183373	GATA3	TSS200	chr10	8095495	Island	0.178187	0.337541	EA	NT
cg012248912	GATA3	TSS1500	chr10	8096368	Island	-0.174466	0.33957	EA	T
cg053567381	GATA3	TSS1500	chr10	8096319	Island	0.190298	0.34173	AA	NT
cg196799892	GATA3	TSS1500	chr10	8096602	Island	-0.173482	0.342345	EA	T
cg150437231	GATA3	Body	chr10	8106006	OpenSea	-0.187748	0.348358	AA	NT
cg158522232	GATA3	TSS1500	chr10	8096372	Island	-0.170638	0.350438	EA	T
cg060229422	GATA3	TSS200	chr10	8095484	Island	-0.165098	0.366528	EA	T
cg18599069	GATA3	5'UTR	chr10	8096991	Island	-0.167122	0.368865	AA	T
cg134310232	GATA3	TSS1500	chr10	8096220	Island	-0.163167	0.372238	EA	T
cg134094491	GATA3	5'UTR	chr10	8097354	Island	-0.175003	0.38262	AA	NT
cg196799891	GATA3	TSS1500	chr10	8096602	Island	0.166725	0.405875	AA	NT
cg117311143	GATA3	TSS1500	chr10	8096064	Island	-0.15455	0.406457	EA	NT
cg18187680	GATA3	TSS1500	chr10	8095825	Island	-0.154236	0.407426	AA	T
cg152672321	GATA3	Body	chr10	8097689	Island	-0.165269	0.410043	AA	NT
cg138144852	GATA3	TSS200	chr10	8095500	Island	-0.148289	0.41796	EA	T
cg162679793	GATA3	Body	chr10	8100114	N_Shore	-0.150702	0.418382	EA	NT
cg15043723	GATA3	Body	chr10	8106006	OpenSea	0.145501	0.434807	AA	T
cg236876543	GATA3	3'UTR	chr10	8117064	OpenSea	-0.145399	0.43513	EA	NT
cg140986811	GATA3	TSS1500	chr10	8096818	Island	-0.156512	0.435627	AA	NT
cg127307713	GATA3	TSS1500	chr10	8095996	Island	-0.143201	0.442178	EA	NT
cg083471831	GATA3	TSS1500	chr10	8096633	Island	-0.152204	0.44852	AA	NT
cg11731114	GATA3	TSS1500	chr10	8096064	Island	-0.139984	0.452606	AA	T
cg178910113	GATA3	TSS1500	chr10	8096152	Island	-0.139005	0.455804	EA	NT
cg23058185	GATA3	TSS1500	chr10	8095985	Island	-0.137765	0.459873	AA	T
cg050718983	GATA3	TSS1500	chr10	8095728	Island	0.13775	0.45992	EA	NT
cg171245831	GATA3	Body	chr10	8097641	Island	-0.147082	0.464113	AA	NT
cg175661182	GATA3	TSS1500	chr10	8095797	Island	-0.132157	0.470896	EA	T
cg143275312	GATA3	5'UTR	chr10	8097331	Island	-0.12782	0.485702	EA	T
cg127307711	GATA3	TSS1500	chr10	8095996	Island	0.139955	0.486271	AA	NT
cg187386472	GATA3	TSS1500	chr10	8096158	Island	-0.127195	0.487857	EA	T
cg04492228	GATA3	Body	chr10	8101513	S_Shore	-0.127519	0.494217	AA	T
cg14327531	GATA3	5'UTR	chr10	8097331	Island	-0.127024	0.495906	AA	T
cg230581851	GATA3	TSS1500	chr10	8095985	Island	0.135946	0.498964	AA	NT
cg011660712	GATA3	TSS1500	chr10	8095687	Island	-0.122577	0.503916	EA	T
cg239431361	GATA3	TSS1500	chr10	8095755	Island	0.134377	0.503978	AA	NT
cg162679792	GATA3	Body	chr10	8100114	N_Shore	-0.121533	0.507583	EA	T
cg24647276	GATA3	TSS1500	chr10	8096311	Island	-0.120144	0.519716	AA	T
cg230581853	GATA3	TSS1500	chr10	8095985	Island	-0.119092	0.523407	EA	NT
cg087071121	GATA3	TSS1500	chr10	8095764	Island	0.125766	0.531928	AA	NT
cg185990692	GATA3	5'UTR	chr10	8096991	Island	-0.114472	0.53273	EA	T
cg174899082	GATA3	Body	chr10	8101566	S_Shore	-0.114419	0.532919	EA	T
cg153301171	GATA3	TSS1500	chr10	8096669	Island	-0.121637	0.545585	AA	NT
cg13409449	GATA3	5'UTR	chr10	8097354	Island	-0.112673	0.546189	AA	T
cg097280123	GATA3	TSS1500	chr10	8096305	Island	-0.110683	0.553343	EA	NT
cg23943136	GATA3	TSS1500	chr10	8095755	Island	-0.108023	0.562976	AA	T
cg239431362	GATA3	TSS1500	chr10	8095755	Island	-0.10585	0.564223	EA	T
cg134094492	GATA3	5'UTR	chr10	8097354	Island	-0.105078	0.567085	EA	T
cg226477133	GATA3	TSS1500	chr10	8095697	Island	0.104614	0.57543	EA	NT
cg06022942	GATA3	TSS200	chr10	8095484	Island	-0.102202	0.584317	AA	T
cg056710701	GATA3	TSS1500	chr10	8095960	Island	0.110071	0.584689	AA	NT
cg040503312	GATA3	TSS1500	chr10	8096088	Island	-0.09901	0.589798	EA	T
cg075164702	GATA3	TSS1500	chr10	8095651	Island	-0.0981267	0.593137	EA	T
cg175661183	GATA3	TSS1500	chr10	8095797	Island	0.0996172	0.593908	EA	NT
cg015226923	GATA3	3'UTR	chr10	8117015	OpenSea	-0.0995297	0.594234	EA	NT
cg012248913	GATA3	TSS1500	chr10	8096368	Island	-0.0992072	0.595435	EA	NT
cg153301173	GATA3	TSS1500	chr10	8096669	Island	0.0981961	0.599209	EA	NT
cg11018337	GATA3	TSS200	chr10	8095495	Island	-0.0974702	0.601925	AA	T
cg13543854	GATA3	TSS200	chr10	8095477	Island	-0.0964149	0.605882	AA	T
cg143275313	GATA3	5'UTR	chr10	8097331	Island	-0.0960304	0.607327	EA	NT
cg17124583	GATA3	Body	chr10	8097641	Island	-0.0947894	0.612	AA	T
cg15267232	GATA3	Body	chr10	8097689	Island	-0.092946	0.618968	AA	T
cg187386471	GATA3	TSS1500	chr10	8096158	Island	0.100196	0.619011	AA	NT
cg046417871	GATA3	TSS1500	chr10	8096154	Island	0.097772	0.62756	AA	NT
cg239431363	GATA3	TSS1500	chr10	8095755	Island	0.0902538	0.629203	EA	NT
cg134094493	GATA3	5'UTR	chr10	8097354	Island	-0.089345	0.632673	EA	NT
cg042137463	GATA3	Body	chr10	8106003	OpenSea	0.0880502	0.637631	EA	NT
cg083471833	GATA3	TSS1500	chr10	8096633	Island	0.0872597	0.640666	EA	NT
cg226477132	GATA3	TSS1500	chr10	8095697	Island	-0.0853126	0.64247	EA	T
cg236876542	GATA3	3'UTR	chr10	8117064	OpenSea	0.0844835	0.645717	EA	T
cg22647713	GATA3	TSS1500	chr10	8095697	Island	-0.0848721	0.649865	AA	T
cg14098681	GATA3	TSS1500	chr10	8096818	Island	-0.0835737	0.654889	AA	T
cg140986812	GATA3	TSS1500	chr10	8096818	Island	-0.082023	0.655391	EA	T
cg062307361	GATA3	TSS1500	chr10	8096650	Island	-0.0894916	0.657114	AA	NT
cg01255894	GATA3	Body	chr10	8099218	N_Shore	-0.082651	0.658469	AA	T
cg17566118	GATA3	TSS1500	chr10	8095797	Island	-0.082047	0.660816	AA	T
cg178910112	GATA3	TSS1500	chr10	8096152	Island	-0.0761365	0.678757	EA	T
cg274091292	GATA3	Body	chr10	8111731	OpenSea	0.0758863	0.679757	EA	T
cg203147372	GATA3	TSS1500	chr10	8096579	Island	-0.0751967	0.682516	EA	T
cg151875502	GATA3	TSS1500	chr10	8096370	Island	-0.0748201	0.684024	EA	T
cg050718981	GATA3	TSS1500	chr10	8095728	Island	0.0808733	0.688418	AA	NT
cg247978401	GATA3	Body	chr10	8095173	Island	-0.0806487	0.689241	AA	NT
cg07516470	GATA3	TSS1500	chr10	8095651	Island	0.0739628	0.692528	AA	T
cg17489908	GATA3	Body	chr10	8101566	S_Shore	-0.0725056	0.698301	AA	T
cg196799893	GATA3	TSS1500	chr10	8096602	Island	0.0720714	0.700024	EA	NT
cg26292521	GATA3	TSS1500	chr10	8095831	Island	-0.0713121	0.703041	AA	T
cg087071122	GATA3	TSS1500	chr10	8095764	Island	-0.0699718	0.703545	EA	T
cg01522692	GATA3	3'UTR	chr10	8117015	OpenSea	-0.0707699	0.705198	AA	T
cg150437232	GATA3	Body	chr10	8106006	OpenSea	-0.068037	0.711388	EA	T
cg16267979	GATA3	Body	chr10	8100114	N_Shore	-0.0690797	0.711937	AA	T
cg10163955	GATA3	Body	chr10	8101402	S_Shore	0.0688738	0.71276	AA	T
cg12181459	GATA3	Body	chr10	8098328	Island	0.0676217	0.717768	AA	T
cg10089865	GATA3	Body	chr10	8100286	N_Shore	0.0647923	0.729127	AA	T
cg25630514	GATA3	Body	chr10	8103415	S_Shelf	-0.0642181	0.731438	AA	T
cg135438542	GATA3	TSS200	chr10	8095477	Island	-0.0625655	0.733724	EA	T
cg18738647	GATA3	TSS1500	chr10	8096158	Island	-0.0612374	0.743478	AA	T
cg03935183	GATA3	Body	chr10	8100563	Island	0.0611399	0.743873	AA	T
cg05071898	GATA3	TSS1500	chr10	8095728	Island	-0.0546367	0.770347	AA	T
cg151875503	GATA3	TSS1500	chr10	8096370	Island	0.0544575	0.77108	EA	NT
cg015226922	GATA3	3'UTR	chr10	8117015	OpenSea	-0.0527226	0.774436	EA	T
cg011660711	GATA3	TSS1500	chr10	8095687	Island	0.0562932	0.780331	AA	NT
cg00463367	GATA3	Body	chr10	8103673	S_Shelf	-0.0520631	0.780896	AA	T
cg049829511	GATA3	TSS1500	chr10	8096635	Island	-0.0503633	0.802997	AA	NT
cg193158633	GATA3	TSS1500	chr10	8096597	Island	0.0455735	0.807663	EA	NT
cg124051393	GATA3	Body	chr10	8106035	OpenSea	0.045389	0.808428	EA	NT
cg06870728	GATA3	Body	chr10	8095363	Island	-0.0451571	0.809389	AA	T
cg24797840	GATA3	Body	chr10	8095173	Island	0.0443515	0.812728	AA	T
cg127307712	GATA3	TSS1500	chr10	8095996	Island	-0.0433392	0.813805	EA	T
cg05721515	GATA3	Body	chr10	8095288	Island	-0.0412801	0.825492	AA	T
cg117311142	GATA3	TSS1500	chr10	8096064	Island	-0.0397727	0.828892	EA	T
cg075786633	GATA3	TSS1500	chr10	8096600	Island	-0.0400597	0.830576	EA	NT
cg247978402	GATA3	Body	chr10	8095173	Island	0.039119	0.831665	EA	T
cg247978403	GATA3	Body	chr10	8095173	Island	0.0358458	0.84818	EA	NT
cg079894901	GATA3	3'UTR	chr10	8117026	OpenSea	-0.0385913	0.84844	AA	NT
cg079894902	GATA3	3'UTR	chr10	8117026	OpenSea	-0.0351353	0.848599	EA	T
cg040503311	GATA3	TSS1500	chr10	8096088	Island	0.0384213	0.849101	AA	NT
cg068707283	GATA3	Body	chr10	8095363	Island	-0.0351116	0.851255	EA	NT
cg158522231	GATA3	TSS1500	chr10	8096372	Island	-0.0376308	0.852172	AA	NT
cg262925213	GATA3	TSS1500	chr10	8095831	Island	-0.0342694	0.854785	EA	NT
cg138144853	GATA3	TSS200	chr10	8095500	Island	0.0338842	0.8564	EA	NT
cg246472763	GATA3	TSS1500	chr10	8096311	Island	-0.0335871	0.857647	EA	NT
cg124051392	GATA3	Body	chr10	8106035	OpenSea	0.0329914	0.857741	EA	T
cg049829513	GATA3	TSS1500	chr10	8096635	Island	-0.0332992	0.858855	EA	NT
cg203147373	GATA3	TSS1500	chr10	8096579	Island	-0.0330581	0.859867	EA	NT
cg230581852	GATA3	TSS1500	chr10	8095985	Island	-0.0312157	0.865326	EA	T
cg056710702	GATA3	TSS1500	chr10	8095960	Island	0.0297685	0.871517	EA	T
cg134310231	GATA3	TSS1500	chr10	8096220	Island	0.0325497	0.871957	AA	NT
cg262925212	GATA3	TSS1500	chr10	8095831	Island	-0.0293589	0.873271	EA	T
cg07989490	GATA3	3'UTR	chr10	8117026	OpenSea	-0.0298017	0.873555	AA	T
cg236876541	GATA3	3'UTR	chr10	8117064	OpenSea	-0.0286229	0.887301	AA	NT
cg046417872	GATA3	TSS1500	chr10	8096154	Island	-0.0246544	0.893452	EA	T
cg12730771	GATA3	TSS1500	chr10	8095996	Island	-0.0242625	0.896918	AA	T
cg075164703	GATA3	TSS1500	chr10	8095651	Island	0.0239386	0.898287	EA	NT
cg062307363	GATA3	TSS1500	chr10	8096650	Island	-0.0238627	0.898608	EA	NT
cg181876802	GATA3	TSS1500	chr10	8095825	Island	-0.0231125	0.900081	EA	T
cg068707282	GATA3	Body	chr10	8095363	Island	0.02115	0.908528	EA	T
cg12405139	GATA3	Body	chr10	8106035	OpenSea	0.0214344	0.908881	AA	T
cg075786631	GATA3	TSS1500	chr10	8096600	Island	-0.0223382	0.911938	AA	NT
cg178910111	GATA3	TSS1500	chr10	8096152	Island	-0.0215858	0.914894	AA	NT
cg011660713	GATA3	TSS1500	chr10	8095687	Island	-0.0173899	0.926022	EA	NT
cg171245833	GATA3	Body	chr10	8097641	Island	0.016032	0.931785	EA	NT
cg11679455	GATA3	Body	chr10	8100761	Island	0.0156839	0.933263	AA	T
cg036692982	GATA3	Body	chr10	8102210	S_Shore	0.0143468	0.937882	EA	T
cg01166071	GATA3	TSS1500	chr10	8095687	Island	0.0143617	0.938878	AA	T
cg135438543	GATA3	TSS200	chr10	8095477	Island	0.0135792	0.942202	EA	NT
cg181876803	GATA3	TSS1500	chr10	8095825	Island	-0.0133076	0.943357	EA	NT
cg27409129	GATA3	Body	chr10	8111731	OpenSea	0.011919	0.949259	AA	T
cg117311141	GATA3	TSS1500	chr10	8096064	Island	0.0114419	0.95483	AA	NT
cg22770911	GATA3	Body	chr10	8101307	S_Shore	-0.00995717	0.957603	AA	T
cg060229423	GATA3	TSS200	chr10	8095484	Island	0.00855975	0.963549	EA	NT
cg22892607	GATA3	Body	chr10	8102583	S_Shore	0.0080215	0.965839	AA	T
cg03669298	GATA3	Body	chr10	8102210	S_Shore	0.00714315	0.969578	AA	T
cg097280121	GATA3	TSS1500	chr10	8096305	Island	-0.00689278	0.97278	AA	NT
cg23687654	GATA3	3'UTR	chr10	8117064	OpenSea	-0.00601234	0.974392	AA	T
cg140986813	GATA3	TSS1500	chr10	8096818	Island	0.00323833	0.986206	EA	NT
cg11430077	GATA3	Body	chr10	8099018	N_Shore	0.00314065	0.986622	AA	T
cg152672323	GATA3	Body	chr10	8097689	Island	-0.00145308	0.99381	EA	NT

## Sheet: GATA4
ProbeID	Gene	Group	chr	pos	Relation_to_Island	estimate.cor	P-value	Race	Tum
cg249103522	GATA4	Body	chr8	11601603	OpenSea	0.500212	0.00355216	EA	T
cg191725751	GATA4	Body	chr8	11567721	S_Shore	0.452805	0.0177063	AA	NT
cg036288201	GATA4	Body	chr8	11607557	Island	0.443006	0.0206551	AA	NT
cg21073927	GATA4	5'UTR	chr8	11562155	Island	0.411007	0.0216239	AA	T
cg18119192	GATA4	Body	chr8	11567691	S_Shore	0.362955	0.044768	AA	T
cg168168742	GATA4	Body	chr8	11578850	OpenSea	0.33306	0.0625055	EA	T
cg035790452	GATA4	Body	chr8	11579013	OpenSea	0.325844	0.0687671	EA	T
cg123950122	GATA4	Body	chr8	11607386	Island	0.325475	0.0690995	EA	T
cg10451078	GATA4	TSS1500	chr8	11560851	Island	0.328161	0.0714943	AA	T
cg03579045	GATA4	Body	chr8	11579013	OpenSea	0.320967	0.0783143	AA	T
cg09130043	GATA4	TSS1500	chr8	11561283	Island	0.320169	0.0791011	AA	T
cg064074171	GATA4	Body	chr8	11614568	OpenSea	0.342108	0.0806939	AA	NT
cg14379719	GATA4	TSS1500	chr8	11561508	Island	0.311735	0.0877891	AA	T
cg104510783	GATA4	TSS1500	chr8	11560851	Island	0.310356	0.0892764	EA	NT
cg06407417	GATA4	Body	chr8	11614568	OpenSea	0.310128	0.089524	AA	T
cg123950123	GATA4	Body	chr8	11607386	Island	0.306534	0.0934982	EA	NT
cg06704518	GATA4	5'UTR	chr8	11565530	Island	0.302671	0.0979192	AA	T
cg136801882	GATA4	TSS1500	chr8	11560486	Island	0.293724	0.10275	EA	T
cg132935351	GATA4	Body	chr8	11597251	OpenSea	0.318045	0.105941	AA	NT
cg054123331	GATA4	TSS1500	chr8	11560838	Island	0.315687	0.1087	AA	NT
cg067070812	GATA4	TSS1500	chr8	11560779	Island	-0.287622	0.110435	EA	T
cg126376762	GATA4	Body	chr8	11587161	OpenSea	0.282168	0.117662	EA	T
cg191725752	GATA4	Body	chr8	11567721	S_Shore	-0.2799	0.120768	EA	T
cg181239482	GATA4	TSS1500	chr8	11560781	Island	-0.2786	0.122577	EA	T
cg05412333	GATA4	TSS1500	chr8	11560838	Island	0.281593	0.124868	AA	T
cg119815991	GATA4	Body	chr8	11566526	Island	0.297934	0.131204	AA	NT
cg19172575	GATA4	Body	chr8	11567721	S_Shore	0.272842	0.137535	AA	T
cg149004712	GATA4	TSS200	chr8	11561620	Island	-0.266485	0.1404	EA	T
cg14666113	GATA4	1stExon	chr8	11561724	Island	0.269879	0.14203	AA	T
cg015465631	GATA4	Body	chr8	11567189	Island	0.288979	0.143761	AA	NT
cg091300432	GATA4	TSS1500	chr8	11561283	Island	0.263932	0.144387	EA	T
cg181191921	GATA4	Body	chr8	11567691	S_Shore	0.284509	0.150343	AA	NT
cg23972785	GATA4	Body	chr8	11611189	S_Shelf	-0.264279	0.150814	AA	T
cg249103521	GATA4	Body	chr8	11601603	OpenSea	0.277453	0.161168	AA	NT
cg16810626	GATA4	Body	chr8	11594003	OpenSea	0.255009	0.166206	AA	T
cg131662131	GATA4	TSS1500	chr8	11560563	Island	0.272471	0.169135	AA	NT
cg181270031	GATA4	Body	chr8	11614472	OpenSea	0.269217	0.174487	AA	NT
cg083795863	GATA4	TSS1500	chr8	11560451	Island	0.247506	0.179458	EA	NT
cg156446261	GATA4	3'UTR	chr8	11616798	OpenSea	0.263129	0.184816	AA	NT
cg064074172	GATA4	Body	chr8	11614568	OpenSea	0.240238	0.185365	EA	T
cg156446262	GATA4	3'UTR	chr8	11616798	OpenSea	0.239219	0.187294	EA	T
cg16803596	GATA4	TSS1500	chr8	11561498	Island	0.242574	0.188565	AA	T
cg004126752	GATA4	Body	chr8	11577758	OpenSea	0.237475	0.190627	EA	T
cg181239481	GATA4	TSS1500	chr8	11560781	Island	0.25681	0.195978	AA	NT
cg04880278	GATA4	Body	chr8	11597172	OpenSea	0.238109	0.197084	AA	T
cg036288202	GATA4	Body	chr8	11607557	Island	0.233693	0.197996	EA	T
cg20279283	GATA4	Body	chr8	11566863	Island	0.236692	0.199843	AA	T
cg168106262	GATA4	Body	chr8	11594003	OpenSea	0.23134	0.202678	EA	T
cg083795862	GATA4	TSS1500	chr8	11560451	Island	0.230739	0.203887	EA	T
cg059308811	GATA4	TSS1500	chr8	11560540	Island	0.249875	0.208751	AA	NT
cg035790453	GATA4	Body	chr8	11579013	OpenSea	-0.227228	0.218952	EA	NT
cg01546563	GATA4	Body	chr8	11567189	Island	0.225359	0.222867	AA	T
cg048802781	GATA4	Body	chr8	11597172	OpenSea	0.241907	0.224113	AA	NT
cg067070811	GATA4	TSS1500	chr8	11560779	Island	0.237095	0.233749	AA	NT
cg259457881	GATA4	Body	chr8	11570318	S_Shelf	-0.235133	0.237756	AA	NT
cg02726121	GATA4	TSS200	chr8	11561531	Island	0.218402	0.237858	AA	T
cg104510782	GATA4	TSS1500	chr8	11560851	Island	0.214307	0.238869	EA	T
cg260205131	GATA4	Body	chr8	11568356	S_Shore	0.233511	0.241102	AA	NT
cg202792831	GATA4	Body	chr8	11566863	Island	0.233101	0.241952	AA	NT
cg04233840	GATA4	TSS1500	chr8	11560621	Island	0.216063	0.243046	AA	T
cg181191922	GATA4	Body	chr8	11567691	S_Shore	0.207762	0.25386	EA	T
cg246464143	GATA4	5'UTR	chr8	11565725	Island	0.207691	0.262231	EA	NT
cg059308812	GATA4	TSS1500	chr8	11560540	Island	0.202008	0.26754	EA	T
cg125676152	GATA4	Body	chr8	11609706	S_Shore	0.199837	0.272824	EA	T
cg146661131	GATA4	1stExon	chr8	11561724	Island	0.215024	0.281439	AA	NT
cg14487356	GATA4	5'UTR	chr8	11565277	Island	0.198324	0.284838	AA	T
cg177952401	GATA4	Body	chr8	11568257	S_Shore	-0.212869	0.286406	AA	NT
cg11981599	GATA4	Body	chr8	11566526	Island	0.197175	0.287695	AA	T
cg239727853	GATA4	Body	chr8	11611189	S_Shelf	0.196805	0.28862	EA	NT
cg168106261	GATA4	Body	chr8	11594003	OpenSea	0.209839	0.293482	AA	NT
cg03628820	GATA4	Body	chr8	11607557	Island	0.193632	0.296617	AA	T
cg181270033	GATA4	Body	chr8	11614472	OpenSea	0.191589	0.301844	EA	NT
cg05930881	GATA4	TSS1500	chr8	11560540	Island	0.186624	0.314777	AA	T
cg23916205	GATA4	Body	chr8	11614368	OpenSea	0.185542	0.317642	AA	T
cg08379586	GATA4	TSS1500	chr8	11560451	Island	0.184718	0.319836	AA	T
cg027261212	GATA4	TSS200	chr8	11561531	Island	-0.179577	0.325386	EA	T
cg054123332	GATA4	TSS1500	chr8	11560838	Island	0.17442	0.3397	EA	T
cg096269841	GATA4	Body	chr8	11566096	Island	0.189541	0.343688	AA	NT
cg17795240	GATA4	Body	chr8	11568257	S_Shore	0.175329	0.34547	AA	T
cg22320962	GATA4	TSS1500	chr8	11560299	Island	0.17458	0.347569	AA	T
cg181270032	GATA4	Body	chr8	11614472	OpenSea	0.169727	0.353053	EA	T
cg13434842	GATA4	Body	chr8	11567896	S_Shore	0.165203	0.374467	AA	T
cg042338401	GATA4	TSS1500	chr8	11560621	Island	0.177248	0.376447	AA	NT
cg12637676	GATA4	Body	chr8	11587161	OpenSea	-0.162584	0.382192	AA	T
cg067045183	GATA4	5'UTR	chr8	11565530	Island	0.161656	0.384951	EA	NT
cg06707081	GATA4	TSS1500	chr8	11560779	Island	0.1602	0.389302	AA	T
cg005952371	GATA4	TSS1500	chr8	11560763	Island	0.163083	0.416352	AA	NT
cg181191923	GATA4	Body	chr8	11567691	S_Shore	0.150829	0.417986	EA	NT
cg035790451	GATA4	Body	chr8	11579013	OpenSea	-0.162401	0.418328	AA	NT
cg202792832	GATA4	Body	chr8	11566863	Island	0.147658	0.419964	EA	T
cg125676151	GATA4	Body	chr8	11609706	S_Shore	-0.161457	0.421076	AA	NT
cg16816874	GATA4	Body	chr8	11578850	OpenSea	0.149575	0.421912	AA	T
cg126376763	GATA4	Body	chr8	11587161	OpenSea	0.145625	0.43441	EA	NT
cg00412675	GATA4	Body	chr8	11577758	OpenSea	0.14445	0.438168	AA	T
cg036288203	GATA4	Body	chr8	11607557	Island	0.141905	0.446363	EA	NT
cg067070813	GATA4	TSS1500	chr8	11560779	Island	0.140147	0.452075	EA	NT
cg27100236	GATA4	TSS1500	chr8	11561458	Island	0.133499	0.474015	AA	T
cg00595237	GATA4	TSS1500	chr8	11560763	Island	0.130869	0.482846	AA	T
cg249103523	GATA4	Body	chr8	11601603	OpenSea	0.130108	0.485418	EA	NT
cg15644626	GATA4	3'UTR	chr8	11616798	OpenSea	-0.126678	0.49709	AA	T
cg246464141	GATA4	5'UTR	chr8	11565725	Island	0.133558	0.506604	AA	NT
cg067077652	GATA4	Body	chr8	11604273	N_Shelf	-0.120819	0.510099	EA	T
cg09626984	GATA4	Body	chr8	11566096	Island	0.122636	0.51103	AA	T
cg26020513	GATA4	Body	chr8	11568356	S_Shore	0.122612	0.511112	AA	T
cg239162052	GATA4	Body	chr8	11614368	OpenSea	0.118526	0.51822	EA	T
cg239727852	GATA4	Body	chr8	11611189	S_Shelf	0.118122	0.519656	EA	T
cg143797193	GATA4	TSS1500	chr8	11561508	Island	0.119334	0.522556	EA	NT
cg223209621	GATA4	TSS1500	chr8	11560299	Island	0.127039	0.527749	AA	NT
cg13166213	GATA4	TSS1500	chr8	11560563	Island	0.117827	0.527858	AA	T
cg243871263	GATA4	3'UTR	chr8	11617293	OpenSea	-0.117802	0.527946	EA	NT
cg252166961	GATA4	5'UTR	chr8	11565351	Island	0.126215	0.530453	AA	NT
cg027261211	GATA4	TSS200	chr8	11561531	Island	0.125042	0.53431	AA	NT
cg13293535	GATA4	Body	chr8	11597251	OpenSea	0.115604	0.535726	AA	T
cg239162051	GATA4	Body	chr8	11614368	OpenSea	0.123967	0.537858	AA	NT
cg042338403	GATA4	TSS1500	chr8	11560621	Island	0.114348	0.540197	EA	NT
cg259457882	GATA4	Body	chr8	11570318	S_Shelf	-0.109518	0.550721	EA	T
cg18123948	GATA4	TSS1500	chr8	11560781	Island	0.111192	0.551509	AA	T
cg259457883	GATA4	Body	chr8	11570318	S_Shelf	0.109734	0.556771	EA	NT
cg181239483	GATA4	TSS1500	chr8	11560781	Island	0.109684	0.556952	EA	NT
cg25216696	GATA4	5'UTR	chr8	11565351	Island	0.108505	0.561225	AA	T
cg042338402	GATA4	TSS1500	chr8	11560621	Island	0.106473	0.56192	EA	T
cg004126753	GATA4	Body	chr8	11577758	OpenSea	-0.107328	0.565506	EA	NT
cg18127003	GATA4	Body	chr8	11614472	OpenSea	0.105758	0.571239	AA	T
cg119815993	GATA4	Body	chr8	11566526	Island	0.10328	0.580339	EA	NT
cg223209622	GATA4	TSS1500	chr8	11560299	Island	-0.0987977	0.590599	EA	T
cg144873563	GATA4	5'UTR	chr8	11565277	Island	0.0982846	0.598879	EA	NT
cg24646414	GATA4	5'UTR	chr8	11565725	Island	0.0970904	0.603348	AA	T
cg005952373	GATA4	TSS1500	chr8	11560763	Island	0.0944524	0.613271	EA	NT
cg132935353	GATA4	Body	chr8	11597251	OpenSea	0.0924578	0.620818	EA	NT
cg239162053	GATA4	Body	chr8	11614368	OpenSea	0.0890364	0.633854	EA	NT
cg243871261	GATA4	3'UTR	chr8	11617293	OpenSea	0.0958745	0.634286	AA	NT
cg132935352	GATA4	Body	chr8	11597251	OpenSea	0.0871653	0.635237	EA	T
cg210739273	GATA4	5'UTR	chr8	11562155	Island	0.0884118	0.636245	EA	NT
cg210739272	GATA4	5'UTR	chr8	11562155	Island	0.0843571	0.646213	EA	T
cg191725753	GATA4	Body	chr8	11567721	S_Shore	0.085455	0.647615	EA	NT
cg06707765	GATA4	Body	chr8	11604273	N_Shelf	-0.0836159	0.654726	AA	T
cg24910352	GATA4	Body	chr8	11601603	OpenSea	-0.0833609	0.655714	AA	T
cg091300431	GATA4	TSS1500	chr8	11561283	Island	0.0872104	0.665348	AA	NT
cg239727851	GATA4	Body	chr8	11611189	S_Shelf	0.0856865	0.670869	AA	NT
cg202792833	GATA4	Body	chr8	11566863	Island	0.0788869	0.673147	EA	NT
cg168035963	GATA4	TSS1500	chr8	11561498	Island	0.0780373	0.676477	EA	NT
cg048802782	GATA4	Body	chr8	11597172	OpenSea	0.0762598	0.678265	EA	T
cg260205132	GATA4	Body	chr8	11568356	S_Shore	0.0753208	0.682019	EA	T
cg131662132	GATA4	TSS1500	chr8	11560563	Island	0.0738388	0.687959	EA	T
cg271002361	GATA4	TSS1500	chr8	11561458	Island	0.07816	0.698381	AA	NT
cg119815992	GATA4	Body	chr8	11566526	Island	0.0710231	0.699296	EA	T
cg252166963	GATA4	5'UTR	chr8	11565351	Island	0.06919	0.711497	EA	NT
cg134348421	GATA4	Body	chr8	11567896	S_Shore	0.0745906	0.711562	AA	NT
cg126376761	GATA4	Body	chr8	11587161	OpenSea	0.0727128	0.718528	AA	NT
cg168168741	GATA4	Body	chr8	11578850	OpenSea	0.0712049	0.724139	AA	NT
cg054123333	GATA4	TSS1500	chr8	11560838	Island	0.0647313	0.729372	EA	NT
cg01644798	GATA4	3'UTR	chr8	11617305	OpenSea	0.06348	0.734414	AA	T
cg048802783	GATA4	Body	chr8	11597172	OpenSea	0.0623285	0.739064	EA	NT
cg146661132	GATA4	1stExon	chr8	11561724	Island	-0.0606838	0.741456	EA	T
cg243871262	GATA4	3'UTR	chr8	11617293	OpenSea	0.0604835	0.742281	EA	T
cg14900471	GATA4	TSS200	chr8	11561620	Island	0.0577515	0.757633	AA	T
cg144873562	GATA4	5'UTR	chr8	11565277	Island	0.0567046	0.757888	EA	T
cg067045182	GATA4	5'UTR	chr8	11565530	Island	0.0557453	0.761865	EA	T
cg016447983	GATA4	3'UTR	chr8	11617305	OpenSea	-0.0564754	0.762834	EA	NT
cg016447982	GATA4	3'UTR	chr8	11617305	OpenSea	0.0554535	0.763076	EA	T
cg064074173	GATA4	Body	chr8	11614568	OpenSea	0.0563659	0.763281	EA	NT
cg091300433	GATA4	TSS1500	chr8	11561283	Island	0.0552041	0.768026	EA	NT
cg067045181	GATA4	5'UTR	chr8	11565530	Island	0.0594518	0.768327	AA	NT
cg136801883	GATA4	TSS1500	chr8	11560486	Island	0.0543061	0.7717	EA	NT
cg146661133	GATA4	1stExon	chr8	11561724	Island	-0.0525437	0.778923	EA	NT
cg252166962	GATA4	5'UTR	chr8	11565351	Island	0.0475156	0.796221	EA	T
cg134348423	GATA4	Body	chr8	11567896	S_Shore	0.0472219	0.800843	EA	NT
cg13680188	GATA4	TSS1500	chr8	11560486	Island	-0.0459716	0.806015	AA	T
cg168035961	GATA4	TSS1500	chr8	11561498	Island	-0.0485336	0.810023	AA	NT
cg246464142	GATA4	5'UTR	chr8	11565725	Island	0.0442111	0.810127	EA	T
cg015465633	GATA4	Body	chr8	11567189	Island	0.0431154	0.81786	EA	NT
cg067077651	GATA4	Body	chr8	11604273	N_Shelf	0.0457598	0.820702	AA	NT
cg131662133	GATA4	TSS1500	chr8	11560563	Island	0.0376895	0.840469	EA	NT
cg067077653	GATA4	Body	chr8	11604273	N_Shelf	0.0361795	0.846783	EA	NT
cg156446263	GATA4	3'UTR	chr8	11616798	OpenSea	-0.0342694	0.854785	EA	NT
cg016447981	GATA4	3'UTR	chr8	11617305	OpenSea	0.0364829	0.856634	AA	NT
cg096269842	GATA4	Body	chr8	11566096	Island	-0.03147	0.864239	EA	T
cg177952402	GATA4	Body	chr8	11568257	S_Shore	0.0311042	0.865803	EA	T
cg027261213	GATA4	TSS200	chr8	11561531	Island	0.0286065	0.878588	EA	NT
cg059308813	GATA4	TSS1500	chr8	11560540	Island	-0.028565	0.878763	EA	NT
cg168168743	GATA4	Body	chr8	11578850	OpenSea	-0.0279192	0.881484	EA	NT
cg271002363	GATA4	TSS1500	chr8	11561458	Island	-0.0273927	0.883704	EA	NT
cg12567615	GATA4	Body	chr8	11609706	S_Shore	0.0270678	0.885074	AA	T
cg210739271	GATA4	5'UTR	chr8	11562155	Island	0.0291736	0.885147	AA	NT
cg125676153	GATA4	Body	chr8	11609706	S_Shore	-0.0267046	0.886606	EA	NT
cg271002362	GATA4	TSS1500	chr8	11561458	Island	0.0246432	0.8935	EA	T
cg149004713	GATA4	TSS200	chr8	11561620	Island	0.0248803	0.894308	EA	NT
cg143797191	GATA4	TSS1500	chr8	11561508	Island	0.0262863	0.896451	AA	NT
cg24387126	GATA4	3'UTR	chr8	11617293	OpenSea	0.0243469	0.896562	AA	T
cg136801881	GATA4	TSS1500	chr8	11560486	Island	-0.0254631	0.899677	AA	NT
cg096269843	GATA4	Body	chr8	11566096	Island	0.0233288	0.900865	EA	NT
cg144873561	GATA4	5'UTR	chr8	11565277	Island	0.0238377	0.906052	AA	NT
cg004126751	GATA4	Body	chr8	11577758	OpenSea	-0.0236464	0.906803	AA	NT
cg123950121	GATA4	Body	chr8	11607386	Island	0.0223367	0.911944	AA	NT
cg223209623	GATA4	TSS1500	chr8	11560299	Island	0.0172987	0.926409	EA	NT
cg260205133	GATA4	Body	chr8	11568356	S_Shore	-0.0160926	0.931528	EA	NT
cg149004711	GATA4	TSS200	chr8	11561620	Island	0.0115833	0.954272	AA	NT
cg083795861	GATA4	TSS1500	chr8	11560451	Island	-0.0103918	0.958972	AA	NT
cg168035962	GATA4	TSS1500	chr8	11561498	Island	0.00789188	0.965807	EA	T
cg134348422	GATA4	Body	chr8	11567896	S_Shore	0.00777725	0.966303	EA	T
cg168106263	GATA4	Body	chr8	11594003	OpenSea	0.0071653	0.969484	EA	NT
cg177952403	GATA4	Body	chr8	11568257	S_Shore	-0.00511927	0.978195	EA	NT
cg25945788	GATA4	Body	chr8	11570318	S_Shelf	0.00439279	0.981289	AA	T
cg143797192	GATA4	TSS1500	chr8	11561508	Island	0.00349889	0.984837	EA	T
cg104510781	GATA4	TSS1500	chr8	11560851	Island	-0.0035696	0.985902	AA	NT
cg12395012	GATA4	Body	chr8	11607386	Island	-0.00296845	0.987355	AA	T
cg015465632	GATA4	Body	chr8	11567189	Island	-0.00170469	0.992612	EA	T
cg005952372	GATA4	TSS1500	chr8	11560763	Island	0.0014927	0.993531	EA	T

## Sheet: GATA5
ProbeID	Gene	Group	chr	pos	Relation_to_Island	estimate.cor	P-value	Race	Tum
cg079148222	GATA5	TSS1500	chr20	61051795	Island	-0.558268	0.000898937	EA	T
cg182782651	GATA5	TSS1500	chr20	61051438	Island	-0.565645	0.00210546	AA	NT
cg243206122	GATA5	TSS1500	chr20	61051317	Island	-0.505433	0.00316966	EA	T
cg237709041	GATA5	TSS1500	chr20	61051561	Island	-0.543806	0.00336857	AA	NT
cg085687201	GATA5	TSS1500	chr20	61051432	Island	-0.523393	0.00508519	AA	NT
cg05357152	GATA5	Body	chr20	61049813	Island	-0.48398	0.00580369	AA	T
cg033021351	GATA5	Body	chr20	61040825	N_Shore	-0.500997	0.00776978	AA	NT
cg167140552	GATA5	TSS1500	chr20	61051341	Island	-0.44963	0.00982793	EA	T
cg25793191	GATA5	3'UTR	chr20	61038971	N_Shelf	-0.452141	0.0106603	AA	T
cg021460011	GATA5	TSS1500	chr20	61051548	Island	-0.472998	0.012713	AA	NT
cg256678412	GATA5	TSS1500	chr20	61051762	Island	-0.433011	0.0133059	EA	T
cg053571521	GATA5	Body	chr20	61049813	Island	-0.45684	0.0165973	AA	NT
cg093391941	GATA5	TSS1500	chr20	61051585	Island	-0.452433	0.0178115	AA	NT
cg188723212	GATA5	TSS1500	chr20	61051751	Island	-0.415974	0.0178881	EA	T
cg119820722	GATA5	TSS1500	chr20	61051348	Island	-0.410109	0.0197412	EA	T
cg211499831	GATA5	3'UTR	chr20	61038949	N_Shelf	-0.434661	0.0234721	AA	NT
cg21149983	GATA5	3'UTR	chr20	61038949	N_Shelf	-0.397872	0.0266474	AA	T
cg245009001	GATA5	TSS1500	chr20	61051423	Island	-0.424475	0.0273267	AA	NT
cg257931911	GATA5	3'UTR	chr20	61038971	N_Shelf	-0.409121	0.0340897	AA	NT
cg175435391	GATA5	Body	chr20	61045751	N_Shelf	-0.407474	0.0348889	AA	NT
cg256678411	GATA5	TSS1500	chr20	61051762	Island	-0.387383	0.0458929	AA	NT
cg145190001	GATA5	Body	chr20	61041765	S_Shore	-0.382628	0.0488606	AA	NT
cg169195171	GATA5	5'UTR	chr20	61050914	Island	-0.379098	0.0511598	AA	NT
cg085687202	GATA5	TSS1500	chr20	61051432	Island	-0.324802	0.0697103	EA	T
cg006778661	GATA5	TSS1500	chr20	61051685	Island	-0.347384	0.0758302	AA	NT
cg08583859	GATA5	Body	chr20	61044849	S_Shelf	0.317917	0.0813533	AA	T
cg182782652	GATA5	TSS1500	chr20	61051438	Island	-0.305517	0.089049	EA	T
cg03302135	GATA5	Body	chr20	61040825	N_Shore	-0.29766	0.103886	AA	T
cg175435393	GATA5	Body	chr20	61045751	N_Shelf	-0.297421	0.104177	EA	NT
cg148311741	GATA5	5'UTR	chr20	61050885	Island	-0.315163	0.10932	AA	NT
cg143884882	GATA5	TSS1500	chr20	61051777	Island	-0.274899	0.127833	EA	T
cg041326071	GATA5	Body	chr20	61041456	Island	-0.29973	0.128784	AA	NT
cg037774591	GATA5	TSS1500	chr20	61051802	Island	-0.294236	0.136288	AA	NT
cg205259171	GATA5	TSS1500	chr20	61052060	S_Shore	-0.29132	0.140399	AA	NT
cg149809832	GATA5	TSS200	chr20	61051039	Island	-0.26225	0.147056	EA	T
cg00677866	GATA5	TSS1500	chr20	61051685	Island	-0.265513	0.148845	AA	T
cg099236713	GATA5	Body	chr20	61041341	Island	0.258613	0.160094	EA	NT
cg188723211	GATA5	TSS1500	chr20	61051751	Island	-0.272056	0.169811	AA	NT
cg080158832	GATA5	Body	chr20	61049884	Island	-0.243572	0.179153	EA	T
cg208226283	GATA5	Body	chr20	61041592	Island	0.246598	0.181111	EA	NT
cg14519000	GATA5	Body	chr20	61041765	S_Shore	-0.236071	0.20106	AA	T
cg20525917	GATA5	TSS1500	chr20	61052060	S_Shore	-0.235403	0.202375	AA	T
cg143884881	GATA5	TSS1500	chr20	61051777	Island	-0.252531	0.203795	AA	NT
cg024844691	GATA5	TSS200	chr20	61051036	Island	-0.250263	0.208023	AA	NT
cg093391943	GATA5	TSS1500	chr20	61051585	Island	-0.231902	0.209366	EA	NT
cg098649903	GATA5	Body	chr20	61041274	Island	0.230672	0.21186	EA	NT
cg245009002	GATA5	TSS1500	chr20	61051423	Island	-0.223296	0.219266	EA	T
cg14831174	GATA5	5'UTR	chr20	61050885	Island	-0.219014	0.236513	AA	T
cg053571522	GATA5	Body	chr20	61049813	Island	-0.2146	0.238213	EA	T
cg079148221	GATA5	TSS1500	chr20	61051795	Island	-0.230958	0.246433	AA	NT
cg04742780	GATA5	TSS1500	chr20	61051915	S_Shore	-0.211477	0.253437	AA	T
cg02146001	GATA5	TSS1500	chr20	61051548	Island	-0.211299	0.253844	AA	T
cg024844692	GATA5	TSS200	chr20	61051036	Island	-0.199936	0.272582	EA	T
cg047427801	GATA5	TSS1500	chr20	61051915	S_Shore	-0.218175	0.274278	AA	NT
cg157497481	GATA5	Body	chr20	61050560	Island	-0.215722	0.279843	AA	NT
cg202657332	GATA5	TSS200	chr20	61051032	Island	-0.191262	0.294356	EA	T
cg033021353	GATA5	Body	chr20	61040825	N_Shore	-0.191956	0.300899	EA	NT
cg18278265	GATA5	TSS1500	chr20	61051438	Island	-0.191374	0.302395	AA	T
cg085687203	GATA5	TSS1500	chr20	61051432	Island	-0.189616	0.306941	EA	NT
cg24500900	GATA5	TSS1500	chr20	61051423	Island	-0.184531	0.320335	AA	T
cg085838591	GATA5	Body	chr20	61044849	S_Shelf	0.198022	0.322119	AA	NT
cg080158833	GATA5	Body	chr20	61049884	Island	-0.182519	0.325731	EA	NT
cg138459821	GATA5	TSS200	chr20	61051029	Island	-0.19338	0.33382	AA	NT
cg006778662	GATA5	TSS1500	chr20	61051685	Island	-0.174062	0.340706	EA	T
cg119820723	GATA5	TSS1500	chr20	61051348	Island	-0.172362	0.353823	EA	NT
cg23770904	GATA5	TSS1500	chr20	61051561	Island	-0.172203	0.354275	AA	T
cg167140553	GATA5	TSS1500	chr20	61051341	Island	0.171986	0.354891	EA	NT
cg167140551	GATA5	TSS1500	chr20	61051341	Island	-0.183439	0.359729	AA	NT
cg037774592	GATA5	TSS1500	chr20	61051802	Island	-0.165175	0.366302	EA	T
cg03777459	GATA5	TSS1500	chr20	61051802	Island	-0.166624	0.370315	AA	T
cg053571523	GATA5	Body	chr20	61049813	Island	-0.165907	0.372406	EA	NT
cg15749748	GATA5	Body	chr20	61050560	Island	-0.165492	0.373619	AA	T
cg099236711	GATA5	Body	chr20	61041341	Island	-0.171355	0.392773	AA	NT
cg202657333	GATA5	TSS200	chr20	61051032	Island	0.157891	0.396264	EA	NT
cg208226281	GATA5	Body	chr20	61041592	Island	-0.169541	0.397878	AA	NT
cg145190002	GATA5	Body	chr20	61041765	S_Shore	-0.150773	0.410116	EA	T
cg245009003	GATA5	TSS1500	chr20	61051423	Island	-0.15078	0.41814	EA	NT
cg17543539	GATA5	Body	chr20	61045751	N_Shelf	-0.150476	0.419091	AA	T
cg11982072	GATA5	TSS1500	chr20	61051348	Island	-0.150204	0.419942	AA	T
cg149809833	GATA5	TSS200	chr20	61051039	Island	0.141982	0.446115	EA	NT
cg14388488	GATA5	TSS1500	chr20	61051777	Island	-0.133005	0.475667	AA	T
cg080158831	GATA5	Body	chr20	61049884	Island	-0.140453	0.484705	AA	NT
cg021460012	GATA5	TSS1500	chr20	61051548	Island	-0.126945	0.488719	EA	T
cg126644642	GATA5	1stExon	chr20	61051021	Island	-0.123833	0.499522	EA	T
cg08568720	GATA5	TSS1500	chr20	61051432	Island	-0.118432	0.525727	AA	T
cg033021352	GATA5	Body	chr20	61040825	N_Shore	-0.110892	0.545704	EA	T
cg024844693	GATA5	TSS200	chr20	61051036	Island	0.1068	0.567429	EA	NT
cg175435392	GATA5	Body	chr20	61045751	N_Shelf	-0.104961	0.56752	EA	T
cg021460013	GATA5	TSS1500	chr20	61051548	Island	-0.106662	0.567932	EA	NT
cg205259173	GATA5	TSS1500	chr20	61052060	S_Shore	0.106529	0.568418	EA	NT
cg256678413	GATA5	TSS1500	chr20	61051762	Island	0.106058	0.570141	EA	NT
cg237709042	GATA5	TSS1500	chr20	61051561	Island	-0.104074	0.570815	EA	T
cg006778663	GATA5	TSS1500	chr20	61051685	Island	-0.1057	0.571451	EA	NT
cg119820721	GATA5	TSS1500	chr20	61051348	Island	-0.112837	0.575228	AA	NT
cg243206123	GATA5	TSS1500	chr20	61051317	Island	0.0961668	0.606814	EA	NT
cg126644641	GATA5	1stExon	chr20	61051021	Island	-0.102057	0.612481	AA	NT
cg093391942	GATA5	TSS1500	chr20	61051585	Island	-0.0906788	0.621612	EA	T
cg188723213	GATA5	TSS1500	chr20	61051751	Island	-0.0906711	0.627612	EA	NT
cg09864990	GATA5	Body	chr20	61041274	Island	0.089476	0.632173	AA	T
cg138459822	GATA5	TSS200	chr20	61051029	Island	-0.087083	0.635558	EA	T
cg041326072	GATA5	Body	chr20	61041456	Island	-0.0856855	0.641011	EA	T
cg085838592	GATA5	Body	chr20	61044849	S_Shelf	-0.0853729	0.642234	EA	T
cg24320612	GATA5	TSS1500	chr20	61051317	Island	0.083532	0.655051	AA	T
cg169195172	GATA5	5'UTR	chr20	61050914	Island	0.082096	0.655104	EA	T
cg07914822	GATA5	TSS1500	chr20	61051795	Island	-0.0791986	0.671927	AA	T
cg047427802	GATA5	TSS1500	chr20	61051915	S_Shore	0.0778095	0.672086	EA	T
cg16919517	GATA5	5'UTR	chr20	61050914	Island	-0.0775309	0.678464	AA	T
cg041326073	GATA5	Body	chr20	61041456	Island	0.0775069	0.678559	EA	NT
cg047427803	GATA5	TSS1500	chr20	61051915	S_Shore	0.0747521	0.689408	EA	NT
cg237709043	GATA5	TSS1500	chr20	61051561	Island	-0.0713091	0.703053	EA	NT
cg08015883	GATA5	Body	chr20	61049884	Island	-0.0650022	0.728282	AA	T
cg148311742	GATA5	5'UTR	chr20	61050885	Island	0.0625828	0.733653	EA	T
cg18872321	GATA5	TSS1500	chr20	61051751	Island	-0.0633158	0.735076	AA	T
cg037774593	GATA5	TSS1500	chr20	61051802	Island	-0.0585419	0.754416	EA	NT
cg182782653	GATA5	TSS1500	chr20	61051438	Island	-0.0559838	0.764841	EA	NT
cg079148223	GATA5	TSS1500	chr20	61051795	Island	0.0497251	0.790513	EA	NT
cg143884883	GATA5	TSS1500	chr20	61051777	Island	-0.0483135	0.796334	EA	NT
cg02484469	GATA5	TSS200	chr20	61051036	Island	0.0477959	0.798471	AA	T
cg211499832	GATA5	3'UTR	chr20	61038949	N_Shelf	-0.0446292	0.808364	EA	T
cg14980983	GATA5	TSS200	chr20	61051039	Island	0.0444706	0.812235	AA	T
cg09923671	GATA5	Body	chr20	61041341	Island	-0.0414435	0.824812	AA	T
cg099236712	GATA5	Body	chr20	61041341	Island	-0.0390745	0.831853	EA	T
cg20822628	GATA5	Body	chr20	61041592	Island	-0.0352202	0.8508	AA	T
cg16714055	GATA5	TSS1500	chr20	61051341	Island	-0.0338846	0.856399	AA	T
cg205259172	GATA5	TSS1500	chr20	61052060	S_Shore	-0.0331336	0.857134	EA	T
cg202657331	GATA5	TSS200	chr20	61051032	Island	0.0362546	0.857523	AA	NT
cg169195173	GATA5	5'UTR	chr20	61050914	Island	-0.0332474	0.859072	EA	NT
cg126644643	GATA5	1stExon	chr20	61051021	Island	0.0323716	0.862749	EA	NT
cg25667841	GATA5	TSS1500	chr20	61051762	Island	-0.0313748	0.866937	AA	T
cg098649902	GATA5	Body	chr20	61041274	Island	-0.029901	0.87095	EA	T
cg20265733	GATA5	TSS200	chr20	61051032	Island	0.0291561	0.876273	AA	T
cg149809831	GATA5	TSS200	chr20	61051039	Island	0.0285007	0.887779	AA	NT
cg148311743	GATA5	5'UTR	chr20	61050885	Island	0.0262303	0.888607	EA	NT
cg211499833	GATA5	3'UTR	chr20	61038949	N_Shelf	-0.0223016	0.90521	EA	NT
cg145190003	GATA5	Body	chr20	61041765	S_Shore	-0.0218618	0.907072	EA	NT
cg098649901	GATA5	Body	chr20	61041274	Island	-0.0220748	0.912973	AA	NT
cg138459823	GATA5	TSS200	chr20	61051029	Island	0.0172631	0.92656	EA	NT
cg09339194	GATA5	TSS1500	chr20	61051585	Island	-0.0156285	0.933498	AA	T
cg157497482	GATA5	Body	chr20	61050560	Island	-0.0141229	0.938849	EA	T
cg157497483	GATA5	Body	chr20	61050560	Island	0.0141275	0.939873	EA	NT
cg257931913	GATA5	3'UTR	chr20	61038971	N_Shelf	0.013501	0.942535	EA	NT
cg13845982	GATA5	TSS200	chr20	61051029	Island	0.0104953	0.955313	AA	T
cg12664464	GATA5	1stExon	chr20	61051021	Island	0.0088193	0.962444	AA	T
cg243206121	GATA5	TSS1500	chr20	61051317	Island	-0.0080207	0.968328	AA	NT
cg04132607	GATA5	Body	chr20	61041456	Island	0.0067356	0.971313	AA	T
cg085838593	GATA5	Body	chr20	61044849	S_Shelf	-0.00371889	0.984159	EA	NT
cg208226282	GATA5	Body	chr20	61041592	Island	0.00303586	0.986843	EA	T
cg257931912	GATA5	3'UTR	chr20	61038971	N_Shelf	-0.000891472	0.996136	EA	T

## Sheet: GATA6
ProbeID	Gene	Group	chr	pos	Relation_to_Island	estimate.cor	P-value	Race	Tum
cg21684845	GATA6	Body	chr18	19755501	N_Shore	-0.681207	2.46e-05	AA	T
cg26987699	GATA6	Body	chr18	19757890	S_Shore	-0.680016	2.58e-05	AA	T
cg24753061	GATA6	Body	chr18	19752362	Island	-0.667072	4.16e-05	AA	T
cg12026967	GATA6	Body	chr18	19780728	Island	-0.665893	4.34e-05	AA	T
cg20921890	GATA6	Body	chr18	19753208	S_Shore	-0.662439	4.91e-05	AA	T
cg14880184	GATA6	Body	chr18	19758221	S_Shore	-0.65684	5.98e-05	AA	T
cg00148892	GATA6	3'UTR	chr18	19780878	Island	-0.654471	6.5e-05	AA	T
cg15424989	GATA6	Body	chr18	19757468	S_Shore	-0.650466	7.45e-05	AA	T
cg16204205	GATA6	Body	chr18	19753432	S_Shore	-0.634489	0.000126417	AA	T
cg19177125	GATA6	Body	chr18	19752414	S_Shore	-0.624348	0.000174186	AA	T
cg20880080	GATA6	Body	chr18	19780644	Island	-0.611571	0.00025683	AA	T
cg14439622	GATA6	Body	chr18	19752292	Island	-0.572411	0.000765821	AA	T
cg001488921	GATA6	3'UTR	chr18	19780878	Island	-0.547754	0.00310141	AA	NT
cg13937164	GATA6	Body	chr18	19780587	N_Shore	-0.509465	0.0034186	AA	T
cg216848453	GATA6	Body	chr18	19755501	N_Shore	-0.497911	0.00436725	EA	NT
cg154249893	GATA6	Body	chr18	19757468	S_Shore	-0.488446	0.00530474	EA	NT
cg139371641	GATA6	Body	chr18	19780587	N_Shore	-0.507212	0.00692677	AA	NT
cg208800801	GATA6	Body	chr18	19780644	Island	-0.486871	0.0100106	AA	NT
cg148801843	GATA6	Body	chr18	19758221	S_Shore	-0.451517	0.0107821	EA	NT
cg162042053	GATA6	Body	chr18	19753432	S_Shore	-0.448883	0.0113095	EA	NT
cg269876993	GATA6	Body	chr18	19757890	S_Shore	-0.442426	0.0126946	EA	NT
cg209218903	GATA6	Body	chr18	19753208	S_Shore	-0.442357	0.0127101	EA	NT
cg120269671	GATA6	Body	chr18	19780728	Island	-0.463006	0.0150133	AA	NT
cg208800803	GATA6	Body	chr18	19780644	Island	-0.423113	0.0177117	EA	NT
cg001488923	GATA6	3'UTR	chr18	19780878	Island	-0.417169	0.0195519	EA	NT
cg27592331	GATA6	Body	chr18	19756582	N_Shore	-0.3969	0.0270543	AA	T
cg120269673	GATA6	Body	chr18	19780728	Island	-0.393349	0.0285835	EA	NT
cg209218901	GATA6	Body	chr18	19753208	S_Shore	-0.419138	0.0295418	AA	NT
cg191771253	GATA6	Body	chr18	19752414	S_Shore	-0.39042	0.0298978	EA	NT
cg275923311	GATA6	Body	chr18	19756582	N_Shore	-0.414228	0.0317056	AA	NT
cg123063671	GATA6	Body	chr18	19777305	N_Shelf	-0.410265	0.0335439	AA	NT
cg191771251	GATA6	Body	chr18	19752414	S_Shore	-0.406867	0.0351867	AA	NT
cg216848451	GATA6	Body	chr18	19755501	N_Shore	-0.399126	0.0391709	AA	NT
cg216848452	GATA6	Body	chr18	19755501	N_Shore	-0.366349	0.0391843	EA	T
cg162042051	GATA6	Body	chr18	19753432	S_Shore	-0.39538	0.0412241	AA	NT
cg095077903	GATA6	Body	chr18	19752343	Island	-0.355446	0.0497243	EA	NT
cg269876991	GATA6	Body	chr18	19757890	S_Shore	-0.371004	0.0567538	AA	NT
cg095077901	GATA6	Body	chr18	19752343	Island	-0.361671	0.0637836	AA	NT
cg154249891	GATA6	Body	chr18	19757468	S_Shore	-0.355222	0.0690227	AA	NT
cg247530613	GATA6	Body	chr18	19752362	Island	-0.330021	0.0698084	EA	NT
cg144396221	GATA6	Body	chr18	19752292	Island	-0.352616	0.0712319	AA	NT
cg144396223	GATA6	Body	chr18	19752292	Island	-0.327499	0.0721026	EA	NT
cg247530611	GATA6	Body	chr18	19752362	Island	-0.346905	0.0762624	AA	NT
cg09507790	GATA6	Body	chr18	19752343	Island	-0.322504	0.0768171	AA	T
cg148801841	GATA6	Body	chr18	19758221	S_Shore	-0.341955	0.0808388	AA	NT
cg139371643	GATA6	Body	chr18	19780587	N_Shore	-0.316112	0.0831933	EA	NT
cg232677591	GATA6	Body	chr18	19751335	Island	-0.328017	0.0948491	AA	NT
cg194967822	GATA6	TSS200	chr18	19749376	Island	0.291578	0.105405	EA	T
cg209218902	GATA6	Body	chr18	19753208	S_Shore	-0.290454	0.106816	EA	T
cg191771252	GATA6	Body	chr18	19752414	S_Shore	-0.287748	0.110272	EA	T
cg247530612	GATA6	Body	chr18	19752362	Island	-0.272747	0.130965	EA	T
cg275923313	GATA6	Body	chr18	19756582	N_Shore	-0.273625	0.136364	EA	NT
cg162042052	GATA6	Body	chr18	19753432	S_Shore	-0.265669	0.141665	EA	T
cg22446331	GATA6	5'UTR	chr18	19750865	Island	-0.269805	0.142143	AA	T
cg095077902	GATA6	Body	chr18	19752343	Island	-0.262943	0.145952	EA	T
cg134278801	GATA6	Body	chr18	19757016	Island	-0.281315	0.155177	AA	NT
cg13427880	GATA6	Body	chr18	19757016	Island	-0.256014	0.164485	AA	T
cg023609391	GATA6	Body	chr18	19757022	Island	-0.273445	0.167556	AA	NT
cg154249892	GATA6	Body	chr18	19757468	S_Shore	-0.243022	0.180168	EA	T
cg186327123	GATA6	TSS1500	chr18	19748135	Island	-0.244004	0.185893	EA	NT
cg023609393	GATA6	Body	chr18	19757022	Island	-0.234019	0.205118	EA	NT
cg126151653	GATA6	Body	chr18	19756877	Island	-0.233354	0.206446	EA	NT
cg194967821	GATA6	TSS200	chr18	19749376	Island	-0.250157	0.208222	AA	NT
cg149139691	GATA6	TSS1500	chr18	19749138	Island	0.249538	0.209387	AA	NT
cg134278803	GATA6	Body	chr18	19757016	Island	-0.229335	0.214594	EA	NT
cg164856823	GATA6	5'UTR	chr18	19749540	Island	-0.221512	0.231076	EA	NT
cg269876992	GATA6	Body	chr18	19757890	S_Shore	-0.216405	0.234193	EA	T
cg12306367	GATA6	Body	chr18	19777305	N_Shelf	-0.219724	0.23496	AA	T
cg034733873	GATA6	TSS200	chr18	19749395	Island	0.202124	0.275522	EA	NT
cg19496782	GATA6	TSS200	chr18	19749376	Island	-0.191331	0.302507	AA	T
cg12615165	GATA6	Body	chr18	19756877	Island	-0.184135	0.321392	AA	T
cg026347121	GATA6	5'UTR	chr18	19750909	Island	0.197018	0.324628	AA	NT
cg224463311	GATA6	5'UTR	chr18	19750865	Island	0.188414	0.346618	AA	NT
cg224463313	GATA6	5'UTR	chr18	19750865	Island	0.174306	0.348338	EA	NT
cg144396222	GATA6	Body	chr18	19752292	Island	-0.169705	0.353116	EA	T
cg126151651	GATA6	Body	chr18	19756877	Island	-0.177917	0.37462	AA	NT
cg03473387	GATA6	TSS200	chr18	19749395	Island	0.160289	0.389036	AA	T
cg073614911	GATA6	5'UTR	chr18	19749535	Island	0.158372	0.43012	AA	NT
cg07361491	GATA6	5'UTR	chr18	19749535	Island	-0.144107	0.439266	AA	T
cg208800802	GATA6	Body	chr18	19780644	Island	-0.133312	0.466995	EA	T
cg164856822	GATA6	5'UTR	chr18	19749540	Island	-0.132983	0.468104	EA	T
cg148801842	GATA6	Body	chr18	19758221	S_Shore	-0.132137	0.470963	EA	T
cg034733872	GATA6	TSS200	chr18	19749395	Island	-0.130649	0.476019	EA	T
cg139371642	GATA6	Body	chr18	19780587	N_Shore	-0.126551	0.490081	EA	T
cg02360939	GATA6	Body	chr18	19757022	Island	-0.127371	0.49472	AA	T
cg02634712	GATA6	5'UTR	chr18	19750909	Island	-0.119642	0.521476	AA	T
cg026347122	GATA6	5'UTR	chr18	19750909	Island	-0.113073	0.537783	EA	T
cg001488922	GATA6	3'UTR	chr18	19780878	Island	-0.109476	0.550875	EA	T
cg275923312	GATA6	Body	chr18	19756582	N_Shore	-0.0989704	0.589947	EA	T
cg164856821	GATA6	5'UTR	chr18	19749540	Island	-0.104975	0.602297	AA	NT
cg17995867	GATA6	TSS1500	chr18	19749168	Island	-0.0909565	0.626525	AA	T
cg179958672	GATA6	TSS1500	chr18	19749168	Island	-0.0823498	0.654103	EA	T
cg149139692	GATA6	TSS1500	chr18	19749138	Island	0.0822328	0.654564	EA	T
cg232677593	GATA6	Body	chr18	19751335	Island	0.082178	0.660307	EA	NT
cg123063673	GATA6	Body	chr18	19777305	N_Shelf	-0.0769445	0.680769	EA	NT
cg186327122	GATA6	TSS1500	chr18	19748135	Island	0.0744665	0.685441	EA	T
cg18632712	GATA6	TSS1500	chr18	19748135	Island	0.0700673	0.707997	AA	T
cg179958673	GATA6	TSS1500	chr18	19749168	Island	-0.0689323	0.712526	EA	NT
cg034733871	GATA6	TSS200	chr18	19749395	Island	-0.0709221	0.725193	AA	NT
cg16485682	GATA6	5'UTR	chr18	19749540	Island	-0.0640338	0.732181	AA	T
cg23267759	GATA6	Body	chr18	19751335	Island	-0.0607578	0.745421	AA	T
cg120269672	GATA6	Body	chr18	19780728	Island	-0.0592351	0.747426	EA	T
cg14913969	GATA6	TSS1500	chr18	19749138	Island	-0.0591323	0.752016	AA	T
cg194967823	GATA6	TSS200	chr18	19749376	Island	-0.0530809	0.77672	EA	NT
cg224463312	GATA6	5'UTR	chr18	19750865	Island	-0.0516747	0.778807	EA	T
cg134278802	GATA6	Body	chr18	19757016	Island	0.0493305	0.78861	EA	T
cg023609392	GATA6	Body	chr18	19757022	Island	0.0437221	0.812189	EA	T
cg073614913	GATA6	5'UTR	chr18	19749535	Island	-0.0326554	0.861557	EA	NT
cg073614912	GATA6	5'UTR	chr18	19749535	Island	0.0149895	0.935105	EA	T
cg026347123	GATA6	5'UTR	chr18	19750909	Island	0.0129602	0.944833	EA	NT
cg186327121	GATA6	TSS1500	chr18	19748135	Island	-0.0135716	0.946434	AA	NT
cg126151652	GATA6	Body	chr18	19756877	Island	-0.0102365	0.955657	EA	T
cg123063672	GATA6	Body	chr18	19777305	N_Shelf	-0.00913146	0.96044	EA	T
cg179958671	GATA6	TSS1500	chr18	19749168	Island	0.00575597	0.977268	AA	NT
cg149139693	GATA6	TSS1500	chr18	19749138	Island	-0.0030191	0.98714	EA	NT
cg232677592	GATA6	Body	chr18	19751335	Island	0.00233346	0.989887	EA	T
